# Supplementary material for: CellSighter: a neural network to classify cells in highly multiplexed images
Source: Nat Commun. 2023 Jul 18;14:4302. doi: 10.1038/s41467-023-40066-7 (PMC10354029; doi:10.1038/s41467-023-40066-7)
Supplement: Supplementary file 4 — Source Data [file 41467_2023_40066_MOESM4_ESM.zip]

Archive with 53 entries (52 files):
- SourceData/
- SourceData/fig1_D.csv
- SourceData/fig1_E.csv
- SourceData/fig1_F.csv
- SourceData/fig2_A.csv
- SourceData/fig2_B.csv
- SourceData/fig2_C.csv
- SourceData/fig2_E.csv
- SourceData/fig3_B.csv
- SourceData/fig3_D.csv
- SourceData/fig3_E.csv
- SourceData/fig3_F.csv
- SourceData/fig3_H.csv
- SourceData/fig4_A_left.csv
- SourceData/fig4_A_right.csv
- SourceData/fig4_B.csv
- SourceData/fig4_C_D.csv
- SourceData/fig4_F.csv
- SourceData/fig4_G.csv
- SourceData/fig5_B.csv
- SourceData/fig5_C.csv
- SourceData/fig5_D.csv
- SourceData/supp_fig1_A.xlsx
- SourceData/supp_fig1_B.csv
- SourceData/supp_fig1_C.csv
- SourceData/supp_fig1_D.csv
- SourceData/supp_fig1_E.csv
- SourceData/supp_fig1_F.csv
- SourceData/supp_fig1_G.csv
- SourceData/supp_fig2_A.csv
- SourceData/supp_fig2_B.csv
- SourceData/supp_fig2_C.csv
- SourceData/supp_fig2_E_CD20_real.csv
- SourceData/supp_fig2_E_CD20_simulated.csv
- SourceData/supp_fig2_E_CD4_real.csv
- SourceData/supp_fig2_E_CD4_simulated.csv
- SourceData/supp_fig2_F.csv
- SourceData/supp_fig2_G.csv
- SourceData/supp_fig2_H.csv
- SourceData/supp_fig3_A.csv
- SourceData/supp_fig3_B.csv
- SourceData/supp_fig3_C.csv
- SourceData/supp_fig3_D.csv
- SourceData/supp_fig3_E.csv
- SourceData/supp_fig3_F.csv
- SourceData/supp_fig3_G.csv
- SourceData/supp_fig3_H.csv
- SourceData/supp_fig3_I.csv
- SourceData/supp_fig3_J.csv
- SourceData/supp_fig4_A.csv
- SourceData/supp_fig4_B.csv
- SourceData/supp_fig4_C.csv
- SourceData/supp_fig4_D.csv
