# Supplementary material for: CellSighter: a neural network to classify cells in highly multiplexed images
Source: Nat Commun. 2023 Jul 18;14:4302. doi: 10.1038/s41467-023-40066-7 (PMC10354029; doi:10.1038/s41467-023-40066-7)
Supplement: Supplementary file 4 — Source Data [file 41467_2023_40066_MOESM4_ESM.zip › SourceData/fig1_D.csv]

	Bcell	CD4T	CD8T	Tcell	Treg	Neutrophil	Myeloid	Endothel	Mesenchyme	Tumor
Bcell	639	27	35	1	0	0	102	3	2	3
CD4T	22	972	56	5	0	1	136	6	6	4
CD8T	19	48	2022	5	0	1	136	11	7	14
Tcell	1	20	14	89	0	0	17	0	0	5
Treg	1	10	8	0	200	0	4	0	0	1
Neutrophil	18	5	12	0	0	889	228	8	5	4
Myeloid	32	45	86	2	1	14	3521	24	26	73
Endothel	14	8	4	0	0	1	103	248	22	2
Mesenchyme	1	5	2	0	0	0	66	1	260	9
Tumor	0	0	3	0	0	0	3	0	0	3218
