# Supplementary material for: CellSighter: a neural network to classify cells in highly multiplexed images
Source: Nat Commun. 2023 Jul 18;14:4302. doi: 10.1038/s41467-023-40066-7 (PMC10354029; doi:10.1038/s41467-023-40066-7)
Supplement: Supplementary file 4 — Source Data [file 41467_2023_40066_MOESM4_ESM.zip › SourceData/fig1_E.csv]

Both labels
Both labels
Expert Annotation
Expert Annotation
Both labels
CellSighter
Expert Annotation
Expert Annotation
CellSighter
Both labels
None
Expert Annotation
CellSighter
Expert Annotation
Both labels
CellSighter
CellSighter
Both labels
CellSighter
Both labels
None
Both labels
CellSighter
CellSighter
Both labels
CellSighter
CellSighter
None
CellSighter
Both labels
Both labels
CellSighter
Expert Annotation
Expert Annotation
Both labels
Both labels
Expert Annotation
None
Both labels
CellSighter
CellSighter
None
Both labels
Expert Annotation
CellSighter
CellSighter
Expert Annotation
Expert Annotation
Expert Annotation
None
CellSighter
Both labels
Expert Annotation
Both labels
CellSighter
Expert Annotation
Expert Annotation
CellSighter
CellSighter
Both labels
CellSighter
CellSighter
Both labels
Both labels
Expert Annotation
None
Both labels
Expert Annotation
Expert Annotation
Both labels
Both labels
Expert Annotation
None
CellSighter
CellSighter
Expert Annotation
None
Both labels
Both labels
Both labels
CellSighter
Both labels
CellSighter
Both labels
Both labels
CellSighter
CellSighter
CellSighter
CellSighter
CellSighter
Both labels
Both labels
Expert Annotation
CellSighter
Both labels
Both labels
Expert Annotation
Expert Annotation
Expert Annotation
CellSighter
Both labels
CellSighter
None
Both labels
CellSighter
None
Both labels
None
None
CellSighter
Both labels
Both labels
Expert Annotation
Both labels
CellSighter
CellSighter
Both labels
Expert Annotation
CellSighter
None
Expert Annotation
Both labels
CellSighter
CellSighter
Expert Annotation
Both labels
CellSighter
Both labels
None
CellSighter
CellSighter
Both labels
Both labels
None
Both labels
Both labels
Both labels
Both labels
Expert Annotation
Both labels
Both labels
CellSighter
Expert Annotation
CellSighter
Both labels
CellSighter
CellSighter
CellSighter
CellSighter
Both labels
Both labels
CellSighter
Both labels
CellSighter
CellSighter
CellSighter
Expert Annotation
Expert Annotation
CellSighter
Expert Annotation
Expert Annotation
Both labels
Expert Annotation
None
CellSighter
Expert Annotation
None
Both labels
Both labels
CellSighter
CellSighter
Expert Annotation
CellSighter
CellSighter
None
Both labels
Both labels
CellSighter
CellSighter
Both labels
CellSighter
CellSighter
Both labels
CellSighter
CellSighter
Both labels
Both labels
CellSighter
None
Expert Annotation
Both labels
CellSighter
Expert Annotation
Expert Annotation
Expert Annotation
Both labels
Expert Annotation
Expert Annotation
CellSighter
CellSighter
Expert Annotation
Expert Annotation
Both labels
Expert Annotation
CellSighter
CellSighter
CellSighter
Both labels
Expert Annotation
CellSighter
Expert Annotation
Expert Annotation
CellSighter
CellSighter
Expert Annotation
Expert Annotation
CellSighter
Both labels
Both labels
Both labels
Both labels
CellSighter
Expert Annotation
Expert Annotation
Expert Annotation
CellSighter
Both labels
Expert Annotation
Expert Annotation
CellSighter
CellSighter
Both labels
Both labels
Both labels
CellSighter
Expert Annotation
CellSighter
CellSighter
Both labels
Expert Annotation
CellSighter
Expert Annotation
CellSighter
Expert Annotation
Expert Annotation
CellSighter
