# Supplementary material for: CellSighter: a neural network to classify cells in highly multiplexed images
Source: Nat Commun. 2023 Jul 18;14:4302. doi: 10.1038/s41467-023-40066-7 (PMC10354029; doi:10.1038/s41467-023-40066-7)
Supplement: Supplementary file 4 — Source Data [file 41467_2023_40066_MOESM4_ESM.zip › SourceData/fig1_F.csv]

	CellSighter	XGBoost	Clustering & Gating
Bcell	85.54216867469879	79.38420348058902	61.98125836680054
CD4T	85.26315789473684	79.64912280701755	75.26315789473685
CD8T	90.18733273862622	88.7600356824264	86.12845673505798
Tcell	87.25490196078431	83.33333333333334	50.0
Treg	99.50248756218906	99.50248756218906	99.50248756218906
Neutrophil	98.12362030905078	98.12362030905078	88.96247240618102
Myeloid	81.58016682113067	78.3595922150139	77.73401297497684
Endothel	82.39202657807309	73.75415282392026	56.810631229235874
Mesenchyme	79.26829268292683	71.95121951219512	58.536585365853654
Tumor	96.54965496549654	91.77917791779177	93.3093309330933
