# Supplementary material for: CellSighter: a neural network to classify cells in highly multiplexed images
Source: Nat Commun. 2023 Jul 18;14:4302. doi: 10.1038/s41467-023-40066-7 (PMC10354029; doi:10.1038/s41467-023-40066-7)
Supplement: Supplementary file 4 — Source Data [file 41467_2023_40066_MOESM4_ESM.zip › SourceData/fig2_A.csv]

	S100A9-Calprotectin	confidence
0	4.294725256	0.9964462339878082
1	6.709659246	0.8620936423540115
2	6.164039951	0.8395975291728973
3	6.345524767	0.8084477253258229
4	5.108046036	0.5563171211164445
5	4.53117817	0.3207885924261063
6	6.77215004	0.9844540894031524
7	4.195280932	0.9993605315685272
8	5.468234201	0.9782771110534668
9	5.822396982	0.9999784886837004
10	6.554738672	0.9604764759540558
11	6.440417314	0.9938826620578766
12	6.998095281	0.9982738256454468
13	7.078516724	0.9884256780147552
14	6.98531437	0.999001657962799
15	6.318059928	0.9922318279743194
16	5.903016586	0.9996616005897522
17	5.456497211	0.9998952746391296
18	0.0	0.488266753219068
19	5.648879118	0.9765003442764282
20	5.240994107	0.869078378379345
21	5.198264447	0.9999881625175476
22	7.182692577	0.9984816789627076
23	5.568977801	0.5517425293335692
24	4.658030194	0.8973589539527893
25	3.747499267	0.5640567321330309
26	6.949466688	0.9957045018672944
27	6.468985378	0.9739195764064787
28	4.623029138	0.5144331201910972
29	6.470204255	0.9858801424503326
30	5.771412368	0.9511601626873016
31	4.494543593	0.9649917662143708
32	4.611311285	0.9803055346012116
33	6.764269145	0.999761199951172
34	3.732142222	0.7545181362889707
35	5.02930693	0.6122398952022194
36	6.631620935	0.9989402890205384
37	5.561481022	0.5993924682028592
38	6.933145463	0.9892730474472046
39	7.271118817	0.9966982305049896
40	6.011273182	0.999936866760254
41	5.153168778	0.7467719115316868
42	6.521160822	0.8352211743593216
43	7.158640113	0.6069586915895343
44	6.206391332	0.9387686371803284
45	7.42143433	0.988151353597641
46	4.723767673	0.9994225680828096
47	4.174233508	0.770397075638175
48	6.97290129	0.9997132778167724
49	6.321194628	0.7419036583742127
50	4.467569474	0.999545270204544
51	0.0	0.2961449480468417
52	4.804950549	0.9978700697422028
53	3.795914929	0.8998562872409821
54	4.322885942	0.9915245413780212
55	5.024056688	0.9466224193572998
56	7.482979281	0.9645351231098176
57	5.420661189	0.8661024034023285
58	6.640755118	0.4203371912240982
59	4.527995208	0.9470270335674286
60	4.199930002	0.9662363708019256
61	6.396932433	0.9212361872196198
62	6.958811353	0.9968088448047638
63	5.322010954	0.9999873518943788
64	5.209179301	0.977610433101654
65	5.678534495	0.9948470652103424
66	4.034171709	0.8222922146320343
67	6.006241932	0.9790028691291808
68	5.561916644	0.9966679871082306
69	6.378240406	0.9990698039531708
70	5.154562802	0.8622602961957455
71	7.225901325	0.9996410489082336
72	5.643565253	0.8619411915540696
73	5.436486669	0.9985865414142608
74	6.035145338	0.9843323290348052
75	7.171790977	0.9984862446784972
76	7.133894975	0.9997028768062592
77	5.356326886	0.5850125816650689
78	3.694638887	0.8618351012468338
79	4.990396904	0.9989420354366304
80	5.613141426	0.9995209634304046
81	6.503878457	0.977027153968811
82	6.977389841	0.9991596698760986
83	5.095013986	0.5887766059488058
84	5.853655055	0.9999689042568208
85	6.252482081	0.999906885623932
86	5.821972451	0.999919444322586
87	5.188000482	0.5250921420753002
88	5.667033537	0.9939252972602844
89	4.672268342	0.7739773869514466
90	4.671215784	0.9246328681707382
91	4.757124513	0.8837026417255401
92	6.291572569	0.9978181958198548
93	7.104240998	0.9990010023117064
94	5.293888239	0.8915600076317787
95	5.353555475	0.6171799643896521
96	4.264233714	0.7179462242871523
97	6.873854797	0.9939120411872864
98	7.462598118	0.998531359434128
99	7.078101356	0.9966088354587554
100	5.209793812	0.4500922696664929
101	6.841777112	0.9936410963535308
102	4.319355862	0.8713704824447632
103	6.826078425	0.9978546559810638
104	5.918004634	0.9956501066684724
105	4.589012955	0.8676620967686176
106	6.263020868	0.9982843697071077
107	6.474256118	0.9991115689277648
108	5.099400625	0.8513398766517639
109	3.804492243	0.9854142427444458
110	5.668803317	0.999910807609558
111	5.430346119	0.9997750163078308
112	7.099594924	0.9995435774326324
113	4.36021096	0.7017869994044303
114	5.878419521	0.9999781668186188
115	3.781514178	0.39319500438869
116	5.877105715	0.9959456980228424
117	5.950925231	0.9839500963687896
118	5.564600022	0.9999995946884156
119	3.183257768	0.4871600015379954
120	6.745237734	0.9985001504421234
121	7.176162443	0.9966436624526978
122	5.142416713	0.7046934008598328
123	4.612594757	0.5359077095985413
124	4.982094894	0.9999933481216432
125	7.214517018	0.999297046661377
126	5.20452877	0.7006323248147964
127	6.186563025	0.9994608938694
128	4.583487269	0.9999924778938294
129	4.766997818	0.5747690498828888
130	6.676891268	0.9894287824630738
131	5.904460608	0.9999325811862946
132	4.948992002	0.9867907345294952
133	6.307461574	0.994550997018814
134	4.656729727	0.7220588460564613
135	4.500268648	0.7657401412725449
136	6.824097882	0.9943457424640656
137	5.080632522	0.504075437784195
138	6.826334351	0.9956699848175048
139	6.811399252	0.9932093918323516
140	4.414576472	0.5640507861971855
141	5.163008789	0.9301614582538604
142	4.63511734	0.9999658644199372
143	4.689337814	0.9962755918502808
144	4.089375798	0.9983065068721771
145	5.350639382	0.6020708788186312
146	3.857487068	0.9995876371860504
147	4.302836128	0.9995919227600096
148	5.735854828	0.9996309578418732
149	5.587877382	0.9753799736499786
150	6.748204206	0.9926883697509764
151	6.733803388	0.9806388795375824
152	6.882590233	0.9958527624607086
153	5.487911205	0.9973947167396544
154	3.966184711	0.7319779187440872
155	4.552036889	0.7240926876664162
156	4.934576703	0.99978569149971
157	4.83122232	0.3901040907949209
158	6.960672804	0.9974103093147276
159	5.076057048	0.5960878733545542
160	6.817929517	0.9998668670654296
161	6.57712775	0.9986846685409546
162	5.153325005	0.3570170535705984
163	6.905867708	0.9888260006904602
164	7.006769987	0.9814261198043824
165	6.779282791	0.999765521287918
166	6.349593105	0.9986484825611116
167	5.183938442	0.8426405891776085
168	6.497531125	0.9695554196834564
169	6.162286721	0.9969466984272004
170	5.28425834	0.91762313246727
171	5.128318765	0.9954987943172456
172	4.345541409	0.7376370511949062
173	6.718564788	0.998859065771103
174	6.607076429	0.9988476157188416
175	6.814917474	0.9998800158500672
176	4.924856622	0.733638945221901
177	5.311080763	0.7534508064389229
178	6.944759401	0.9995227813720704
179	7.219069492	0.990425980091095
180	5.44675595	0.7723804071545601
181	4.805907817	0.9276220262050628
182	5.732073748	0.9987442910671234
183	4.930849325	0.9966317296028138
184	5.562757309	0.9932272076606752
185	6.288199908	0.92698974609375
186	4.994539977	0.9999943017959596
187	5.436226499	0.9999974250793456
188	7.091969676	0.9995732128620148
189	4.610659948	0.9935702979564668
190	5.446516467	0.9999904274940492
191	5.103293711	0.9698837399482728
192	3.412334943	0.9397546708583832
193	7.253066966	0.9977716684341432
194	6.096830125	0.9839366853237153
195	5.835468837	0.9993219137191772
196	5.506878592	0.968710631132126
197	4.688730521	0.5430495705921203
198	3.939702934	0.898502117395401
199	4.753340713	0.8056770628318191
200	4.862758962	0.7491968803107738
201	4.992687799	0.6752630457282066
202	6.210673179	0.9985121786594392
203	5.822081508	0.97906254529953
204	5.16724598	0.848969143629074
205	5.703793586	0.9865892112255096
206	4.77465959	0.7669501155614853
207	4.441519609	0.5500433463603258
208	5.061029364	0.7844172418117523
209	6.342865529	0.9705278158187868
210	0.0	0.3256637023136136
211	0.0	0.378973826020956
212	4.758770394	0.9106931388378144
213	6.25337179	0.9986749231815338
214	6.319072579	0.9970615386962892
215	4.830395638	0.4312076645249817
216	7.037112072	0.9990309238433838
217	4.81568655	0.6305360555648803
218	5.291016694	0.9999983787536622
219	3.709184832	0.7989509910345077
220	6.592119009	0.998592096567154
221	3.726238877	0.7059232760220766
222	5.217221224	0.8758644461631775
223	5.578633603	0.9050816833972932
224	4.447328879	0.8334228813648223
225	6.847000199	0.9994577944278716
226	6.087912063	0.9831300914287568
227	4.825094078	0.5494615636765957
228	5.157993109	0.8685560882091522
229	5.39236703	0.7774594068527222
230	6.300362361	0.9958108544349672
231	6.622969332	0.9978129625320434
232	4.497267419	0.683887530490756
233	6.62213471	0.9990272641181944
234	5.585284393	0.5180115237832069
235	6.37840029	0.999064463376999
236	4.339294819	0.5766305004246532
237	5.269047505	0.6698181204497814
238	6.785951681	0.9981997430324554
239	6.16735961	0.9959410309791564
240	4.803892739	0.5684218436479569
241	6.071201106	0.999048787355423
242	5.447019133	0.9996744453907012
243	6.174827242	0.9998385727405548
244	5.956516235	0.9484485805034636
245	4.808177662	0.6745413035154343
246	6.239239821	0.9992131650447844
247	4.997194035	0.9723174870014192
248	6.416704833	0.9972681343555452
249	6.343869899	0.9995686888694764
250	3.34628608	0.400410702638328
251	3.650011339	0.9490294218063354
252	5.629013778	0.9999884843826294
253	4.316453419	0.4537885991856455
254	6.269948512	0.9989418148994446
255	6.866634565	0.967718195915222
256	5.076612347	0.7159733161330223
257	6.050522533	0.9995105803012848
258	1.7149359	0.6643381389789283
259	7.236960079	0.9994562983512878
260	4.912302294	0.6657210439443588
261	4.767122268	0.6447440296411514
262	5.668159342	0.9859688937664032
263	6.592043573	0.9997096121311188
264	5.107298762	0.6103285104036331
265	5.374500195	0.8436465322971344
266	3.791750373	0.6280458915978671
267	7.020397713	0.9982738494873048
268	5.651909965	0.9999993801116944
269	4.823582176	0.9997196197509766
270	6.974859875	0.9997705101966858
271	5.440652395	0.4218006376991979
272	5.254044423	0.9277511954307556
273	2.829481718	0.5394397743046284
274	5.743887187	0.9999748051166536
275	5.240994107	0.8029687434434891
276	0.627619756	0.3111840245604981
277	3.329230862	0.604707420617342
278	7.051508002	0.9999865531921388
279	4.689073413	0.937425258755684
280	5.646485292	0.9999163627624512
281	4.848063216	0.9888825356960296
282	5.151193276	0.9875268042087556
283	4.856545103	0.9998148858547212
284	4.174623872	0.794263768196106
285	5.558787475	0.5870825678110123
286	5.649584626	0.6943923011422157
287	5.353399536	0.9999971866607666
288	6.852474618	0.9977168083190918
289	6.428480621	0.9986697793006896
290	2.316532958	0.3217463915065309
291	7.210465264	0.9984784185886384
292	5.625323858	0.7400355651974678
293	5.931752355	0.952433866262436
294	5.768995421	0.6608174741268158
295	3.564518124	0.8052246928215027
296	5.295101034	0.9776095032691956
297	4.857387674	0.8592609524726867
298	5.645200803	0.4931944519281387
299	6.430268674	0.9993070006370544
300	6.832881199	0.9756380796432496
301	5.498787814	0.6420992605388165
302	5.761162413	0.4707421295344829
303	5.150170476	0.8836131870746613
304	5.657077049	0.4547547653317451
305	5.470914029	0.66489187926054
306	6.348702931	0.9998184859752656
307	5.451360962	0.8660148561000824
308	7.39083137	0.999900847673416
309	5.657327385	0.7805001825094223
310	4.988208923	0.5607129618525505
311	5.492248242	0.8441611945629119
312	5.161938351	0.8836192727088928
313	3.948360185	0.4654641395434737
314	6.422889555	0.9999216794967652
315	5.78163447	0.8833584576845169
316	4.816284593	0.9746300995349884
317	5.832761441	0.9104458630084992
318	4.937927342	0.9181506484746932
319	5.944324637	0.9728649973869324
320	6.321379305	0.9999948501586914
321	7.489444676	0.9996660590171814
322	4.783722939	0.3828573483158834
323	4.867593617	0.9998277068138124
324	5.430725738	0.8755621612071991
325	7.170120135	0.9989843428134918
326	7.153126766	0.9998788237571716
327	5.89730505	0.9188283741474152
328	4.969342226	0.6151443004608155
329	4.344286485	0.7555334351956844
330	6.706381606	0.561970417201519
331	7.171360059	0.9999265968799592
332	6.500651739	0.9999036312103272
333	7.052207311	0.9999624729156494
334	7.272148593	0.9999326050281524
335	6.768178128	0.9861941814422608
336	6.944013957	0.9846437811851502
337	5.719541598	0.7589668899774551
338	5.977419222	0.7773489594459534
339	6.237693725	0.996153712272644
340	5.468960655	0.9016028821468354
341	4.857821273	0.7780048359185457
342	2.769282233	0.7044928636401891
343	5.326085545	0.8886791110038758
344	6.40633818	0.9998347401618958
345	5.554645148	0.9999980330467224
346	7.60268683	0.9999324917793274
347	6.002090235	0.6917643455788494
348	6.083126481	0.9993458986282348
349	6.165966217	0.99981752038002
350	5.974349974	0.7854304522275924
351	6.44516599	0.5086981363594532
352	4.565747557	0.6360759794712066
353	6.077318494	0.936111545562744
354	6.621087639	0.9523242592811584
355	7.081108873	0.9881403744220734
356	7.484497117	0.9999680280685423
357	5.570265594	0.8008530527353287
358	5.598916548	0.9995578289031982
359	5.657703551	0.9999810993671416
360	7.357691752	0.9996336460113524
361	6.933982714	0.9997230648994446
362	5.381258953	0.9999688267707824
363	5.423127617	0.4166866859821311
364	7.2001438	0.999460071325302
365	6.266229272	0.7767877397942357
366	5.30674536	0.999263072013855
367	5.157354929	0.9993328511714936
368	7.151342646	0.9999230325222016
369	5.460122409	0.9988966643810272
370	5.449977094	0.9991870164871216
371	6.330241455	0.7789527624845505
372	5.838178158	0.9999298095703124
373	5.176742116	0.9998656570911408
374	4.823147355	0.8636274456977844
375	5.458143203	0.9999607503414154
376	4.325920619	0.7577008798718452
377	5.974317936	0.9872437417507172
378	4.749826295	0.9437704920768738
379	7.055428445	0.9619784116744996
380	5.177251119	0.9998804807662964
381	7.67466576	0.9993345677852632
382	7.384172509	0.9991726338863371
383	6.2341531	0.5155490322038532
384	6.43255942	0.8705210715532303
385	5.617428841	0.9994421124458313
386	4.58188208	0.9970953941345216
387	5.400752741	0.9986134707927704
388	5.290499583	0.5257501123473048
389	4.721659758	0.6678749422542751
390	4.953862748	0.7563937650294974
391	4.557813589	0.4099036914078169
392	6.551082376	0.9851653337478636
393	7.486958514	0.9994602262973784
394	7.137831898	0.9233929246664048
395	5.219673593	0.9999343693256378
396	7.252825178	0.9841657400131224
397	3.49095755	0.449610258359462
398	6.418731543	0.988801795244217
399	7.031616949	0.9997769653797148
400	7.049803689	0.9970089375972748
401	6.054402305	0.9874170780181885
402	6.069994652	0.9169788122177124
403	5.718654699	0.2586031227838248
404	7.372644202	0.9993630945682526
405	4.754387545	0.933589056134224
406	4.551214366	0.8688071459531784
407	6.315102909	0.9984196126461028
408	7.281324231	0.971068036556244
409	5.461869035	0.6584726363420487
410	5.557843439	0.9993913054466248
411	5.467535658	0.9997036159038544
412	4.896776547	0.4935450888238847
413	6.579253141	0.9991204261779784
414	4.698418418	0.8921334519982338
415	2.15071252	0.4429003804922103
416	4.96666694	0.9996739625930786
417	5.10198108	0.9999577641487122
418	5.306352692	0.999644261598587
419	6.217009204	0.9994673728942872
420	7.588230165	0.9992224335670472
421	5.414021601	0.7208669602870941
422	5.988086742	0.7023996913805604
423	6.804884174	0.9919442653656004
424	5.99321142	0.8242193788290024
425	6.779031538	0.9912313938140868
426	7.991301484	0.9983273565769196
427	6.082308159	0.570680407807231
428	5.949188627	0.4957338854670524
429	6.03178585	0.966088879108429
430	7.626498244	0.9460122406482696
431	5.583192704	0.2464161563140806
432	7.562681517	0.9142144650220873
433	7.231727876	0.934268593788147
434	6.500367501	0.8173359334468842
435	5.698922764	0.9999906778335572
436	5.719541598	0.99903102517128
437	6.307244224	0.9022936701774598
438	5.959856349	0.8201582878828049
439	4.907390364	0.9890537083148956
440	4.790411821	0.8340676635503769
441	3.393277036	0.4996975517482497
442	4.572639985	0.688192680478096
443	3.795435508	0.5639880806207657
444	4.049436147	0.9462112426757812
445	5.886899447	0.9999987244606018
446	4.424196346	0.9809244453907012
447	5.554523748	0.9817581057548525
448	7.150702073	0.9761149048805235
449	4.814816424	0.66937548648566
450	6.123529068	0.9999776184558868
451	6.705988084	0.9996939122676848
452	5.472688393	0.8166649550199508
453	6.830395325	0.9996702253818512
454	5.685540558	0.940157675743103
455	5.600372324	0.863626292347908
456	7.208721375	0.9994077742099762
457	5.807953689	0.9991782486438752
458	4.983283264	0.7782130729407072
459	4.036129349	0.612782081309706
460	3.974386238	0.4688621785491705
461	6.088633442	0.8741099953651428
462	7.218475557	0.8794212996959686
463	5.45201171	0.4360961997881531
464	7.637599685	0.9534132182598114
465	6.275632745	0.97620010972023
466	5.346110364	0.9997461020946504
467	6.52080916	0.9997718632221222
468	5.842808427	0.9995410561561584
469	4.466575927	0.9740593552589416
470	2.415948928	0.633972260216251
471	6.279150135	0.99009011387825
472	4.945845272	0.997172713279724
473	5.931367671	0.9999587655067445
474	5.218559574	0.9999482154846192
475	5.652143398	0.9999973893165588
476	6.600988588	0.9995227575302124
477	5.061227741	0.7757266342639924
478	6.151811732	0.8750952005386352
479	5.93431314	0.8059597901999951
480	5.043829092	0.9663251221179964
481	5.574725863	0.9995068669319151
482	4.736439309	0.6248502297326922
483	5.909793875	0.9865968406200408
484	4.164228569	0.5924822598695755
485	6.578017815	0.9991294145584106
486	4.623071298	0.999353325366974
487	4.855330183	0.999869567155838
488	4.833492181	0.943109667301178
489	3.83666934	0.8063910573720932
490	5.738279021	0.96960431933403
491	4.487513689	0.9907369017601012
492	3.794745836	0.5802698604762554
493	5.889507284	0.9662954330444335
494	4.657903914	0.1998826397371886
495	4.875774182	0.9988492131233216
496	3.244814619	0.3247682103698025
497	6.250869567	0.9999505937099455
498	4.977856438	0.9951561689376832
499	7.183345882	0.992192006111145
500	6.68461329	0.9923453032970428
501	6.316031542	0.8188959211111069
502	6.976264056	0.9199744939804078
503	5.316359986	0.9894724905490876
504	5.401386086	0.9969300746917724
505	5.107733607	0.9999920010566712
506	5.730068832	0.999177348613739
507	6.675342288	0.9981400787830352
508	6.42262178	0.9997450590133669
509	4.490520451	0.5555262252688408
510	4.867032043	0.9997420847415924
511	4.378945867	0.7780321222264319
512	3.612646617	0.5296867418684996
513	5.937818792	0.3855649309349246
514	5.033406012	0.999974638223648
515	6.267448355	0.9958001792430876
516	6.564415853	0.9978595495224
517	5.48682893	0.999989676475525
518	3.785538585	0.4127460486744173
519	4.927889259	0.9993387937545776
520	5.230171477	0.9966931045055388
521	4.439324391	0.5523523479700089
522	4.747342195	0.999966847896576
523	4.892908504	0.9978605926036834
524	4.123134915	0.4249048519879579
525	4.934403755	0.5653221718966961
526	5.119499484	0.9999874830245972
527	4.78756118	0.998126608133316
528	3.782019854	0.332176388404332
529	4.217859779	0.6100286709144711
530	5.459108712	0.9985148549079896
531	5.082875154	0.99649595618248
532	5.187534201	0.6845358718186617
533	6.328879375	0.9999784886837004
534	4.183962521	0.8504590362310409
535	4.737912839	0.8085040107369423
536	5.815723638	0.9999751567840576
537	5.217874378	0.9337507307529448
538	5.214577042	0.9998769640922548
539	4.831761398	0.9681616842746734
540	5.565646783	0.9995338797569276
541	4.060930524	0.994582599401474
542	3.689503869	0.7737351357936859
543	5.483575893	0.9998969852924346
544	5.243193461	0.9776149809360504
545	5.55707615	0.9631047308444975
546	4.88026755	0.9995698690414428
547	3.024241787	0.3114843792282045
548	5.437131598	0.9999868392944335
549	5.708756265	0.9350167870521544
550	6.7943119	0.9936825692653656
551	4.42348861	0.988156795501709
552	6.345841071	0.9955644190311432
553	7.18422141	0.9996218144893646
554	3.869476805	0.711385527998209
555	5.727629516	0.9439530968666076
556	5.064040457	0.4262965803965926
557	1.686860162	0.4470754485519137
558	5.766069214	0.999998927116394
559	5.780753042	0.8753180891275406
560	5.504185983	0.9733945071697236
561	5.50840526	0.999908012151718
562	3.745201602	0.4849389836192131
563	5.097684015	0.5823525536805392
564	5.203037435	0.9136551767587662
565	5.495581424	0.999964553117752
566	6.096830125	0.3791316859529615
567	6.415800814	0.9858382880687714
568	6.123314271	0.989341789484024
569	5.195111853	0.9990245401859283
570	5.350525641	0.9999725639820098
571	3.75005725	0.9791809856891632
572	6.014263528	0.9159416526556016
573	5.099683866	0.984992903470993
574	5.852159193	0.9982560753822328
575	4.579742107	0.6160698235034943
576	5.749049216	0.9352384865283966
577	6.711263232	0.9889735460281373
578	6.042525361	0.7989077515900135
579	5.947171117	0.999994111061096
580	5.06313241	0.9944179475307464
581	7.344946608	0.9992957711219788
582	5.365478527	0.7038619741797447
583	4.567537681	0.9052806675434112
584	5.082467484	0.6927466709166765
585	4.304387152	0.9986735939979552
586	6.228796622	0.9995217144489288
587	6.418041281	0.9491227865219116
588	5.227520117	0.5208879610523581
589	4.664897197	0.5163571671582758
590	4.65421026	0.9478383958339692
591	4.291242233	0.9977112472057342
592	5.614183608	0.996041190624237
593	6.605398323	0.9972520291805268
594	5.878799214	0.967830127477646
595	4.914646097	0.781440315861255
596	5.516189298	0.9251851171255112
597	6.650245758	0.8769550740718841
598	6.902185245	0.9627551913261414
599	5.377926125	0.9279440015554428
600	4.335051512	0.4824173983419314
601	6.932448843	0.9998096466064452
602	5.46990387	0.88355643004179
603	5.789186926	0.9999727487564088
604	4.059773444	0.682739227078855
605	6.529834049	0.9993673443794252
606	6.196807619	0.9476762294769288
607	6.589555295	0.999788373708725
608	5.043297847	0.9998322248458862
609	5.247963991	0.9896189153194428
610	5.585182615	0.9998254299163818
611	6.297233686	0.9988050401210784
612	6.026041724	0.6782463192939758
613	5.246919862	0.9999859809875488
614	6.694210972	0.999111032485962
615	6.749222321	0.9977277517318726
616	4.320959573	0.9889080584049224
617	4.946354979	0.9999801576137544
618	6.254078238	0.9999771475791932
619	5.440950269	0.9998748302459716
620	7.004135231	0.999489563703537
621	6.953173672	0.998094093799591
622	6.201998927	0.9936189234256744
623	6.239471942	0.999983251094818
624	6.271981696	0.6288694112794474
625	6.817167279	0.9528830945491792
626	5.782719222	0.9638109982013704
627	5.753599114	0.998773318529129
628	5.76649087	0.999999487400055
629	5.598435676	0.9991014540195464
630	4.657903914	0.7449164750054479
631	3.320191905	0.9245476305484772
632	4.388046146	0.9770759642124176
633	4.614131102	0.9552866041660308
634	5.270369952	0.999523377418518
635	6.107808492	0.5191994367167354
636	6.229529068	0.6572368152439594
637	5.520244165	0.9999344229698182
638	5.440269684	0.9952797412872314
639	6.394188962	0.9992146015167236
640	6.683571084	0.9955048561096193
641	5.603344478	0.9998354196548462
642	4.004430243	0.6023134492337704
643	4.249853303	0.9872766733169556
644	6.371453493	0.9999321222305296
645	5.966153314	0.9904103636741638
646	4.139475365	0.9980212211608886
647	4.087753186	0.9910610616207124
648	5.113269575	0.997469675540924
649	6.032628376	0.996670413017273
650	6.119302759	0.6740908689796925
651	4.640201475	0.4339634827745612
652	6.544507757	0.9812202274799346
653	6.136459534	0.9992680191993714
654	3.55616339	0.9012897610664368
655	5.110422101	0.9963582694530488
656	6.754422618	0.9743897438049316
657	5.624852284	0.9820555746555328
658	4.134849522	0.7716303683817387
659	4.864000508	0.9999984622001648
660	3.716139713	0.5203884050250054
661	3.787031657	0.9756029903888702
662	4.342974879	0.6887267616810278
663	5.94519745	0.998750138282776
664	4.734840174	0.9725461304187776
665	4.130628752	0.6528318300843239
666	5.653480594	0.9975270986557008
667	4.211224533	0.9492506861686708
668	5.75849357	0.9969202220439912
669	5.409977334	0.9956870317459108
670	4.805103096	0.9999582588672636
671	5.329715968	0.999941384792328
672	3.361363172	0.5374110993696377
673	5.286692338	0.999402207136154
674	2.438074027	0.6481445975601673
675	4.88007282	0.8472074329853058
676	5.469757376	0.999727773666382
677	6.08709994	0.870202949643135
678	5.772111411	0.989299213886261
679	4.608098463	0.9482694029808044
680	4.314953105	0.9998004555702208
681	4.670498464	0.6975198537111282
682	5.312782338	0.9999895334243776
683	5.970168488	0.9994729816913605
684	5.08129145	0.9988074362277984
685	6.43775421	0.999851495027542
686	4.862416404	0.962122893333435
687	4.188506505	0.2959330936893821
688	6.416453798	0.9985397696495056
689	6.795076285	0.9995038866996764
690	5.80415207	0.9988546550273896
691	5.224238387	0.9999964118003846
692	4.396716531	0.651046724038315
693	5.018059192	0.9978555738925934
694	5.282469823	0.7904161512851715
695	3.486081865	0.9784259140491486
696	5.485373111	0.4820216115564107
697	6.407255049	0.9987435579299928
698	3.957796119	0.781871446967125
699	6.476305613	0.9987739980220794
700	4.33811297	0.9135299623012544
701	5.666054129	0.8597563356161118
702	3.119643832	0.4085795769933611
703	4.784933423	0.999666428565979
704	4.578063199	0.999744325876236
705	4.848357724	0.9989876806735992
706	3.625760759	0.3674895605072379
707	5.253139294	0.999831372499466
708	4.819892213	0.6975125461816788
709	5.122720318	0.9992174863815309
710	5.367332015	0.9999190151691436
711	4.597667104	0.98936647772789
712	7.079660784	0.999767005443573
713	3.424864242	0.6640036195516587
714	4.800138237	0.9999961972236632
715	4.177961199	0.4625063059851527
716	3.719173039	0.5524279559031129
717	5.203810286	0.8930538117885589
718	5.18056597	0.9999884247779848
719	2.625599633	0.4043896483257413
720	5.202119639	0.9992827951908112
721	5.150714953	0.9999115705490113
722	3.574936461	0.9969776928424836
723	3.519411631	0.631446392647922
724	4.321095164	0.9995147585868835
725	4.783151645	0.9804321110248566
726	5.384770903	0.9999090492725372
727	5.623308275	0.9533790707588196
728	5.098558458	0.9995481729507446
729	5.830913099	0.9720725119113922
730	5.393195839	0.5147731936071068
731	4.570186119	0.3736179812767659
732	4.931744134	0.8699672970920801
733	5.414747525	0.9999996185302734
734	3.880900428	0.9033143818378448
735	4.967958755	0.9996344864368438
736	4.693847594	0.99420006275177
737	5.786342298	0.9120602861046792
738	6.275174015	0.9955349624156952
739	4.829126419	0.9977354228496552
740	5.994291638	0.4815311536192894
741	3.31117878	0.5439433854073286
742	3.921805073	0.8422619856894016
743	4.674074271	0.8811551302671432
744	5.472384175	0.96849125623703
745	5.33638316	0.9982133865356444
746	4.45306165	0.4273180143907666
747	4.376244943	0.9998361945152284
748	4.686380743	0.9317604959011078
749	4.517295808	0.9996879696846008
750	4.403682478	0.9988571286201476
751	5.381335462	0.9999724209308624
752	5.141583089	0.8507017061114311
753	4.923325781	0.7804485887289048
754	2.935222007	0.5534973018802702
755	3.21586783	0.7103062734007836
756	4.478407298	0.9966882467269896
757	4.655271076	0.8024594783782959
758	4.970678103	0.7677437841892243
759	5.711956716	0.9975919723510742
760	5.403008266	0.9957296550273896
761	4.937927342	0.9137438982725145
762	6.034588487	0.9672046720981596
763	4.083156265	0.7915087148547173
764	5.007559886	0.9997188508510588
765	5.774328663	0.9993084847927094
766	4.839358758	0.9989310145378112
767	5.408338324	0.8055365486070514
768	5.521074435	0.9999943017959596
769	4.926806368	0.9895661115646364
770	6.212055662	0.9986557424068452
771	5.791474316	0.9699548363685608
772	4.022114672	0.8358754126355052
773	4.680502739	0.999644684791565
774	5.198514431	0.497363206371665
775	5.623908846	0.6260175794363022
776	5.06023251	0.9991380393505096
777	4.465988679	0.9995531141757964
778	6.617085456	0.9992965996265412
779	5.013342617	0.5489319020882248
780	4.731479955	0.4778888709843158
781	5.190989835	0.6488164380192757
782	5.717730788	0.7428916685283184
783	6.411970228	0.9987155735492708
784	4.69226558	0.998864620923996
785	3.521418166	0.6152326054871082
786	3.949004303	0.9554387152194976
787	4.481684253	0.9958466947078704
788	4.354792671	0.9981699883937836
789	3.895685566	0.9108290374279022
790	3.967440881	0.9956671237945556
791	4.918439006	0.6176778197288513
792	6.278125027	0.9994105815887452
793	4.588179215	0.3761042986065149
794	5.138266383	0.9964558899402618
795	6.568781882	0.9871184349060058
796	4.383473601	0.9687534987926484
797	6.853337771	0.9736794888973236
798	5.749944501	0.9999688863754272
799	5.194807438	0.7980299307033419
800	5.536058881	0.6518946431577206
801	5.344325282	0.4203852422069758
802	5.571072348	0.999992573261261
803	6.166673039	0.999950796365738
804	6.743728304	0.675224931538105
805	6.917789788	0.9995928049087524
806	7.123560789	0.6460973367094993
807	6.351470323	0.6123496455606073
808	5.276721006	0.9990316808223724
809	2.448388432	0.6971226125955582
810	5.535570236	0.9998976349830628
811	3.182133033	0.4501697422005236
812	3.165597539	0.5100139307323843
813	5.48576002	0.9999912023544312
814	4.724794062	0.9912023305892944
815	4.017707364	0.9901236593723296
816	5.29648889	0.9999510526657104
817	5.317150775	0.9999441683292388
818	6.714244998	0.7793958470225334
819	5.223123003	0.9089804232120514
820	6.600765603	0.8434063851833343
821	5.749017723	0.9778476417064668
822	5.48576002	0.9999949693679808
823	4.23875303	0.4323599488474429
824	6.725611358	0.9993745744228364
825	6.829227746	0.9936091005802156
826	4.938251447	0.9968531668186188
827	4.999208366	0.9999961853027344
828	4.314659395	0.9998667120933532
829	5.382037531	0.9999927401542664
830	3.619948703	0.8809129118919372
831	4.409573494	0.998258525133133
832	5.542529667	0.917695027589798
833	6.35881702	0.978452318906784
834	5.603712589	0.6885350994765759
835	5.878540968	0.9988609850406648
836	5.504726652	0.9871825575828552
837	5.022107427	0.9997027337551116
838	5.557765799	0.9999964237213136
839	3.669051417	0.7709724605083466
840	5.47438689	0.9999921083450316
841	6.053712374	0.9998596489429474
842	5.917113232	0.9999970197677612
843	5.774025067	0.9994464457035064
844	4.863498026	0.9995666921138764
845	5.348172368	0.7821179464459419
846	4.382182848	0.7350595220923424
847	4.650871966	0.995912665128708
848	5.343460644	0.900158503651619
849	6.345141227	0.5812290974839442
850	4.363062672	0.9786085784435272
851	4.385341425	0.5859424098860473
852	4.425683617	0.7444254278903827
853	5.375474521	0.9741079688072204
854	6.974447529	0.5707114063182417
855	5.854613582	0.4907526188995689
856	5.937320619	0.9056384056806565
857	5.585024898	0.8033504873514176
858	5.178445213	0.9103591531515122
859	6.416350413	0.9943575501441956
860	6.962632785	0.9987658798694612
861	7.212884808	0.9994195103645324
862	5.998690955	0.998101019859314
863	4.663415114	0.7389469131827354
864	4.566057615	0.897747877240181
865	6.520649595	0.966474348306656
866	5.861938593	0.6919305100571365
867	5.477472403	0.7207965053617954
868	4.098400856	0.996098130941391
869	4.96369819	0.999511331319809
870	5.225707091	0.98185356259346
871	6.112830307	0.8578445971012115
872	3.233912979	0.4694327267468907
873	5.638266477	0.9908792674541472
874	4.744286949	0.8349801927804947
875	6.027463966	0.9999984741210938
876	3.386837334	0.566740334557835
877	5.301626277	0.9082617565989496
878	3.700072914	0.6462609783746303
879	5.727603718	0.9999773621559144
880	4.738778132	0.9282712697982788
881	6.424669038	0.8418717689812183
882	6.396932433	0.8985056890174746
883	5.719154535	0.998951929807663
884	5.325797876	0.9999918580055236
885	4.526218775	0.991169661283493
886	3.786243824	0.7104772046208382
887	5.816398269	0.9999511659145356
888	5.281629734	0.999950236082077
889	5.702432145	0.9494140028953552
890	3.917269363	0.9826812982559204
891	4.028750125	0.7953830048441887
892	4.068070343	0.4678709377592895
893	4.697368639	0.9903841197490691
894	6.36372049	0.9996403276920318
895	5.129060382	0.8612827897071839
896	4.70790577	0.760796707868576
897	2.980295486	0.3413257553176663
898	5.076411104	0.9987386465072632
899	3.844959325	0.3734165292233228
900	5.965570401	0.999952220916748
901	5.14633504	0.9999765634536744
902	3.955314941	0.5224754840135575
903	4.979484226	0.9999596536159516
904	6.928711603	0.7291348451981321
905	5.172772195	0.6232357670087367
906	7.176726097	0.9985714495182038
907	5.869687125	0.9976536571979524
908	5.272198427	0.9999853253364565
909	5.276364582	0.9981961727142334
910	4.521518521	0.3847042586654424
911	6.680637154	0.9968976497650146
912	7.858125474	0.8767975673079491
913	6.888902656	0.9824955463409424
914	5.518775864	0.8571577198803425
915	4.679720499	0.5827816374599933
916	4.669382666	0.5451428160071373
917	5.175313009	0.9601536929607392
918	6.649561766	0.9909124314785004
919	6.924285548	0.8945239454507827
920	4.704712931	0.9381439566612244
921	5.078294302	0.6291656721383333
922	5.924305052	0.9999296188354492
923	4.58376836	0.5711634878069163
924	5.169319466	0.901966881752014
925	6.925774749	0.8992634888738393
926	6.503985894	0.9994173526763916
927	3.90797199	0.728422686457634
928	5.056381426	0.771477505704388
929	7.258871818	0.995464277267456
930	5.873689422	0.8749035507440567
931	5.731683237	0.9877277135849
932	7.415980483	0.9692117989063262
933	5.248251055	0.5048957504332066
934	6.658956639	0.979860293865204
935	4.876973733	0.7146629087626934
936	6.837487234	0.9975252985954284
937	5.056217887	0.5764666378498078
938	4.946523876	0.5225998159730807
939	5.126841954	0.5767687998712063
940	7.057688231	0.9946393251419068
941	5.080943105	0.7458553478121758
942	4.87063843	0.6240448623895645
943	4.140432449	0.505849327892065
944	6.773012339	0.9932067811489104
945	5.749210101	0.9838708698749542
946	6.528685117	0.9983252763748168
947	4.911188529	0.8137716293334961
948	4.54358973	0.7658500798046589
949	6.386856838	0.9953483641147614
950	7.236169973	0.9973738253116609
951	5.893032084	0.5238513045827858
952	5.196282407	0.931542992591858
953	6.809021657	0.9991604208946228
954	6.777790249	0.9976000964641571
955	6.608111861	0.9997719526290894
956	3.497239744	0.3089167889207601
957	6.320240273	0.9999974131584168
958	6.872055504	0.9999018907546996
959	6.969610118	0.998874020576477
960	6.93672999	0.7125871217809617
961	6.991847664	0.9982931852340698
962	6.174199522	0.9986367702484132
963	6.672589135	0.6685685223286782
964	6.880605346	0.9994078040122986
965	4.399143172	0.6993606671690941
966	4.569830766	0.9834437429904938
967	6.403767692	0.997526639699936
968	4.269469869	0.7545236781239509
969	4.207361662	0.6858060201629996
970	5.73017977	0.9818452894687651
971	6.51074967	0.9975252270698548
972	6.632760099	0.9919788658618928
973	6.472233633	0.9997672319412232
974	6.853168204	0.9554465591907502
975	6.234172471	0.8715460866689682
976	6.248046616	0.8914442479610443
977	6.665598085	0.9919356346130372
978	6.405510465	0.9989087760448456
979	6.651112729	0.982905900478363
980	5.614297442	0.9474290370941162
981	6.666128534	0.9934991240501404
982	6.606129616	0.9313911020755768
983	5.168815706	0.9269889295101166
984	5.61242154	0.5562721095979214
985	6.887342107	0.8229973040521145
986	6.893538059	0.8843610167503357
987	4.703444372	0.522642276622355
988	5.461215291	0.7448528662323952
989	7.31384369	0.7643154799938202
990	6.579253141	0.9797146916389464
991	6.70802772	0.9952853441238404
992	4.837345264	0.6760296829044818
993	5.526981732	0.999965274333954
994	4.355523157	0.4753118840046227
995	5.305562255	0.989452701807022
996	6.483857364	0.9994305908679962
997	5.84081272	0.975547832250595
998	4.772857105	0.9999468088150024
999	6.096513623	0.9975047528743743
1000	5.203037435	0.9999699294567108
1001	4.936254274	0.9294628441333772
1002	6.15693691	0.9977864980697632
1003	6.06429241	0.9638738214969635
1004	7.128486927	0.6867446172982454
1005	4.202419546	0.742694953083992
1006	5.490860103	0.9986533522605896
1007	5.05052224	0.5117635112255812
1008	5.730197188	0.9998447179794312
1009	5.500536978	0.9733711302280426
1010	5.855634549	0.9974185228347778
1011	5.745341703	0.9582990229129792
1012	5.977957249	0.9946165204048156
1013	4.424017419	0.6915993839502335
1014	4.00400044	0.822035250812769
1015	4.566599357	0.998671656847
1016	4.484808014	0.7308962501585483
1017	6.592766809	0.9945510566234588
1018	4.867972432	0.759694063756615
1019	5.285132803	0.999971443414688
1020	5.798708221	0.9997751653194428
1021	3.589796388	0.6452247753739357
1022	4.246276009	0.998827338218689
1023	6.448299692	0.9998831033706664
1024	5.923813054	0.978828626871109
1025	4.27802283	0.9830544829368592
1026	6.345710463	0.9914161741733551
1027	5.117395966	0.9997528791427612
1028	5.200443558	0.9944237291812896
1029	6.373675703	0.9995428919792176
1030	6.394240656	0.9995843589305876
1031	4.977379033	0.9999007940292358
1032	6.891376392	0.999655556678772
1033	5.76299752	0.8453878983855247
1034	6.304529387	0.998740977048874
1035	5.337561193	0.8851994395256042
1036	5.817648066	0.9962513208389282
1037	5.279295141	0.8849989116191864
1038	5.559547692	0.9665240049362184
1039	5.518104341	0.999853390455246
1040	4.175095459	0.9282822608947754
1041	4.698034973	0.9608974575996398
1042	4.455460135	0.4879179943352937
1043	6.118221103	0.9999566793441772
1044	3.943581537	0.7579432696104049
1045	5.546233796	0.9618712604045868
1046	4.938994658	0.5908084839582444
1047	5.634230017	0.7767383989877998
1048	5.641919646	0.8015288665890694
1049	3.082056153	0.5371170654892922
1050	5.138924017	0.9999858617782592
1051	6.788501842	0.9868424654006958
1052	5.958501204	0.7619874042458832
1053	6.014697364	0.8233928412199021
1054	5.903061049	0.9711172938346864
1055	0.0	0.3180729769024765
1056	5.217557494	0.9998651325702668
1057	5.219517961	0.9999919176101684
1058	5.494882918	0.9933708250522614
1059	7.059721111	0.9997188925743103
1060	4.842430573	0.9008485302329065
1061	7.410637714	0.815039025992155
1062	5.647207442	0.5268286392092705
1063	5.060849593	0.6982335075736046
1064	7.080956959	0.9969200015068054
1065	6.398981603	0.9955226004123688
1066	5.885177619	0.9895538806915284
1067	5.642506711	0.9998196721076964
1068	3.554207722	0.5701681559905409
1069	6.04517434	0.7835075661540032
1070	5.387191633	0.9997946083545683
1071	4.524526339	0.5416380568727618
1072	7.223100501	0.998264980316162
1073	4.386189623	0.8657643973827363
1074	5.134049039	0.8925653517246246
1075	6.543985143	0.998429560661316
1076	5.258238828	0.488270454757162
1077	5.785621926	0.9999278843402862
1078	5.168359361	0.9996373653411864
1079	7.280229761	0.8869796693325043
1080	3.452554421	0.697013477794826
1081	5.613219349	0.7646733012050391
1082	6.38460189	0.9994481205940248
1083	7.154297039	0.9996592700481416
1084	5.692233023	0.5091133140027523
1085	4.521205361	0.3534379662953142
1086	4.967008728	0.3052592231773985
1087	3.672995534	0.91959787607193
1088	2.506985566	0.5525746561586857
1089	5.193905509	0.9999964356422424
1090	7.170120135	0.9990857899188996
1091	4.570791133	0.8326424315571785
1092	3.881328512	0.9920634925365448
1093	4.631240596	0.6062204445013777
1094	6.869953993	0.99163898229599
1095	5.132186104	0.99943186044693
1096	5.988559623	0.9773925900459288
1097	5.022335796	0.9789346754550934
1098	5.857064524	0.9999903917312624
1099	4.186999104	0.6064929291605949
1100	6.289021815	0.9993701934814452
1101	6.180710827	0.99971883893013
1102	7.044370026	0.9236930668354034
1103	4.907505685	0.9898026049137116
1104	7.234658585	0.99469153881073
1105	6.117095622	0.9986633121967315
1106	6.233758336	0.9998044013977052
1107	7.307141791	0.9998785436153412
1108	5.659831483	0.9565175652503968
1109	5.469095868	0.9971597909927368
1110	5.609977124	0.9002574622631073
1111	4.336587253	0.4189443242386915
1112	6.761334617	0.993732237815857
1113	6.315600393	0.9998442649841308
1114	6.475484794	0.999506849050522
1115	3.564518124	0.4039461016654968
1116	5.530665052	0.9998692631721496
1117	6.396003502	0.9958100318908693
1118	7.274575152	0.9873173534870148
1119	6.179725128	0.9992908298969267
1120	4.690111101	0.6503888469713275
1121	7.130574215	0.9999300837516784
1122	5.880246719	0.7872474610805511
1123	5.17574699	0.4208311853930354
1124	5.804114287	0.8291880577802658
1125	6.623402763	0.9750229597091676
1126	7.127118752	0.9996820390224456
1127	5.706154809	0.9856488049030304
1128	4.792636632	0.9895691931247712
1129	4.660319524	0.9976004481315612
1130	3.82505679	0.9872946977615356
1131	5.330343547	0.4579721754431375
1132	4.904468041	0.9999982595443726
1133	3.044048516	0.7354487200966104
1134	6.841493926	0.9990526020526886
1135	5.907333305	0.9637417435646056
1136	6.406688554	0.7268932551145554
1137	3.885046295	0.3849815369001589
1138	5.795028587	0.977307826280594
1139	5.719541598	0.9197455286979676
1140	4.829343325	0.5688150183297693
1141	6.688573679	0.9987794756889344
1142	7.219069492	0.9954155445098876
1143	6.079742992	0.979542762041092
1144	7.238059567	0.9998683393001556
1145	7.080225248	0.946079921722412
1146	6.801556017	0.9999784350395202
1147	5.25376079	0.8121472325176
1148	6.260165893	0.7677866764366627
1149	6.68461329	0.9465964913368226
1150	4.831879915	0.9998857975006104
1151	5.570629022	0.9994558811187744
1152	4.363260864	0.8999505579471588
1153	4.675679501	0.9993249475955964
1154	3.810730257	0.5250815644860267
1155	6.158238168	0.9967947721481324
1156	4.493773876	0.8331278681755065
1157	4.328591073	0.6518823329330189
1158	5.524549019	0.9999990463256836
1159	5.192987714	0.5900702860206366
1160	5.476797442	0.9999637007713318
1161	6.942815152	0.9982525289058686
1162	6.760088948	0.9997693955898284
1163	5.840650108	0.4923738449811935
1164	6.050310603	0.8642993154368014
1165	5.136185188	0.9999896049499511
1166	6.756860377	0.998227083683014
1167	5.620599436	0.8873315853590611
1168	4.830317348	0.4628725548740476
1169	5.189266065	0.9999880313873292
1170	5.467003172	0.6893508148726596
1171	5.827035906	0.9999898314476012
1172	5.41319901	0.9907886147499084
1173	7.318959723	0.9989087879657744
1174	5.730575539	0.9999544978141784
1175	5.524005283	0.9999472916126252
1176	3.473287113	0.8712298914790153
1177	4.274006999	0.467535575479269
1178	4.779845631	0.9999723076820374
1179	4.873810522	0.9999683618545532
1180	4.689166698	0.9998277604579926
1181	5.730372648	0.9965755760669708
1182	5.298342366	0.9999116122722626
1183	4.672396912	0.8037621229887009
1184	6.884073843	0.9993264377117156
1185	6.251176485	0.9968922317028046
1186	4.809219733	0.999973213672638
1187	4.419212968	0.9935428619384764
1188	4.334027099	0.999643874168396
1189	4.79703862	0.9997928977012634
1190	5.006927721	0.9995971500873566
1191	5.930846981	0.8787590980529785
1192	7.136597484	0.9995628833770752
1193	4.422336834	0.9982494950294496
1194	5.188649581	0.9999683678150176
1195	2.312438341	0.421212727134116
1196	4.882406975	0.8221711656544357
1197	6.157332877	0.9997140645980837
1198	5.129346638	0.8555676937103271
1199	5.054894493	0.9999670922756196
1200	5.486809937	0.9746085047721864
1201	6.073617822	0.9986770927906036
1202	5.498513292	0.9980039238929748
1203	5.280829674	0.9971894264221192
1204	4.655846048	0.9999754846096038
1205	6.854763861	0.9976469218730928
1206	5.902662397	0.9960956573486328
1207	5.313156722	0.8243632346391678
1208	4.686763237	0.8219703018665314
1209	4.99566698	0.9999692559242248
1210	5.896981254	0.9755906999111176
1211	4.563207733	0.7025292962789536
1212	4.207199514	0.4576993861526716
1213	6.290898946	0.9997520804405212
1214	4.259623922	0.4553637739270925
1215	6.306057404	0.9916844964027404
1216	6.374810642	0.9940937399864196
1217	6.164602099	0.7818627804517746
1218	6.193289503	0.9987233996391296
1219	6.505355197	0.9127487123012544
1220	6.043320251	0.9019811749458312
1221	6.384393154	0.9285042941570282
1222	5.980851362	0.9989112079143524
1223	5.900912461	0.9998523771762848
1224	6.404423063	0.9993488430976868
1225	6.084625902	0.9981868803501128
1226	3.953452752	0.3710966624319553
1227	4.066467433	0.4631170125678182
1228	6.488138738	0.9995155930519104
1229	3.345442193	0.4603446817403892
1230	5.378381375	0.995779263973236
1231	6.054648957	0.99988631606102
1232	6.367124137	0.9855576992034912
1233	5.439171133	0.999927306175232
1234	2.426947419	0.6427616778761148
1235	4.310233527	0.8255210381932556
1236	6.493719229	0.9894117653369904
1237	6.127837579	0.998609322309494
1238	4.634990581	0.9999755918979644
1239	6.183840694	0.9513436436653138
1240	6.051338341	0.9973655223846436
1241	6.333862054	0.9983455300331116
1242	6.171309075	0.9766534447669984
1243	6.394103593	0.9995097219944
1244	6.328286651	0.9992892980575562
1245	6.21613764	0.997037583589554
1246	5.902564901	0.91485755443573
1247	6.776156726	0.9609023988246918
1248	5.465031517	0.550504807708785
1249	6.83011282	0.993091994524002
1250	5.245898655	0.9275633096694946
1251	6.467860385	0.9987053751945496
1252	6.408493192	0.999880349636078
1253	6.831770536	0.9979664623737337
1254	6.207594582	0.9977686524391174
1255	6.315492592	0.9970330357551574
1256	4.946313557	0.4264219854958355
1257	6.295033071	0.9975813210010528
1258	4.376793692	0.5775223053060472
1259	6.548038246	0.9978353917598723
1260	4.643623656	0.9997546434402466
1261	1.49931118	0.4365051294676959
1262	6.685589373	0.9994148969650268
1263	6.385144543	0.99947709441185
1264	6.030573053	0.999593585729599
1265	6.375348984	0.9210169792175292
1266	6.435023225	0.9913210093975068
1267	6.39400419	0.9866434335708618
1268	6.42876886	0.9997162044048308
1269	5.7569965	0.9694444358348846
1270	5.468556302	0.6131397917866707
1271	6.090767892	0.9863941669464112
1272	6.393610189	0.9987292528152466
1273	6.471260456	0.999740743637085
1274	4.869179701	0.9970949053764344
1275	4.192211455	0.8937790155410766
1276	6.102695186	0.9992543995380402
1277	6.292033501	0.9703155755996704
1278	5.001869896	0.8416580855846405
1279	6.291876103	0.9987240672111511
1280	5.655970254	0.9425296366214752
1281	6.297595854	0.9947962701320648
1282	6.483109689	0.9908840715885162
1283	6.113936324	0.9955078482627868
1284	6.408647984	0.9741053521633148
1285	5.991470797	0.999227809906006
1286	5.271776702	0.5385326758027077
1287	5.933763244	0.943353235721588
1288	4.694201365	0.4520197506062686
1289	6.300352197	0.9968370199203492
1290	6.470023939	0.9981378793716432
1291	6.510104926	0.9980256378650664
1292	6.031135577	0.998750865459442
1293	6.473305018	0.9567834556102752
1294	5.871494066	0.9515548765659332
1295	6.134901702	0.9980310678482056
1296	6.302654745	0.9729580581188202
1297	4.493960731	0.7175352483987808
1298	6.676708136	0.9922759711742402
1299	6.703541242	0.9977239727973938
1300	6.453919065	0.9991200983524322
1301	5.80915199	0.8713892001658678
1302	5.968540149	0.9971504807472228
1303	4.899031537	0.5452348813414574
1304	6.269671458	0.998940283060074
1305	6.537383588	0.9881009459495544
1306	6.188496466	0.9940965473651886
1307	4.078261332	0.7917576402425766
1308	6.32145223	0.999975073337555
1309	6.284655419	0.9997963070869446
1310	5.986495725	0.9977542221546172
1311	6.10487619	0.996023404598236
1312	5.826029729	0.9905642986297608
1313	5.657057196	0.9753090262413024
1314	5.709265435	0.7370027869939804
1315	6.767829357	0.9982152938842772
1316	6.571560825	0.9972443878650664
1317	4.044902781	0.9984241902828216
1318	6.425752716	0.9734395802021026
1319	6.207796527	0.6815558671951294
1320	6.032107955	0.9991933047771454
1321	6.260655685	0.5330281510949135
1322	4.095841804	0.9227172672748566
1323	6.58409868	0.9902146816253662
1324	5.938190133	0.983701890707016
1325	5.271094123	0.8452100098133087
1326	6.315454654	0.6540819138288498
1327	5.547451594	0.998564165830612
1328	6.451808754	0.9997958481311798
1329	5.867647203	0.9978404998779296
1330	6.5897897	0.9998450875282288
1331	4.655410414	0.965863275527954
1332	6.997087204	0.9995809674263
1333	5.451539926	0.8974134624004364
1334	6.991637609	0.8960654616355896
1335	5.944103729	0.5260504201054573
1336	6.63212328	0.992655348777771
1337	7.307141791	0.9996620774269104
1338	5.497004864	0.5542160719633102
1339	5.803732021	0.9577365756034852
1340	6.005049888	0.9733881056308746
1341	4.66739027	0.9990175843238832
1342	5.349523812	0.8461396872997284
1343	5.671533464	0.9941178977489472
1344	6.95934355	0.9874155342578887
1345	5.968050823	0.9975453913211824
1346	6.53948033	0.9965471148490904
1347	5.767104544	0.998950296640396
1348	5.054161146	0.7695390343666076
1349	5.390782678	0.505422456562519
1350	6.328911312	0.9976398706436156
1351	4.933497515	0.7296685809269547
1352	4.995616565	0.7804089590907097
1353	6.481751026	0.9996595799922944
1354	4.077065825	0.7775602862238884
1355	2.056707822	0.5151259914040566
1356	3.710097953	0.6125821702182292
1357	6.327939972	0.9957628726959228
1358	6.018869438	0.9986068785190584
1359	4.950426236	0.6441324777901173
1360	6.067052601	0.8681291550397873
1361	6.952968535	0.9992446422576904
1362	4.307927786	0.5169828917831183
1363	6.257171386	0.8181131392717361
1364	6.42926764	0.9993910729885102
1365	6.623147172	0.9997220754623412
1366	5.149931	0.7377466760575772
1367	6.974447529	0.9997197449207306
1368	4.901070904	0.6684456095099449
1369	7.040779179	0.9993526399135588
1370	5.247424955	0.3021348314126953
1371	5.729110845	0.999705046415329
1372	5.85288663	0.958435696363449
1373	4.535441584	0.631507470458746
1374	5.157493067	0.984433937072754
1375	6.061082819	0.9983705043792724
1376	5.760271003	0.8945669442415237
1377	5.731746609	0.9962897002696992
1378	6.014727375	0.9982497096061708
1379	6.918227558	0.9812230288982392
1380	5.676287568	0.4576379478909075
1381	6.500798775	0.998911589384079
1382	5.046539381	0.5773227125406265
1383	5.361930483	0.9272094309329988
1384	3.810206387	0.3787874668836594
1385	6.465665005	0.6986901462078094
1386	5.394272076	0.4284573502838611
1387	6.468569677	0.9918316602706908
1388	6.233188338	0.9821186065673828
1389	5.599841119	0.9580360114574432
1390	6.492996722	0.9738361775875092
1391	5.258735288	0.5260117507074028
1392	5.488318893	0.8207801934331656
1393	7.012952657	0.9998023211956024
1394	4.243763004	0.4314636157825589
1395	6.003258607	0.9988474547863008
1396	1.965720472	0.3895286614411816
1397	5.432586005	0.9928610563278198
1398	3.334031885	0.2587311324896291
1399	4.570491258	0.9999972105026244
1400	4.475961168	0.7144221872091293
1401	4.314060924	0.9913629293441772
1402	3.220471998	0.4395805379608646
1403	5.54145879	0.498988664150238
1404	6.475445295	0.9293480455875396
1405	6.524161983	0.9980167865753172
1406	4.433742327	0.9086945235729218
1407	4.906330034	0.941394031047821
1408	5.333026248	0.8290517508983613
1409	6.193334874	0.999745500087738
1410	5.121936467	0.8652426995337009
1411	6.248355586	0.9926841080188752
1412	5.095759971	0.999867194890976
1413	4.755917506	0.9972521424293518
1414	5.221541105	0.9194812625646592
1415	6.829491186	0.9976316452026368
1416	5.095205116	0.9997466564178468
1417	5.899710076	0.9268774092197418
1418	6.751156486	0.9820703566074372
1419	5.382725876	0.9570481419563294
1420	4.908907074	0.9060932174324988
1421	4.551214366	0.6837566245347262
1422	5.435031782	0.9999596297740936
1423	4.905500288	0.9097259722650052
1424	4.432468639	0.9999175310134888
1425	3.725980837	0.5300270123407245
1426	3.904881636	0.440235097380355
1427	0.0	0.3995370071148499
1428	0.0	0.5614191927015781
1429	0.0	0.5179915565997362
1430	0.0	0.526022876915522
1431	0.0	0.3603884032039787
1432	0.0	0.4769232518505305
1433	3.779013653	0.7949924468994141
1434	3.945187228	0.530174318565696
1435	0.0	0.3486815985095745
1436	0.0	0.3358591835043626
1437	0.0	0.3190905871917494
1438	5.400295749	0.99993017911911
1439	5.586504526	0.9507525026798248
1440	4.918548123	0.9174994319677352
1441	5.861019772	0.8844026601561381
1442	4.439412826	0.8509099900722503
1443	6.999348815	0.9767507612705232
1444	5.230348656	0.4886670098872855
1445	4.573188482	0.5327112704515458
1446	2.988322492	0.249232165023171
1447	5.48238185	0.9492896497249604
1448	6.55802682	0.6686409266461623
1449	4.913668208	0.9986357748508452
1450	5.542362154	0.9023811250925065
1451	6.05386588	0.99999680519104
1452	5.191518297	0.9771225929260254
1453	4.342974879	0.7023199841380119
1454	5.003178497	0.9767716705799104
1455	4.906013396	0.6126908496022224
1456	3.856828567	0.9631120324134826
1457	5.032923411	0.8828080475330353
1458	3.168973308	0.4814583769068122
1459	6.338614606	0.999707180261612
1460	5.109611705	0.9924576997756958
1461	5.178204844	0.9604607820510864
1462	4.611618137	0.9999472558498382
1463	1.980260811	0.6013187125208788
1464	4.233816813	0.9978556752204896
1465	4.97328167	0.9999448597431184
1466	3.273421318	0.9404549539089204
1467	6.364763335	0.9979951977729796
1468	5.860722915	0.99998676776886
1469	4.734459135	0.7793129634228535
1470	5.500407767	0.9942870736122132
1471	6.359192323	0.9996188580989838
1472	6.655343002	0.9995989859104156
1473	4.920685028	0.9885718524456024
1474	5.771233464	0.9996397852897644
1475	4.838847705	0.672495386749506
1476	3.683281141	0.7776342570781708
1477	6.547540056	0.9995805382728576
1478	6.331100761	0.9998392164707184
1479	4.669796586	0.7315614432096481
1480	5.077596481	0.6548649678006768
1481	4.216316559	0.6704224567860365
1482	5.099280065	0.749154269695282
1483	6.183533272	0.916283518075943
1484	5.048763811	0.9997325479984284
1485	4.967801987	0.9998326599597932
1486	4.226485394	0.4666293940506875
1487	6.331011104	0.5641816943883896
1488	7.120291268	0.9988557040691376
1489	5.63552724	0.8895357549190521
1490	4.878825371	0.7015076249837875
1491	5.645604018	0.9950355887413024
1492	6.971157671	0.9995676279067992
1493	0.0	0.5367828338639811
1494	7.3068401	0.996538645029068
1495	6.491045248	0.9854200661182404
1496	7.213889068	0.8283286064863205
1497	4.483195125	0.850087633728981
1498	5.370226247	0.9505346834659576
1499	7.295137172	0.941423201560974
1500	7.435854518	0.9997805178165436
1501	5.977406046	0.8949665606021882
1502	7.425848902	0.9817153751850128
1503	7.755974557	0.6624360322952271
1504	3.208486561	0.658522367477417
1505	5.286072894	0.5382763922214509
1506	4.571210665	0.9528778612613678
1507	3.796403912	0.4973648535087704
1508	5.313845789	0.950865226984024
1509	7.049677543	0.9893659949302672
1510	7.232577421	0.9492176413536072
1511	6.35302748	0.7328384310007096
1512	5.527907603	0.9858602702617644
1513	5.830016761	0.9999172866344452
1514	5.772209165	0.8247374266386032
1515	7.47201177	0.9605493545532228
1516	7.190160863	0.8195372745394707
1517	6.786240598	0.941884559392929
1518	7.484753917	0.9353679418563844
1519	7.026631402	0.7501944154500961
1520	7.169255458	0.9587665140628816
1521	7.14414468	0.9612321197986604
1522	5.776563154	0.9987757980823516
1523	4.81287556	0.4474948301911354
1524	5.067629844	0.9994260847568512
1525	6.384128233	0.9998634874820708
1526	5.264442568	0.9858933806419372
1527	4.749983889	0.8807169198989868
1528	5.955986675	0.9298697292804718
1529	5.586013501	0.9996353447437286
1530	7.000846532	0.9745455384254456
1531	7.608698328	0.897264438867569
1532	4.031960708	0.5692812369205058
1533	5.06947443	0.9997636437416076
1534	5.130938833	0.994714605808258
1535	5.542678461	0.9975707709789275
1536	6.938804464	0.856265252828598
1537	7.093908947	0.986587291955948
1538	4.619253655	0.9997633099555968
1539	5.01847332	0.9378098249435424
1540	7.582297531	0.8354165941476822
1541	3.54513175	0.8911369621753693
1542	7.040067183	0.9716049253940582
1543	6.240039291	0.999838399887085
1544	6.203438888	0.9878859102725984
1545	6.966128175	0.9920803725719451
1546	0.0	0.4253281807526946
1547	4.574919966	0.6449409604072571
1548	0.0	0.6974773875903338
1549	5.383860609	0.79271679520607
1550	5.157271916	0.9996969103813172
1551	5.51420128	0.953541213274002
1552	6.948764224	0.9873915135860444
1553	6.889459637	0.988425862789154
1554	5.337126525	0.8264870822429657
1555	6.915228279	0.8808123290538787
1556	6.069178882	0.9342263638973236
1557	7.046827609	0.8515277177095413
1558	6.992542805	0.9198350489139556
1559	4.799701901	0.5307939141988754
1560	4.616149519	0.9998382985591888
1561	5.110301548	0.9707358419895172
1562	3.608761244	0.9117046058177948
1563	7.06424936	0.9891165137290956
1564	6.225242335	0.6961925506591797
1565	3.887033878	0.6742734007537365
1566	6.890070967	0.9818741261959076
1567	3.968260975	0.7701154232025147
1568	7.801202196	0.9767188787460328
1569	5.018059192	0.9308497101068496
1570	4.175370067	0.958846777677536
1571	4.696391225	0.964015007019043
1572	7.147032348	0.9761568665504456
1573	4.514120779	0.9407912373542786
1574	7.574757443	0.861815220117569
1575	7.383989844	0.980296152830124
1576	3.896435416	0.6371539287269116
1577	5.737776708	0.9998482823371888
1578	5.521476917	0.8623813176527619
1579	6.75377345	0.9053516834974288
1580	7.046827609	0.961415559053421
1581	6.841735319	0.9705605387687684
1582	7.187485595	0.7552694827318192
1583	3.55616339	0.319094943255186
1584	6.101112744	0.6094991385936737
1585	3.67182677	0.898510479927063
1586	7.510282028	0.915053927898407
1587	6.04254512	0.971820157766342
1588	4.137717499	0.9878391563892364
1589	4.533715363	0.9982253015041352
1590	5.599752296	0.9995978713035584
1591	6.759195017	0.9992855489253998
1592	4.129346541	0.6614486508071422
1593	5.061968697	0.6715863615274429
1594	5.012975744	0.5417991137132049
1595	5.815286869	0.9999933242797852
1596	6.968499615	0.999527382850647
1597	3.725392617	0.6903749078512191
1598	3.496723404	0.7738568924367428
1599	6.702439019	0.9987006068229676
1600	6.470603057	0.9996591985225678
1601	6.416932991	0.966349083185196
1602	5.123218519	0.999961543083191
1603	4.779062016	0.9376058518886566
1604	6.964487144	0.9999430179595948
1605	4.511053974	0.9997219562530516
1606	5.056682102	0.9996523201465608
1607	2.687215439	0.7056962966918945
1608	6.467734893	0.9999277949333192
1609	4.907888397	0.9105083420872688
1610	4.541159322	0.936452203989029
1611	5.202447326	0.999978655576706
1612	5.101587438	0.9996586859226226
1613	4.726826698	0.999789935350418
1614	5.125819116	0.5933295123279094
1615	6.46954459	0.9687541544437408
1616	6.938222622	0.9991499066352844
1617	5.100889935	0.9783286869525908
1618	4.260300128	0.727909692376852
1619	6.980826711	0.9682654201984404
1620	5.938056566	0.999992561340332
1621	6.701252558	0.9951634347438812
1622	5.130446287	0.6255207993090153
1623	6.360118672	0.991555267572403
1624	6.963506189	0.997039443254471
1625	4.750235316	0.4138334177434444
1626	7.449300702	0.9924825847148896
1627	5.465279301	0.9999095916748046
1628	5.171597873	0.9345803558826448
1629	5.183221846	0.9672404825687408
1630	5.278275826	0.4580330118536949
1631	6.029854578	0.7771063475869596
1632	7.052793669	0.9985932588577272
1633	6.254630695	0.8199564114212989
1634	3.459690806	0.615937565267086
1635	6.117064984	0.9837641179561616
1636	5.449493405	0.999996292591095
1637	5.396425669	0.5128342170268297
1638	6.823865212	0.9919997870922088
1639	6.561838168	0.99962819814682
1640	5.21403985	0.98514364361763
1641	5.556440218	0.9980039477348328
1642	5.388722293	0.9957765460014344
1643	5.866880688	0.8797047674655915
1644	4.884812212	0.9281503558158876
1645	4.833568035	0.9999981164932252
1646	3.67259629	0.395148529112339
1647	6.166615876	0.983988094329834
1648	4.119926328	0.9965770602226256
1649	6.501057096	0.9996169209480286
1650	4.672080161	0.8677356757223607
1651	6.716754402	0.9286785632371902
1652	6.286299692	0.9999870300292968
1653	5.11308651	0.986838972568512
1654	4.26419722	0.8035348296165467
1655	3.833206852	0.5741482645273208
1656	4.082507674	0.9151706516742706
1657	4.603349326	0.9530499935150146
1658	6.041521003	0.9995686054229737
1659	2.756825604	0.4857449983712286
1660	4.805805335	0.9968943238258362
1661	5.64242609	0.6836636936292052
1662	4.951455597	0.8492731273174285
1663	4.122168139	0.602474337304011
1664	5.747807444	0.9999853491783142
1665	5.642747305	0.9995131254196168
1666	6.719099362	0.9872000515460968
1667	3.924991622	0.9972507894039154
1668	5.240637106	0.987064915895462
1669	5.547636928	0.7695503547787667
1670	6.449411961	0.7607480868697166
1671	5.076963542	0.9999407291412352
1672	4.313997424	0.7503085851669311
1673	7.292651462	0.9375917077064514
1674	7.008590254	0.862391647696495
1675	3.86367355	0.5976741334423423
1676	4.075609783	0.996023440361023
1677	6.77823381	0.9260055661201476
1678	6.064313917	0.9995548725128174
1679	5.386268407	0.9994686722755431
1680	5.667395993	0.9989954710006714
1681	7.547615993	0.9772134482860564
1682	6.114729624	0.976059192419052
1683	7.159296467	0.9880439460277556
1684	5.751994666	0.9881012201309204
1685	6.467041636	0.9788704335689544
1686	5.060425519	0.9998242199420928
1687	4.405986234	0.9453888058662414
1688	7.082344638	0.9495545864105224
1689	6.82502196	0.998793476819992
1690	1.643921881	0.5193247033981606
1691	4.695982434	0.9585143327713012
1692	6.809900705	0.9987397253513336
