# Supplementary material for: CellSighter: a neural network to classify cells in highly multiplexed images
Source: Nat Commun. 2023 Jul 18;14:4302. doi: 10.1038/s41467-023-40066-7 (PMC10354029; doi:10.1038/s41467-023-40066-7)
Supplement: Supplementary file 4 — Source Data [file 41467_2023_40066_MOESM4_ESM.zip › SourceData/fig2_C.csv]

	CD8	CD20	Probability CD8 T cell	Probability B cell
0	2.291656457	3.720449929	0.0009892056697935	0.8896287560462952
1	2.264641945	3.103111666	0.0075708435288105	0.6972083568572998
2	3.062952647	3.200576105	0.0908385774600901	0.5618317738175392
3	2.388995113	3.451992328	0.0029960643107187	0.8388753049075603
4	1.868484086	2.632313498	0.0002992922606949	0.5784581823274493
5	0.214337809	3.9567467	2.272558382632184e-06	0.9378618776798248
6	0.761162437	2.395147892	6.623383781061407e-05	0.8053899317979812
7	3.17481521	3.86665156	0.1136592658236622	0.8000977724790573
8	3.162604222	3.636929392	0.0274624921701615	0.7982405528426171
9	2.776472281	3.938719589	0.0021264268653282	0.5036589992931113
10	3.674707543	3.495643724	0.3140492895618081	0.4906953558325767
11	2.443686275	3.717640568	0.0128056344976357	0.3517162097152322
12	1.515996017	2.445970925	0.0020140284585067	0.5016034305095672
13	2.980295486	2.980295486	0.0068851892661768	0.8515624046325684
14	2.78610016	3.386431959	0.0022891352955411	0.9936433792114258
15	2.491779853	3.73823603	0.019146723859012	0.7296810671687126
16	2.707521731	3.292231948	0.0083820779029337	0.7902087360620499
17	3.409670527	3.960117791	0.1220818756148219	0.4486407928168773
18	2.710867861	3.22527601	0.0006871770754514	0.8609746754169464
19	3.356666707	3.549181824	0.1439473266713321	0.7405945122241974
20	0.31922584	3.153561458	1.6930491266275994e-06	0.9995464622974396
21	3.606667339	4.089637465	0.0710676924325525	0.8640702068805695
22	1.71637685	2.99822295	0.0002417923795291	0.4291032742708921
23	2.971452664	4.406939859	0.0629657335579394	0.9241763949394226
24	2.051405595	3.203996213	0.0005040345356974	0.7975419819355011
25	1.796898734	4.020633733	0.0001357270409783	0.9911757290363312
26	0.857258486	2.120172095	9.527519441688262e-05	0.816110810637474
27	0.667109401	3.071648564	0.0001609240296715	0.8287704288959503
28	1.788612112	2.241625354	0.0030218245989089	0.8345688968896866
29	1.802002514	2.432736441	0.0002954371004306	0.54242143034935
30	1.730191009	3.850483821	0.0002186924577472	0.9338863372802736
31	2.110367697	3.931200527	0.0017615434151593	0.8217240750789643
32	0.672733726	0.672733726	0.0002599220128274	0.3733441120479256
33	0.760268363	2.070100052	0.0002753405107796	0.7067748606204987
34	0.82801373	4.171772157	0.0003063201276347	0.9912020862102509
35	1.266163422	3.804888047	0.0006496019517725	0.9988445162773132
36	2.368886298	3.775896791	0.0039554972434415	0.5977749198675155
37	1.042733696	2.859260304	0.0007625451453349	0.8377615123987198
38	2.898426021	3.471713867	0.065198961412534	0.7842801928520202
39	2.214942671	2.117458674	0.0147425049042794	0.7240066006779671
40	0.495000224	1.470960827	0.0004939782872668	0.3952465057373047
41	2.669581139	3.971376636	0.0074409630503623	0.6481664818013086
42	3.317745911	3.12055596	0.1018631713464855	0.5931677483022213
43	0.427397274	2.794880994	8.361395750000611e-06	0.9200131595134736
44	2.540925078	3.585288613	0.0022132342146505	0.5894640952348709
45	0.836481869	2.109760612	0.0002058580725474	0.6437595634721219
46	3.728507513	3.929953299	0.1349051315337419	0.7697035014629364
47	3.057245065	3.636755811	0.0225054258713498	0.5246939651668072
48	1.151558492	2.308942746	4.736746902635613e-05	0.7682248201221228
49	3.49474082	3.637612439	0.113146006502211	0.5599790453910828
50	2.776472281	3.179785438	0.1209842893294989	0.3144216898828745
51	3.900959637	4.471226191	0.4091974854469299	0.5769866406917572
52	1.861513143	2.536486396	0.0018701840173889	0.5044235527515412
53	2.577702866	2.257499563	0.0031892860984952	0.6839784987270832
54	1.244476065	4.194613245	4.534681140739664e-05	0.907925808429718
55	2.229665266	2.482854248	0.0028312080889008	0.5660760700702667
56	1.269653117	3.076641903	0.0001007489106995	0.8791720867156982
57	3.446578605	3.724349082	0.0796166866086423	0.7934511929750443
58	0.209001404	2.66620719	1.2188616526387364e-05	0.6779474504292011
59	2.856384951	3.700984071	0.0072798156033968	0.8490740567445755
60	1.198937115	2.317354015	2.14228198501587e-05	0.9251013338565828
61	3.135927453	3.422783746	0.0140888703754171	0.7101764813065529
62	1.820821434	4.019209022	0.000105713256562	0.5147858966141939
63	1.475613046	3.591734557	0.0007037331088212	0.522157046943903
64	1.088041472	1.906216837	0.0004436420887941	0.4212801933288574
65	3.344762917	3.770134062	0.098106775060296	0.6511292479932308
66	0.236453942	3.133546996	1.362725848430557e-06	0.9995452582836152
67	2.495733554	3.668221243	0.0006709529830004	0.8784017503261566
68	2.476403178	3.75278073	0.0002056583780813	0.9314985275268556
69	1.732760723	3.860932487	0.0040698889373743	0.7590683773159981
70	1.607593875	2.174333299	0.0034894733366854	0.5935198917984963
71	0.56779769	4.240973761	0.0003541760078405	0.993540382385254
72	2.099576142	3.003210739	0.0002250889446713	0.8812342017889023
73	0.949607527	2.405075763	0.000184905261085	0.7341806709766387
74	3.435542469	4.80347446	0.0157589606940745	0.8942570924758911
75	2.784442917	3.252122715	0.0149522504711057	0.5836017515510321
76	3.383914531	3.336401281	0.2520944827236235	0.3287710666656494
77	0.481211825	2.491779853	2.3543173320197476e-05	0.7713854372501373
78	0.578764072	4.73418113	3.60859072117093e-05	0.9998872995376586
79	2.457862622	2.859260304	0.0007837649944121	0.6896306246519088
80	3.00934141	2.940707438	0.1341822966700419	0.4395779812708497
81	3.365096613	4.152606213	0.061303834314458	0.8425341457128525
82	3.197780956	3.366378897	0.0325463466811924	0.725308871269226
83	3.809998106	3.957508725	0.4367228921502828	0.5243692308664322
84	2.669378491	3.241459744	0.0055114406452048	0.5695961117744446
85	3.148399056	3.442378492	0.0042310516997531	0.7265429705381393
86	2.160782564	3.713644789	0.000287244565527	0.9810482680797576
87	1.461741489	3.748857378	0.0002224242119012	0.5412251554429531
88	1.51487238	3.706650616	0.0003848269423542	0.8739898025989532
89	2.532068064	3.794745836	0.0458848916459828	0.9129742801189422
90	3.477272755	4.182770053	0.0563119251630268	0.9311484336853028
91	0.797642731	2.371440704	0.0005012484682083	0.6155219908803702
92	2.790866551	4.045860507	0.0223923459241631	0.9591293394565582
93	1.880712422	4.029726699	0.0001576863833761	0.911088526248932
94	3.11462648	4.127644331	0.0001198838092818	0.6189085943624377
95	0.337215158	3.061177	1.4490964924007698e-06	0.9926807820796968
96	3.914850963	4.878204035	0.314326070365496	0.4523318722844124
97	0.407073879	2.960036645	1.9323532598036763e-05	0.9636594295501708
98	3.446273212	3.949533711	0.1296067346585914	0.6387019664049148
99	2.940707438	3.954200985	0.0412289822648744	0.8029588185250759
100	3.385814563	3.80290096	0.0176349752626264	0.5371972565539181
101	1.461741489	1.985160492	0.0005678992738125	0.7299319252371788
102	3.447798898	3.64418013	0.2628514695912599	0.5307571612298488
103	0.685723307	3.976912904	0.0007829067031706	0.4480945388786495
104	2.946905164	3.652563195	0.0347447451640618	0.6327335596084595
105	1.772276136	2.782895132	0.0001976302304683	0.7015435695648193
106	1.512256904	2.246886936	0.0002817229924857	0.4253371600061655
107	2.963715594	4.059956603	0.0683276483730878	0.8071541309356689
108	1.072536804	3.866248606	0.0015299395380452	0.871276730298996
109	1.819802787	3.181210099	0.0008842234026814	0.8725653618574143
110	2.524384412	4.022344753	0.0071063365143344	0.9529346585273742
111	0.812562014	3.771885214	6.397465582253133e-05	0.7039333686232567
112	2.033735623	3.698838179	0.0017553835617604	0.9879934430122376
113	1.098612289	3.75396684	0.0004820162613668	0.5287746787071228
114	3.30484587	2.901058332	0.1019048487069085	0.5205731049180031
115	2.380177405	3.002655292	0.0067815025686286	0.5248452365398407
116	3.001783079	3.559735405	0.0177677949497592	0.4140711467713117
117	3.257628991	3.414857914	0.0458263305015861	0.7137135982513427
118	0.949607527	3.644611158	0.0001176240392623	0.7948356170207262
119	1.315128576	3.208089534	0.0008445445772849	0.9801218688488008
120	2.453113808	5.272368212	0.0140982415090547	0.9847168147563934
121	2.524384412	4.076379103	0.0051528069619962	0.9889901041984558
122	1.408695525	4.367659352	0.0005389680039115	0.9945539355278016
123	2.362783605	4.605270171	0.0086943241207336	0.9776379346847536
124	0.930990291	2.077241395	8.931950583244759e-05	0.6906289428472518
125	1.292425172	2.501694781	0.0068621549975432	0.3207658525090664
126	1.551587088	3.359234328	0.0015054160040179	0.2755162332090549
127	3.081223198	2.697996431	0.0361941860639489	0.6087189450860023
128	2.214942671	1.598105674	0.0153130151273216	0.3588405050337314
129	3.673438127	3.954063512	0.1761341286823153	0.3534234508872032
130	0.533053899	2.280913679	0.0002254952565976	0.4256329548545182
131	1.100392757	1.709494768	0.0008737562171518	0.5961071256548166
132	3.304713645	1.557041629	0.1149556731572374	0.5630237340927124
133	3.053023884	4.075584807	0.0207126114983111	0.9286340355873108
134	3.76810528	4.028171955	0.4287309238687157	0.5397780537605286
135	3.499748608	3.689503869	0.0614627956412732	0.4822708085179329
136	3.551552002	3.87966002	0.3606190964579582	0.5353410758078099
137	0.548456052	3.510329233	3.189998356800672e-06	0.9747823655605315
138	0.443984606	3.411419085	0.0015799379235317	0.5951499657705426
139	0.301233928	3.72844252	0.0002625151770188	0.8150752276182175
140	4.23068824	4.85306726	0.3018059932743199	0.5527126982808113
141	1.372637844	3.921603917	0.0006693798518426	0.9821544468402864
142	2.579501866	3.539661458	0.0048204581355093	0.4042728413594886
143	0.765210396	2.144547132	2.4971620700849885e-05	0.9610341310501098
144	2.557651627	2.359915357	0.023171271630781	0.6413214787840843
145	0.776670272	3.373385202	2.4030141341313188e-05	0.7820464015007019
146	2.161775747	4.094622224	0.000743091865479	0.9986557483673096
147	0.224857735	2.768566129	3.428531372371212e-05	0.9799830257892608
148	2.737566482	4.13896466	0.0099418629077262	0.9530558347702026
149	0.745366429	3.940571755	3.589810776247059e-05	0.9985767662525176
150	1.375348475	3.060730833	2.9455727326420078e-05	0.9891034305095672
151	1.915356062	3.163722639	7.655795849358812e-05	0.9859902501106262
152	1.936257218	3.570582226	0.0013790556120511	0.767964506149292
153	2.352498233	3.274375974	0.0092968789860605	0.538972407579422
154	3.264788278	3.020586729	0.017685052561137	0.8828213572502136
155	1.589023063	2.884591373	3.360298406817251e-05	0.8998733758926392
156	3.353629973	3.608034422	0.2811942014843225	0.3783968262374401
157	1.074239139	3.680856702	5.072066387867836e-06	0.967844569683075
158	0.677011376	2.379379833	5.8020656837243225e-06	0.8952192723751068
159	2.816991431	2.712465305	0.0097093739594128	0.4381711924448609
160	0.672733726	2.498113609	3.783106533887022e-05	0.9454455614089966
161	2.160782564	3.1477895	0.0037363018959694	0.9042612135410308
162	2.57718948	2.930923664	0.0143603573305881	0.5288876239210367
163	2.831487728	2.914337434	0.0057423491983172	0.48263770788908
164	0.856140942	1.550484386	3.132951469524032e-05	0.6341058127582073
165	1.340372658	2.660593897	0.0004090242430137	0.9682958781719208
166	1.58280845	3.150976889	0.0002364135944844	0.9323257267475128
167	1.851318444	4.056664879	0.0018776626686303	0.7311660852283239
168	1.578060793	1.470960827	5.284324391822126e-05	0.3212304012849927
169	2.751535313	4.111026291	0.0023230298145108	0.991906613111496
170	0.240970168	3.110355359	1.944797626158845e-05	0.374373060837388
171	2.7166042	3.392517718	0.0033326081225822	0.5586574286222458
172	0.225360305	3.402306645	3.634944748015512e-06	0.8187261611223221
173	1.847385857	3.145827924	0.0001886320710582	0.8037156134843826
174	0.783229874	2.804013678	2.047307477965519e-05	0.9592474937438964
175	0.492649339	4.28818621	0.0095701291807813	0.57770392652601
176	3.706290366	4.111420168	0.3836059786379337	0.5607865288853645
177	1.64144872	4.36021096	0.000856380713958	0.9872345805168152
178	0.463425275	2.604121713	0.0003848970566515	0.9894219994544984
179	2.518450343	3.811707296	0.0059937002211881	0.933684515953064
180	1.903075181	3.651969852	0.0001946600670635	0.9132157921791076
181	1.096482817	1.606980135	7.369538582222967e-05	0.4963604144752025
182	1.573341361	3.88119599	0.0024192958837374	0.985110342502594
183	2.923722409	4.259922578	0.0158630534773692	0.6092527970671654
184	1.341537005	3.440816714	0.0003244910626108	0.6170793447643519
185	2.559281196	2.917221281	0.0049393021457944	0.779186786711216
186	1.115442217	1.35791032	0.0001116129667138	0.4005467357113957
187	1.328071761	3.072701677	0.0001937130700184	0.9312972128391266
188	0.265680592	3.440893359	2.2010526458871026e-05	0.9479619026184082
189	2.574114881	3.811970508	0.0084135505079756	0.4304035119712353
190	3.284817639	3.395763864	0.21457379180938	0.5842729076743126
191	2.020226535	3.862504307	0.0032792693120427	0.8769984066486358
192	2.344165113	3.074656646	0.0023604825168149	0.7197886779904366
193	2.934026137	4.326879254	0.1877054807730019	0.3052771702408791
194	3.874135722	3.647326082	0.3384896472096443	0.5913665145635605
195	2.10250673	2.563430191	0.0003421610479563	0.941558450460434
196	2.044383717	3.272114748	0.0023297274477797	0.3860843435744755
197	1.51881228	3.145507003	0.0021552809121203	0.5334396816790103
198	2.240429473	4.144665829	0.0005483399749663	0.8808251291047782
199	3.875639317	3.947902066	0.4362268462777138	0.5216202482581138
200	1.89096305	2.852087671	0.0076645533612463	0.402106461673975
201	0.888498074	3.621683405	0.0007569921763205	0.7455229580402374
202	2.056707822	2.673602302	0.0003359382277949	0.5493033848702907
203	1.909369722	3.861693138	2.570788581408481e-05	0.5553471890743822
204	1.872260834	3.220471998	0.0001697125342388	0.9795479416847228
205	0.57480121	3.178776792	7.92397107033958e-05	0.95372171998024
206	1.854549289	3.01776335	0.0005459279092974	0.8713237524032593
207	2.268533542	2.820939368	0.0045049378364637	0.5621789114549756
208	3.241459744	3.321276487	0.0468458213377743	0.4072232112288475
209	0.656124674	2.616525362	6.286863986559865e-06	0.803332906961441
210	2.160511881	1.792285156	0.0012672088259961	0.562353516370058
211	2.219161022	3.125496047	0.0240965389384654	0.5665285164490342
212	3.086485121	2.538586382	0.0701504383934661	0.376623622328043
213	2.776472281	4.199930002	0.0432127078471239	0.3973604434169829
214	2.894438373	4.39003239	0.0354841828695498	0.8555085688829422
215	0.517175395	3.480108265	7.546942479165128e-05	0.729028508067131
216	1.947740601	3.460661323	0.0175032702740281	0.7039284527301788
217	1.425958867	2.756825604	0.0002465058099005	0.6500922769308091
218	2.241625354	3.518996991	0.0001710186184481	0.5522146254777909
219	0.761162437	2.536191209	2.916498621896579e-06	0.8989906966686249
220	2.886097563	3.4013477	0.0674737803637981	0.431827063113451
221	1.580431076	3.097304355	0.0032004667678847	0.560338345170021
222	1.770691297	4.196570171	0.0045722732400462	0.6723950933665037
223	0.406267939	3.376280578	5.318498350845104e-05	0.9971041798591612
224	2.219161022	2.637291353	6.356934051153546e-05	0.5953305885195732
225	2.965601269	3.252122715	0.1203452828340232	0.5537115164101124
226	0.612452891	3.356874095	1.986108364349093e-06	0.9979223787784576
227	0.991932629	3.330158282	9.198939383168092e-05	0.9189912259578704
228	2.278727774	3.72737754	0.0009409874000538	0.9735280215740204
229	1.480294009	3.507456685	0.0021082149731227	0.8630895853042603
230	2.486860505	2.831702518	0.0007211962447399	0.5855975527316332
231	2.683032069	3.025547181	0.0038537389349584	0.5759026400744915
232	2.855943337	4.348292253	0.0195447516125568	0.9706774652004242
233	2.227267547	3.220471998	0.0035515797324478	0.6475515179336071
234	3.144747339	3.754347447	0.0545567973051219	0.7202772527933121
235	2.528987243	3.55304836	0.0059264201496261	0.6523245705291629
236	2.540925078	3.662140032	0.0010390891037786	0.8606272384524345
237	2.992999782	4.228306594	0.0170615267765242	0.6737105786800385
238	2.874444763	3.024439546	0.0008515355431881	0.798619456589222
239	3.67815445	4.312002131	0.1937187567353248	0.7117640301585197
240	0.290866488	2.475155924	1.736630816537854e-05	0.8586609899997711
241	2.194132546	3.997259812	0.0146472812994033	0.9733792781829834
242	1.279048488	1.913591159	6.073276665005308e-05	0.438407251983881
243	1.01290889	2.48784236	2.5793942092274823e-05	0.958023887872696
244	0.706123123	2.994403298	5.716251064313839e-06	0.9925552368164062
245	4.058353116	3.275365694	0.275056826788932	0.6164021551609039
246	0.420406634	2.428650795	2.3915913357082305e-05	0.920630431175232
247	2.212840625	4.53167421	0.0001880059572058	0.9952000379562378
248	0.31624563	2.277152217	3.836081141627426e-05	0.6232027128338814
249	3.650334057	4.265041838	0.1098962791729718	0.875017374753952
250	2.603789294	3.554628618	0.0021791133345686	0.9863497316837312
251	2.273153583	3.162225785	0.0003445445018769	0.7597381472587585
252	0.300342222	1.364566989	3.4447782827129458e-06	0.6768382374197245
253	2.030500843	2.779121944	9.739031759181172e-05	0.8004157423973084
254	2.53981349	3.980839433	0.0703648770228027	0.6693660199642182
255	0.303033093	1.933529194	5.630011666681048e-05	0.4486174661666154
256	1.847385857	2.847240083	0.0001051565460329	0.8833865582942962
257	2.212356209	3.300279067	0.0004153686466451	0.7522221729159355
258	1.964759464	3.668328682	0.0011221512941119	0.6769319236278534
259	1.690929912	2.758989153	0.0005100369893625	0.6475400328636169
260	2.247326738	1.585790193	0.0007623931320267	0.5668329581618309
261	0.522365873	3.630493199	1.3811488727810684e-06	0.997429621219635
262	2.128592163	2.572163399	0.0014560871177309	0.4765482719987631
263	1.584715478	4.326964961	9.88665539068696e-05	0.9989659428596496
264	1.508999988	4.024134118	0.0094190628031355	0.9331377804279328
265	1.533310513	1.613138719	0.0001790406347026	0.768744495511055
266	0.800585266	2.952996689	9.17910531597804e-05	0.8024974167346954
267	1.246082275	2.314669568	6.9487019017433486e-06	0.853498899936676
268	2.850261209	3.701441467	0.0016042962171922	0.8751174569129944
269	0.304853569	2.820060672	8.900702162861762e-07	0.9933558702468872
270	2.223610902	2.907962084	0.0009937923416145	0.7200420051813126
271	2.270876263	2.393696598	9.806469092835056e-05	0.5252416744828224
272	0.418693668	1.823884607	2.849952846303724e-05	0.5658446904271841
273	2.418831005	2.418831005	0.0051588722904852	0.5339175641536713
274	2.316532958	2.491321174	0.0010597923250315	0.5276773939840496
275	3.199919744	4.451155589	0.0074154519155853	0.8328044235706329
276	2.374344025	3.536562421	0.0018592329884995	0.9697301924228668
277	2.519162283	2.569826812	0.0036264598573324	0.663708271831274
278	1.148653378	3.485989926	0.0001007224658877	0.6945096969604492
279	0.374337725	3.495916857	4.351181719214939e-05	0.982125848531723
280	2.244471708	2.601595302	0.004485885737813	0.4531747438013553
281	0.339463393	3.962985323	1.0564130143997374e-05	0.9994943797588348
282	1.774977155	2.342885638	0.0001311370016309	0.7160760790109635
283	0.998586049	2.365660546	5.8022731400328216e-05	0.9416385054588318
284	1.621840609	3.560010707	0.0002398387270659	0.7522623509168624
285	2.635088392	3.441887433	0.0008575280658987	0.7195999994874
286	0.68352546	2.108933415	3.5060745441128915e-06	0.7615858852863312
287	3.540684849	3.42756977	0.1400198294577421	0.332159999012947
288	0.522365873	3.981000028	0.0001141138251568	0.9497017562389374
289	2.788063973	4.170802361	0.0031764723476953	0.7091534346342087
290	1.109376543	3.193162705	2.1324128621103e-06	0.958306735754013
291	1.935005833	2.750923797	0.0026929621511953	0.6522302857600153
292	3.345887062	3.707362379	0.361019124276936	0.4820564534515142
293	0.903074658	3.859544967	0.0109825061135779	0.4452297706156969
294	2.034643434	2.127024797	0.0005195819052459	0.4846255287528038
295	0.544171234	3.080084501	2.707631679346165e-05	0.5934054762125015
296	0.983188986	3.175959972	0.0002294910282017	0.8731175780296325
297	2.345051916	2.08891011	0.0074747513805049	0.3560617942363023
298	1.000822379	3.876520523	0.0005510518341452	0.7696238458156586
299	3.402306645	3.564518124	0.0734634947031736	0.6493512272834778
300	2.33448418	2.963715594	0.0003648321503532	0.8163427591323853
301	2.317354015	4.03067978	0.0023885660906671	0.7382170110940933
302	2.211124286	3.022397944	0.0012550267529149	0.7454503633081913
303	0.853914017	3.220471998	0.000104664544051	0.8746094346046448
304	3.512221435	3.740736334	0.0248443733900784	0.8122539728879928
305	3.663645608	4.052226083	0.1343804824165999	0.5247022457420826
306	3.501313934	3.918534135	0.4185765940696001	0.4534763157367706
307	1.428458428	2.26738728	0.0004971866104824	0.4902628809213638
308	2.68972231	3.138965437	0.0366688548587262	0.7130236104130745
309	1.899944683	2.909909332	0.0007341423439356	0.7103483438491821
310	1.66060391	4.378554218	0.0006914297058756	0.9872379243373872
311	2.704024377	3.63735184	0.0027413432217144	0.5573323324322701
312	3.483547487	3.66558124	0.2651337727904319	0.5689901411533356
313	0.572969627	2.856251419	1.609294526758731e-05	0.9805052757263184
314	0.793750819	3.131902338	1.67220920502526e-05	0.8671032875776291
315	2.040312552	2.399271941	0.0001194764633133	0.7997259438037873
316	2.076513041	3.260839466	0.0002039531423178	0.7517902076244354
317	3.031961792	3.164949023	0.0226204631617292	0.5879280000925065
318	0.784649077	2.905587344	3.0431972970742203e-05	0.8276221483945847
319	2.635088392	2.7878789	0.0021928238489635	0.8154781505465507
320	1.616179354	2.792697187	0.0002049334022558	0.9194736003875732
321	2.849824334	4.274756727	0.0065730355476261	0.655653477832675
322	0.260211451	1.695019743	7.011037927496581e-05	0.782745698094368
323	0.297698072	3.701501217	5.632895032903207e-06	0.9953140437602996
324	3.088465593	3.500143893	0.1263581871986388	0.5424532063305378
325	1.719990126	4.015002759	0.003226890155929	0.9340538501739502
326	2.930923664	3.112376955	0.0683010255917906	0.4770028874278068
327	2.490547651	2.660408435	0.0025684096144686	0.4905278459191322
328	1.154477394	2.39320061	0.0001553319460071	0.9626753509044648
329	1.940441275	2.33448418	0.0003170235127754	0.8781620681285858
330	0.478985776	2.089874633	4.325662164673808e-05	0.4436053398996591
331	2.278052212	3.240886623	0.0080602223810273	0.5833291679620742
332	1.869593202	2.573501133	0.001008292110373	0.3796718627214431
333	2.533940034	3.585762156	0.0925258088856935	0.5178258925676346
334	2.490263521	4.249357104	0.0006329094627971	0.9722937047481536
335	2.476723249	3.042463563	0.0058460824126086	0.7909804418683052
336	0.677011376	4.50559287	0.0001493523020154	0.9996325850486756
337	2.475309008	3.022645186	0.0040124217935953	0.9209876835346222
338	1.335734475	3.058045702	0.000173481860051	0.4409990194719285
339	0.662949437	2.725719789	0.0010806398117892	0.8931227326393127
340	2.304626111	2.264641945	0.0007451731948094	0.4823647070676088
341	0.240682902	2.667727965	0.0011918673695504	0.623710285127163
342	2.206562767	2.816991431	0.0004558195927529	0.6420466989278794
343	2.669190355	3.995947971	0.0015114046693269	0.8777765721082688
344	1.13150683	3.587366588	0.0003542576004164	0.9641928732395172
345	0.485724565	3.961656321	5.485557172235644e-06	0.9808662831783296
346	1.248983328	3.179785438	0.0009720866339193	0.7303199291229248
347	3.464612092	3.396701166	0.0955285850912332	0.4757075548171997
348	1.359236682	1.87442632	1.49782813600939e-05	0.7117678165435791
349	3.258096538	3.85304976	0.2680526439100504	0.5484547823667526
350	2.050162491	2.255806979	0.000451798504946	0.5351904041133821
351	0.6036844	3.310066298	0.0001003325181805	0.5037143252789974
352	3.627992629	3.554900431	0.2628902047872543	0.6055597521364688
353	3.567191225	3.228457413	0.2487592365592718	0.6292165592312813
354	2.033087742	3.504776952	0.0003852141852803	0.9689371645450592
355	1.555200079	4.110079282	4.2251948153186985e-05	0.9126485347747804
356	1.562824397	2.864910494	0.0003240089330574	0.7251583576202393
357	0.874355172	2.481966235	0.0001810157064028	0.7725628674030304
358	1.395172129	3.020586729	0.0015099959389771	0.5795254170894623
359	2.674901932	3.662928857	0.0030391839261028	0.9319205939769744
360	1.882805376	2.881098388	0.0002062829535134	0.9155455708503724
361	3.145507003	3.794745836	0.0415262016002088	0.6167217999696731
362	3.066895843	2.664124409	0.0413785699289291	0.648845137655735
363	1.373314542	3.682560085	0.0011914916171008	0.6852224290370941
364	3.284817639	4.669796586	0.1153998939320445	0.741483598947525
365	0.692397949	3.583042358	0.0002366292130829	0.477689553797245
366	2.819580468	3.570582226	0.0186797381145879	0.8028661742806434
367	3.237226476	4.054294255	0.0676900269463658	0.8678038001060486
368	0.353596254	3.833650932	1.137616774116168e-06	0.9931940555572508
369	3.172877113	3.562792289	0.2432926497654989	0.630127590894699
370	1.406565896	3.344015099	0.0010940198240859	0.5688450932502747
371	3.075826047	4.062601237	0.0138371305620239	0.8698983371257782
372	2.55124686	4.680763711	0.0129711484347353	0.5848671239800751
373	2.391952599	3.797750325	0.0208138621470424	0.6315699368715286
374	2.269834332	3.700072914	0.0062929300474933	0.7185119450092315
375	2.761839985	3.585288613	0.0039981340614758	0.8773812085390091
376	2.685581098	3.844530256	0.0403221268672495	0.6425669997930527
377	3.038850346	4.821689605	0.0217355953122022	0.9160211145877838
378	1.877321994	3.751306651	0.0015401842363643	0.7322701349854469
379	2.84991507	3.146905327	0.0010813742912432	0.6846646517515182
380	1.819395665	3.710281573	0.0202382738767482	0.65856808796525
381	2.326551528	3.738925143	0.0045222884655231	0.6699640363454819
382	2.316711388	3.908049903	0.0034900984202976	0.8998128026723862
383	2.772870643	3.342727873	0.0295360161573625	0.7088158398866653
384	2.484539055	3.54129939	0.0026837801367946	0.5561523750424385
385	2.10446567	3.389911983	0.0012647068855585	0.7965987324714661
386	0.931643447	2.934914358	0.0005030920457912	0.6786308374255896
387	3.171845011	3.353629973	0.0883642090484499	0.5120249085128308
388	1.862679211	2.969383492	0.0010766339366568	0.783166466653347
389	1.101285013	2.932916987	0.0001144273817999	0.6127930372953415
390	2.362783605	4.050630879	0.0051619528445371	0.8453531205654145
391	3.201485631	4.036387619	0.0065359964850358	0.982054913043976
392	2.595845289	2.375799017	0.0222257002918922	0.6078231304883956
393	1.752287683	2.977128211	5.795413171653444e-05	0.6276431679725647
394	3.17430247	3.737648634	0.0310888200998305	0.8588390588760376
395	3.012541289	3.685878646	0.0475414450280368	0.8034856349229813
396	3.269114087	4.257584615	0.0373808558098971	0.6656828689388931
397	1.132917386	2.709588082	2.206129509971788e-05	0.9192545652389528
398	1.97054106	3.184780751	0.0015313606156268	0.4547634914517403
399	2.503997442	4.719912592	0.0002498187409144	0.4908103609457612
400	1.938765287	2.357626983	0.0001197637276618	0.7819053947925567
401	3.450406956	3.794745836	0.1349299064837396	0.7693280935287475
402	1.91644391	2.701419585	0.0004993617554873	0.4420767907053232
403	2.586976726	3.791171644	0.0150607626477721	0.3237094502546824
404	1.269653117	2.528825368	5.592847472825186e-05	0.717763552069664
405	0.372971819	3.064359124	8.756294672877343e-05	0.524544519558549
406	1.31798406	3.32437608	0.0015463449970411	0.7751920163631439
407	2.981777041	3.203996213	0.0661555545404553	0.3941470188269704
408	0.397604011	3.511522728	1.4225170085069294e-05	0.957242077589035
409	1.196846749	2.9755241	0.0332992678740992	0.5622941417619586
410	2.595845289	4.094622224	0.0054305387806379	0.9314927995204926
411	1.893716875	3.558013946	0.0030327802734972	0.9082914352416992
412	2.194132546	4.096728539	0.0059481435921042	0.9705089926719666
413	1.400214031	3.284817639	0.0022620647592702	0.518131940625608
414	1.940441275	3.65486312	0.0048478782042365	0.8029134958982468
415	1.096482817	3.528473082	7.734798430191428e-05	0.958266580104828
416	1.431804373	2.231931619	0.0011119583014987	0.4871201232075691
417	1.616856611	3.187790085	0.000742541674117	0.6574480772018433
418	0.430978183	3.438596592	0.0003593796709992	0.8609596371650696
419	3.379102506	4.182546218	0.0041312392495455	0.7348043926060199
420	1.188553291	2.563430191	7.401889454428101e-06	0.9015079319477082
421	1.695019743	3.820695731	0.0009642218415137	0.7932643264532089
422	1.404913799	3.565225958	0.0001475756933473	0.5968405924737453
423	0.869159605	3.417714151	2.3161457210107984e-05	0.9438515305519104
424	0.399152316	3.203996213	0.0070736833000571	0.3480106376577169
425	2.52523513	3.580456809	0.0020286433376895	0.7770251423120499
426	1.553133478	3.624299627	0.0161659496370702	0.3362791525898501
427	0.742793702	3.228543628	0.0070022923588112	0.5014872168656439
428	0.2030998	1.959239602	7.611165024793547e-05	0.419903537130449
429	3.701323734	4.199930002	0.3122611995786428	0.6678407177329063
430	0.933608053	3.405876571	0.0002608184263976	0.5982956647872925
431	2.700153104	3.193748447	0.0056773295917082	0.7911543160676956
432	0.998586049	3.418751961	0.0022307574385194	0.6989006876945496
433	1.491102859	4.057829457	0.0013974692785268	0.9773833811283112
434	0.478985776	3.897397086	4.8638121586444e-05	0.9229066252708436
435	1.441084342	4.01256931	5.2494582126869775e-05	0.9917155802249908
436	2.479528428	2.649345056	0.0029111234849551	0.4992294177412987
437	2.554775266	3.447672756	0.0074616532492654	0.5912386015057564
438	1.425958867	3.892636279	6.396846392816476e-05	0.9244385838508606
439	1.098612289	4.365381069	0.0018807024804118	0.9955061733722688
440	1.870885583	4.308985834	0.0006035718695784	0.7364691615104675
441	3.034416471	3.919797019	0.0065875776374013	0.9761095941066742
442	2.691453031	4.108503733	0.0096509216147296	0.9269360601902008
443	1.446622875	3.725589104	0.0020592671113262	0.7190839141607285
444	2.748933361	4.003202854	0.0028339167423836	0.8608975976705551
445	4.02389535	4.880409765	0.2241013023245614	0.765740367770195
446	2.720760751	3.815516017	0.0234025889076291	0.8592481255531311
447	3.143446415	3.547878216	0.2820142699405551	0.6183382794260979
448	3.631312057	4.100888379	0.2811352248303592	0.6984776139259339
449	2.443686275	3.689503869	0.0413645200431346	0.8425950646400452
450	2.15071252	2.928392539	0.0015058038191227	0.7697985798120499
451	0.522365873	3.895906892	0.0029429780210193	0.778169610351324
452	0.385627885	4.560827703	0.000273067895614	0.9877909600734712
453	2.275458412	4.044008075	0.0011642280904197	0.6870645470917225
454	2.375799017	4.313213084	0.014745460783888	0.5871145144104958
455	3.229412359	4.054823738	0.0089126383420079	0.6553030524402856
456	1.681709258	3.737787202	0.0014865170494885	0.7451277483254671
457	1.107568845	3.262154505	0.0061730112803729	0.3460615005344152
458	2.750363576	3.899361267	0.0108584847999736	0.823727822303772
459	2.337276392	4.274006999	0.0008630044975688	0.9972388744354248
460	2.355059142	3.090024468	0.0020927222913996	0.8005304515361786
461	2.448388432	4.260247568	0.0052754034812095	0.9551397383213044
462	2.816991431	3.950420901	0.0146745794627349	0.8628452986478805
463	3.680256204	3.608034422	0.301297515630722	0.3725863663479686
464	2.561556868	3.881676466	0.0070226893760263	0.8294626653194428
465	3.203624931	4.222020627	0.008256734011229	0.9891360640525818
466	3.491737047	3.443041807	0.1018565652891993	0.5348165079951286
467	2.261904612	2.469494423	0.0016992736094834	0.4354323826730251
468	2.008385606	3.090891575	0.0070858820516149	0.555729903280735
469	2.883555118	3.020951626	0.1146834208862855	0.5177050903439522
470	2.583248984	3.328051763	0.0017161835043224	0.5482765000313521
471	3.547392994	4.179320181	0.0340248008025809	0.9047702968120576
472	2.639342466	3.518610149	0.0041139403328997	0.3792832620441914
473	0.797642731	4.522291302	0.0006683933623207	0.922833412885666
474	0.593474067	2.98351361	1.527552386874714e-05	0.4117107609286904
475	3.397977894	4.045860507	0.0314900236640823	0.9237605154514312
476	0.679169609	3.581440988	2.1287033693795365e-05	0.985818576812744
477	1.559349644	3.999370324	0.000215842783109	0.9956982672214508
478	0.356064752	2.681971942	1.3555428431999416e-05	0.898285973072052
479	0.256253614	3.82029747	3.826433385967221e-06	0.4262373784556985
480	1.38080062	4.36021096	0.0014581385898053	0.7511390581727028
481	2.638406332	3.878927777	0.0106812345627985	0.585737643390894
482	2.664124409	3.189027335	0.002119240119191	0.6770594073459506
483	1.580431076	3.819980599	3.97598481867955e-05	0.8646918118000031
484	3.716869577	3.769454281	0.1755946564953774	0.6643420249223709
485	0.628864093	4.206616002	0.0001831833047617	0.997247976064682
486	1.419004811	4.168321493	0.0001717660351687	0.8937362536787987
487	2.064183211	3.148399056	0.0015376332758023	0.6602849781513214
488	2.3840251	3.475063126	0.003795396332498	0.5320245164446533
489	1.875294017	3.654987836	0.0062833776930346	0.5477419786155224
490	3.183112844	3.676052684	0.3763587772846222	0.4206711057573556
491	1.023709876	4.02133479	0.0004270605899364	0.8632722616195678
492	0.937560548	4.029521539	0.0003073574609515	0.9639327704906464
493	1.288576309	2.82252301	0.0003797676194153	0.6783129215240479
494	3.381152404	4.073432039	0.0370289328508078	0.8223062813282013
495	1.172285927	4.207199514	0.0002422725156065	0.9993695735931396
496	3.103111666	3.463088364	0.1193076152820139	0.5281415402889251
497	1.908317508	3.42756977	0.0800887928001429	0.4519492343068123
498	3.637612439	4.724437484	0.1699490643921308	0.8157404243946076
499	2.290411552	3.520678446	0.0278874725103377	0.5001320457085967
500	2.325604065	4.55682796	0.0015899444821115	0.9980736970901488
501	2.892474822	3.425379013	0.0350248416885733	0.3676065564155578
502	0.617831661	3.10964284	0.0003816453827311	0.5852055236697197
503	1.940441275	3.625051287	0.0044194736554345	0.899841022491455
504	3.04927422	4.037735397	0.0171436114353127	0.9555831909179688
505	2.296235233	3.135246737	0.0072986207960638	0.5557176947593689
506	3.395676917	4.042545791	0.0571375835686921	0.8453657001256942
507	1.091543904	2.821355867	4.372713053725411e-05	0.9601488471031188
508	1.827985809	4.509980984	0.027231453186323	0.6993831494823098
509	1.587584612	4.605270171	0.000270312766679	0.9995750069618226
510	1.678780234	3.18549643	0.0001148128564636	0.946922206878662
511	2.59173347	3.60974207	0.0198615095810964	0.7244647800922394
512	2.145478641	3.704694597	0.0004119604242077	0.691227526217699
513	3.252122715	4.416521959	0.0164033489563734	0.9698347568511962
514	3.059809393	3.630097219	0.0531149998307227	0.3979072473943233
515	2.628207961	4.018182003	0.0015703840996138	0.9790056586265564
516	3.669051417	4.151500497	0.0573427128838374	0.8089590460062027
517	3.353629973	3.811204288	0.1059296786785125	0.7974641382694244
518	3.588999413	4.22097414	0.2640891812741756	0.6857581421732902
519	2.50502262	4.158564188	0.0042176176590145	0.963288915157318
520	2.920798215	3.611766455	0.0113508187436308	0.4849990379065275
521	3.304565885	3.728677515	0.1028463836060836	0.4470451366156339
522	2.244879037	3.925657548	0.027759013196919	0.7310843810439109
523	1.559349644	4.347508509	0.00334272540058	0.9922412097454072
524	2.151891557	3.674255739	0.0047521376669464	0.883162397146225
525	3.186033528	4.075584807	0.0722110932227223	0.8853072583675384
526	3.195859989	4.175248772	0.0245503396959975	0.9315820217132568
527	4.289608367	4.910796092	0.4266791643574834	0.5704930320382118
528	2.780892385	3.822889019	0.0167612854071193	0.9272132694721222
529	1.794630782	2.705410713	0.000576806562094	0.5315292119979859
530	1.207367605	4.126248143	0.0017100505117013	0.9790945887565612
531	2.235749251	2.305699823	0.0007886940840762	0.4368050220422447
532	0.703799957	4.325267761	0.0015894093416136	0.8706410586833954
533	1.962521124	3.904646892	0.0004113375896849	0.9850280284881592
534	3.824793779	4.773469402	0.4239624619483947	0.5477105483412743
535	1.651886779	3.93721859	0.000130091754363	0.9324053168296814
536	2.463138851	3.716703949	0.0117871947528328	0.5059746712446213
537	1.485004008	3.168709782	0.0003344586491038	0.6049074620008469
538	0.564737312	3.332629049	3.612050792866514e-05	0.8308942764997482
539	1.745728339	3.679045771	0.010350314649986	0.7074962586164475
540	1.098612289	2.375799017	0.0002079508790131	0.5802230544388294
541	3.226568865	3.655223453	0.055352607415989	0.557351072318852
542	3.387740655	2.954001817	0.093482925929129	0.7385581374168396
543	0.466037755	3.012541289	1.637905297897646e-05	0.6328733257949353
544	3.194943106	3.527899195	0.029665130295325	0.7152953460812569
545	2.750363576	3.899361267	0.011124960030429	0.94007750749588
546	2.014286661	3.201955881	0.0001468697366362	0.7422413155436516
547	3.424138637	3.696336923	0.1013200545683502	0.8228344529867172
548	2.542073871	3.737169848	0.0119117353431647	0.7137426108121872
549	1.827985809	3.56619752	0.0030554906872566	0.7035338193178177
550	2.125402192	3.721070994	0.002215496351448	0.8780477225780488
551	1.184446898	3.670835498	0.0002329582080505	0.9360164999961852
552	0.527657741	3.884432751	5.838631295772916e-05	0.9549819767475128
553	2.928392539	3.663784343	0.075029886746779	0.608303326368332
554	2.647935747	3.024762291	0.0007670503047847	0.5908574484288692
555	3.42756977	4.614456777	0.0343013376230373	0.95988649725914
556	1.430966468	2.830879413	0.0001393535698156	0.9549876809120178
557	2.326551528	4.221426741	0.0009381300982567	0.9925049662590026
558	2.411206227	3.443041807	0.0059285574592649	0.6244664937257767
559	2.041938828	4.053403129	0.0095393190858885	0.8351543545722961
560	2.873764884	3.892636279	0.0439882292877882	0.8001093655824661
561	0.233715533	3.949435508	6.493795835638138e-06	0.9992247998714447
562	2.430978485	2.801599394	0.0029253781273836	0.5257872015237808
563	0.978870862	2.53769492	0.0006002532377351	0.6921004250645637
564	1.29823949	4.191423172	0.0014425366040085	0.9901334106922148
565	2.324775812	4.571811935	0.0017290020186919	0.9968599677085876
566	1.631901723	3.181599	0.0010264926720992	0.7276102811098099
567	3.055845512	4.408320171	0.0046640733286039	0.9377565085887908
568	1.283795663	3.60261105	0.0037724344432262	0.7890817023813724
569	3.396454593	4.028171955	0.2106972662732005	0.5816231248900294
570	1.74386356	3.279868818	0.0001616751044096	0.9148878514766692
571	2.99822295	3.853632156	0.0725241917651146	0.6177645832300186
572	2.598290193	4.402997806	0.0024187724397051	0.9942827224731444
573	1.27366367	3.451925234	3.2503626401590744e-05	0.985174322128296
574	2.307548125	2.888487101	0.0036834597027336	0.976926577091217
575	1.903075181	3.73745597	0.0010641235137881	0.8406800985336303
576	1.842495013	3.567074854	0.0014214668408384	0.8766329109668731
577	1.022153755	3.801770448	0.0004828146978979	0.7968824625015258
578	1.450825417	3.635731558	0.0006653675180131	0.9832994878292084
579	0.981025494	3.336331569	1.736890187089557e-05	0.9110232651233672
580	1.140019788	3.865774751	0.0004348324251622	0.7031725913286209
581	2.72863326	3.898889511	0.0056717258150456	0.5880615919828415
582	2.011685442	2.650950636	0.004451844522191	0.703539890050888
583	3.045251993	4.075636471	0.0118450009205843	0.965301501750946
584	0.687934592	3.878421154	8.04652127612826e-06	0.9919909596443176
585	1.114832863	3.789635933	0.0002402291400698	0.9532167077064514
586	1.522772354	4.643811423	0.0032721750547352	0.9751011848449708
587	0.923861601	4.342974879	5.144692879070617e-05	0.9946513950824738
588	1.792745397	4.196275341	0.0005396149031184	0.9855981349945068
589	1.339597497	4.199930002	0.0002344630277548	0.9576428353786468
590	0.357311724	3.656148679	2.9549087497562064e-05	0.9991303503513336
591	1.908317508	3.621386785	0.0054848813451826	0.7848860532045364
592	3.749537128	3.424621798	0.2745156273245811	0.4379668772220612
593	2.719781143	4.251867547	0.0112458510488067	0.8821674883365631
594	0.662949437	3.505082842	3.508039468069768e-06	0.9991334617137908
595	2.816991431	3.676275388	0.0112486074212938	0.7421708106994629
596	2.13944056	4.115337085	0.0007784376961353	0.573863223940134
597	1.875294017	4.231266866	0.0006908514264068	0.9820797085762024
598	2.629384002	4.807473779	0.0082847820616734	0.9889596819877624
599	0.774815047	4.237653983	0.0007085116922098	0.9926944732666017
600	2.180513229	4.44791498	0.033495647489326	0.9515114307403564
601	3.730276952	4.10645019	0.2546980576589703	0.5219868693500758
602	2.518450343	3.360439388	0.0057828348712063	0.6357548952102661
603	3.086970164	3.619685486	0.1846159176900982	0.3794089760631323
604	2.969832351	4.13388754	0.0204226049478165	0.8575587093830108
605	2.048473216	4.054294255	0.0029665430251042	0.8536717236042023
606	2.034643434	4.5107324	0.0010753536231277	0.9807532727718352
607	1.897863847	3.610473511	0.0014183339371811	0.464612939953804
608	0.305771917	2.422043552	6.910231834922342e-06	0.7397685423493385
609	2.655837652	4.0076636	0.0061915184189273	0.7499074786901474
610	1.551587088	2.830879413	0.0003502963754726	0.5991077542304992
611	2.044383717	3.532414206	0.0093579268068423	0.5413782373070717
612	3.126688333	4.370138319	0.0356422052020206	0.9320523798465729
613	3.063668421	3.996131014	0.0066188955970573	0.9631034970283509
614	2.339214297	4.231047348	0.0024748541069129	0.9926384449005128
615	2.724935104	4.261272976	0.0146472313441335	0.7838005721569061
616	1.631901723	3.439764459	0.0004561301968351	0.7638609856367111
617	3.307228943	3.711949306	0.0419976736069656	0.8355216175317765
618	2.713592352	3.962311971	0.0199650117894634	0.5431755219586194
619	2.949687033	3.171845011	0.042100162198767	0.6664407476782799
620	2.188339986	4.552077359	0.0005849910098731	0.9466479182243348
621	0.293391763	3.838378616	4.730672934840052e-05	0.9570588111877442
622	3.086851576	3.832449412	0.0078541553230024	0.854603835940361
623	0.558710603	4.151750655	0.0022897517415003	0.9691845774650574
624	2.273420818	4.520731203	0.0009652740125602	0.8938384804874658
625	1.242233919	3.720718611	0.0001602288460389	0.949751591682434
626	1.12033955	3.089374638	1.5166344347505856e-05	0.9796379029750824
627	0.978870862	3.630741267	9.936873357217526e-05	0.8428298711776734
628	2.025006699	3.576829227	0.0030432415886025	0.7250559002161026
629	3.227828774	4.01325591	0.2396137822419405	0.548103141784668
630	3.101064458	4.05199804	0.0226508943596854	0.9051078259944916
631	3.528473082	4.296167448	0.2048468071967363	0.6897918522357941
632	1.240318133	3.792483124	9.617392227026488e-05	0.9923161268234252
633	0.459815198	4.345826987	8.827181876824852e-06	0.9997061133384704
634	3.171845011	3.353629973	0.3689963847398758	0.5407423555850983
635	3.142180493	3.960117791	0.0630876560229807	0.8219359695911408
636	3.264788278	4.923676805	0.0065975448042081	0.9754258930683136
637	3.217932361	3.238071684	0.1353924581781029	0.6129192851483822
638	3.172877113	5.052947853	0.0268734027122263	0.9636956930160524
639	2.024707197	3.512088773	0.0002837051775713	0.9083027422428132
640	2.059037297	3.203515757	0.0006657084937614	0.5172871872782707
641	2.342323216	3.902068345	0.0004988066999657	0.9523390471935272
642	2.043096113	4.619142781	7.738655107480331e-05	0.6668303206562995
643	3.34027601	4.667133938	0.0253759695449843	0.9465553283691406
644	2.756825604	3.950859462	0.0045143766663385	0.9907211780548096
645	0.361104569	3.618891045	1.6030072326510843e-05	0.9894311428070068
646	0.539950349	3.403248398	9.115680287548424e-05	0.8781240373849869
647	1.35244164	2.600930093	2.7889338968911657e-06	0.7888994932174682
648	0.253680601	3.886468583	1.559947750564561e-05	0.9985778093338012
649	3.737819922	4.085842314	0.3733904063701629	0.6004465103149415
650	2.973655935	4.336451789	0.2002881843596697	0.5513131245970726
651	1.371286363	4.34940361	0.0006017901427184	0.986324179172516
652	1.813716045	2.282739154	0.0028490065626101	0.3962499633431434
653	1.095067447	4.154694711	0.0014820907756074	0.9897015690803528
654	1.995040793	4.38732265	0.0008539053889364	0.9987399220466614
655	1.116662795	3.432095418	3.065871145561587e-05	0.9204512238502502
656	2.532068064	4.442789636	0.0415511241881176	0.814696055650711
657	2.124288307	3.668696324	0.0034935954995489	0.9572815954685212
658	0.353596254	4.309209611	1.5222691104810337e-05	0.99882093667984
659	1.09709045	3.555620945	0.0007566810098068	0.8592387974262238
660	1.019054708	3.673329719	0.0002360775819397	0.7982101619243622
661	0.450778179	4.220682848	5.16574694813658e-05	0.9849534511566164
662	3.01736067	3.821068716	0.3058895714581012	0.4775323912501335
663	1.44619537	4.549302746	0.0002767718764516	0.990753996372223
664	1.781962207	4.494190689	0.0001779886180486	0.997029858827591
665	3.419923158	4.685885017	0.0084359710730495	0.977339679002762
666	0.903074658	2.039943349	0.0004603917001077	0.8065374165773391
667	2.187421761	4.287904587	0.001808696473563	0.982956326007843
668	3.54129939	2.54335482	0.001263715391542	0.5808452993631363
669	0.160856304	3.776012056	3.9705173669468685e-06	0.9986101746559144
670	1.443635475	3.835299814	0.0002636402282735	0.9640156507492066
671	2.948055329	4.615056239	0.0068897608725819	0.6861324831843376
672	0.781815491	4.151270816	1.0314752949369676e-05	0.9993044912815094
673	1.190616522	4.077065825	5.221688082635012e-06	0.9993863821029664
674	2.621292652	2.353137812	0.1290044142864644	0.37371780090034
675	0.574014873	3.817196475	5.6957656813239055e-06	0.9998969912528992
676	2.41205141	3.735788983	0.0245052043930626	0.8492075741291046
677	3.18549643	4.610999706	0.0219307140068849	0.9196362853050232
678	2.462635099	4.352633557	0.0051822745872413	0.9927706003189088
679	3.34770981	4.018889331	0.330698296520859	0.4180210590362548
680	2.895931844	3.924866399	0.0792342410655691	0.7445319682359696
681	0.374337725	3.16955161	0.0001033840386583	0.9960271775722505
682	0.453751929	3.157710866	5.553267490654434e-06	0.9481464982032776
683	0.725243655	4.308403714	0.0006230999826129	0.9803405344486236
684	3.124867364	2.801207893	0.015779072465375	0.4500420240685344
685	2.049964881	3.794745836	0.0030168999262968	0.9480242013931276
686	0.452756454	3.573054927	1.2171957089890384e-05	0.9684241890907288
687	1.31798406	4.364695251	0.000111551435043	0.6679758459329606
688	0.784649077	3.944417793	7.106839830228751e-06	0.9992779493331908
689	2.034643434	3.874135722	0.0087497001397423	0.497502925992012
690	0.974587969	2.770818509	1.663563289469039e-05	0.4941697826143354
691	2.806021171	4.268893892	0.1321200290345587	0.6793456971645355
692	1.848788312	4.410529463	0.0003236421368228	0.9986053228378295
693	2.181104917	2.864674418	0.0012618869979632	0.6412635207176208
694	3.070458237	3.736700494	0.004143948796991	0.8353187620639801
695	1.633070701	3.985393607	0.0053068634790178	0.9899452984333038
696	2.283470337	2.566623205	0.0039064818905898	0.7909180536866188
697	1.315983986	2.681114589	0.0004169367416124	0.4427633881568908
698	0.82801373	3.948762381	4.008208831577534e-05	0.975900936126709
699	3.271610002	3.812981155	0.2079322540201246	0.5954293504357338
700	0.190058301	2.848758316	2.5830003282571567e-05	0.5931334108114242
701	2.593650145	4.039190512	0.0049642554149613	0.9741220951080324
702	1.154477394	3.521616213	3.7593207019876696e-05	0.991637933254242
703	2.563430191	3.710755276	0.0043902365141547	0.6494188845157624
704	2.219161022	2.903433459	0.0180730508174746	0.4107658624649047
705	1.228939358	2.913093999	7.292974074246672e-06	0.9881713807582856
706	2.763330686	4.112004479	0.0123579325387253	0.3733876224607229
707	2.89967549	3.885674497	0.0126293945068027	0.9671123504638672
708	2.684548543	3.652412421	0.0015135188652493	0.9034745872020722
709	1.772276136	3.689503869	0.0025713072337566	0.6331598505377769
710	0.268501306	3.534221076	2.716802407576324e-06	0.6995408579707145
711	3.075200381	3.68194714	0.2771617915481329	0.439340940862894
712	2.491779853	2.893443986	0.0043052764158346	0.5919686004519462
713	3.493967555	3.514133745	0.1895271932706236	0.461251188069582
714	2.822344084	3.605061406	0.1409275627695023	0.676560752093792
715	2.455824532	2.857205621	0.0094695678795687	0.6432610735297203
716	1.998486351	2.819753314	6.180030300128006e-05	0.9427460908889772
717	2.929066869	3.630007068	0.0736788136884569	0.7551443964242935
718	2.482540738	3.876861294	0.0014252385057261	0.885711807012558
719	1.51881228	4.063358843	0.0007822886229859	0.9659786522388458
720	2.579501866	4.406468134	0.0027320118842907	0.9690850615501404
721	2.877948745	2.324775812	0.0905177762964739	0.5070890128612519
722	0.434617982	3.916893487	8.108686017748766e-05	0.5511842638254165
723	2.713457038	2.958607102	0.0186113168078008	0.5341241072863341
724	2.000021954	3.927835099	0.0051112526765791	0.94948211312294
725	2.941364917	3.438596592	0.1864658953738399	0.509590620547533
726	2.791470936	3.061828907	0.0048067736293887	0.7280256360769272
727	2.030804801	3.658221725	0.0058552003290969	0.5372435554862023
728	2.388995113	3.560010707	0.0102129428487387	0.8582508087158203
729	0.648109338	3.953213436	0.0001203412549344	0.9997074842453004
730	2.100273052	3.723364523	0.0051708427432458	0.4721142947673797
731	0.295099452	2.329903124	0.0002445212231805	0.8001920044422149
732	3.002377686	3.754228025	0.0069936591899021	0.3972425643354654
733	0.8156089	3.164571512	0.0005959172451184	0.9506641328334808
734	2.480572444	3.786243824	0.0008983134655863	0.8327874898910522
735	1.015973134	4.19592379	0.0001330655602259	0.9972235023975372
736	0.307625067	3.443041807	6.378465395754707e-05	0.6450948521494866
737	1.020602038	3.654744914	0.0002594152142478	0.6075178325176239
738	0.563522009	3.030778958	2.9842271851517547e-05	0.8586702644824982
739	2.581304221	4.695907962	0.0029494479669665	0.5218237046152353
740	1.03314014	3.201955881	8.091637873802854e-05	0.9898651123046877
741	1.966595012	3.077410384	0.0035470546747091	0.5047535553574563
742	0.894275599	3.092917788	1.8185129692938063e-05	0.8278833597898483
743	2.579501866	3.470793091	0.0021364489759434	0.9188087999820708
744	3.855775389	4.325506256	0.1398251442267792	0.7888947665691376
745	3.34770981	3.832449412	0.0688340608496218	0.5133902948349715
746	2.757849845	4.10011371	0.0159289986164367	0.8321098268032074
747	1.319416226	4.00924038	6.107700659185866e-06	0.9986980855464936
748	1.653054845	3.955473366	0.0013009043250689	0.9893110275268556
749	0.857258486	3.400698617	5.650555499414263e-05	0.9536214053630828
750	1.719990126	3.106470819	0.0005392861687141	0.8904575526714325
751	3.284817639	4.179736566	0.0055294305551796	0.958805114030838
752	2.186447139	3.140705628	0.003398834177642	0.8532040178775787
753	0.424749405	3.651644338	0.0003601003241783	0.9236930966377258
754	2.657714808	4.78756118	0.0036725545761555	0.9926045715808868
755	2.286832477	4.467257736	0.0012745493397232	0.9554930090904236
756	1.681080735	3.794745836	0.0002368343696616	0.9634918987751008
757	2.26106396	3.905102622	0.0008458231200165	0.9969446420669557
758	1.797539499	4.419828237	0.0003231452747399	0.9973869383335112
759	1.686860162	2.50597555	0.0012454843621525	0.8384842485189438
760	2.344165113	3.787685864	0.0171966200141468	0.7420110911130905
761	1.503172048	3.507456685	5.297542604409955e-06	0.8998892307281494
762	1.49931118	4.82411388	0.0007623218203661	0.998798716068268
763	2.922791039	3.700663383	0.0254425741382873	0.6324637055397033
764	0.39003532	3.709282271	2.067410380561796e-05	0.98230659365654
765	3.834372539	4.304091477	0.4501243114471435	0.5153083985671401
766	0.851697912	4.372554992	1.371359621771262e-05	0.9998332500457764
767	1.729549806	3.922601553	0.000173768586228	0.9945907652378082
768	1.803166709	3.685811637	0.0084080248489043	0.5938503101468087
769	1.458085127	3.507456685	0.0006309490078819	0.9825854063034056
770	1.876053958	4.436443669	0.0007741691333648	0.9868414342403412
771	1.959731063	3.811970508	9.215328587968884e-05	0.9841978251934052
772	1.976603536	4.154694711	8.962739806150089e-05	0.9821471393108367
773	2.358814488	4.605270171	0.0083409283426589	0.9316604912281036
774	1.690114361	3.512669303	0.0001425575722123	0.9630486786365507
775	0.628864093	3.291488018	0.0003323845937302	0.9253595054149628
776	1.899944683	2.978520557	0.00025851623177	0.9197717487812044
777	2.219161022	4.299323347	0.0007544944705855	0.9574966549873352
778	3.184658614	5.067833349	0.0091151313186855	0.9877450048923492
779	0.326399385	3.88209131	0.0002542823604016	0.9876255214214325
780	1.978308408	2.657076168	0.0023930171504616	0.5492717683315277
781	0.190418064	4.182546218	1.833108972199278e-05	0.9823231041431428
782	1.776137363	3.879113889	0.0009086918294996	0.9008189618587494
783	1.150588594	2.04285489	9.874746720014296e-05	0.9567471623420716
784	1.985160492	3.631821417	0.0007762605222523	0.8910168647766114
785	0.321243555	3.809330089	2.9972371288514565e-05	0.9990191638469696
786	0.89210082	4.35908266	0.000211063257393	0.9736194252967836
787	3.439764459	4.278678101	0.1992467920295894	0.6695232301950454
788	2.571432608	3.931200527	0.0111715243256184	0.7765052258968353
789	1.363803071	3.35882567	2.9274363168945828e-05	0.9896660685539246
790	2.750363576	4.212827678	0.0033514697633108	0.9862157821655272
791	0.883736516	3.360280498	0.0005722972666261	0.8044680476188659
792	0.47459301	4.473877794	0.0001423163187723	0.9986307382583618
793	2.421170505	3.974251662	0.0436269158497452	0.5451459974050522
794	1.054961672	4.028368972	0.000687727213517	0.9927086234092712
795	1.772276136	4.288688913	0.0005489783530435	0.9984249413013458
796	3.523428757	3.312576603	0.1065430707389168	0.7825981557369233
797	2.639183594	4.925935434	0.0030166821314196	0.985612428188324
798	0.274324155	4.512200205	6.132783599282978e-05	0.9910784304142
799	1.49931118	2.025349107	0.0005125060568388	0.6854840129613876
800	3.849870578	4.722152469	0.3938390202820301	0.5496372815221549
801	0.24625964	4.07283993	1.623904374525864e-06	0.9994478404521944
802	1.26685991	4.59871409	0.0004391156915516	0.4991478852927685
803	1.505756791	3.576333848	0.000153864774711	0.979422253370285
804	2.448140373	3.42907603	0.0012055725306708	0.9768287658691406
805	2.846387109	3.620756335	0.0471683038398623	0.7713310360908509
806	1.813716045	4.704624626	0.0034560016472823	0.981131500005722
807	3.563050973	4.416807892	0.2490995751228183	0.5876403152942657
808	0.670614087	4.494706157	1.5573897547938033e-05	0.9994332671165468
809	3.145507003	3.987716308	0.0284807748161255	0.9061056077480316
810	2.634787323	3.693142332	0.0063277226567151	0.7801219046115875
811	1.082826997	4.159943396	0.00015313752383	0.9993646204471588
812	0.47027766	3.195859989	3.307358269921379e-05	0.9316678941249849
813	3.175598325	4.605270171	0.0410153800621628	0.7128528356552124
814	0.317232926	4.324094464	5.16274269131145e-06	0.9998709321022032
815	0.172454143	3.298549179	0.0001566731442437	0.8537867724895477
816	1.820173065	3.873453018	0.0008096964269497	0.8387607753276825
817	2.332256325	3.050965852	0.0023369158094282	0.6880243092775344
818	2.585755155	4.013640827	0.0027659242536173	0.7229426205158234
819	3.573594666	3.879964128	0.2692508272826671	0.6340050637722016
820	1.799678849	3.249369831	0.0002332732556169	0.6108459264039994
821	1.160356955	3.622653741	0.0010962764736177	0.9531459510326384
822	3.026613389	3.602319129	0.0485914868535473	0.5556090533733368
823	1.854549289	3.996535353	0.0014497179012323	0.7152438431978225
824	0.332805383	3.874453194	1.375437119643744e-05	0.99991557598114
825	1.616856611	3.312576603	0.0026249538085266	0.435936675965786
826	0.881373587	3.689503869	0.0002453248875098	0.9511951982975008
827	2.720760751	3.353629973	0.0269995767652289	0.7286594286561012
828	3.526654177	3.595535696	0.153608863428235	0.596480379998684
829	1.979885018	4.323113523	0.0002687827386054	0.9271179795265198
830	2.995799014	4.739386127	0.0014696758704985	0.8555381000041962
831	2.617175879	3.568138814	0.0045611952999024	0.653139716386795
832	2.332256325	3.838378616	0.0019890255363861	0.9391292989253998
833	2.212840625	3.656756325	0.0005940420965998	0.7911074787378312
834	2.779785483	3.605945012	0.0379029980045742	0.6417862802743912
835	2.207551201	3.569227594	0.0083261839346959	0.536806370317936
836	1.138307627	3.183500478	0.0003633239252849	0.8437796711921692
837	2.807490794	3.438596592	0.0080528871389105	0.4521521523594856
838	0.301233928	2.648866887	3.2880899703959626e-05	0.9080417513847352
839	2.353137812	3.862370919	0.0023465409787604	0.7533716082572937
840	0.797642731	4.332302266	0.0005831119527328	0.9961935162544252
841	1.187083659	4.078220129	1.4980894881944096e-05	0.9994052827358246
842	1.799678849	4.089007368	0.0099995574404601	0.8615620911121369
843	3.362048414	4.790381666	0.0222731881774961	0.973866242170334
844	2.264641945	4.892908504	0.0051839055638992	0.939406716823578
845	2.621993573	3.609074019	0.0358358201985538	0.5935319079319015
846	4.034033378	4.012993442	0.2702638044953346	0.6419099748134613
847	0.544171234	3.835299814	6.015443345575022e-06	0.9661131143569948
848	3.587366588	3.684869306	0.0601647289469837	0.6571911096572876
849	3.054048997	3.745527131	0.0299555118195712	0.5958190128207207
850	0.617831661	3.844427549	5.767551913749002e-06	0.9979067921638488
851	2.887614948	3.983465729	0.0059469579777214	0.9863826394081116
852	0.459815198	3.386342314	0.0001180431389002	0.8850214660167695
853	3.059809393	3.646075436	0.0001538763954275	0.4136404222808778
854	0.842940189	2.909685314	0.000361161404362	0.6123172968626023
855	1.026052357	3.580573525	0.0001679203475305	0.9665989458560944
856	0.623914764	2.373617363	4.117957198558288e-05	0.4831701248884201
857	0.549898775	4.334852239	0.0017239639853869	0.992704701423645
858	3.538174765	4.030121941	0.3606643602252006	0.6012851685285568
859	0.245660591	4.310196504	1.7009745505447427e-05	0.9927891433238984
860	1.141245713	3.16703112	3.5188760674031985e-05	0.885308563709259
861	1.559349644	3.443041807	3.547969840837174e-05	0.9765896499156952
862	2.140459617	3.674738793	0.0006568928947671	0.6232151359319686
863	2.216390579	3.045035042	0.0006329828765501	0.9250129163265228
864	3.524234132	4.776199017	0.0618371015763841	0.9132919132709504
865	1.113008527	4.011356512	0.0049420485389418	0.5104857191443444
866	0.897556404	3.883909922	4.974699743910361e-05	0.995324832201004
867	2.425646884	4.285254561	0.0010373771787271	0.5999518305063247
868	1.951412828	3.677957638	2.7208407897205173e-05	0.975839626789093
869	0.273582686	2.593102136	4.3738555802974585e-06	0.99531672000885
870	0.76385658	2.774385504	1.4265320464792416e-05	0.7300945937633514
871	1.197741781	3.667791604	0.0019602426284108	0.9589534819126128
872	0.495000224	4.001085912	3.099116806878571e-05	0.9825754582881928
873	1.936484932	4.123006373	1.3767228020356015e-05	0.9840222895145416
874	2.094712547	3.814528834	0.0057075502525548	0.9449885249137878
875	1.686860162	2.781850717	0.0006409545972928	0.6616909205913544
876	0.997842675	4.605270171	7.314330091290344e-06	0.9994731187820436
877	3.031961792	3.636463947	0.0180375793192069	0.6095581501722336
878	1.665487125	4.017140998	0.0001910589396402	0.9771587491035462
879	2.844350394	3.775019435	0.0159653832903131	0.749158675968647
880	1.5262541	3.161416592	0.0013015822135457	0.736915922164917
881	1.184446898	3.338741304	0.0001210294928341	0.9639174342155457
882	1.437696377	3.539976235	0.0029312000737263	0.974381685256958
883	0.69165025	3.848105371	4.2613025593175975e-05	0.962065851688385
884	3.500824149	3.577655408	0.0476122552528976	0.5234910927712917
885	2.675986286	3.588291527	0.003295789517142	0.7887617707252502
886	0.362386457	1.681080735	0.0005905067028834	0.5806214094161988
887	2.549864223	3.755384732	0.0077052121661835	0.5076340117491782
888	0.853914017	3.937720847	0.0034954541541082	0.9273874461650848
889	2.106731193	3.535059921	0.0024523579260857	0.6817757621407509
890	2.344707529	2.598846716	0.0026752072259113	0.8423368602991104
891	2.920966682	3.879897038	0.047398082354266	0.4767745986580848
892	0.84729786	2.664124409	6.176080262320635e-05	0.8179532408714294
893	2.289643462	3.003925346	0.0006712907605105	0.759483277797699
894	0.468148398	2.993381028	7.40163394595994e-05	0.9066149413585662
895	2.693845294	3.640143796	0.0478590582497417	0.7242571905255317
896	0.555743345	4.078913672	9.12135057546948e-06	0.9970707893371582
897	3.325529828	4.452183588	0.0515909601934253	0.9314804196357728
898	1.973769272	4.276858964	0.0001913917131787	0.909699159860611
899	0.239256692	3.29916665	1.6066262482183902e-06	0.9981666445732116
900	1.073929249	2.064638242	8.591082805934719e-05	0.8035374045372009
901	2.99822295	3.625051287	0.0388378595758694	0.7767924547195435
902	1.797361461	3.070945015	5.531849428733916e-05	0.6561211854219436
903	0.64613454	2.893061797	9.57010141064396e-05	0.845986521244049
904	2.563430191	2.701750242	0.0669906801122124	0.386491075437516
905	2.878222226	3.981235768	0.01012813327834	0.8667282432317733
906	4.001969364	4.407248847	0.4046552702784538	0.5843456476926804
907	2.460723254	3.168130273	0.0150079863378777	0.4754228509962558
908	1.166292861	3.691913413	0.000136197214681	0.607709226757288
909	0.284337573	2.031296026	8.113171898001328e-05	0.3508541766554117
910	0.939947065	3.790402417	6.229877356211943e-08	0.9971218049526216
911	1.532091937	3.736135365	0.0004240061749896	0.7901576280593872
912	0.524998955	1.825373702	8.280013989860085e-05	0.6359667107462883
913	2.264641945	3.675822352	0.0024518454420842	0.95680792927742
914	3.171845011	4.319427334	0.0647737221559509	0.9058860421180726
915	0.607162845	3.34717336	0.0010617105588607	0.619322021305561
916	0.910531628	4.066467433	0.0023669504839289	0.9502091884613038
917	3.193162705	4.319465386	0.0426434830995276	0.8606748059391975
918	2.532068064	3.932209879	0.009175007304293	0.5455602075904608
919	0.668507093	2.67122415	0.0007411042855323	0.9166109085083008
920	2.859260304	3.610473511	0.0038903912805835	0.5375966176390647
921	1.61036152	3.680465427	0.0006788944876291	0.9810714304447176
922	3.396454593	3.698226747	0.0026246109328212	0.5983054280281067
923	2.434350746	4.323933243	0.1119513832964002	0.812149703502655
924	0.27138186	1.408695525	5.125822749503918e-05	0.5507334431633353
925	3.048247388	3.81513449	0.0217085047857835	0.6978352412581443
926	0.874355172	3.431514054	6.730857283798741e-06	0.9983495950698852
927	0.512083508	3.805373592	2.361697256397788e-07	0.9817986130714416
928	3.466711038	3.771647342	0.2228443379513919	0.6026199787855149
929	2.400453527	4.135422458	0.0004169823900155	0.9737120985984802
930	0.267083585	3.885046295	1.0081591578448013e-05	0.9997755229473114
931	3.220471998	3.912422766	0.0210555066238157	0.7981864631175994
932	1.412973465	3.400698617	0.0006804428625855	0.8093225181102752
933	2.507693209	2.942078037	0.0043036374700022	0.8708683013916015
934	1.794630782	3.131834401	0.0017059621372026	0.7492638021707535
935	3.270380758	3.837905084	0.0400256127584725	0.919929963350296
936	3.178253477	3.582754743	0.099323307396844	0.5349367633461952
937	1.701192514	3.278191829	0.0099626866838661	0.6380191512405873
938	1.905318078	4.522110758	0.0012510109667345	0.526125754415989
939	1.515527636	4.44512222	0.0001182588398023	0.9984519183635712
940	1.382793505	3.535860831	5.336721916647864e-05	0.8908524364233017
941	1.527323072	3.952335955	0.0003934996515453	0.7517573773860932
942	3.604461873	3.932609652	0.0727808779571205	0.8346421480178833
943	2.782158952	3.290532355	0.0015611457420163	0.5181758657097817
944	0.722800283	2.969076283	7.2664218326856655e-06	0.7114354342222213
945	0.884922427	1.97054106	8.45641956772151e-05	0.6221131935715676
946	3.314636289	3.829252419	0.0977616039104759	0.8286837339401245
947	0.632625477	4.549712071	0.0007495186895311	0.998546540737152
948	1.875294017	2.331005458	0.000642984332444	0.4914103113114834
949	1.845426214	2.300259991	7.627780513244646e-05	0.8931000769138336
950	2.780449474	3.445443645	0.0440477657830342	0.5199835062026977
951	2.415948928	2.756825604	0.0009881058379505	0.7140337198972702
952	1.489743336	3.081921758	0.0001802886635686	0.9277286410331728
953	1.391830202	2.038283797	5.505840417754322e-05	0.7075324445962906
954	3.412334943	3.946763869	0.0901491026394068	0.5236351802945137
955	2.084422395	2.661507983	0.000450103197545	0.5726966723799706
956	1.191571051	1.657850737	1.4532002049350013e-05	0.6432734966278076
957	1.834404364	2.508362017	0.0206461520618176	0.7559149630367756
958	0.741087839	3.257497533	8.964974426817207e-06	0.7143734604120254
959	0.780405903	4.155890724	0.0010483850826858	0.9708558022975922
960	2.046835207	1.980260811	9.970192463695848e-05	0.8766856551170349
961	1.158390881	2.448388432	3.979460202287293e-05	0.4635786522179842
962	2.599514965	3.862930434	0.0071947012795134	0.8998546779155732
963	1.081099193	3.524668066	0.0037734833720605	0.6703582242131233
964	3.370741888	4.206823501	0.2194479330442846	0.7506775245070457
965	3.507456685	3.684119783	0.2277672536671161	0.5068461984395981
966	2.034084673	3.686613133	0.0050725186447379	0.7517254054546356
967	2.555493553	3.871634756	0.0071465340210124	0.6851565852761269
968	2.820939368	2.953641528	0.0048488903674296	0.8286299586296082
969	2.022784195	3.991386342	0.0012018019177048	0.8800265669822693
970	2.811833808	4.225495631	0.0064222262939437	0.9721145272254944
971	0.782286418	3.992627872	9.315251895286712e-05	0.997917866706848
972	0.63073944	3.072467747	8.075354558058812e-05	0.6796872228384018
973	2.563430191	2.657714808	0.0158488071989267	0.7383768677711486
974	2.94574837	2.480015494	0.0117839750993879	0.7449838701635599
975	0.423873872	2.578422064	3.4427961210781177e-06	0.7158009678125381
976	1.774731254	2.532068064	0.0055521117523312	0.4172188349068165
977	0.559457177	2.448751096	0.0002471585170724	0.7847744196653366
978	2.455010508	3.237610572	0.0466801526024937	0.4278175324201584
979	0.257559587	2.934026137	5.59891846478288e-05	0.7953984469175339
980	3.561431898	4.227316986	0.1949495399370789	0.4873561061918735
981	1.408695525	3.88119599	0.0005941920177519	0.8214558243751526
982	0.391526435	2.354861903	0.0003591005524867	0.4251246392726898
983	2.060437847	2.922442003	0.0003874712401283	0.9211823105812073
984	1.057439415	3.281656969	0.0009108938145799	0.5003252521157264
985	2.173677069	2.538473623	0.0384316214360296	0.4537000194191932
986	3.010740079	4.187196778	0.0564276090823113	0.8388473749160766
987	1.528750661	4.594222569	0.0001287181369661	0.9936687886714936
988	0.299455707	3.751306651	5.753988847344803e-05	0.9333433270454408
989	1.734601055	4.07483081	0.0008316843428928	0.963112086057663
990	2.239354485	2.604981948	0.0007629468826052	0.471654237806797
991	1.244155291	2.825977377	5.734231143605032e-05	0.8601194560527802
992	0.379900721	3.487845657	3.743346057944186e-05	0.9392264246940611
993	0.325876487	2.685252439	0.0004948125067357	0.5151533141732216
994	2.381582757	3.998655242	0.0056068189325742	0.8808568060398102
995	1.436957313	4.429421649	0.0004068499710001	0.9960790276527404
996	2.171565702	4.430752386	0.0007199304054665	0.998398506641388
997	1.924233789	3.133257088	0.0012878799134341	0.6558197066187859
998	2.646598795	4.275884207	0.0134829895221627	0.9396551430225372
999	2.628120904	4.027853229	0.0025249767455079	0.6354072958230972
1000	1.480294009	3.507456685	5.045993220562465e-05	0.9835346817970276
1001	1.690559108	3.769454281	0.000298529253996	0.6346897080540657
1002	2.349944221	3.594324668	0.0012628765849512	0.8389396160840988
1003	3.630354477	4.472225569	0.3269741907715797	0.6470148861408234
1004	3.135676608	3.624045161	0.058390561165288	0.7245652809739113
1005	1.328071761	4.299972669	0.0003822780945483	0.998095428943634
1006	2.451392789	4.148936381	0.0013347831409191	0.9917546272277832
1007	1.887532858	3.070458237	0.0014016025612363	0.5155555941164494
1008	0.248685053	3.264570407	6.750679064193577e-07	0.9934161245822908
1009	0.526325112	4.380804919	3.065031423900147e-05	0.9996273577213288
1010	3.238012693	4.211689615	0.0446871468797325	0.9116833806037904
1011	0.453751929	3.493297877	3.602277806464205e-05	0.7744663000106812
1012	3.488443342	4.218613884	0.2183562237769365	0.7710665017366409
1013	2.776472281	3.794745836	0.0352205866947769	0.8674301385879517
1014	1.748637318	3.211170666	2.278102074342314e-05	0.970682543516159
1015	2.345702766	2.746079203	0.0004193060283796	0.5934679836034775
1016	0.82801373	3.587366588	1.2776108155776455e-05	0.9470668137073516
1017	2.283470337	4.20958761	0.0026270578628099	0.918073159456253
1018	0.228423147	3.736700494	5.111183239114858e-06	0.8189985096454621
1019	2.136496986	3.150149305	0.0009902573538056	0.7880745321512223
1020	0.69919677	4.360491412	5.376330975170873e-06	0.9995684742927552
1021	2.06920109	4.034438886	0.0022904936075064	0.8306075215339661
1022	2.929597024	4.254394971	0.0462729109451174	0.631946912407875
1023	2.536827108	2.536827108	0.0045324576032725	0.3822663150727748
1024	3.594324668	4.647821628	0.1120975309051572	0.882400381565094
1025	2.255367407	3.770903068	0.0052152217074762	0.5897670641541481
1026	1.089790061	4.371136502	0.0007281046906427	0.798675325512886
1027	0.694650262	4.433460915	1.164782059159819e-05	0.999070554971695
1028	3.190538272	4.254596591	0.0206307501066475	0.7350089311599731
1029	2.489590364	3.687286888	0.0049327069624268	0.5466202363371849
1030	1.009861832	4.430108031	0.0045342681434703	0.9745850682258606
1031	2.324775812	4.746657197	0.0051820694323395	0.9843782901763916
1032	3.244389812	3.487425877	0.0170838295482098	0.8027909874916077
1033	0.387086164	3.339678352	9.362099204962962e-05	0.9506557703018188
1034	3.410485406	3.848761245	0.0964147151447832	0.8479972720146179
1035	0.483458	4.065749722	8.116336263695834e-05	0.995615553855896
1036	2.971690618	4.292806838	0.0362668707035481	0.8844725966453553
1037	2.935855704	4.111956875	0.0115659653325564	0.6542283371090889
1038	1.386294361	3.625051287	0.0002425596245302	0.8853422284126282
1039	2.498980547	4.594222569	0.003806723843445	0.9913028597831726
1040	2.53981349	4.54858683	0.001023943659129	0.9706243932247162
1041	2.428901547	4.152485856	0.0009459390537812	0.9773809611797332
1042	2.780659249	4.417482202	0.00363309996319	0.8760571539402008
1043	2.87462481	3.689503869	0.0346586381550877	0.5152744010090828
1044	2.856722791	4.903059745	0.01832368359901	0.9169795989990236
1045	2.609121746	3.939070261	0.0059873820311622	0.9541764199733734
1046	1.456523547	3.689503869	0.0033327801056656	0.6362736314535141
1047	1.702623532	2.891187753	0.0010037100873887	0.7804056167602539
1048	2.686723619	3.708528744	0.0096100427908822	0.5700883328914642
1049	2.821355867	3.959707343	0.0305049420800059	0.898583072423935
1050	1.799678849	3.507456685	0.0007242667566969	0.6444077849388122
1051	2.896679432	4.369693735	0.0439492416102438	0.9420699954032898
1052	0.291703466	3.9064928	1.507497450781159e-06	0.999524623155594
1053	3.19846792	3.854028704	0.0363668622216209	0.8662823379039765
1054	2.421432336	2.917221281	0.0668721489317249	0.3156199431978166
1055	1.635707073	3.924683173	0.0010216184698947	0.9886076629161836
1056	1.269653117	3.693588772	0.0009629336283978	0.8055104076862335
1057	2.8043443	4.980701649	0.0094435188751958	0.9714316666126253
1058	2.099034466	4.648936873	0.0123865640227449	0.9872197806835176
1059	3.098311873	4.055424158	0.0208015129901468	0.4260595642030239
1060	0.265680592	2.879092901	1.1353883786568986e-05	0.9732499837875366
1061	3.097404192	3.45475845	0.307969656959176	0.533204211294651
1062	2.43249453	3.733657171	0.0343542458023875	0.7091034114360809
1063	0.724427466	3.740736334	0.0002374903821873	0.5642724506556988
1064	1.190616522	3.425439802	6.511117305407766e-06	0.9936099588871002
1065	3.82029747	4.178996446	0.1430583259556442	0.8372932195663452
1066	0.625145117	2.964495435	5.794945495835538e-05	0.9642677187919616
1067	1.290979298	4.089007368	0.0004841444555494	0.985106909275055
1068	1.819802787	2.821243715	2.3907893301526117e-05	0.6342528358101844
1069	1.7149359	3.180380569	0.0006593495196283	0.7491798162460327
1070	2.205390361	4.457668509	0.001388218152715	0.9971869587898254
1071	1.772276136	4.199930002	0.0006391852599335	0.9833970248699188
1072	2.380177405	3.774927952	0.0076258033448538	0.8954482614994049
1073	1.478418156	3.094794784	2.7440829398983624e-05	0.8887499302625657
1074	0.232369774	1.676225838	5.928793336273941e-06	0.8640557199716568
1075	3.511002732	4.332963906	0.2813043519854545	0.463029058277607
1076	2.620121334	4.770861689	0.0010475890388533	0.997750461101532
1077	2.435158922	4.473877794	0.0077684327407041	0.9402016639709472
1078	2.470106523	4.164544572	0.0012623653601621	0.911454689502716
1079	2.47547913	4.627957147	0.0008080544341282	0.9987051665782928
1080	0.840777063	4.303737771	4.26802305639725e-05	0.9971774339675904
1081	0.895730964	4.630455508	1.6975137115182725e-06	0.9997540533542632
1082	0.844025666	4.121109837	0.0001166050682286	0.9878710210323334
1083	2.897221145	3.605152892	0.0094037694012512	0.6914056666195393
1084	1.003818715	4.356267474	0.0005296304715329	0.9949411690235138
1085	2.34125849	3.842327954	0.0034953353309901	0.8516514599323273
1086	1.063430515	4.568910069	1.5925758903567732e-05	0.999868506193161
1087	0.247466462	4.836344889	4.785495888981473e-06	0.9990627825260162
1088	2.691900169	5.05848741	0.0001346769423559	0.9991901278495788
1089	0.299455707	4.392761687	4.180340534957711e-05	0.9992722332477568
1090	2.896230811	3.682266567	0.0227852398020331	0.9005554735660553
1091	1.309276115	4.745194291	0.0010546053338202	0.9103519558906557
1092	0.881373587	3.989326806	0.0003058579375647	0.987530207633972
1093	0.385627885	5.116821953	1.3273162747395872e-05	0.9993560075759887
1094	3.21550042	3.802173353	0.0767650419613345	0.8267280548810959
1095	1.562824397	3.931240945	0.0008014414831904	0.9895857214927674
1096	0.483458	3.245210058	2.0169986711948692e-05	0.8967153578996658
1097	2.537224758	3.558401064	0.0830856795422732	0.6268569827079773
1098	2.172972746	4.077138949	0.0034917289260192	0.7335755661129951
1099	2.592554437	4.554162478	0.0114128794717543	0.8841195791959763
1100	2.566332495	3.969538019	0.206524325441569	0.745860655605793
1101	3.593146509	4.384537828	0.1359113171696662	0.6067684054374695
1102	1.03314014	4.79975478	0.0002221202453256	0.9203479081392288
1103	0.660203409	4.013445737	0.0002941388898761	0.7088552176952362
1104	1.607593875	3.941900539	0.0007291402922418	0.8842342257499695
1105	0.16163296	4.671215784	1.3242948979641511e-06	0.999688881635666
1106	3.848257924	4.477900687	0.4241846412420272	0.5396447077393531
1107	1.834783412	3.999968188	0.0015502237674808	0.9850566864013672
1108	2.601355035	3.247936574	0.0022845575844257	0.7308261141180992
1109	2.836273822	4.07483081	0.0112501536263152	0.9756391227245332
1110	0.25178416	3.969255455	6.088273141102718e-06	0.9979713320732116
1111	2.824212756	2.866485785	0.0036832929210504	0.4318179376423359
1112	3.444398654	2.511713051	0.0547913454851368	0.4081336574628949
1113	2.599731263	3.777889336	0.0043997029075398	0.92556631565094
1114	3.351217509	3.783827936	0.0490935402922331	0.7594016164541244
1115	1.678780234	3.4080247	6.0622064033566405e-06	0.9960764646530152
1116	3.378509532	3.771780101	0.1662039928138256	0.5064401745796203
1117	2.359342746	3.686005624	0.0002458677995491	0.938689148426056
1118	2.977848144	3.136207884	0.0058156833634711	0.8013117164373398
1119	0.54702059	3.417482883	1.7791277457490651e-06	0.9961877763271332
1120	2.895931844	3.919907497	0.0389323947019874	0.8539441347122192
1121	3.065670406	3.386223545	0.0637926316470838	0.834955033659935
1122	3.653831978	4.575600516	0.0968189794570206	0.8706023037433624
1123	0.555743345	4.487513689	0.0005342221417037	0.9993190228939056
1124	2.549505062	4.550366019	0.0037818025717569	0.6601275652647018
1125	3.325529828	4.632663814	0.144918830692768	0.649502408504486
1126	1.149813775	3.817196475	4.984729301349411e-06	0.9980418920516968
1127	2.512628999	4.65152809	0.0018355251839238	0.9783354282379152
1128	3.819911248	4.092353339	0.3154902763664722	0.6005115196108818
1129	0.678448749	3.664842836	3.175804461079668e-05	0.994058495759964
1130	2.668851803	3.391104729	0.0029438098354148	0.8354622006416321
1131	1.874787756	4.020354662	6.53339735265409e-05	0.976641196012497
1132	1.767793406	5.052445587	0.0079207308634067	0.9867391586303712
1133	2.905946784	4.081890361	0.0488203071290626	0.5157740116119385
1134	3.008223903	3.648314545	0.1642376910895109	0.4713117003440857
1135	2.004118048	4.656884729	0.0011471978853307	0.9865490078926088
1136	3.081223198	3.721553404	0.0571726484806276	0.6881018906831742
1137	1.94317151	3.920926712	0.0004899745729669	0.4397327357903123
1138	0.388555269	4.793518667	8.337294785221161e-06	0.9995784819126128
1139	1.772276136	4.308099826	0.0019418982290516	0.9862632095813753
1140	2.134362088	4.144896399	0.002213593682245	0.9285184741020204
1141	3.511963297	4.573090131	0.2328644525259733	0.726817587018013
1142	1.765560874	4.241584718	0.0026603501955832	0.993773192167282
1143	3.103111666	4.826667086	0.0531845995457842	0.856433367729187
1144	2.623712974	4.610967059	0.0067700721585424	0.9919180929660796
1145	0.509573691	3.775972696	0.0015918628159851	0.8790402948856354
1146	3.132671428	3.970874859	0.2748254716396331	0.4081144273281097
1147	1.681080735	3.976912904	0.0012497276414023	0.8352835714817047
1148	0.381316846	4.160102745	3.708567413696073e-05	0.9868079960346222
1149	2.656706621	4.250828321	0.0055399580713128	0.7954154774546623
1150	2.362783605	4.355523157	0.0055899161077831	0.9924329817295074
1151	0.893653223	4.35194314	9.183238722200608e-05	0.9960107505321504
1152	1.799678849	4.605270171	8.553211506806508e-05	0.914776474237442
1153	3.165395359	4.024134118	0.0128015853697433	0.6626389354467392
1154	0.240970168	3.391731006	1.0629608698309313e-05	0.9981776475906372
1155	0.580363914	4.03352232	0.0001304531672161	0.9883139252662658
1156	1.21914306	3.110773281	0.0055988546766456	0.4636138282716274
1157	1.60648948	3.670204177	0.0010918091749772	0.6673483937978745
1158	1.530180879	3.680037064	0.001959476063348	0.5732891112565994
1159	0.349955859	4.094622224	4.001972546347953e-05	0.9936058759689332
1160	2.276365428	4.13782797	0.0089327547815627	0.9799325287342072
1161	0.851697912	3.843032904	0.0092820136051158	0.7296936810016632
1162	2.328924348	2.508362017	0.0020608433700544	0.9441719114780426
1163	2.973655935	3.457540671	0.0881096675177104	0.4772789498791098
1164	1.531255271	2.455824532	0.0001891208377855	0.8727581977844239
1165	3.820695731	5.366161791	0.2179863049648702	0.6973974376916885
1166	3.456999887	5.472406673	0.1205683331005274	0.6229315042495728
1167	1.348694584	3.513416198	0.0002453167799103	0.9702908217906951
1168	0.700342214	4.093989865	2.289258925625148e-06	0.9809968411922456
1169	2.73123034	3.853439298	0.0589400063967331	0.5020257219672203
1170	0.811551128	4.13782797	3.0512962882759083e-05	0.9968293190002442
1171	2.208128273	4.087107597	0.0135008815559558	0.9676960468292236
1172	0.997471375	3.397914377	0.0001351964965465	0.7623504891991615
1173	1.477949916	4.961894126	8.461795704305096e-05	0.9942691504955292
1174	2.219161022	4.15343191	0.0104319577958448	0.8408850193023681
1175	2.006035949	5.614791679	0.0065286566806207	0.9303964674472808
1176	1.647231146	3.345282321	0.0006247225508559	0.4952077507972717
1177	1.098612289	5.473221566	4.9411656172520784e-05	0.9609444081783296
1178	2.972873565	4.209315559	0.0044796007823606	0.7940901726484298
1179	2.292591217	3.97913604	0.0050174359770607	0.8271536469459534
1180	2.883983004	4.350694336	0.0270796444267034	0.9477462112903596
1181	2.278727774	2.498113609	0.0029379133575275	0.5288960427045822
1182	2.714622535	5.034360164	0.0076121297955978	0.9657027244567872
1183	2.333687915	4.472811318	0.0031496304574829	0.9846406996250152
1184	1.107207965	4.280146685	4.119072551133593e-05	0.9945722341537476
1185	2.002522909	3.396241145	0.0023691204260102	0.6259584158658982
1186	1.504140308	4.322997305	0.001237674816275	0.8033712416887283
1187	2.323821037	3.463794192	0.0021452737475555	0.9150750756263732
1188	1.102894485	4.28220452	0.0003583353720386	0.7698248028755188
1189	3.668477287	4.579957555	0.2817542005330324	0.6629077345132828
1190	0.468148398	4.233331463	0.0003854175472951	0.992723160982132
1191	2.576266073	4.756589689	0.0443796484651102	0.8668896913528442
1192	2.652720468	4.675267274	0.0153375668218358	0.7529920473694801
1193	0.933608053	3.710755276	0.008897575206356	0.8175898730754853
1194	2.561913411	3.942613116	0.0230944006238132	0.7535321593284607
1195	3.444775885	4.772964438	0.044897520210361	0.7186550937592984
1196	1.945910149	4.644483342	0.0009977332873745	0.9516418993473053
1197	2.686896846	3.922332356	0.0132542830076999	0.524258941411972
1198	3.332739003	3.470581993	0.0499696019105612	0.5701110050082207
1199	1.580431076	3.788920845	6.090153826788544e-05	0.9938229382038116
1200	3.286718888	3.920021335	0.1078127564396708	0.484265536814928
1201	0.307625067	3.195236887	4.603424814602908e-05	0.9892806649208068
1202	1.857250847	3.625051287	0.0041044319869797	0.5261853779200465
1203	2.10446567	4.017707364	0.0012565303391056	0.949247944355011
1204	0.425628469	5.332826876	6.506754074564469e-06	0.9995849609375
1205	1.802778468	4.152963647	0.000161146809296	0.993520212173462
1206	3.652412421	3.625051287	0.3160290073603392	0.555565533041954
1207	3.18549643	4.010791432	0.1546534154564142	0.5949097216129303
1208	1.567714906	2.691020062	9.953392707300624e-05	0.7728374779224396
1209	2.008385606	3.782488301	0.0241967859095893	0.7394061625003815
1210	2.012315352	4.821004621	0.0054840077125845	0.941481065750122
1211	2.529697328	4.185443607	0.0028406687386449	0.8516201376914978
1212	1.781313034	4.504196455	0.0025831434169958	0.9366682589054108
1213	3.340758474	4.81287556	0.1868613574653864	0.693527027964592
1214	3.321497566	4.269469869	0.1147609869949519	0.7588780999183655
1215	2.286400762	3.754668071	0.0528076188289559	0.8725803256034851
1216	1.712779124	3.605736312	0.0006189657739013	0.5579025387763977
1217	1.982518878	4.01386687	0.002377933677053	0.9348787784576416
1218	0.980306302	3.099303022	4.052408540927809e-05	0.961681741476059
1219	3.476976483	4.764749744	0.1039465538226067	0.5808381788432598
1220	3.740736334	4.058924693	0.1906691534444689	0.7403071582317352
1221	2.13944056	3.630265858	0.0057174138026311	0.6020488917827607
1222	0.658158035	4.543332768	6.302955774798524e-05	0.9984595775604248
1223	2.143409895	3.921717794	0.0050505148508818	0.8815633714199066
1224	1.283795663	3.969075279	4.0442937106985614e-05	0.9987990379333496
1225	1.914649678	3.554900431	0.0003976103133026	0.9543498992919922
1226	2.587639055	4.204051872	0.0465132283978163	0.7197548300027847
1227	1.378317246	2.258007934	0.0004910749765258	0.8843664407730103
1228	0.31624563	4.080598593	3.658315530685741e-06	0.9949462473392486
1229	1.49931118	5.069879948	7.768127629306596e-05	0.9583049118518828
1230	2.816991431	3.262901655	0.0438124894630163	0.4917429178953171
1231	2.6124695	4.776199017	0.2142992436885833	0.6749871492385864
1232	2.038283797	3.726500593	0.0042279599165339	0.7203045099973678
1233	3.026257858	4.587982192	0.0075888675995883	0.9237526416778564
1234	2.354204737	5.315583325	0.0015031632122827	0.9858104288578032
1235	1.054961672	4.675300947	0.000957293875524	0.9951815843582154
1236	2.978520557	4.311110789	0.0162594102090224	0.8358503818511963
1237	1.225657507	4.896791569	7.083200538885262e-05	0.999852615594864
1238	1.269653117	5.318626043	1.0538213565780552e-05	0.986913537979126
1239	0.564737312	5.079666879	4.952239465509824e-05	0.9998671591281892
1240	3.282162	4.392761687	0.0187698040623217	0.979495644569397
1241	3.184658614	4.151750655	0.0051206374308093	0.9796381175518036
1242	0.747956012	4.386271561	1.6225964495220067e-05	0.9824733555316923
1243	2.463138851	2.979740477	0.0026001747384725	0.7138149231672287
1244	2.170511819	3.742085255	0.0808361887233331	0.7458136767148972
1245	1.799678849	2.873764884	0.0002477040582561	0.80143301486969
1246	1.819395665	2.927034407	0.0009380216943099	0.4424493432044983
1247	0.367604477	4.368941814	2.202797607253552e-05	0.9979169964790344
1248	0.881373587	3.333477587	3.4793963027365444e-05	0.9562406599521636
1249	0.63452229	3.462473051	2.6874771083384982e-05	0.8114808142185211
1250	0.780405903	3.111661148	0.0002146032478776	0.8840559303760529
1251	2.926288234	3.93539433	0.0206810837145894	0.7095435962080956
1252	2.312438341	4.014627698	0.0018425555779685	0.9330632150173188
1253	2.014286661	4.156056439	0.0026392783908704	0.9409816980361938
1254	1.109376543	4.490885523	9.642201730457206e-05	0.9991039395332336
1255	0.862887404	3.207442094	8.173826881829147e-05	0.9729659795761108
1256	1.305577512	4.679364371	0.0002404429991429	0.9973702132701874
1257	1.790446663	4.318743628	0.000571396126088	0.9969485938549042
1258	0.753186391	4.086328067	5.18891217325282e-05	0.888498330116272
1259	1.804332485	3.723364523	0.0017544728892971	0.9652861773967742
1260	1.532091937	4.356118967	0.0074918442551278	0.9441085994243622
1261	2.165260298	3.599678563	0.0002815578282024	0.8768995404243469
1262	0.884210524	2.828883316	0.000155933273163	0.7125564932823181
1263	0.398376694	1.901117316	3.769604240488354e-05	0.5150644943118096
1264	0.690159432	2.603198608	1.1398898782033483e-05	0.797634094953537
1265	2.402376735	2.867392724	0.0011930429106086	0.467983940243721
1266	3.370210946	3.4791785	0.2909698290750384	0.3647382855415344
1267	2.825896779	4.540144779	0.0364616052247583	0.8629223436117173
1268	2.272441327	3.037256404	0.0018749285342891	0.6613673329353332
1269	2.10446567	3.476741996	0.0010898741347773	0.5101585611701012
1270	2.481966235	4.849923368	0.0066229555348399	0.7554302006959915
1271	2.51980348	3.543761355	0.0255862229561898	0.5906475007534027
1272	1.643921881	2.799167813	5.231934892080404e-06	0.9723189115524292
1273	3.119852244	4.01431398	0.0302622169256209	0.9496598422527314
1274	2.11715963	3.653831978	0.0096820187070988	0.5489912073593587
1275	1.034727615	3.022397944	0.0001242909362247	0.715837599337101
1276	1.963178878	4.023028543	0.0002031146817159	0.980260384082794
1277	2.903433459	3.810282767	0.0422188386321067	0.5027064174413681
1278	3.689503869	3.651812447	0.2728864267468452	0.5425401784479618
1279	0.672733726	2.938818368	0.0060330744645397	0.4976014554500579
1280	1.939450537	4.380634146	1.4869644036066012e-05	0.8126219868659973
1281	1.473283361	4.786699602	8.285698363578047e-05	0.998377311229706
1282	1.453928115	3.809078985	0.000181344428347	0.9474723756313324
1283	0.76385658	4.985148762	0.0001187638992632	0.7239961922168732
1284	2.780892385	3.88834494	0.0064835493609279	0.809255737066269
1285	2.089185584	3.999370324	1.671461531600471e-05	0.9667736530303956
1286	2.204479508	5.220788326	0.0170520033687352	0.9801248371601105
1287	0.32483562	1.699645018	0.0001257546139523	0.5883720219135284
1288	1.840870835	3.42586543	2.702613820701299e-05	0.8418864369392395
1289	3.871634756	4.446702457	0.4575834810733795	0.5372777625918388
1290	2.614867857	3.01736067	0.0010365121739595	0.4973786432296038
1291	1.83763157	3.353629973	0.0001687036699876	0.955303990840912
1292	2.225524502	4.311110789	0.0196256723022087	0.9405091524124144
1293	1.305577512	2.890608416	0.0003225535029741	0.5185697212815285
1294	2.409892984	3.815969916	0.0017046272758306	0.6937481582164764
1295	1.571930993	4.20910029	4.3379258659112445e-05	0.5606571093201638
1296	2.589274742	3.173163999	0.0017097328527597	0.5131053626537323
1297	3.621386785	4.794859476	0.2989427030086517	0.6347412824630737
1298	0.535792023	4.770566004	3.001534398094918e-06	0.999468332529068
1299	2.402376735	3.493688468	0.1108007157221435	0.4667991653084755
1300	2.918610764	3.592787349	0.0878502656705677	0.4880464732646942
1301	2.088761812	4.041265625	0.0011900238328422	0.8531828582286834
1302	2.448817049	3.904565362	0.0041338018665555	0.9575001955032348
1303	2.469204618	3.707830528	0.0096714945277198	0.766468557715416
1304	3.231864708	3.818573504	0.3456308096647262	0.4505004987120628
1305	0.293391763	3.851105988	5.563338055765135e-05	0.9911753952503204
1306	1.977550287	4.479610525	0.0391181261162272	0.9414401471614836
1307	3.149452812	4.610546179	0.0535303412005304	0.85598703622818
1308	2.342323216	4.235361362	0.0029598544904728	0.6652067482471467
1309	2.632012629	3.321276487	4.132352132443571e-05	0.6112810343503952
1310	1.899944683	3.851849641	0.006434602360241	0.6762518927454948
1311	3.49992313	4.427492441	0.3663186334073544	0.5259453088045121
1312	1.838513807	4.124786584	3.546409845966991e-06	0.9972163200378418
1313	1.690114361	4.28034195	3.219757648479674e-05	0.9992602586746216
1314	1.707411436	3.103111666	9.070252838794532e-05	0.8170755565166473
1315	2.873764884	4.432895304	0.0392341948812826	0.783743393421173
1316	1.207367605	3.886735488	0.0001274698306758	0.9988412618637084
1317	0.834349658	4.326964961	0.0001534790761979	0.995892870426178
1318	1.7149359	3.944146883	0.0001391218537946	0.9948520720005036
1319	1.005969214	2.560080492	1.8388545108161125e-06	0.5358714699745178
1320	1.253066272	2.928683141	3.872670317831703e-05	0.9087866067886352
1321	1.783131963	4.364695251	0.0006755975726264	0.729319441318512
1322	3.098205475	4.231357824	0.08934310041368	0.6780334830284118
1323	1.9580612	3.966449036	0.0023752325876557	0.9824884414672852
1324	1.189490291	2.611799023	7.858011079234963e-05	0.9422295212745666
1325	1.682810325	2.664124409	0.0090157989317958	0.3969280681572854
1326	0.558710603	4.321578358	7.973983808196028e-06	0.7627427339553833
1327	1.477334251	2.970661681	0.0011092146056398	0.7009682759642601
1328	0.55722318	2.607379674	7.678177510113784e-05	0.896958976984024
1329	0.522365873	2.658698152	0.0002021487456658	0.96350080370903
1330	1.621840609	1.513890537	0.0007241624516609	0.6818143472075462
1331	2.794094262	1.896825271	0.1093464607372879	0.4177770189940929
1332	1.507052429	2.256206769	4.595914829222543e-05	0.6965281397104264
1333	1.084559964	3.267246266	5.407595331519133e-06	0.99988175034523
1334	0.517175395	2.388995113	4.331024647399074e-05	0.6461252674460412
1335	2.527962489	2.812863161	0.0424334109644405	0.5832763072103262
1336	1.353946034	2.276365428	0.0014377305829838	0.5099838763475418
1337	3.780371856	3.735968457	0.1412623769603669	0.5216220885515213
1338	0.243292987	2.626949499	3.472829029488312e-07	0.8804542660713196
1339	2.157809393	2.601857479	0.0018081493279168	0.6671984061598778
1340	0.668507093	1.89096305	8.559402454010317e-05	0.4748139172792435
1341	2.264641945	3.928158735	0.0073705481903743	0.9672814905643464
1342	2.167882339	2.787114304	0.0093233067716936	0.8988245248794555
1343	0.364977186	2.355425551	2.206680067047273e-05	0.8520508050918579
1344	0.583589151	2.853109126	8.111189463305285e-05	0.9730014324188232
1345	1.927647085	2.770384956	0.0004345077988545	0.984740036725998
1346	0.668507093	2.387225022	3.967366077972656e-06	0.7736929923295974
1347	1.067459876	1.760105787	0.0001357796966203	0.5558002158999443
1348	1.945910149	2.53769492	0.0018724578112596	0.9494978308677672
1349	1.309276115	1.947282635	0.0004510954273882	0.4747900422662496
1350	0.464989342	1.996698118	0.000779493923801	0.572436985373497
1351	1.369937427	2.014286661	0.0006684750784188	0.7078144967555999
1352	1.359236682	2.330112993	2.181147001465433e-05	0.9008589029312134
1353	2.337276392	2.8618044	0.0198595231748185	0.5126826897263527
1354	2.57185563	3.611277812	0.0447162054479121	0.8840569496154785
1355	1.876053958	3.107071871	0.0002769288955277	0.9960878491401672
1356	2.678376129	3.262901655	0.0024645764424348	0.9010641932487488
1357	1.559349644	3.507456685	0.0002000063267587	0.981529277563095
1358	2.150078276	3.310472297	0.0071165029425173	0.5426085762679577
1359	2.016262283	2.374791478	0.0009698064524854	0.36927270591259
1360	2.501694781	3.189801402	0.0065357570972991	0.7061243683099747
1361	0.476779589	2.199636613	5.55658259600022e-05	0.6835663914680481
1362	3.230103433	4.065080324	0.0377461466821841	0.8019960045814514
1363	0.264984548	2.518744341	2.8472898111423465e-05	0.9438823521137236
1364	2.337276392	2.281235564	0.0009597657382982	0.7280477821826935
1365	1.78434674	3.057245065	0.0004071908932473	0.9924820780754088
1366	1.49931118	2.837897954	7.680297250090007e-06	0.9684739232063292
1367	1.525423694	3.088465593	2.769667096558237e-06	0.9990315914154052
1368	2.212177804	2.481575769	0.0017312355954345	0.9392849385738372
1369	2.075512502	2.356342194	0.0014340309528051	0.8902055025100708
1370	1.396010021	1.914347115	0.004712333716452	0.4353655189275741
1371	1.062427606	1.541718187	5.3063123937134376e-05	0.6850888580083847
1372	0.681340932	1.799678849	8.853008894218971e-05	0.5910413891077042
1373	0.610679789	2.06920109	6.590134189535628e-05	0.8807241082191467
1374	1.363803071	1.363803071	0.0011637496236289	0.3764950089156628
1375	1.595360902	3.133433784	0.0002193145619223	0.9973235428333282
1376	1.274334425	2.737566482	0.0001526089612525	0.8748509466648102
1377	1.656569083	2.846637906	0.0011033119657895	0.97028306722641
1378	0.925795662	3.026061758	2.6014876397084663e-05	0.9935428023338316
1379	2.602460757	1.713677104	0.0188915011691278	0.7852303810417652
1380	0.80753108	3.295213261	0.0027382848173146	0.7342120826244354
1381	1.678780234	3.723364523	0.0006031348423505	0.998593020439148
1382	0.453751929	2.508619375	7.853311967946934e-05	0.8603424310684205
1383	0.876682999	3.373255646	7.295227457858711e-05	0.9983797550201416
1384	0.817652093	2.872757654	2.441508507899925e-05	0.9980924904346468
1385	2.582748528	3.453491949	0.002999568224186	0.6726485770195723
1386	0.915567128	2.691453031	0.0003628739017585	0.9414254367351532
1387	1.740517314	3.359126253	0.0043281827296595	0.955067765712738
1388	0.656124674	2.29853299	5.4852193804315935e-05	0.7514622509479523
1389	1.235552948	2.709860297	0.0023558856599265	0.8942629158496856
1390	1.69151294	2.759608192	0.000904669308511	0.8444570004940033
1391	0.767476824	1.295810842	3.0027175671420992e-05	0.5861202858388423
1392	0.57717266	2.403875251	0.0001274393905987	0.8977399110794068
1393	1.571327318	1.695019743	0.000780144897726	0.6434873908758163
1394	2.033323282	2.117633161	0.0010478686503119	0.7168780028820038
1395	1.375348475	3.227828774	0.0002726849594409	0.966482412815094
1396	2.094712547	3.259572556	0.0016470566006318	0.6563443213701248
1397	0.317232926	1.553428374	1.2439308699185858e-05	0.6914940342307091
1398	0.541350293	3.424730826	3.664056958071614e-05	0.9989359736442566
1399	1.174296463	3.917285086	3.370971975300563e-05	0.9974153935909272
1400	2.362783605	3.01023633	0.0079900242271832	0.7161374643445015
1401	2.742345745	3.058846989	0.005526450430625	0.5366828139871359
1402	0.648109338	3.300279067	1.0792518580160504e-05	0.9998429358005524
1403	3.392176989	3.643044675	0.2431057244539261	0.3805927872657776
1404	0.81970491	1.924720598	4.068885183413847e-05	0.800516477227211
1405	1.538817818	2.197224577	0.0010506305417947	0.6346701294183731
1406	0.420406634	1.682810325	4.873264892920021e-05	0.6509155958890915
1407	0.941544383	3.081223198	0.0010047860207123	0.886506974697113
1408	1.028404853	2.792479075	0.0001358093218186	0.9885941028594972
1409	0.254319047	2.834701474	1.6071373405421203e-05	0.6308100432157516
1410	0.717959923	2.648530539	5.594666490650525e-05	0.9375554203987122
1411	1.494512293	2.149682095	0.0009249976685168	0.7787189424037934
1412	0.440191235	4.032138833	1.362686018424597e-06	0.9983533620834352
1413	2.075512502	2.142501113	0.0036867404778604	0.5106884218752384
1414	1.813716045	2.603198608	0.0002006269711728	0.8563780725002289
1415	0.325876487	2.307548125	3.924962197316427e-05	0.9446287453174592
1416	2.284829757	3.182856492	0.0043210590330999	0.7315315872430801
1417	1.062427606	3.134339845	1.2097982130399032e-05	0.9601530730724336
1418	1.343481874	3.038850346	0.0022081972339946	0.6901206180453301
1419	3.564518124	4.023568708	0.3381486288271844	0.6470487266778946
1420	2.525593552	3.446947746	0.0337651368638034	0.7474268406629563
1421	1.865796364	3.096359456	0.0046425536100286	0.507639866322279
1422	1.453928115	3.495849765	0.0006046447277185	0.9173924088478088
1423	1.225657507	2.671802085	0.000171141081364	0.8129685878753662
1424	3.065119455	3.594324668	0.0583829892333596	0.5931418508291244
1425	0.862887404	2.972039721	1.9335471534986937e-06	0.9831442058086396
1426	2.719185916	3.891820298	0.0599373356439172	0.5765854358673096
1427	1.312994668	3.436135592	0.0001070422417732	0.4854545421898365
1428	2.083144223	2.986354285	0.0008270378111773	0.9259733080863952
1429	2.136748475	2.343287573	0.0058138869411777	0.5089817255735397
1430	1.745728339	3.825487322	0.0211674789083189	0.65532938092947
1431	2.349944221	3.640777641	0.0046774095273576	0.6665089756250382
1432	1.470960827	3.982050711	0.0016138263075844	0.9815206348896026
1433	1.857250847	3.443041807	0.0016173469857676	0.9852700889110564
1434	2.61807493	3.674255739	0.0090225255524273	0.9167625844478609
1435	1.956949692	4.20569113	0.0096071113126526	0.975846117734909
1436	1.877321994	4.05116233	0.0036004415246679	0.9880897283554078
1437	1.152141167	3.714790874	2.4481931788500333e-05	0.984000152349472
1438	1.263681861	3.206465628	6.046781014674106e-05	0.9980960130691529
1439	2.92451118	2.664124409	0.0713198431301861	0.785788717865944
1440	0.625145117	1.818446459	0.0001330611490175	0.7318872720003128
1441	1.082826997	2.836273822	0.0002548469297721	0.8545242309570312
1442	1.051791873	2.125596049	0.000826348433793	0.624153134226799
1443	2.210324407	2.630868872	0.0014187316715833	0.6196408592164516
1444	1.163911685	2.71437338	0.0013813621379085	0.6503600060939789
1445	0.721179993	2.010067687	0.0007094076737302	0.6705331683158875
1446	2.664124409	3.353629973	0.0037845460057723	0.9329427182674408
1447	0.593474067	2.255367407	0.0005873595323009	0.5039075791835785
1448	3.513876104	4.083817375	0.0796748578548431	0.8781355798244477
1449	1.325897767	2.776472281	0.0002096827884997	0.8889766275882721
1450	1.866225845	2.589586615	0.0002290459637151	0.6958529934287071
1451	1.186496761	3.358556259	0.0007907582030383	0.7874578624963761
1452	1.764605869	3.883696997	0.002088289200401	0.8483839452266693
1453	2.770818509	3.020586729	0.0355921902693807	0.5840786293148994
1454	1.622090618	3.270153288	0.0008811911320662	0.940783339738846
1455	0.607162845	2.897000002	2.4572146946865437e-05	0.9511123955249786
1456	0.966126211	3.375800046	0.0012849973281845	0.8464552998542786
1457	1.233340982	3.830704327	0.0012141841205447	0.9434660971164704
1458	2.833680798	3.82394677	0.0606362141668796	0.5551206927746535
1459	1.945411587	3.055457751	0.0018276682938448	0.8330301523208619
1460	1.541718187	3.708408704	0.0006756483013304	0.7799332857131958
1461	0.644171161	3.096219274	6.558413357282688e-07	0.8278138399124145
1462	0.47027766	2.546416278	0.0001149149087723	0.8167936861515045
1463	2.664124409	4.308099826	0.0110495565910241	0.9809067726135254
1464	1.898809072	2.915163081	0.0011983650270848	0.7902495384216308
1465	1.618722006	3.543112879	0.0003363385514489	0.9746718168258668
1466	0.791818216	2.184306563	6.806046926611705e-05	0.6733749300241471
1467	2.798775397	2.903433459	0.0027312878868542	0.5383715927600861
1468	0.8156089	3.371605275	9.500724151506196e-05	0.9023698329925536
1469	0.706123123	3.068166651	0.0012182568284515	0.9263074219226836
1470	0.345214964	3.808718134	4.186409290696247e-06	0.9639077126979828
1471	2.679132038	3.492099812	0.0231503605376928	0.5634864136576653
1472	0.326399385	2.961185368	0.0001088381779481	0.770537543296814
1473	1.114832863	3.8347123	0.0004911811329918	0.9979744613170624
1474	3.414422462	3.414422462	0.369092583656311	0.4027539327740669
1475	0.47459301	3.569424306	0.0001968486043551	0.986247766017914
1476	2.172539582	3.062460854	0.0070032416784669	0.4980556473135948
1477	1.918896472	3.784705763	0.0011724999349098	0.9142097175121308
1478	2.197224577	3.062460854	0.0001213871129948	0.5646836087107658
1479	0.906788826	1.852304375	3.960985145567048e-05	0.5847998321056366
1480	0.786073123	3.954949779	7.139347028582019e-05	0.9987977862358092
1481	0.69919677	2.297471791	9.382191499440152e-05	0.6399845972657203
1482	3.334808424	2.246183682	0.1290760110248811	0.3239503254227108
1483	1.49931118	3.84652113	0.0007928108792839	0.7497523158788681
1484	1.487369987	2.580150327	0.000670086680111	0.799905514717102
1485	3.399684359	3.88853681	0.1882113997184205	0.753056988120079
1486	1.449622277	4.421649802	6.80683139617589e-05	0.9998230457305908
1487	2.044383717	3.957756714	0.0066280346538405	0.804622820019722
1488	3.804888047	4.402379371	0.4016577712725848	0.4829168356955051
1489	2.747148534	3.372815278	0.0193559901905245	0.5078806735575199
1490	0.722800283	3.951007907	8.970318168657341e-05	0.999020379781723
1491	2.210324407	3.680465427	0.0031181895887129	0.7967740362044424
1492	1.776782606	2.527332413	0.0097705565625801	0.6861266195774078
1493	2.343589135	3.494493108	0.0057147143677866	0.6410435631871223
1494	0.925795662	2.154845743	0.0199104979663388	0.5422655344009399
1495	1.985160492	3.739744897	0.000938704893997	0.9828380465507508
1496	0.507087517	3.45875851	1.2623006426792928e-05	0.931895476579666
1497	0.218048255	3.338164223	5.331537815322918e-06	0.998305082321167
1498	2.29853299	3.388153876	0.001174507284304	0.6839923575520516
1499	1.726351121	3.640777641	0.0002709951218548	0.9928715050220488
1500	0.780405903	3.764140806	7.154987138519527e-05	0.9887823939323426
1501	2.088761812	3.53456023	0.000384393830609	0.6776435673236847
1502	1.480294009	3.038850346	0.0006266490327106	0.5782349199056626
1503	1.000822379	3.900597877	0.0060528418980538	0.6224954262375831
1504	1.624344187	3.457540671	0.0011994474327365	0.967849826812744
1505	1.067459876	4.032965101	0.0006882785302877	0.8483769118785858
1506	0.281180474	2.906261402	4.451796707768924e-05	0.9631357967853548
1507	2.063300563	2.714720704	0.0007970102600665	0.7310639910399914
1508	1.993799799	3.921384333	0.002326004912902	0.9398120939731598
1509	0.930990291	3.493094152	0.0001125667992709	0.9859378814697266
1510	1.255802256	2.499703594	0.0029074546240735	0.5097542960196734
1511	1.772276136	4.031480703	0.0002908623079065	0.992518663406372
1512	1.936813955	3.275365694	0.0002252182112442	0.9823186576366424
1513	0.648109338	4.199930002	0.0001844047367739	0.978067821264267
1514	0.264984548	2.814326039	1.2421613939750389e-05	0.931325614452362
1515	0.519758137	1.815003585	1.442597693710468e-05	0.5389791458845139
1516	1.190616522	2.707521731	1.541751546483283e-05	0.4879006437957287
1517	0.6036844	2.890608416	0.0004713853777502	0.8316126942634583
1518	1.566314525	2.17082166	0.0006198220646183	0.6549540922045708
1519	1.253521488	4.53590911	0.000136073469828	0.9984767973423004
1520	2.425105517	4.236615455	0.0052152248768833	0.972576355934143
1521	2.146011355	2.89742759	0.0085286106914281	0.861462140083313
1522	0.28040199	3.367700628	2.084121511813919e-06	0.9961582899093628
1523	2.425646884	3.16986982	0.0153214971200213	0.4809207655489445
1524	3.284817639	3.571886497	0.3265868486836553	0.4988418132066726
1525	1.835210039	4.355110581	6.495498384991675e-05	0.9954183578491212
1526	1.850896244	3.100900865	0.0017975999682675	0.7739814996719361
1527	2.58709444	4.384382383	0.0105405007372609	0.936856460571289
1528	1.340372658	3.819327372	0.0005224279012338	0.9950620234012604
1529	0.514617298	2.848520937	0.0001396091020978	0.8739336192607879
1530	1.951412828	2.914794403	0.0346050342894158	0.4175566622987389
1531	3.323552795	4.421011009	0.3136345108971	0.5878301501274109
1532	2.603198608	3.346157723	0.0049481518071842	0.4831117166206241
1533	2.291228336	4.181419438	0.0192726313369348	0.7341156363487243
1534	1.380019208	4.615850187	1.250749408683305e-05	0.998428738117218
1535	0.78893584	4.479844374	0.000349434867391	0.9993299901485444
1536	1.877321994	4.026176551	0.0003793272433881	0.9395439952611924
1537	0.747956012	2.447715279	2.1582659843488728e-05	0.6062868162989616
1538	2.622582738	3.002756259	0.011139442550484	0.7266342788934708
1539	2.69019402	3.784705763	0.0433425085619091	0.5815413102507592
1540	3.138066539	1.985160492	0.079086495633237	0.328703198581934
1541	2.426947419	3.394804592	0.0227729569887741	0.4959707988426089
1542	1.954176963	4.21138635	0.0036194237855169	0.7678954102098942
1543	0.656124674	1.758898295	2.3197498725829835e-05	0.7565031528472901
1544	1.762223044	2.7921283	6.861039437352312e-05	0.9669164776802064
1545	3.207210968	3.724097612	0.0906290942337363	0.6714864909648895
1546	3.010740079	3.520013167	0.0198757773730903	0.6580428421497345
1547	1.552445818	0.968931527	0.0008843788847343	0.3560857955366373
1548	1.580431076	1.580431076	0.0014260193544032	0.9238041698932647
1549	1.057439415	1.057439415	7.30951865989301e-05	0.737384420633316
1550	0.472425783	3.415265446	1.1113963478237564e-05	0.9946184635162354
1551	2.578422064	3.421011935	0.0058814817428355	0.6236015528440475
1552	2.55124686	3.591874391	0.0009305165805926	0.9286317765712738
1553	1.964759464	4.185851686	0.0044527288730022	0.9410113275051116
1554	1.237772399	4.112004479	0.0002252507060347	0.9914522767066956
1555	2.965601269	3.252122715	0.0079714019713264	0.7013301223516464
1556	1.251248526	3.564518124	0.0028318500902968	0.8174894750118256
1557	1.166292861	1.166292861	0.000314302016477	0.5466557629406452
1558	2.156730604	3.507456685	0.0007597439094751	0.881148399412632
1559	0.600243849	3.931335934	2.1277595167745745e-05	0.9932314813137054
1560	1.750095573	3.617280277	0.0003617348575062	0.992053210735321
1561	0.991932629	2.241625354	0.0005702167527487	0.4622719399631023
1562	2.547621657	2.768566129	0.0020667493285145	0.8602882504463196
1563	0.681340932	3.663465019	9.184751415885823e-05	0.9764914512634276
1564	0.490319957	3.240611642	0.000102980078725	0.5563394263386726
1565	2.232921239	3.933459701	0.0026105951044882	0.9342118442058563
1566	2.558131855	4.07483081	0.0201135518538648	0.937490439414978
1567	1.799678849	3.117652542	0.0004988075595974	0.9129914700984956
1568	2.269834332	2.46699444	0.0006644066234002	0.6613429963588715
1569	3.462285115	3.662630905	0.0264903483912348	0.6270654574036598
1570	1.644334805	3.419767716	0.0046881663438398	0.489376608422026
1571	0.508327669	3.47789959	3.5426698650550176e-05	0.9658329308032988
1572	0.457776706	1.767793406	0.000191625186278	0.3777874864637852
1573	1.729549806	2.117633161	0.0001286586572404	0.6850065946578979
1574	1.653054845	3.9186874	0.0079941916803363	0.6269122034311294
1575	2.149682095	3.276871964	0.0004131774036067	0.8286409497261047
1576	0.393028737	4.167155419	0.0006142189260571	0.9532885015010834
1577	3.05678785	4.199930002	0.0228342337068169	0.7511251747608185
1578	3.374199948	3.606386183	0.2709758762270212	0.5491681024432182
1579	2.547621657	3.507456685	0.0010119712085724	0.9363575994968414
1580	3.853878271	5.222360561	0.4511121811345219	0.5457315588369965
1581	2.532068064	4.576005816	0.0267007459769956	0.7967461600899697
1582	3.007899702	3.966277706	0.0578610149212181	0.6455943614244462
1583	3.11462648	3.658045763	0.1696424364577979	0.6241451650857925
1584	0.758486137	2.712465305	6.316268562613138e-05	0.7174770534038544
1585	3.698625062	4.667500778	0.203538013016805	0.7066347181797028
1586	1.931760463	3.24705753	0.0020174156590655	0.4841564044356346
1587	2.100273052	2.449331643	3.273574118337419e-05	0.9785621345043184
1588	0.824879485	2.866104167	7.26250530078633e-05	0.9220827877521516
1589	2.816991431	4.364170073	0.0358484967131516	0.9013810098171234
1590	2.558886982	4.3207182	0.012067637003929	0.936526882648468
1591	3.507456685	4.160727636	0.1883148870430886	0.7848822697997093
1592	0.99487947	3.305934565	0.0003829327717539	0.9717485725879668
1593	0.713180475	4.176410339	0.0001369618975104	0.9898995995521546
1594	3.398157883	3.705944942	0.1918066022917628	0.5543413534760475
1595	3.220471998	3.992406367	0.0089717131843826	0.9636953234672546
1596	2.362783605	3.842415297	0.0024342254528164	0.9481104016304016
1597	1.695019743	3.781514178	0.0006580790893167	0.6155898064374924
1598	0.899388807	0.899388807	0.0001122340822803	0.4334531024098396
1599	2.134362088	3.855312733	0.0092448331677587	0.9164403975009918
1600	1.419004811	4.56963022	0.0007759693358138	0.9806962251663208
1601	2.089874633	3.965663746	0.0127020266441831	0.749091985821724
1602	1.608383659	2.198893782	0.0007593005553644	0.4282639168202877
1603	0.933608053	1.887532858	0.0034898619400336	0.541330349445343
1604	1.109376543	2.894438373	0.0001996472576137	0.8278255999088288
1605	1.000822379	1.000822379	0.0006450925950047	0.3778936140239238
1606	2.244879037	3.546609674	0.000203346462149	0.9916071474552156
1607	1.749001646	3.798220596	0.0026304317929315	0.8539559856057167
1608	2.328924348	3.929216677	0.006791376392357	0.6902023516595364
1609	1.554166099	2.6124695	0.0010342659697925	0.6737032070755958
1610	1.283795663	4.148660998	0.0003759060050242	0.9709926843643188
1611	0.658158035	3.678860014	2.844094640294876e-05	0.998192423582077
1612	1.552445818	3.404804245	0.000152718008303	0.7472791314125061
1613	1.335734475	3.175366227	0.000704251533898	0.9401162981987
1614	2.675068677	2.881098388	0.0126300052506848	0.7022045522928237
1615	2.11715963	3.59140084	0.0095981167862191	0.8268087476491928
1616	0.483458	3.264570407	7.580450035504782e-06	0.9919588088989256
1617	1.551072301	4.439074179	0.0001575560265244	0.9986630082130432
1618	2.06920109	3.115963788	0.0056247774569782	0.7183912307024002
1619	0.731005971	2.632012629	6.612667712033236e-05	0.9863202512264252
1620	0.321243555	3.265071581	9.477919493575846e-05	0.8594422399997711
1621	1.019054708	3.278792349	9.358855927529624e-05	0.9959412455558776
1622	0.310446668	4.134791668	1.783210052508366e-05	0.9980308651924134
1623	1.549016523	2.208128273	0.0028633084410102	0.4831510618329048
1624	1.827985809	3.711949306	0.0020506989290879	0.98564692735672
1625	2.077241395	2.613352414	7.409993513646678e-05	0.9368143558502198
1626	1.359236682	1.359236682	0.000401058528223	0.6998453378677368
1627	2.864674418	3.457121072	0.0161478683003223	0.5576741054654122
1628	2.330437429	3.143775821	0.0006221939319402	0.9935806334018707
1629	1.045158087	2.862350423	0.0014829965744865	0.4907916545867919
1630	3.276184035	4.051587695	0.1316680350806563	0.6058341957628727
1631	4.07483081	4.70589547	0.3904461443307809	0.606546477228403
1632	2.565557694	4.282587442	0.0061632235072465	0.918493390083313
1633	3.585288613	4.023094741	0.1193488366901874	0.3999321445822715
1634	3.011580235	4.428381903	0.0324306297232396	0.8918015718460083
1635	2.056707822	4.255995608	0.0019016372487251	0.9603295028209686
1636	0.983188986	2.289643462	0.0035962029398433	0.5054130673408508
1637	0.89210082	1.457173811	0.0003861881808006	0.7326889276504517
1638	0.384180315	1.738293843	0.0003403524277928	0.6242257386446
1639	0.944754259	2.227655332	2.8261515919317504e-05	0.798252534866333
1640	2.974812	3.5919999	0.0505726349190808	0.680808299779892
1641	2.20157075	4.293577065	0.0024729495224164	0.9579164445400238
1642	2.64187348	3.185044362	0.0020868700550635	0.7673143088817597
1643	2.5835619	2.985862847	0.0120782345649785	0.7743805259466171
1644	0.925795662	2.632012629	8.96602011380176e-05	0.6777720630168915
1645	1.870580265	3.912422766	0.0001730784792925	0.9784170806407928
1646	2.547621657	3.808916332	0.0086532806511967	0.8096953749656677
1647	2.204479508	2.639183594	0.0005497315036336	0.8796093583106994
1648	2.165260298	4.024134118	0.0049142416013637	0.9385546922683716
1649	1.077658978	3.845340874	0.0048710213486628	0.8815096974372864
1650	0.47459301	3.955769858	2.1206961423558824e-05	0.9922523438930512
1651	2.161775747	3.615495547	0.0107019334216601	0.5409598022699356
1652	3.173163999	3.994948523	0.1163580811582505	0.6405937671661377
1653	3.103111666	4.199930002	0.0651426390744745	0.7267371982336044
1654	0.989002022	2.388995113	0.0004675948584917	0.7444429188966751
1655	0.664330605	3.774927952	7.921789398324109e-06	0.950260090827942
1656	2.049293329	3.79092562	0.0043552283023017	0.8554710924625397
1657	1.728482223	4.094622224	0.0110777358306222	0.8740032613277435
1658	0.43646041	3.973531191	0.0003287573723354	0.9752966940402984
1659	3.467526109	3.600829581	0.425106443464756	0.4315829515457153
1660	0.495000224	2.239102506	6.156709657147338e-05	0.5223810523748398
1661	3.689503869	4.094622224	0.4813535710796713	0.4971703760325908
1662	1.019054708	3.652737557	1.591745261748656e-05	0.9695817291736604
1663	2.827388909	4.040586697	0.0282688484701793	0.8174266785383224
1664	1.098612289	1.918896472	0.000236976578526	0.7357657968997955
1665	2.335600077	4.107051971	0.0017344091389531	0.9407759130001068
1666	2.51980348	4.430370596	0.0013809889168441	0.9949495911598204
1667	1.443635475	4.330906426	0.0004213701679418	0.978935593366623
1668	3.027070689	4.560159177	0.2087757492670789	0.7342971980571746
1669	1.203138485	4.104667037	0.0020325108682299	0.6555774092674256
1670	1.781313034	4.285101635	0.0001183363518009	0.9925741732120514
1671	2.92167456	4.142798818	0.1101059587206691	0.7556701391935349
1672	3.337920667	4.001969364	0.4378541234880685	0.5313551619648933
1673	3.731848709	4.238528126	0.319496077299118	0.6569864004850388
1674	1.023709876	4.45518676	0.001456683008422	0.9974230885505676
1675	2.835145577	2.645685099	0.0046310924517455	0.7302912265062332
1676	0.664330605	3.44872826	8.075285622907247e-05	0.975014227628708
1677	2.000577122	4.004728686	0.0003050616905681	0.9960492789745332
1678	0.997842675	2.532068064	1.8996702340245972e-05	0.8200882196426391
1679	1.320492294	4.217164187	0.0002125287366425	0.9990539073944092
1680	3.362048414	3.473034595	0.1490160349756479	0.3397024631500244
1681	2.026205696	3.549943051	0.0018765626475214	0.9200225174427032
1682	2.99822295	3.994600266	0.095560018531978	0.7144895046949387
1683	2.513263629	3.834019034	0.0004707869351932	0.9652705073356628
1684	1.699954287	4.027180029	0.0010475954071352	0.8548421263694763
1685	2.374344025	2.572163399	0.0003528589548295	0.8680507123470307
1686	1.29823949	4.296740231	8.057022502167201e-05	0.9992876946926116
1687	2.653302039	3.485518111	0.0095539407178875	0.7429409027099609
1688	2.783109956	3.186451474	0.1234451655298471	0.4308459207415581
1689	0.780405903	3.463479369	1.1709842931395542e-05	0.9988616228103636
1690	2.659972195	3.60678025	0.0944187565371975	0.7353522598743438
1691	1.49931118	3.395205054	7.474159034612062e-05	0.9858586847782136
1692	0.853914017	3.51700912	0.0002013335814808	0.984922868013382
1693	1.245600002	3.329495751	8.50811079999384e-05	0.9805290162563324
1694	1.701192514	3.970273059	0.0007688151810725	0.9709021389484406
1695	1.082826997	2.472251955	0.0005125081414007	0.7016123861074448
1696	0.262917891	3.788081486	6.023362800178234e-06	0.9953310191631316
1697	0.658158035	3.901774078	1.5738648677299237e-05	0.9756030917167664
1698	2.437452473	2.801207893	0.0034385858380118	0.5977378100156784
1699	2.992387108	3.623102841	0.0345539056463166	0.56675990447402
1700	1.758898295	4.248028619	0.0018725599642493	0.7785011239349842
1701	2.692839827	2.873764884	0.0233580007741693	0.6851050302386283
1702	0.722800283	2.692319547	0.0001162815584393	0.829137772321701
1703	1.303122777	4.222392975	3.59787379352336e-05	0.991289472579956
1704	2.552862445	3.905311026	0.0179659915855154	0.5565335065126419
1705	1.000822379	4.4253421	9.416242333201038e-05	0.9929464221000672
1706	1.662854092	3.362048414	0.0020594314875779	0.9061837255954742
1707	1.148653378	3.528473082	2.6710889039795016e-05	0.992118728160858
1708	2.253063027	3.80060506	0.0043425460909019	0.9943258702754976
1709	1.170281836	2.747148534	0.0007103556479705	0.8938455045223236
1710	0.504624666	3.753145036	1.4902020069484934e-05	0.9746137619018554
1711	3.191579494	3.758416326	0.1293984481599181	0.601098382472992
1712	0.89719076	1.369937427	4.69930588280886e-05	0.7857076108455658
1713	1.912533907	3.892371563	0.0023292300341466	0.8832666724920273
1714	2.989965674	3.761164377	0.0306189794224337	0.954222333431244
1715	2.380177405	4.135422458	1.1298158197980968e-05	0.9953754842281342
1716	0.925795662	4.013445737	0.0042020230626803	0.7589221894741058
1717	2.828883316	4.211900871	0.0186028145661111	0.824888876080513
1718	2.219161022	3.594324668	0.0027377159651222	0.4843614064157009
1719	1.583999807	3.184942311	0.0002870866263946	0.5476662874221802
1720	1.862225555	3.57319248	0.0003313209057523	0.984614199399948
1721	0.222377874	2.93847529	0.0003183388419536	0.8421799778938294
1722	1.763334196	4.68674817	0.0009033819800606	0.9963522136211396
1723	1.000822379	1.973769272	0.0002739268758886	0.7804778426885605
1724	0.600243849	3.356801888	5.621616043072208e-06	0.9982505857944488
1725	2.946534842	4.810499636	0.012129114313393	0.8618588715791702
1726	0.439252725	3.384808555	2.0472333852692263e-05	0.9765233755111694
1727	2.232574753	4.15277369	0.0006018107542785	0.9950513482093812
1728	1.437696377	1.701192514	0.0005414595190813	0.5931680738925934
1729	0.694650262	3.013075614	3.965278866644327e-05	0.9327875316143036
1730	1.730924411	3.665817644	0.0007978507075676	0.9897327244281768
1731	2.278727774	3.857864731	0.003233196754445	0.8351121991872787
1732	2.312438341	3.711949306	0.0011073832443798	0.8479428648948669
1733	2.386046787	2.822919322	0.0042045673122629	0.6472350537776947
1734	0.658158035	3.367631505	4.243787349267336e-06	0.8779297232627868
1735	2.077626039	3.925427868	0.0006183765383411	0.968066680431366
1736	0.466037755	3.058846989	0.0001259244723087	0.6472018629312515
1737	1.897863847	2.574114881	0.0030764027455006	0.4531461834907532
1738	1.172285927	0.677011376	0.0037704070809922	0.3006729486165568
1739	0.708460844	2.385206084	0.0014925496318027	0.4283015057444572
1740	1.450825417	2.563430191	0.0024823850008942	0.4559162966907024
1741	3.115484791	3.75005725	0.1601538347080349	0.5458552077412605
1742	0.930990291	2.758595424	3.609370332923717e-05	0.847613513469696
1743	3.727679169	4.132823011	0.14033186994493	0.8346027314662934
1744	0.317232926	3.090177432	0.0003737375056516	0.4733808115124702
1745	0.742793702	4.336451789	0.0001090882097727	0.9991825342178344
1746	2.903433459	3.594324668	0.0791784407454542	0.4693935051560401
1747	3.252122715	3.97489616	0.0925161231774836	0.8328566968441009
1748	1.194763217	3.497424573	7.751834818918298e-05	0.787771475315094
1749	3.088934673	4.119043012	0.0962822403263998	0.8438852518796921
1750	1.996698118	3.713285505	0.0071110801603935	0.9514389634132384
1751	2.862588528	3.553287632	0.0048571728391834	0.969470191001892
1752	2.903433459	4.140366364	0.0387295313412323	0.8110057592391968
1753	3.241459744	3.646075436	0.2440256353467702	0.3801635146141052
1754	2.835552849	4.069157649	0.0065884007104613	0.5541279561817646
1755	2.987804161	3.730276952	0.0122170024842488	0.7480151027441024
1756	0.514617298	3.569871525	1.7093297263662288e-05	0.9991754412651062
1757	2.91251168	4.402608633	0.1051048814319073	0.8304237961769104
1758	2.123377949	3.114240483	0.0231417028437135	0.7482895463705063
1759	2.213628337	3.014948034	0.0001045158035139	0.9343068718910216
1760	2.582748528	2.985044329	0.0179628765210508	0.5984443843364715
1761	0.524998955	3.576333848	1.0189739562349588e-05	0.8994945645332336
1762	1.137168857	3.40462979	0.0001894550163569	0.9658376455307008
1763	1.194763217	3.892236531	1.9027002403415597e-05	0.938022893667221
1764	1.857250847	4.518277796	0.0001390117167687	0.7298548638820648
1765	1.827985809	2.370199135	0.0008298940639178	0.5254912227392197
1766	1.942000383	3.34385014	0.0016476004738251	0.987246948480606
1767	1.480294009	2.532068064	0.0076726177358068	0.4549039304256439
1768	0.640278287	3.573594666	0.0035287280006741	0.810407304763794
1769	1.269653117	3.895906892	1.7454792140370045e-05	0.9981803596019744
1770	1.698100397	3.966969632	0.0013938157314441	0.9941653966903686
1771	2.544490799	2.440564295	0.0019718545416253	0.670706431567669
1772	3.293984576	4.114638117	0.2254147335886955	0.6200042515993118
1773	3.549943051	3.987716308	0.4481994555331766	0.503704696893692
1774	1.642089189	3.991981577	2.8449855111033792e-05	0.999905776977539
1775	0.499767666	2.934026137	0.0001563624022537	0.8470462143421174
1776	2.737566482	3.97543356	0.1008166710846125	0.7757303565740585
1777	1.63000572	2.915556491	0.0051789254532195	0.50883819013834
1778	2.867145294	3.580303801	0.048682109452784	0.6328762173652649
1779	2.893799009	2.781246858	0.0247550823492928	0.6243958503007889
1780	1.682810325	3.727679169	0.0019239580418797	0.9272602438926696
1781	3.033679426	4.708537339	0.0153008967638015	0.6771405220031739
1782	2.954001817	3.645110102	0.0411534128721086	0.8497061491012573
1783	1.13150683	2.494819716	3.218708284293133e-05	0.6891282454133034
1784	0.264292101	2.37842363	6.31567208764647e-05	0.8829799711704254
1785	3.301578465	3.706290366	0.1089067569002509	0.7178087711334229
1786	3.238434137	4.286905464	0.4291760236024856	0.5028317406773567
1787	0.677011376	2.83850189	3.7983586855710456e-05	0.91962371468544
1788	1.637343411	1.145761953	0.0004363749798357	0.344666021130979
1789	2.78735752	4.317665844	0.0021748997140093	0.9901682913303376
1790	3.004461641	3.9186874	0.0586657627485691	0.8950045704841614
1791	0.461871386	2.448388432	8.295898792311171e-05	0.9192501306533812
1792	2.090840174	2.721638077	0.0008873661878169	0.5253563642501831
1793	2.056707822	3.72719884	0.0129631678282748	0.9301608920097352
1794	1.860232265	3.198356329	0.0151507637812755	0.613446892797947
1795	0.504624666	3.310722226	3.044860671934657e-05	0.9870076715946198
1796	2.687994663	3.482809509	0.0086533743873587	0.4966786328703165
1797	1.908317508	4.045860507	0.0079340079115353	0.8837413728237152
1798	0.504624666	4.2561869	0.0003908381244272	0.5492698639631272
1799	1.981347319	3.454805975	0.0015074821974848	0.6555524170398712
1800	1.154477394	3.640777641	0.0001367981409202	0.9781150221824646
1801	2.317354015	2.36524902	0.001252296102757	0.6324577778577805
1802	3.420615878	4.199930002	0.1910408219322562	0.5955363631248474
1803	0.903074658	3.398871952	0.0015394297741294	0.9302259504795074
1804	2.448140373	3.973889315	0.0211395181700936	0.8799885630607605
1805	2.362783605	3.689503869	0.0033211319387191	0.8968922913074493
1806	1.486580511	2.538949807	0.0014891831256136	0.7617565155029297
1807	2.463371441	3.35809338	0.0032379138603573	0.6916668802499771
1808	2.324775812	3.128014784	0.0012539080023997	0.5661120176315307
1809	0.400712444	2.451761319	0.0001445228521333	0.8210908889770507
1810	0.840777063	3.726500593	3.910865331703678e-05	0.9930246531963348
1811	0.867440563	3.348728012	2.049205174898816e-05	0.9902955234050752
1812	2.465030282	3.948241256	0.0149372652147576	0.9655113697052002
1813	0.306695733	2.78876187	2.959697849291241e-05	0.8020238757133484
1814	1.418510596	2.675068677	0.0004013913149719	0.8819484353065491
1815	1.461741489	3.444398654	0.0001168759313259	0.9185744047164917
1816	2.085062151	3.083193135	0.0003427069123062	0.7976647347211838
1817	2.312438341	3.359845407	0.0271810581092722	0.8002299249172211
1818	2.357055751	3.585578822	0.0210901393438688	0.736242163181305
1819	0.617831661	2.67707185	0.0007941727104081	0.5611069337464869
1820	1.780016168	3.677097042	0.001497303499309	0.7692791610956192
1821	1.465415707	3.439764459	0.001051562172688	0.7444465041160584
1822	1.745728339	3.256727915	0.0015082562145834	0.7579431444406509
1823	1.186496761	3.487492648	1.2853439227455964e-05	0.9894490420818328
1824	2.744525901	3.234414312	0.0012504039797931	0.7491914004087448
1825	2.291656457	2.977128211	0.0013421581481452	0.4126257006078958
1826	0.299455707	3.001242838	0.0002466045454639	0.8999197468161583
1827	0.63452229	4.111420168	2.704850089685351e-06	0.9990827560424804
1828	1.992065281	3.255702686	0.0001636904878068	0.9306163609027862
1829	2.729968037	3.79092562	0.0149167851021047	0.8645815253257751
1830	2.44585363	3.785905247	0.0107536498107946	0.6663585007190704
1831	1.616856611	3.810730257	0.000155418856957	0.9893547534942628
1832	0.778533873	3.813180847	7.345604115016613e-06	0.995253735780716
1833	3.558662454	4.433460915	0.4080096259713173	0.5543196577578783
1834	1.613138719	1.516620967	0.0003560392847248	0.5479689545929431
1835	0.677011376	2.685581098	0.0022610366999287	0.626831217110157
1836	0.632625477	3.669051417	9.17405603786392e-06	0.9996142327785492
1837	2.903433459	4.472949013	0.0017969655762062	0.8607166558504105
1838	2.002522909	4.208975804	0.0028126259285272	0.9867210924625396
1839	1.242233919	3.988739147	0.0104462765535571	0.778537106513977
1840	1.549016523	3.61376795	0.000131871539213	0.9747718691825866
1841	0.429180455	2.090410919	2.3287638168767443e-05	0.5163749754428864
1842	3.11904861	2.603789294	0.0364592212659772	0.3837698925286531
1843	0.610679789	4.304598469	0.0001531450703168	0.993426650762558
1844	0.449795328	3.879350159	9.763849598698473e-06	0.9989490687847138
1845	0.69165025	2.641649038	0.0003118215830908	0.7326110184192658
1846	3.535578385	4.515677635	0.4665687479078769	0.4795198746025562
1847	2.763330686	3.894737584	0.009494034113959	0.9818189442157744
1848	2.22658931	3.537481734	0.0152918365551158	0.6816118247807026
1849	2.481966235	3.517291467	0.0055997774150455	0.8101031988859176
1850	0.677011376	4.116271953	7.914464235908368e-05	0.8853965640068054
1851	1.363803071	3.69470575	0.0003044117182525	0.9837383806705476
1852	0.8156089	2.549864223	0.0001803368058972	0.9814936697483064
1853	2.073403845	3.229102724	0.0107301833602832	0.4928880080580711
1854	0.512083508	2.472251955	7.84336831884299e-05	0.8109402269124985
1855	1.325030064	1.325030064	0.0003279788536999	0.3589097814634442
1856	4.129346541	4.476087918	0.4434422679245472	0.5162202715873718
1857	1.412973465	4.109003088	0.0018091907639245	0.895592474937439
1858	1.609437912	4.564456681	0.0007379451445785	0.9963489472866058
1859	0.84729786	1.400214031	0.0008255685801486	0.5463668525218963
1860	1.993132281	3.521187702	0.0124080766398037	0.796432501077652
1861	2.233475883	3.657677182	0.0039592875982634	0.7223597079515457
1862	1.384458462	2.682486717	0.0019763527510803	0.4777249537408352
1863	2.461269107	2.814237317	0.0033837864088127	0.6573648035526276
1864	3.338996122	4.21915288	0.1681190143572166	0.738464692234993
1865	0.514617298	4.098198067	4.72397761939168e-05	0.9969564497470856
1866	2.157809393	1.624344187	0.0008867212791301	0.7533612787723541
1867	0.572448372	2.795772093	2.0584191167927203e-05	0.9598121702671052
1868	1.69151294	2.892202417	0.0017228692639036	0.414849142730236
1869	3.334384782	3.826065643	0.340291279554367	0.5816051967442035
1870	2.362783605	3.073858827	0.0026467157484148	0.6812259227037429
1871	1.441084342	2.221939711	9.039064443639544e-05	0.6287550270557404
1872	3.030402899	3.626612793	0.0771969746216199	0.8678382992744446
1873	1.469107925	2.5835619	0.0006482568671344	0.6063607439398766
1874	1.900837976	3.596654878	0.0027639854262815	0.5015073075890542
1875	0.910531628	3.679045771	6.68761320039043e-05	0.898846572637558
1876	0.914303385	3.853156507	2.3463388392027207e-05	0.999096930027008
1877	1.931760463	3.885046295	0.0011692288179289	0.9946219325065612
1878	0.910531628	4.199930002	0.017932007690615	0.9773720681667328
1879	3.103111666	3.714790874	0.1116111952462233	0.3961226239800453
1880	3.340758474	3.937720847	0.4026706870645284	0.5000801041722298
1881	1.695019743	4.040586697	0.0024366166595427	0.9575838804244996
1882	2.10250673	3.774399548	0.0029903144357376	0.9748538732528688
1883	0.517175395	2.28558584	0.0013649042961787	0.535161592066288
1884	2.661181425	3.21750972	0.0159161746269091	0.5236979454755784
1885	2.697709235	3.569424306	0.0373298029066063	0.7814649760723114
1886	2.167357337	2.708660331	0.0048638642765581	0.5930629670619965
1887	2.91529135	3.515410663	0.0268992964643984	0.7881536439061165
1888	3.258576003	4.132823011	0.1225257241167127	0.7373585894703865
1889	2.983032408	3.971218908	0.113095913734287	0.7076406627893448
1890	2.166424734	3.694271221	0.0456821002881042	0.6375079423189163
1891	2.403875251	2.008385606	0.0014666957853477	0.620128282904625
1892	2.138874903	2.821598907	0.0035868374165147	0.550723022967577
1893	0.57717266	2.507693209	0.0001198315153487	0.5620881363749504
1894	0.410329088	3.973745562	4.348079158517271e-05	0.9817673325538636
1895	3.103111666	4.190364896	0.0649985165568067	0.8832072377204895
1896	0.735175106	1.757004277	0.0004797768728166	0.5792887397110462
1897	2.066916812	3.317745911	2.635531283061349e-05	0.5268862035125494
1898	2.737566482	3.214556275	0.007956331828609	0.5373920917510986
1899	3.004663548	3.817196475	0.3070779887959361	0.4428845629096031
1900	1.27668734	3.947581925	1.908468179863121e-05	0.9952898681163788
1901	1.719990126	3.534078309	0.0023044403456878	0.9178703129291534
1902	0.858378764	2.062933045	0.0004419922812302	0.3826431393623352
1903	2.281743001	3.805687895	0.0020452515127544	0.9671548306941986
1904	3.526992326	3.292669815	0.1649040643125772	0.6218272253870964
1905	2.898688935	3.640777641	0.0572521327994763	0.4885779704898595
1906	3.358732651	4.259623922	0.1168479081243276	0.7889901518821716
1907	1.97054106	3.64328361	0.001182078882266	0.7799500823020935
1908	0.300342222	1.502066959	4.5326465806283525e-05	0.6809790104627609
1909	1.283795663	2.893443986	2.5643680299926427e-05	0.9501766562461852
1910	1.849841639	2.745224581	0.0002889459336074	0.6808438181877137
1911	1.31798406	1.31798406	0.004220224792516	0.6065534070134163
1912	2.810120622	4.03546823	0.0116051254643025	0.9845067739486696
1913	2.816991431	4.255995608	0.0320320251579687	0.9558580577373504
1914	1.269653117	3.972809018	1.6401324796788685e-05	0.9988378763198852
1915	2.572581242	4.218355565	0.0241549829726863	0.9080767631530762
1916	1.347387792	3.580801161	0.001359146145387	0.995509511232376
1917	1.624344187	4.224016974	0.0012221025962218	0.997957581281662
1918	1.932686501	3.492884478	0.0011952424974878	0.8055034458637238
1919	3.640777641	3.598279116	0.0522030434571206	0.5398231282830238
1920	2.844967133	3.689503869	0.0254002461093477	0.7422062188386918
1921	2.709860297	4.24982303	0.0030952439032261	0.6831636063754558
1922	3.182856492	4.245167135	0.3054852694272995	0.5732395008206368
1923	2.077241395	3.066895843	0.0002578513986008	0.9691838920116423
1924	0.507087517	3.353629973	0.0002425446544293	0.9402435541152954
1925	1.505756791	2.758595424	0.0001017396651604	0.9898313641548157
1926	2.925187775	3.955686429	0.0206449083052575	0.6918056309223175
1927	0.347569539	3.124082072	3.923094930087153e-05	0.9394057154655456
1928	0.844025666	3.530835883	0.000229072638308	0.9504209876060484
1929	1.005323163	3.42756977	0.0002269871209136	0.9908203542232512
1930	2.261540237	3.702067153	0.0002592989016107	0.9942793250083924
1931	1.463780508	3.307228943	8.59312135503193e-05	0.9974662899971009
1932	0.925795662	3.154738498	0.0013290160328323	0.4294489152729511
1933	2.008385606	4.005445313	0.0016056775057222	0.9823007166385652
1934	2.467431467	1.942000383	0.0004239521607814	0.4481044337153435
1935	1.789299607	3.346348618	0.0005343778472251	0.8790960520505905
1936	1.695019743	3.676275388	0.0283228968444745	0.7564056606963276
1937	3.170966662	3.899129573	0.15156672000885	0.4445223867893219
1938	1.50483267	2.770384956	0.0001110424683701	0.9490935683250428
1939	0.895730964	2.511713051	4.550179176021302e-05	0.6772442668676376
1940	1.922094999	2.599147371	0.0015624221035977	0.7631338596343994
1941	2.426947419	3.583042358	0.0346948824415448	0.6617608904838562
1942	1.494512293	3.720718611	0.0003123842541753	0.9229305565357208
1943	2.124288307	4.530385018	0.0017757416816493	0.8795979499816895
1944	1.996698118	2.445168672	0.0011224647807466	0.882660961151123
1945	0.806531904	3.259916428	0.0001683775001936	0.8045489251613617
1946	1.461741489	4.136781383	0.045545550767565	0.5988823160529136
1947	2.760723451	3.09523856	0.1914782883250154	0.5072122320532799
1948	1.583999807	2.396618717	0.002760411507188	0.4330321602523327
1949	1.64144872	4.224460341	0.0004444296700966	0.9030873894691468
1950	2.436676097	3.646075436	0.0630500401370226	0.5029692947864532
1951	1.408695525	3.340758474	0.0001508760939486	0.8951911568641663
1952	2.855667429	2.250411146	0.1675603847252204	0.487213497236371
1953	2.020226535	2.330437429	0.0002108940097968	0.9049061894416808
1954	2.581819797	3.196795379	0.0061082047264789	0.7097277507185936
1955	1.12033955	2.856989588	0.0004857033178268	0.6773135393857956
1956	2.899139809	3.349320901	0.092183520400249	0.8297991305589676
1957	1.799678849	2.692839827	0.0034161089570261	0.6668887794017792
1958	0.483458	3.766747666	5.404421864341203e-06	0.9945719718933106
1959	0.983188986	3.54129939	1.1141846316320424e-05	0.989615923166275
1960	2.882398244	3.684261097	0.002013810398057	0.7839420706033706
1961	2.305112486	3.151361397	0.0035673728209075	0.9665514945983886
1962	1.844325854	3.535898919	0.0013691755248146	0.9244927525520324
1963	0.687934592	3.764586324	1.4780005903958226e-05	0.997716063261032
1964	1.887532858	3.381833305	0.0026288158243459	0.8659062683582306
1965	2.61807493	3.387073508	0.0041670636739581	0.6493205428123474
1966	1.290979298	3.31372629	1.794755903006262e-05	0.9903214037418364
1967	2.010067687	3.710204668	0.0061257525942891	0.9453948318958284
1968	0.953687577	2.191820247	8.089457105596174e-05	0.7518400341272354
1969	2.773423878	4.40940772	0.0120558738184626	0.9722450911998748
1970	0.652093583	3.999370324	0.000392218511466	0.9696762979030608
1971	1.1337653	4.040277339	0.0040815897329593	0.8886239230632782
1972	1.703260331	4.35528403	0.0135567674762568	0.7612247049808503
1973	1.51881228	1.785867644	0.0149340269650564	0.3438817612826824
1974	1.738293843	3.317645221	0.0012015295826131	0.5923774018883705
1975	1.842495013	2.876309457	0.0001570011383591	0.9718542098999025
1976	1.827985809	3.279135667	0.0027628124073089	0.8641832649707795
1977	1.436957313	3.788529371	0.0054214836431128	0.8776844322681427
1978	1.996698118	3.742239533	0.005654967077649	0.7097350388765336
1979	2.328924348	2.6124695	0.0064746560181901	0.8732645332813262
1980	2.976355535	3.721553404	0.0512862480594776	0.6686387211084366
1981	1.668393243	2.969832351	0.0002797255850964	0.6431869626045227
1982	1.576169649	2.700153104	0.0015060158169944	0.5505795404314995
1983	0.910531628	2.655837652	5.528846781145201e-05	0.8857906937599183
1984	1.142884122	2.744525901	0.0022481189924291	0.4584600180387497
1985	2.282739154	2.656706621	0.0029148864385205	0.5304081082344055
1986	0.472425783	3.872450709	0.0007374711457941	0.9076519668102264
1987	2.778809846	3.121729933	0.0353059116285293	0.6179927133023739
1988	1.865796364	2.894438373	0.0007573369832243	0.907627159357071
1989	1.399010404	3.721553404	0.0022808292583249	0.905626541376114
1990	2.608485388	3.636755811	0.0019544023907655	0.9897962391376496
1991	1.49931118	3.62740922	0.0005367627503431	0.9495216131210328
1992	3.262901655	3.772789644	0.2107196066528558	0.5529265344142914
1993	2.300259991	4.641630802	0.0006004695656656	0.9991735816001892
1994	0.732668256	2.871111686	0.0002822646235017	0.8753950834274292
1995	2.312438341	2.443686275	0.0207146581204141	0.4932359915226698
1996	1.684543542	2.543020964	0.0049407734943087	0.575263237208128
1997	2.422043552	4.507494024	0.0105670224873847	0.9220412135124206
1998	2.126294271	3.107218851	0.0035012893800739	0.6760280668735504
[truncated: 19,921 more rows]
