# Supplementary material for: CellSighter: a neural network to classify cells in highly multiplexed images
Source: Nat Commun. 2023 Jul 18;14:4302. doi: 10.1038/s41467-023-40066-7 (PMC10354029; doi:10.1038/s41467-023-40066-7)
Supplement: Supplementary file 4 — Source Data [file 41467_2023_40066_MOESM4_ESM.zip › SourceData/fig2_E.csv]

	CD45	CD45RA	CD20	CD21	Foxp3	CD4	CD3	CD45RO	CCR7	CD8	Granzyme B	CD56	CD11c	DC-SIGN	CD206	CD68	CD163	CD14	S100A9-Calprotectin	COL1A1	SMA	CD31	PNAd	MelanA	SOX10	preds_name
0	0.44848627	0.48436376	0.096199416	1.3319048	2.1400337	0.9740406	0.54355556	0.8159538	0.18293236	0.07377495	0.17146932	1.1038376	3.8291843	0.0058844094	0.41545	0.41707107	0.6842958	0.0017743539	0.342088	0.011538844	0.059548404	0.05324602	0.1305817	0.3205019	1.2424705	DCs
1	1.0163441	1.5035727	0.3812558	0.925294	1.0911257	3.3424873	0.8799532	0.6677616	0.24222575	0.0013995144	0.995914	0.07089527	0.03896565	0.033988282	0.9517086	0.8624685	1.6709299	0.4139588	0.12694979	0.009563533	0.12558395	0.13878667	0.09299773	0.25689575	0.37716207	MAC
2	2.0335538e-05	1.0005219	0.9998695	1.9283209	1.9193025	0.0153443795	0.06430305	0.66314137	0.08010882	0.0061236788	0.14842612	4.5321253e-06	0.12028985	0.18677199	1.5534941	0.28498426	0.9545287	0.007978064	0.09672571	0.5702847	0.69798446	0.07584578	0.22577846	0.39470768	1.0833994	Stroma
3	0.17810924	0.008913577	5.427935e-05	0.153607	0.40368697	1.1230884	0.98234576	1.1651729	0.5943429	1.6178535	0.22948226	0.38130072	0.858584	0.036716186	0.65470755	0.18359445	1.0706168	0.0002916542	0.027132738	0.0045915367	0.024190346	0.02365111	0.023975492	0.5266075	1.3293258	CD8 T cell
4	0.66016126	0.10622426	2.4018213e-05	1.1055547	2.087723	2.696921	2.6536257	0.3199088	0.22102635	0.107862085	0.5606235	0.9736113	1.1478944	0.007438408	0.88614327	0.33287606	0.52645195	0.0071486426	0.25150028	0.0052043265	0.01252604	0.17267416	0.19139138	0.06977254	0.24476378	CD4 T cell
5	0.22792998	0.08453002	0.0001329893	0.3274334	0.9261321	1.4716567	1.616189	1.8015136	0.16365491	1.3974887	0.25449744	0.368459	0.41444802	0.022411961	0.61801606	0.24251434	1.2954717	0.002471397	0.053041164	0.016777674	0.024687797	0.09822672	0.04071234	0.35700688	0.5130914	CD4 T cell
6	0.8220506	0.56669384	0.836536	1.7330041	1.736767	1.4221923	0.0075669275	0.016008615	0.025493026	0.02045359	0.2666284	0.37959206	2.9727716	0.005903588	0.71482086	1.095238	0.32754138	0.97619057	0.032657925	0.004039561	0.12458378	0.1698564	0.14681777	0.020450924	0.37547362	MAC
7	0.31724587	0.039682895	0.021600239	0.74407446	1.0921979	1.4514256	1.5011615	1.9354033	0.12492036	0.006419784	0.12793392	0.2632157	1.5016408	0.031278566	0.32501045	0.2783195	0.97695047	0.00047408635	0.01339854	0.02310457	0.031445384	0.09833889	0.061874878	0.23972623	0.3315237	Memory CD4 T Cells
8	0.29950723	0.18013969	0.00029525894	0.16874795	1.3969847	1.8670297	1.795296	0.42009428	0.46985012	1.8633364	0.84486854	1.0508255	0.89625984	0.15246855	0.9872936	0.26297873	0.9288579	0.10573491	0.08100763	0.0022542565	0.025018781	0.06917045	0.12563878	0.22336783	0.72531974	CD4 T cell
9	0.645851	0.7758193	0.16870391	1.1473539	1.4212539	1.2618668	0.22764826	0.12655605	0.08557504	0.014216664	0.3676401	0.2959446	1.6049184	0.0041530984	0.6268247	0.5722524	0.38332215	0.9774449	0.049852632	0.0031018993	0.13748066	0.051168993	0.23738621	0.28492507	1.0902203	DCs
10	0.6167289	1.2139305	2.0425572	0.19295625	0.61215717	1.6386232	1.2268599	1.684503	0.39428553	0.021639539	0.12590006	0.18098369	0.05879995	0.0017562016	0.13981968	0.38657388	0.830211	0.0011693095	0.037372705	0.02426363	0.088342674	0.05032767	0.067694336	0.9465174	0.6519511	B cell
11	0.37735894	0.45933253	0.34820947	0.44395268	0.97465974	0.060752306	1.1013612	1.3996395	0.123701304	4.2810016	0.24594991	0.37574655	1.7897444	0.046257444	0.81675714	0.07255867	1.1566482	0.0033500805	0.02403216	0.037665498	0.02517388	0.050556865	0.0101232035	0.059610497	0.5060084	CD8 T cell
12	0.6811016	0.86234164	0.00970093	0.19328375	2.053902	0.4375075	1.6448326	2.0453045	0.39885533	5.103465	0.45722246	0.5030113	0.7963118	0.0076754885	0.8270053	0.11644063	1.5506333	0.009005553	0.045290615	0.020106789	0.033363063	0.06532316	0.037698366	0.14674482	0.43341625	CD8 T cell
13	0.4265293	0.76448643	0.92827755	0.198202	1.2868896	1.9069505	2.1064973	1.9230356	0.08412305	0.10908314	0.40644026	0.088507116	0.32715553	0.003804771	0.30428597	0.27936134	1.3423858	0.0014277486	0.024876466	0.033473227	0.08476915	0.14779879	0.07884809	0.70977986	0.47042215	CD4 T cell
14	0.024810769	0.18266632	0.3198851	1.1116705	2.2217257	2.5767958	0.06288782	0.16043764	0.1184097	0.017882721	0.18659136	0.21163449	0.9720824	0.19710927	2.2037017	0.43199986	0.22671925	1.7985495	0.24538326	0.568684	0.068616144	0.3389275	0.5697859	0.10236738	0.49421504	MAC
15	0.32983756	0.25614014	0.5925616	1.0316352	2.0771463	0.5323562	1.4400121	0.6773953	0.44143748	0.013117338	0.20629106	0.109398924	0.2868872	0.0416804	0.7196262	1.3493161	0.768952	0.07393662	0.14451653	0.049985945	0.9920912	1.8197727	0.8921883	0.5156035	0.53603595	Hevs
16	0.5446251	0.598503	0.9764328	0.6317701	0.80982864	3.0063567	1.8634869	2.8514557	0.08460931	0.00026331135	0.25955895	0.09494062	0.09249444	0.009183113	0.4790233	0.37926912	1.888762	0.0063765706	0.010922883	0.02853975	0.07915279	0.14538023	0.06314048	1.0942687	0.6673992	CD4 T cell
17	0.47840276	0.061315775	0.027718069	0.9457554	1.2169784	2.1642292	0.23266515	0.1450609	0.11861639	0.082660384	0.16889396	1.5138136	3.820972	0.023014752	0.91964304	0.24530011	0.16810772	0.01458757	0.018192092	0.015249135	0.062025417	0.39207336	0.26381087	0.39868554	1.3691953	DCs
18	1.6581826	3.3236039	0.3353644	0.48411536	5.3337255	0.10834487	0.043867256	0.3162978	0.44333005	0.26918444	0.9517178	0.036660273	0.07966012	0.002093772	1.1931291	0.04718564	2.717802	0.08235774	0.08936362	0.00806878	0.19975774	0.075594135	0.08584143	0.1568472	0.54133165	B cell
19	0.8781222	1.196358	0.20315829	3.0850797	2.4106455	0.02082963	0.10690926	0.19389027	0.27057502	0.034695785	0.55486923	0.12606217	0.97341734	0.004454731	0.59394974	0.19056797	1.1063304	0.034852594	0.04613193	0.0050696414	0.06872159	0.034798745	0.0917805	0.027105361	1.153611	B cell
20	0.23105375	0.05475157	0.0011943306	0.17317055	0.7675418	0.22487926	1.0662521	1.5005119	0.15860665	3.933285	0.291481	0.2721628	0.9868827	0.03693536	1.0524693	0.08879444	1.1083345	0.003085349	0.012566712	0.008238475	0.015768649	0.05047784	0.010987351	0.08012504	0.32353497	CD8 T cell
21	0.76873785	2.1611738	4.160706	6.6808085	0.9580973	0.00223095	0.019159764	0.355153	0.023133345	0.007706874	0.052944727	0.13214856	0.037834253	0.019496776	0.6489449	0.16940011	1.1676106	0.03342538	0.008167859	0.03440873	0.22747289	0.14939971	0.05256943	0.46171466	3.0538497	Germinal Center B cell
22	0.00019626992	0.6742653	0.5110224	2.067656	2.8006406	0.03747689	0.08871473	0.25357288	0.032302707	0.0030424953	0.04296007	0.0010394047	0.15215567	0.010350392	0.92736834	1.2905267	0.32282725	0.035633933	0.005750374	0.0043615373	0.076948	0.052055392	0.6990659	1.5697781	4.702274	Tumor
23	0.64264697	1.349972	2.544904	0.30877873	1.1494184	0.42370388	0.9626455	0.6951929	0.11949421	0.012876329	0.36612025	1.375017	1.7842158	0.014658093	0.32740015	0.098603144	0.212533	0.21946065	0.09473689	0.04599814	0.124189004	0.057823755	0.12006656	0.23448816	0.24966998	B cell
24	0.56757975	0.71905047	0.99607676	2.1308615	3.614018	0.11994099	0.85247904	0.89959913	0.1897127	1.161182	0.69753003	0.283265	3.707768	0.12638304	1.0156927	0.93335044	0.80863833	0.8198195	0.05448803	0.020240286	0.10112902	0.2134678	0.38427877	0.099035814	0.34227633	B cell
25	0.9299861	1.3708428	3.913242	0.450425	0.98902625	0.77243185	2.201762	2.3678522	0.24672177	0.28459623	0.18576925	0.77713716	0.04085619	0.010776009	0.42269316	0.13731003	0.5482807	0.017377693	0.23012616	0.06013169	0.21070388	0.21987878	0.03543152	1.0438952	0.8547501	B cell
27	0.9758706	2.361151	1.5327833	0.09283053	0.74464023	3.8589292	0.11620518	0.019211235	0.53038394	0.120859906	0.765653	0.30656353	0.44307	0.14190899	1.1745148	0.7913098	0.88221395	0.018558573	0.014362939	0.04105983	0.17405373	0.44988334	0.22401342	0.8167237	1.0965177	B cell
28	0.36886016	0.4603962	0.0022491259	0.14627403	1.4253653	1.3710176	1.9095808	0.018327806	0.252384	1.4890329	0.7530128	1.3368156	0.91579604	0.02735174	0.7552281	0.25440502	0.6847653	0.0027861637	0.111629464	0.004655572	0.004970909	0.054653473	0.09154151	0.07018604	0.3666256	CD4 T cell
29	0.19544518	0.2857332	0.050118502	0.317565	1.1468917	2.1177733	0.9632771	0.8826169	0.21179956	1.3034037	0.61182964	0.30033603	0.6007947	0.019485429	0.9227221	0.34979746	1.2671059	0.011212516	0.038728982	0.0059407772	0.103471525	0.06775307	0.14989862	0.55742174	1.6056702	CD4 T cell
30	0.7277248	1.6535083	0.44906944	0.48039776	2.1738386	1.3889745	0.17760101	0.6050539	0.3089829	0.00496888	0.28684855	0.15968871	1.4037864	0.004731655	0.4029105	0.7408811	1.5513808	0.0030536405	0.046134073	0.03046298	0.12323585	0.035807047	0.1444098	0.33294603	0.9027564	B cell
31	0.26610443	0.34102646	0.010847217	0.235386	2.4621458	1.910087	1.5610474	0.35978016	0.46884784	1.27832	0.5174539	0.8459333	0.881638	0.06860572	0.7985239	0.83679086	0.7319288	0.0021169232	0.06756063	0.01093334	0.027061803	1.2530159	0.93674606	0.19595203	0.44334024	Hevs
32	0.48970604	0.8396694	0.6484259	0.28191844	0.895394	1.6214895	2.4009705	2.2599304	0.10868142	1.9533207	0.3650619	0.78462124	0.4547955	0.036082443	0.49019822	0.26765323	1.418424	0.0033157838	0.03789869	0.06639374	0.08596158	0.15519951	0.048568465	0.607687	0.677158	CD4 T cell
33	0.9955872	2.3917918	3.7774765	0.2597138	0.8419975	1.3622062	0.898247	1.4425459	0.19943818	0.005393224	0.22196211	0.31078494	0.16963059	0.001779521	0.37088144	0.22610326	1.0176508	0.008762302	0.09643447	0.028962282	0.32500777	0.1083891	0.04114665	0.79406995	0.8237817	B cell
34	1.0706705	1.2565776	0.2074078	0.45473117	3.4107513	0.72917944	3.7595413	0.72086734	1.1130308	0.39306736	0.98233235	0.19485834	0.38095987	0.008263657	0.51953363	0.33469126	0.64466596	0.01173694	0.22357301	0.035369415	0.03349301	0.048597213	0.18979286	0.082360946	0.084300734	CD4 T cell
35	0.9577486	3.1259685	5.357353	0.14911632	0.6172102	1.4000326	0.9722716	1.5107061	0.13287264	0.0022122809	0.18773977	0.26776674	0.013789808	0.005450889	0.38483974	0.124996915	0.71111524	0.018179504	0.048227936	0.053746413	0.36610106	0.14284699	0.046148162	0.93300253	1.1109135	B cell
36	6.0909344e-05	0.8946832	0.7022366	2.0351434	3.1296668	0.025693588	0.037787728	0.21165594	0.036636062	0.0014277522	0.032759845	0.00064379425	0.23962009	0.008066215	0.92602515	1.2958994	0.23196223	0.021249518	0.0044087125	0.0052296077	0.10230081	0.080501296	0.6845995	1.6620303	4.8912773	Tumor
37	0.37435	0.3866417	0.008840007	0.90471953	1.85572	1.490718	1.381122	1.8354441	0.087877244	0.005537868	0.30031654	0.46732113	2.8056853	0.006936933	0.23658648	0.22320606	0.788777	0.002016203	0.023877313	0.029553967	0.032402292	0.08329192	0.085465364	0.24380796	0.32637715	Memory CD4 T Cells
38	0.00044908514	0.6543636	0.3317756	1.3670925	2.7002578	0.043281853	0.08925675	0.2471223	0.06139788	0.0038970048	0.08995522	0.0006938494	0.18075716	0.02169371	0.93649334	1.2540265	0.24123064	0.011814242	0.0026621507	0.0019483725	0.108504474	0.09969617	0.6775392	1.8392948	4.2956123	Tumor
39	0.31663755	0.0069900104	0.0017251128	0.19989789	0.6290133	0.7346311	1.3823689	1.6937164	0.13356337	4.55419	0.37579098	0.19413295	0.97753763	0.047967818	1.0898494	0.20647709	1.322655	0.0042712227	0.008633802	0.0077830288	0.14087266	0.05958403	0.011656773	0.084191345	0.32388622	CD8 T cell
40	0.6023148	0.83383894	4.1889643e-06	0.76162964	2.4214091	1.6646441	2.1247275	3.053609	0.2576515	0.030747758	0.34780908	0.06502029	0.5702415	0.02663667	0.36510086	0.35482696	1.8628983	0.006088459	0.033061143	0.011859927	0.15081535	0.12259815	0.113712944	0.5101844	0.4887564	CD4 T cell
41	0.47539556	1.2219919	0.9559892	0.5041627	1.1760432	0.32599378	1.4839687	0.85173297	0.4558652	3.3084981	0.21735193	0.2904769	0.47611153	0.044125833	0.70225465	0.181768	1.2257389	0.0061806915	0.03842763	0.092199594	0.04780097	0.05593816	0.01211431	0.12805843	0.29951975	CD8 T cell
42	0.545321	0.022578767	0.01483525	1.1848109	1.939083	2.0499809	2.5727403	0.16236612	0.17537165	0.07680972	0.42594066	0.24046175	0.9789677	0.010835314	1.0841291	0.26557246	0.25410005	0.0041819494	0.23031977	0.00081533083	0.03181373	0.29439858	0.15237315	0.02770539	0.14939563	CD4 T cell
44	0.49817237	1.292502	0.89214706	0.051079784	0.3154331	0.96333	2.1608217	0.2022018	0.3622256	4.6136236	0.52138364	0.6633102	0.38430792	0.6861941	1.1466802	0.42328277	1.4145185	0.013287501	0.092047915	0.033059806	0.053415257	0.060318157	0.02026468	0.1487269	0.45869535	CD8 T cell
45	0.3714161	0.6418264	0.13053533	0.66650665	2.4725316	0.70362127	1.5740385	0.7899749	0.3221344	1.0947188	0.36754283	0.44029796	0.8257214	0.01510512	0.8267054	0.69177115	0.97904366	0.020921368	1.4927404	0.02515843	0.024764266	0.07996586	0.17965895	0.18011111	1.0838255	CD4 T cell
46	0.45745793	1.8548796	3.2129762	2.9406505	1.0102648	0.0063425237	0.0003089778	0.033065684	0.053663705	0.07099993	0.078786805	0.038059715	0.020769402	0.006708107	0.51730037	0.14042512	0.9974338	0.04928154	0.01333108	0.015002365	0.20045187	0.18298776	0.06274803	0.103426754	1.3499036	Germinal Center B cell
48	0.26735315	0.038319923	0.05693009	1.1832393	1.4022623	0.97977734	1.6545252	2.3464017	0.08385125	0.14344706	0.11378483	0.039239015	0.9417801	0.039533157	0.70781636	0.33858737	1.0808908	0.03579765	0.018336393	0.018690918	0.017020198	0.24457288	0.06897184	0.101786524	0.11434275	Memory CD4 T Cells
49	0.4364189	0.4665527	6.117142e-05	0.20370622	1.3930086	1.836574	1.3857102	1.0463151	0.5480788	0.2588825	0.3219995	0.32567674	0.085647196	0.0034588296	0.5101675	0.45479262	1.397393	0.0022011478	0.52648443	0.0022649963	0.026358938	0.05225014	0.14003785	0.4701852	0.98842126	CD4 T cell
50	0.22554664	0.02002958	0.041433156	0.36558765	0.35770747	1.6294221	1.5058424	1.0248126	0.22491108	0.28483737	0.5843623	0.06661371	0.9937968	1.0742587	0.76547843	0.91353935	1.1470977	0.26259357	0.0076388926	0.025619714	0.19535698	0.086860135	0.069559954	0.13833335	0.11727351	CD4 T cell
51	0.058249414	0.025609074	0.00024250033	1.0110053	0.7715651	1.9844847	1.6943984	1.9892269	0.1504238	0.15115875	0.10882022	0.021859897	0.14319791	0.03226472	0.9972487	0.5249023	1.2586309	0.003435877	0.012907838	0.01524344	0.036328904	0.072237864	0.09855155	0.45934203	0.7077227	Memory CD4 T Cells
52	1.1412671	2.9722407	4.0270796	0.14944528	0.9934168	0.0326939	1.6187394e-05	0.109727144	0.30405352	0.0689409	0.21898107	0.15804426	0.010031602	0.0027586217	1.0263331	0.02457658	0.8209175	0.07115097	0.057362244	0.014998055	0.26992306	0.06519755	0.029073514	0.4176658	1.2813946	B cell
53	0.17598446	1.182966	1.0552858	0.9861785	2.1646402	0.24269341	0.2147268	0.8030999	0.07715374	0.009835697	0.09524784	0.393365	0.45269546	0.03165807	0.45579025	0.21944435	0.5468163	0.010518111	0.03205338	0.12469201	0.24935557	0.053915627	0.22894177	1.3293699	3.156038	B cell
54	0.89786834	1.3002356	0.794622	0.95702374	2.6534016	0.22260858	1.1719049	2.0843132	0.43093556	0.019118046	0.20526245	0.1891426	0.056030374	0.018716903	0.56154937	0.09312045	1.6859658	0.034457494	0.12886274	0.04966111	0.12717292	0.12898673	0.06640159	0.209342	0.294836	B cell
55	0.058572758	0.4577274	0.4084287	1.6303796	1.3265302	1.1966541	0.13670468	0.269003	0.061531316	0.0020506573	0.057668924	0.015948102	0.20013307	0.002366218	0.21377511	2.105313	0.70839965	0.0026640769	0.0024875633	0.0036102892	0.046063725	0.16916755	0.5202624	0.9508365	1.8406149	MAC
56	0.13238648	0.006009303	0.02131315	2.6990528	2.6395187	0.6091847	0.6033149	1.1413492	0.0683708	0.3406191	0.06729569	0.33164296	3.825256	0.05106635	0.52561575	1.8880821	0.96466273	0.002891923	0.0030725095	0.016897358	0.030264255	0.30001593	0.30560634	0.06277032	0.30821088	MAC
57	0.56869626	0.77511674	0.004322436	0.22673053	1.5326211	2.1913989	1.9612033	0.64840317	0.19661583	1.5044107	0.8738973	0.5034848	0.54870415	0.013919062	0.69890195	0.72370625	1.6473875	0.007956043	0.0718269	0.005757896	0.13251798	0.0707168	0.19295461	0.40746433	0.8313831	CD4 T cell
58	1.1622524	3.674317	5.4947777	0.25307795	0.49424344	0.34932825	0.17264266	0.8428195	0.49043825	1.7172496	0.16851342	0.1060297	0.022859637	0.0068072123	0.72031105	0.054340143	0.9594369	0.0211798	0.04191192	0.046453636	0.34534383	0.028039413	0.01803748	0.5314238	1.3933077	B cell
59	0.44144386	0.99486136	0.006188588	0.07458923	0.94192296	2.3094032	2.0144062	0.37562382	1.3415883	0.63935274	1.0205544	0.40383786	0.21033628	0.3314801	0.6120787	0.8127654	1.3572174	0.0019197655	0.09919868	0.010980131	0.01148904	0.013728996	0.17538811	0.46676022	0.5302753	CD4 T cell
60	0.2887037	0.15069076	0.008895842	0.60441893	1.1254325	1.8556297	2.1571603	3.7657318	0.9686419	0.051027205	0.10335311	0.01641266	0.247866	0.027563918	0.6866321	0.2686244	1.8362099	0.006887507	0.008119746	0.027633261	0.021684544	0.15514901	0.09857163	0.50908124	0.34152883	Memory CD4 T Cells
61	0.085324205	0.09933385	0.17120147	0.83457166	2.2475588	0.9305106	0.2141847	0.30825514	0.18518628	0.1398243	0.27785626	0.07817328	0.57026184	0.10373878	0.65982336	1.2779578	0.27627015	0.07354078	0.016110288	0.004733988	0.33675197	2.0284598	1.357048	0.63103926	1.789661	Hevs
62	0.25396755	0.0819595	0.9480706	3.2731256	2.4944444	0.24981588	0.35507074	1.0938599	0.19974354	0.58360547	0.36058483	0.49017656	3.6996443	0.09176825	1.5126002	0.53037816	0.33289787	0.30224985	0.976535	0.014087264	0.020754011	0.23476395	0.16867301	0.08430537	0.5324025	MAC
63	0.39368343	0.016791418	0.082631074	1.2491665	0.9024121	1.4940575	1.8137779	3.107515	0.097038135	0.07027107	0.2916517	0.09836703	2.8379583	0.17168222	0.7913719	0.17540076	0.93770844	0.0016673009	0.013120533	0.017368183	0.29128408	0.14519618	0.032980133	0.24913274	0.33861396	Memory CD4 T Cells
64	0.28983095	0.060024306	0.0002477363	0.9555632	1.1777472	2.361002	1.8434619	1.533264	0.29301414	0.1903391	0.22170433	0.1120315	0.36844182	0.023415577	0.71028435	0.5477531	1.3163494	0.0075795026	0.06995901	0.017295277	0.018904587	0.0761002	0.13373564	0.504678	0.72029746	Memory CD4 T Cells
65	0.9533751	2.3525178	0.35159653	0.2303406	1.9160903	1.4486152	1.1864996	0.8354181	0.36851287	0.12141476	0.6699502	0.029100463	0.075703494	0.016994294	0.4952636	0.54662335	2.0605366	0.013719301	0.04892714	0.009525646	0.12979653	0.07335573	0.13364887	0.42351604	0.49734312	B cell
66	1.110155	3.3366985	6.1777244	0.5794129	0.9956695	0.19456202	0.009743076	0.23535602	0.4548803	0.033819158	0.31142953	0.2807071	0.42047158	0.069751896	1.017322	0.42210615	1.4579898	0.05134862	0.09698887	0.1318326	0.43146107	0.12515973	0.07588317	0.37260422	0.8643593	B cell
67	0.56799763	1.0050035	0.00046191175	0.3057095	1.9244663	1.8032733	2.5542498	0.044005096	0.35519	1.3042852	0.9987491	0.9885482	0.6191133	0.03519545	0.8087762	0.5281058	0.9549789	0.061865248	0.20588696	0.009742874	0.006930992	0.041704316	0.19919726	0.10498728	0.2844314	CD4 T cell
68	0.0012848505	0.6058976	0.46138975	1.828729	2.9363062	0.04695441	0.040829204	0.15384498	0.03277429	0.019747168	0.115406334	0.005772201	0.20053597	0.027411833	0.93707895	1.2516843	0.18984194	0.015399529	0.0038134241	0.0014622923	0.08542059	0.09682575	0.59720224	1.5943955	4.54086	Tumor
69	0.6460329	0.36159596	0.029283341	0.8164472	1.9023039	2.6991367	2.0432541	2.1207516	0.26960522	0.014144923	0.39004084	0.41783756	0.31294698	0.029289672	0.6009618	0.5685609	1.7342108	0.0048225024	0.09013011	0.018703612	0.1367345	0.09339854	0.12916572	0.3366098	0.57729375	CD4 T cell
70	0.9373729	2.5040212	3.261843	0.12964518	0.40245435	1.5420262	0.30214018	1.2958254	0.23144722	0.0028942763	0.13315216	0.042566616	0.0058265887	0.003866168	0.30830288	0.1863931	0.9782826	0.0044591133	0.022617348	0.027884135	0.23980892	0.09490471	0.025194632	0.97438806	1.0868697	B cell
71	0.14221425	0.1977235	0.028053368	0.7703982	2.4371607	1.7938135	0.73213446	0.96785086	0.3670945	0.0026184577	0.2561988	0.115633085	1.8506917	0.072861284	0.3455961	1.3651112	0.96521664	0.011638171	0.011269783	0.0159054	0.07264891	1.0759926	0.98100185	0.5954765	0.92864925	Hevs
72	0.25761205	0.25337562	0.04948054	0.8179987	2.2221754	0.091463245	1.5520089	1.5267278	0.26648805	0.99522036	0.39742544	1.0191185	1.4216009	0.04545058	0.61994284	0.08670793	0.41967696	0.04366299	0.062463164	0.02009864	0.01653931	0.033418186	0.08896106	0.0953857	0.3934217	Memory CD4 T Cells
73	0.499556	0.70406383	0.31157008	1.0535911	2.808059	0.3782144	0.15977065	1.0437253	0.06096427	0.18818861	0.57587844	1.1444877	4.721586	0.002536705	0.6871743	0.059343796	0.27266055	0.9890687	0.033225607	0.02484245	0.14843817	0.047166944	0.27443644	0.07079645	0.22008766	DCs
74	0.412291	0.26108813	0.88142127	5.1972647	3.9026103	0.16354024	0.070443876	0.17437768	0.35012132	0.044976275	0.09198152	0.23111783	4.129429	0.13759275	1.2377043	0.63678473	0.94057393	0.018748548	0.07982415	0.02499487	0.23565218	9.111672	0.18908407	0.056836847	0.33214578	Vessels
75	0.47427535	0.6599538	0.26527283	0.31068948	1.6177934	1.779423	1.9849029	2.3508224	0.16630246	0.13558157	0.35061768	0.2614816	0.2409496	0.0028085262	0.4346867	0.30715945	1.3608161	0.0068161287	0.909796	0.06365393	0.045840934	0.15139292	0.1338168	0.6895483	0.81017953	CD4 T cell
76	0.92053866	2.399081	2.8941376	0.9685105	2.8471067	0.009901749	0.61451524	1.1259581	0.37246946	0.27800655	0.32083976	0.33321705	0.59644115	0.016804093	0.73441243	0.027309678	1.1814011	0.08810563	0.08930929	0.045481604	0.23506485	0.16175029	0.07589882	0.38775513	0.62677723	B cell
77	0.3378983	0.20744956	0.031729124	0.13956265	0.59558797	1.7526695	1.7224308	0.42544463	0.57976025	1.5016577	0.8981326	1.2033314	0.8744696	0.60661495	0.97558755	0.51521826	1.09765	0.004352593	0.09538004	0.11403227	0.10476672	0.098018326	0.08437453	0.355902	0.80044395	CD4 T cell
78	0.6406422	1.5865217	2.406165	0.9957112	1.1055194	1.6860065	0.00017049599	0.025080055	0.18225352	0.013738117	0.2688284	0.015875682	0.042031415	0.010046893	1.0120864	0.23366652	0.8520469	0.11128233	0.017192028	0.0026353868	0.24185911	0.29688042	0.09655249	0.109882124	0.99697846	B cell
79	0.62332916	0.0021485677	0.0040688007	1.0026224	0.9993444	2.4694078	2.511243	3.5835109	0.08952089	0.018222902	0.101738326	0.021068567	0.36246786	0.04031412	0.8133529	0.44234198	2.008885	0.004730987	0.035120085	0.08770669	0.025290893	0.18997383	0.06548176	0.26462457	0.121264584	Memory CD4 T Cells
80	0.27655366	0.72175056	0.042736366	0.17254137	0.9899864	1.3189188	1.5563775	0.42712307	0.43903738	2.3760903	0.44025522	0.6422758	0.3488894	0.015845582	0.6566349	0.29340926	1.167922	0.0055941283	0.08569288	0.013313159	0.024086546	0.060451552	0.07434141	0.2891225	1.0400542	CD4 T cell
81	0.36153942	0.0006478899	0.00032232003	0.5045346	1.0676235	1.3498082	1.812316	2.2614567	0.40121037	0.98309416	0.18605351	0.07368964	0.4680574	0.0363896	0.7503821	0.23646358	1.3762116	0.015690112	0.01979098	0.014020056	0.017304264	0.13436523	0.06366516	0.23750304	0.28891343	CD4 T cell
82	0.60071254	1.6090748	0.9235648	0.3696906	1.8996278	0.5473235	1.4682282	1.3057408	0.39482957	0.07287503	0.14506672	0.11506593	0.015940258	0.0053580916	0.30421266	0.2121479	1.3594104	0.015471137	0.09437862	0.027082754	0.13545588	0.10593352	0.08905005	0.35132623	0.34323975	B cell
83	0.0013935659	0.97530997	0.27087128	2.4075422	3.8207655	0.11737922	0.010988699	0.56069624	0.092576735	0.9854339	0.09038314	0.000887973	0.77588314	0.06173745	1.0582646	0.9400059	0.61030644	0.008367369	0.0057821656	0.011464576	0.009335313	0.079943866	0.5336784	1.2090542	5.2645893	Tumor
84	0.54618084	1.0275744	0.012208502	0.3041299	1.6823355	2.2362368	2.2026095	0.16363625	0.45702228	0.8174011	0.99310637	0.42035228	0.35351193	0.09265924	0.67277855	0.78857696	1.1153145	0.010093011	0.09302252	0.0048144166	0.04732188	0.05916922	0.2222002	0.28003564	0.3607469	CD4 T cell
85	0.25605544	0.016412143	0.0016560369	0.78631026	0.9987845	1.2963369	1.7218295	2.1405723	0.10977717	0.26827064	0.06894773	0.081125766	1.0048623	0.098038755	0.5560103	0.4178859	1.0878732	0.0025726892	0.033539467	0.02484695	0.041780733	0.42669353	0.24336274	0.2635236	0.34612563	Memory CD4 T Cells
86	0.5758279	0.30631417	0.22717413	2.235348	2.663972	0.9827453	0.7771451	1.2642871	0.13784413	0.16745809	0.17970957	1.0690188	5.887885	0.043378536	0.49417466	0.15856092	0.43588054	0.0020312564	0.03011693	0.053898405	0.049495306	0.10242877	0.10995379	0.17836063	0.54066926	B cell
87	0.6446091	1.3255711	2.0175686	0.06946691	0.115230195	1.7372463	1.2616363	0.059918594	0.37987798	0.029119018	0.9579162	0.15992984	0.037907917	1.1683351	0.4956332	0.71408445	0.51350534	0.0007211381	0.025457066	0.04354561	0.084494494	0.14969407	0.03528279	0.09627431	0.041069183	B cell
88	0.038381867	0.03113055	0.012325949	0.5469966	1.664163	1.5179782	1.4963261	0.8608427	0.17298903	0.00017153306	0.15100394	0.29173592	0.3434149	0.014098983	0.9639881	0.23401707	0.49341583	0.002166411	0.034643184	0.0154179465	0.035984658	0.11034329	0.16686113	1.1440473	2.018783	Memory CD4 T Cells
89	0.05043365	0.95916873	0.86892617	2.198625	3.754382	0.10393466	0.08102122	0.23629892	0.11968058	0.0015397863	0.09017579	0.009146404	0.18668497	0.04770391	0.82838273	1.1633248	0.42755234	0.034628924	0.006105554	0.008955605	0.09429045	0.15540627	0.69683415	2.0483775	5.8450065	Tumor
90	0.3636815	1.0951986	2.070703	0.41243243	0.97620034	1.3573761	1.2721617	0.66830766	0.063220836	1.1273355	0.31079346	0.7155691	0.2368893	0.004996939	0.50384945	0.43249398	0.6347048	0.36333752	0.21797507	0.025543217	0.21369828	0.7308258	0.17078827	0.54529583	0.5177684	MAC
91	0.3755783	0.78855354	0.00046982328	0.19137706	1.7325912	0.87699413	2.230933	0.21652953	0.7911079	5.032665	0.44136372	1.061073	0.49143326	0.012685373	1.5676426	0.17827615	0.9847318	0.10027793	0.27688888	0.003552001	0.008732947	0.024020573	0.05588316	0.18266346	0.96234107	CD8 T cell
92	0.06066959	0.010331985	0.0005552392	0.34474218	1.1898686	0.44324198	0.9757866	1.294154	0.5331937	1.7269835	0.35123307	0.27666262	1.3112559	0.060015116	0.6450401	0.35237312	1.0968535	0.0064996085	0.02568693	0.009431246	0.2932979	0.040000893	0.10222104	0.121427685	0.47821707	CD8 T cell
93	0.14000162	0.08216999	0.00040753957	0.32082057	0.3608753	1.8368632	1.4241827	1.0189147	1.0645705	0.20875373	0.28343078	0.5182765	0.9061267	0.2949711	0.622889	0.51685226	1.1693989	0.000346434	0.03372958	0.0038794023	0.064100705	0.050431274	0.05871835	0.54177374	0.9952713	CD4 T cell
94	0.5190138	2.1779017	3.2172642	0.4773445	0.9586467	1.1654134	0.24343072	0.19386587	0.43605542	0.003347702	0.25635082	0.099822	0.11071887	0.026693579	0.7153948	0.3611713	0.7091901	0.00731387	0.033845235	0.020953447	0.28014645	0.11750705	0.24413887	1.228169	2.1019733	B cell
95	0.3865567	0.60828733	0.099048086	0.14335719	1.3088322	1.4136512	1.2451369	0.8728503	0.72162527	0.97576934	0.39577422	0.86822635	1.6447318	0.11184107	0.3654568	0.4348417	1.0969224	0.0015228544	0.02795606	0.007849382	0.02563158	0.048828654	0.103585884	0.5103917	0.7815389	CD4 T cell
96	0.00010369559	0.67960006	0.082799785	1.485823	1.6907488	0.06255742	0.33774215	0.6026849	0.06268665	0.0077031897	0.11399584	0.0003246001	0.25316125	0.051448695	0.7048039	1.1373352	0.25790265	0.00615813	0.009884472	0.0040511675	0.08484593	0.13645238	0.96566623	2.2461107	3.6996725	Tumor
97	1.1302361	4.5466237	5.029811	0.12642087	1.2647262	0.34972486	0.049568757	0.6022076	0.26717734	0.021356	0.21922082	0.060349222	0.009497599	0.0015381526	0.74393654	0.03553841	1.0058955	0.060492624	0.036058374	0.02041614	0.38410318	0.091766655	0.028862663	0.4619798	0.99852616	B cell
98	0.019218152	0.048224606	0.083726004	0.2399054	3.5242422	0.6544128	0.9063068	0.67241174	0.10971642	0.015038842	0.07154424	0.029845078	0.95882386	0.09121334	0.39945957	2.194045	0.07588182	0.044928115	0.04255529	0.007960997	0.09888272	4.7207026	3.1347435	0.790668	1.1647047	Hevs
100	0.30309314	0.023317412	0.00027392103	0.2667164	0.7347796	1.7746277	1.5372803	2.056942	0.5294892	1.2939779	0.2671325	0.12817718	0.37200153	0.063102685	0.7885864	0.3712386	1.5591432	0.0062956735	0.021884406	0.006514676	0.027866667	0.09033706	0.039031867	0.4527649	0.9265055	CD4 T cell
102	1.0074624	1.6567692	1.3816861	2.5212305	0.62576526	1.4465516	0.7115631	0.4051997	0.029790921	0.00084836944	0.38146824	0.07522768	0.48653018	0.0261441	0.5259816	0.9981344	0.8165615	0.7133566	0.06131199	0.01166816	0.35584348	0.059220657	0.15836357	0.10149208	0.88411283	Germinal Center B cell
103	0.03864731	1.8087074	0.9140233	1.3439069	2.6628044	0.102811806	0.09262014	0.2678448	0.050689135	0.013086401	0.05720655	0.026356243	0.3664129	0.017397622	0.613379	0.53408545	0.28804147	0.01905195	0.047784995	0.02458981	0.12492073	0.18730417	0.36290982	1.6168833	3.846372	Tumor
104	0.39531454	0.15234944	0.00011844551	1.0045241	1.3220325	3.065767	1.7647369	0.4629616	0.9469227	0.19883257	0.47098538	1.4617442	0.5254462	0.020187298	0.9988689	0.6930234	0.50695175	0.014586243	0.29915392	0.0031261875	0.041584007	0.6575442	0.6389747	0.63841134	0.7440011	CD4 T cell
105	0.9711539	2.6362133	3.9965634	0.20659627	0.90754884	1.1153845	1.1820976	1.7193906	0.16043349	0.07727007	0.25952953	0.13885826	0.056454755	0.0025667762	0.42980674	0.15664792	0.72922504	0.0054773465	0.061738256	0.020105865	0.48305267	0.119187854	0.060923915	0.96983963	0.8751095	B cell
106	0.5135677	0.97757566	2.3088505	5.2812595	1.4270923	0.022046827	0.2459371	0.638139	0.07953254	0.38167796	0.08629764	0.039240383	0.15987274	0.020521404	0.44846746	0.22470409	1.2830671	0.038267206	0.057474103	0.018255193	0.09203295	0.16922882	0.046243493	0.10047049	1.0896975	Germinal Center B cell
107	0.48026282	1.0463952	1.3582392	3.5673985	0.5650942	0.0009773598	0.17477214	0.90541625	0.04584336	2.3461332	0.053591345	0.05627808	0.10768097	0.020768004	0.35101444	0.08493777	0.9884012	0.04159705	0.024183106	0.037181508	0.13505068	0.046176773	0.039140906	0.38219762	2.3524308	CD8 T cell
108	0.61451674	1.0623562	1.953227	2.3545163	0.46616825	1.5785209	0.6484363	0.5391507	0.014565677	0.00060491427	0.271598	0.10467395	0.06619061	0.0010584086	0.64316785	0.8684864	0.73721015	1.0839512	0.029409563	0.012288366	0.47432664	0.12755215	0.21397765	0.23148389	0.984411	CD4 T cell
109	0.0017165217	0.064828105	0.5200291	0.23015906	0.9816036	0.7638164	0.45736644	0.39773756	0.041236658	0.024488052	0.061824888	0.011210739	0.14202908	0.19185728	0.5641544	3.3903775	0.05780631	0.0903277	0.28163514	0.018065047	0.26197413	5.192565	2.8376079	1.0735853	1.8955696	Hevs
110	0.2521706	0.024066385	0.038233623	1.5382125	1.1166282	0.5413511	0.49370816	0.75598186	0.03342414	1.029605	0.7143241	0.2934085	4.809169	0.23184787	0.99640465	0.44814995	0.36220947	0.5697792	0.026521232	0.044649355	1.0143814	0.42844614	0.3367549	0.14424394	0.19092116	MAC
111	4.5969548e-05	0.66396236	0.37600398	2.4160752	3.0550272	0.04698539	0.22285411	0.24137262	0.03026729	0.0027037873	0.0356158	0.0010572253	0.37917307	0.007055832	0.9476341	1.349618	0.4159048	0.0346941	0.07740278	0.0068794005	0.04680315	0.03409294	0.6117473	1.2094635	4.9602175	Tumor
112	1.8571267e-05	0.6854795	0.4504385	1.9165591	2.87979	0.024473159	0.049027283	0.16337958	0.015872408	0.00025757446	0.04169258	0.005107511	0.12695348	0.007819784	0.93905896	1.2437644	0.27437004	0.024029795	0.0036167165	0.0031255672	0.057706088	0.05864647	0.60716224	1.3764697	4.59602	Tumor
113	0.18408512	0.18350485	0.015245088	0.684222	0.89468694	1.3281871	1.1192925	0.6838105	0.27749497	0.4915955	0.5644612	0.17764798	0.22803259	1.1453425	0.9701769	1.6887623	1.8085078	0.122992784	0.0179444	0.00814095	0.27704784	0.20344822	0.16879497	0.1351971	0.27619252	MAC
114	0.24478146	0.119489685	0.00030376954	0.15237862	0.64910847	0.5882773	1.0340046	0.99535054	0.35313374	3.408004	0.27337748	0.30501834	0.6608636	0.014770522	1.0185977	0.16458392	1.1487156	0.009955701	0.41789776	0.002595411	0.07658795	0.013856724	0.023046797	0.19570382	1.4694092	CD8 T cell
115	0.46100265	0.7138612	4.081116e-05	0.56283695	0.99252015	2.373217	1.4644129	1.3943317	0.10938335	0.19738369	0.4521939	0.03942923	0.11780114	0.006630864	0.5339373	0.8387344	1.8209234	0.0047722496	0.015195484	0.010828174	0.06494358	0.04901911	0.23702963	0.77482253	1.0299195	CD4 T cell
116	0.33738598	0.74176466	1.8031878	2.6547916	0.75838375	1.2329197	1.975433	1.3492416	0.020949112	0.0013208712	0.17365979	0.2868128	0.054268584	0.0051315133	0.33400857	0.30979505	0.60468173	0.064189956	0.048476126	0.03691214	0.12361549	0.25798708	0.09537156	0.46880442	0.9417701	CD4 T cell
117	0.6163507	1.0333602	1.1667591	0.8417872	0.62416065	0.34472364	2.1722069	2.0818453	0.12618645	6.1227713	0.1332527	0.6027268	0.720947	0.06934507	0.7331752	0.1275431	0.99165994	0.002403862	0.028599178	0.05870865	0.0846125	0.05845751	0.007998182	0.4272263	0.77966833	CD8 T cell
118	0.8489398	3.888954	3.808224	0.3054966	2.1023958	0.07022034	0.00046005344	0.37158594	0.29390585	0.056224644	0.24823552	0.07621332	0.011382507	0.0030645758	0.9552332	0.005349487	1.1790669	0.11726701	0.11348562	0.019187532	0.41673753	0.16439761	0.08647919	0.3459094	1.260063	B cell
119	0.10553935	1.2045685	0.6749326	2.595354	3.5751731	0.22772123	0.5189864	0.9205175	0.1357316	0.3429501	0.18338935	0.06173777	0.65059054	0.038495302	1.2441449	0.13665259	0.33768782	0.086251095	0.075517274	0.023147661	0.1115246	0.084315024	0.4804866	0.94885784	4.710843	Tumor
120	0.15611707	0.0027282399	0.00020434285	0.88109356	3.6534688	1.6019826	1.8255332	1.9827062	0.56659526	0.05086557	0.056326758	0.25145474	0.60403997	0.008529497	0.596795	0.74222916	1.3549155	0.004159912	0.040483862	0.014818905	0.008981563	0.1128179	0.44285816	0.5537922	0.91127104	CD4 Treg
122	0.7826685	1.3815231	0.41441447	0.13917045	1.6328996	3.0386565	1.1908854	0.11774978	0.95227873	0.04864458	1.262184	0.07702098	0.5458165	0.045936234	0.80723	0.8003639	0.8692325	0.03961832	0.06520075	0.008618422	0.07506284	0.5299333	0.6005607	0.25391868	0.3368707	CD4 T cell
123	0.701382	1.2379819	0.59479105	0.9737816	1.7070724	1.7938694	0.71385014	0.27394414	0.24203782	0.2768295	0.84357417	0.05046413	0.53309315	0.53936875	0.6092675	1.2140453	0.68829715	0.45874575	0.090060845	0.01889123	0.09087491	1.1048734	0.79202616	0.37490976	0.57121164	CD4 T cell
124	1.3750485	2.6547213	0.9521017	0.42657703	3.2912052	0.12643935	0.10026491	0.24033469	0.39743617	0.22982433	0.9751271	0.3077569	0.048489366	0.0073470157	1.0994916	0.04074002	1.667904	0.12101745	0.114887826	0.013584185	0.13082153	0.19085076	0.08131666	0.18288144	0.6094732	B cell
125	0.45243677	1.1251346	1.4426684	0.25467038	0.9687163	0.38568044	1.125445	0.64933926	0.14314592	0.022225102	0.22152619	1.5334032	1.3158432	0.008242186	0.1061576	0.11127173	0.30983937	0.0010196458	0.040274817	0.08446677	0.07499705	0.027538748	0.08026135	0.20334229	0.18466769	DCs
126	0.3261185	0.0074970066	0.00059670414	0.08201078	0.6069956	1.2716894	1.3060453	1.4062761	0.3773308	3.137123	0.34789085	0.27699885	0.49515864	0.06652529	0.9370389	0.25608978	0.98135847	0.0045437184	0.03028839	0.0051849685	0.06697799	0.044787094	0.045292556	0.3704058	1.074566	CD8 T cell
127	0.0026164344	0.7170503	0.79146194	2.4520526	3.4710052	0.041089695	0.01912204	0.26951945	0.031204011	0.007627421	0.041379556	0.00023309918	0.28957498	0.035538178	0.9358276	1.2666074	0.3494262	0.021413589	0.020229507	0.06369604	0.029599741	0.13168395	0.5532772	1.2566893	4.8243136	Tumor
128	0.5432848	0.89748484	0.014862783	0.4104669	1.4100606	2.1269221	1.7840935	1.9876236	0.12788513	0.8730667	0.49906936	0.39786372	0.8111317	0.015010821	0.42074734	0.734443	1.7245142	0.0028730878	0.029551016	0.023110365	0.067179404	0.09905333	0.15546544	0.71999353	0.69191766	CD4 T cell
129	9.811452e-06	0.98093	0.30095115	1.4914691	2.4748166	0.095190145	0.25631636	0.60924196	0.045474425	0.012132042	0.13549542	0.00052392273	0.22106017	0.1035121	0.9941444	0.9262862	0.23463453	0.056956984	0.0090349	0.016365195	0.11750381	0.12400272	1.0234224	2.3102384	4.2110353	Tumor
130	0.66628397	4.416099	8.266524	5.204018	1.6143144	0.029240917	0.0016813271	0.06820881	0.060956676	0.005600117	0.0574542	0.017894475	0.037887026	0.02093963	0.81218725	0.2541795	0.8464214	0.029164193	0.007878161	0.05198377	0.46712855	0.34906727	0.095830984	0.24871443	3.4607608	Germinal Center B cell
131	0.2976401	0.34455052	0.63821	6.2451186	5.9284453	0.18174127	0.3343729	0.096411206	0.20993187	0.019561658	0.21742377	0.32466826	4.383524	0.12148802	0.52233845	5.2665486	2.1246724	0.49830833	0.10503199	0.01935438	0.0525707	0.48968372	0.7188319	0.0620124	0.30575824	MAC
132	0.44419873	0.9647511	1.5893357	0.2568474	0.10303619	2.0646183	1.7312121	1.1409956	0.13992424	1.5848106	0.34599334	0.33676106	0.21413581	0.35884514	0.483989	0.3873354	0.73173183	0.13432959	0.028139388	0.025726655	0.095264375	0.10855948	0.026697334	0.6431675	0.5074118	B cell
133	0.6043848	0.88946474	0.0002508418	0.38924852	1.0476967	2.356145	1.8019913	1.204053	0.3931434	0.98807585	0.6967101	0.18624787	0.27593306	0.030917382	0.67856747	0.82431495	1.5617672	0.006352943	0.04843781	0.013212774	0.06293318	0.0360543	0.2182042	0.6526738	0.9813243	CD4 T cell
134	0.10970686	0.04832419	0.12743595	0.5475554	0.858447	0.8241709	1.6135578	2.7639458	0.09113826	1.7220905	0.32591903	0.31494522	0.95589995	0.1957218	1.4554245	0.19954729	1.1764003	0.0040536197	0.1301424	0.3018644	0.04548858	0.15884113	0.05509661	0.20141856	0.34362704	CD8 T cell
135	0.7935457	0.806227	0.00610646	0.6350855	2.6717489	2.1232514	0.94224066	0.5176412	0.2985011	0.108777255	0.53613853	2.7015135	4.5767317	0.0010053948	0.49510887	0.516845	1.0250877	0.0016809028	0.05331938	0.022597427	0.027943105	0.07186334	0.15023293	0.27677807	0.99372804	DCs
136	0.27133122	0.60333097	0.00027491344	0.042413525	1.1058906	1.3157357	1.4594871	0.69919914	0.22992557	2.0909183	0.48683167	0.7765402	0.43674025	0.0068253074	0.56688714	0.27448168	1.1210206	0.008794427	0.09729318	0.011307784	0.024116237	0.04371993	0.09391438	0.42506036	0.9735273	CD4 T cell
137	0.08546337	0.8481991	1.832224	0.9759645	1.772118	1.4652567	1.0961422	0.71463406	0.42678353	0.0057821046	0.1479587	0.26487923	0.1371593	0.040787257	0.80465806	0.5272454	0.5943758	0.006169107	0.1406781	0.06607899	0.10600123	0.29520878	0.40567276	0.93009794	2.1394134	B cell
139	0.91968715	1.9178764	0.23612164	0.19613233	0.9318303	2.599275	0.6058067	0.071847335	0.5869417	0.04245664	1.272679	0.011936499	0.09055631	0.524515	0.8083383	1.5767945	2.0190747	0.0100463405	0.027411154	0.008962594	0.07861176	0.1629444	0.22982332	0.1382341	0.09819641	CD4 T cell
140	0.0014154172	0.04197515	0.009674564	0.966791	1.4630408	1.7917725	2.254697	1.9632765	0.056547027	0.00093850895	0.2058167	0.008892087	0.5289857	0.08794997	1.1328362	0.25412124	0.5725592	0.004357218	0.015912045	0.027581371	0.020386336	0.08981174	0.15910272	0.46119973	0.9335253	Memory CD4 T Cells
141	0.41529498	0.29306427	0.00039733827	0.6164666	1.3067183	2.833645	2.0874612	1.7981961	0.7907613	0.2637706	0.44620875	0.46745777	0.27616632	0.007287462	0.7133899	0.6217464	1.9518241	0.002928886	0.069765374	0.009973776	0.024579018	0.06084624	0.114725284	0.7375198	0.9233204	CD4 T cell
142	0.37088084	0.69568014	0.012501844	0.1363848	1.0844663	1.2375371	2.1025252	0.12521161	0.29119036	2.7178257	0.61584306	1.0577086	0.5821812	0.047240082	0.8952674	0.30595487	0.9855728	0.014084851	0.16298565	0.011691603	0.015586036	0.05202813	0.062525265	0.08338819	0.32223266	CD4 T cell
143	0.61880356	2.3592265	2.3736534	0.12597893	1.1419706	0.4649308	0.36691752	0.96450734	0.3422355	1.937276	0.15778251	0.16860096	0.04891589	0.015628323	0.6605488	0.06859413	1.4358402	0.03315124	0.07676173	0.046030354	0.20651132	0.09878429	0.043422747	0.35054693	0.69431245	B cell
144	1.4054503e-05	0.08878736	2.1640596	3.0656033	0.9933407	0.24734542	0.17724723	0.3776019	0.13340014	0.05564483	0.16664459	0.014630986	0.085973725	0.22111575	2.2379613	0.355782	1.0266374	0.0062599047	0.45174366	0.3466697	0.24276827	7.3412848	0.09946944	0.06082825	0.2538973	Vessels
145	0.5227131	3.2751844	2.094272	0.2180473	1.5536537	0.8615866	0.011575207	0.12954682	0.30619708	0.03536907	0.3131497	0.07724243	0.03391811	0.12311394	0.58967394	0.038096093	0.6397988	0.04417565	0.022850683	0.05637491	0.36758113	0.1136103	0.15909216	1.5774425	2.3050096	B cell
146	0.5891734	1.4610643	1.8804433	3.6268718	0.5378822	0.886573	0.0016809931	0.01888548	0.012230721	0.0030465247	0.16221742	0.23457144	0.28585368	0.007539965	0.7197152	0.5056873	0.65410733	1.4537078	0.03748066	0.004909407	0.60328406	0.07579906	0.14604102	0.0967559	1.8024336	Germinal Center B cell
147	0.16020508	0.24755952	0.06975487	0.2606185	1.6004251	1.4714842	0.658967	0.6407521	0.1220891	0.041972473	0.24766609	0.040871736	0.1360468	0.039831977	0.59848017	0.9828109	0.45241705	0.020112902	0.030260926	0.006925938	0.053363655	1.4141034	1.4013146	0.4395427	1.0687565	Hevs
148	1.1015494e-05	0.9398544	0.21578515	1.755498	3.2347734	0.03128095	0.34617645	0.8135044	0.1418675	0.021599378	0.20567404	0.001424013	0.35677686	0.120114386	1.2405827	0.4777588	0.3762535	0.009721415	0.04769321	0.048222996	0.054095022	0.07595163	0.66511923	1.5523126	4.472878	Tumor
149	0.5351849	0.7085049	0.8891176	0.25465548	0.8485572	0.10924573	1.5566106	1.9263334	0.20205826	6.3206854	0.15104163	0.6089575	1.7699623	0.027392618	0.827508	0.09124552	1.4435298	0.0041753678	0.024763009	0.045616627	0.05112455	0.07113011	0.014424966	0.2001923	0.67494714	CD8 T cell
150	0.29481515	0.028202651	0.047272924	0.9556431	1.1774275	1.4686568	2.0539134	3.0109465	0.11652096	0.001537374	0.050507087	0.015989304	0.37916738	0.0586323	0.71656173	0.2874282	1.4302756	0.009548047	0.009148331	0.039300058	0.027688988	0.21304858	0.06187705	0.26152515	0.19482672	Memory CD4 T Cells
151	0.98603016	2.2725728	6.2149606	0.2970156	0.5715614	2.562073	3.3086312	0.75517315	0.2775744	0.0021140208	0.68507177	0.44106755	0.1966722	0.01397825	0.8687489	0.50476706	1.0558791	0.0058517833	0.22343987	0.033380132	0.5301362	0.4604589	0.06762843	0.4943033	0.40583113	B cell
152	0.97143644	1.4033383	0.9155982	0.93585557	2.0909338	0.002114289	0.21064226	2.443913	0.25733423	0.043155234	0.11416732	0.061072692	0.008824233	0.009475199	0.44943517	0.023662109	1.6424305	0.051313743	0.054796126	0.026790233	0.22504312	0.07288909	0.052029867	0.8408143	1.1142541	B cell
153	0.6744975	1.9934144	3.7499964	4.8814874	0.8836912	1.4652351	0.13196205	0.043414578	0.04512917	0.002209554	0.19791374	0.04005324	0.039141506	0.017245471	0.47926167	0.70812577	0.6849658	0.100511715	0.004735889	0.02580646	0.31886974	0.13825567	0.11769903	0.10819417	1.7288277	Germinal Center B cell
154	0.80842555	0.039794628	3.264639e-05	0.7411528	0.56553286	3.6932547	1.5455506	0.9055084	0.2638431	1.0845318	0.94731396	0.26271567	0.31685513	0.027139818	1.0292969	0.99267584	1.43987	0.0114318095	0.075594604	0.0018076611	0.08413448	0.055529952	0.14111784	0.40416977	0.8655075	CD4 T cell
155	0.3225875	0.58459246	4.485223e-05	0.11167554	1.1376969	1.7246448	1.607335	0.96557575	0.33969355	1.5979245	0.5428391	0.46936345	0.35129404	0.10115889	0.5503211	0.3544295	1.2896602	0.004666806	0.06163511	0.0067169475	0.02102867	0.073641054	0.10516249	0.5295104	0.9315515	CD4 T cell
156	0.6188036	2.3592267	2.3736537	0.12597896	1.1419708	0.46493086	0.36691758	0.96450734	0.34223557	1.9372762	0.15778254	0.16860098	0.04891589	0.015628325	0.66054875	0.06859413	1.4358405	0.033151247	0.076761745	0.04603036	0.20651135	0.098784305	0.04342275	0.35054696	0.69431263	B cell
157	0.97392285	2.4739773	2.282129	0.37484398	0.7717763	2.0351148	1.8711492	0.31219888	0.54632217	0.6155755	0.7239255	0.5691834	0.117999315	0.118363716	0.60505897	0.7650767	1.1043087	0.08060985	0.056219883	0.09879939	0.14209406	0.113866694	0.094456576	0.28186592	0.22619726	B cell
159	0.00027022653	1.0452046	0.5078234	2.624675	3.5973563	0.027005127	0.010842223	0.21573755	0.078690976	0.0067195073	0.04197446	0.004303451	0.63210124	0.09523032	0.6908015	0.99798775	0.39847794	0.03164595	0.0068089515	0.013648881	0.021633876	0.115236506	0.5397286	1.0080489	4.471222	Tumor
160	0.36297435	0.3004685	0.074298844	1.0217924	2.6480467	0.8167568	2.014031	2.0879693	0.3085439	0.36124492	0.33025524	4.7700524	0.9945519	0.010141328	0.69668514	0.13209979	0.921715	0.007245858	0.23706405	0.06894789	0.018221397	0.076748945	0.077076584	0.46808675	0.5324036	Memory CD4 T Cells
161	0.3446916	0.021715308	0.0057518086	0.98624855	0.92093813	1.5268905	1.502478	2.3010268	0.06547401	0.22700278	0.13060197	0.1464096	1.6875086	0.0321166	0.5925555	0.305342	1.055006	0.001172394	0.010356083	0.02174234	0.047090407	0.13346477	0.042103626	0.18033007	0.3437475	Memory CD4 T Cells
162	0.00014065538	1.0536183	0.41823477	0.9865954	3.1199772	0.04141333	0.14943272	0.5916884	0.08885023	0.00591564	0.1601342	0.00024145431	0.25459182	0.063870594	1.1119916	0.57943106	0.21149375	0.013203022	0.068261504	0.097170986	0.15343855	0.19238836	0.5984552	2.6463897	4.257864	Tumor
163	0.25027484	0.20150821	0.04920487	0.49004444	1.2011511	0.32366142	0.99214643	0.7587142	0.057317484	2.9432538	0.32935536	0.43438333	2.0612063	0.07172302	1.0314144	0.4752473	1.3682193	0.43819755	0.030116819	0.01203958	0.45103785	0.637404	0.07569294	0.082824655	0.4233622	CD8 T cell
164	0.12774804	0.033857033	0.056709666	0.45020485	0.9311517	0.75012827	1.7946262	1.2850536	0.19429646	1.6374024	0.7180215	0.16060843	1.2786028	0.3845492	0.96728045	0.60103816	1.1308782	0.17824137	0.021059977	0.032998037	0.6780108	0.33966318	0.23130634	0.16809879	0.3147531	CD4 T cell
165	9.803206e-05	0.9918607	0.729167	1.0325574	3.0381954	0.018722363	0.23929389	0.6424548	0.036151547	0.114166446	0.11640546	0.00021880679	0.0908983	0.051535692	1.0757623	0.9059527	0.26048428	0.025490368	0.089613535	0.1769004	0.14422475	0.14734258	0.5183252	2.1503975	3.7239754	Tumor
166	0.9475059	2.4277759	2.9597206	0.9738697	4.1102347	0.25534314	1.1045215	0.19501455	0.9519124	0.3832781	0.5898585	0.15825066	0.105997026	0.008181215	0.9463136	0.09764465	1.8411001	0.09722902	0.28100953	0.02071811	0.28008062	0.2786659	0.09950677	0.14015678	0.5859463	B cell
167	0.000121913115	0.89692587	0.7854272	1.954595	4.416703	0.16067176	0.4094261	0.9212051	0.1374027	0.011315731	0.14166485	0.0044636624	0.30129626	0.11160315	1.3151797	0.72480935	0.45333287	0.3335119	0.060353078	0.11877953	0.06041778	0.121933915	0.81302375	2.0780005	4.055153	Tumor
168	0.9719173	1.9727877	6.67755	0.83655477	0.67632866	2.409643	1.8641292	1.1123308	0.38878947	0.6899648	0.22493936	0.27142644	0.12931864	0.06185842	0.595145	0.5787128	0.59348184	0.005639396	0.052493047	0.082028076	0.17862082	0.30127862	0.043057676	0.6225209	0.47034526	B cell
169	0.37189278	0.053875472	0.10928825	2.0569322	2.4099348	0.8645687	1.5417252	2.0926652	0.04359267	0.0018611773	0.21269482	0.46697873	3.9475267	0.036435135	0.579417	0.34382203	0.36386374	0.45176637	0.026108632	0.0129420245	0.042389326	0.14689474	0.17611781	0.08355042	0.09603191	Memory CD4 T Cells
171	1.1278677	4.3277817	6.857794	0.29452327	1.3772202	0.035677817	0.012066387	0.26715338	0.25007188	0.055296004	0.21252705	0.036796547	0.012868602	0.006968739	0.7876384	0.037931107	0.96803313	0.047664396	0.05660294	0.04049265	0.45468614	0.17277557	0.043402962	0.43943298	1.2061273	B cell
172	0.8335694	0.92639774	0.2687024	0.20231369	1.243548	2.2412586	0.14165725	0.30591765	0.4117083	0.40859416	0.42367375	1.2642633	2.6982772	0.17177191	0.939113	0.28418562	0.9367625	0.0017777244	0.020898715	0.00990002	0.10224328	0.07517363	0.1706863	0.65386665	1.8232591	DCs
173	0.42247874	0.95923114	0.15663566	0.046233986	0.9237541	1.5354414	1.1630754	0.6124566	0.60882217	2.1696327	0.58045495	0.59867054	0.72595006	0.061380833	0.60358536	0.5558253	1.7093408	0.005080302	0.059686128	0.0135461455	0.036911737	0.023288688	0.09994307	0.5032137	1.1968129	CD4 T cell
174	0.28050402	0.66617495	0.0	0.02956375	0.94891983	1.2226769	1.5079757	0.025011305	0.4869912	3.4077294	0.5370531	1.4521637	0.52851146	0.031357836	1.1656597	0.11211839	0.958585	0.023801161	0.14878818	0.0032925806	0.0043889433	0.011012414	0.03470873	0.12953816	0.71339005	CD8 T cell
175	0.9818321	2.5771706	1.0726714	0.06521578	1.4226239	2.1710713	0.49602628	0.019531164	0.4417207	0.016685523	0.7247322	0.34318137	0.07127309	0.0029318728	0.7550864	0.36151487	1.2891574	0.026485458	0.08962294	0.004875097	0.13814302	0.0753329	0.098538704	0.18986179	0.57451665	B cell
176	0.8578119	1.4969143	0.17425582	0.5080118	2.3504882	1.6983858	1.3190523	0.03633188	0.7401086	0.056085296	0.964956	0.22269644	0.33916634	0.120145276	0.86807257	0.5968635	1.140176	0.034436006	0.12349693	0.0165244	0.0500677	0.8381712	0.21616918	0.08409485	0.19856112	CD4 T cell
177	0.21122676	0.2675197	0.0049264524	0.94351584	1.9552977	1.2259368	0.28067586	0.29969877	0.28546947	0.027072418	0.14125216	0.16530348	1.3011754	0.032386206	0.51160973	0.5631746	0.37034014	0.001293934	0.005954205	0.0013521283	0.043507934	0.11990432	0.5834188	1.674278	2.9519227	DCs
178	0.13375784	0.23955189	0.00033949106	0.1106125	0.3560104	1.3442256	1.2289774	0.32447854	1.3420012	1.0242348	0.3187886	0.5693392	0.12458761	0.031242128	0.74136907	0.33052054	0.99394137	0.0057012597	0.08798208	0.00138271	0.008757886	0.0068111895	0.04624195	0.41926584	1.0936178	CD4 T cell
179	0.16418822	0.1267084	0.030319402	0.6728796	1.2568574	1.7828684	1.3489677	1.1739998	0.16479772	0.015107083	0.24570982	0.115000315	0.54920506	0.020982826	0.45416442	0.74156475	1.0810846	0.005727439	0.012614518	0.014287915	0.039639875	0.32610574	0.29928848	0.54636943	0.9797289	Memory CD4 T Cells
180	0.88429636	0.77435493	0.3554	0.8764109	2.7181585	5.1952972	0.03432516	0.03234415	0.2886424	0.15566358	0.74856186	0.9316881	2.2887795	0.27667117	1.8024573	0.91997075	0.5322765	0.55942273	0.028229972	0.2524114	0.09851007	1.1340271	0.4431177	0.39221147	0.9664932	DCs
181	0.0048084552	0.39982188	0.15727809	1.5770315	2.4952745	0.47124106	0.33280465	0.2918139	0.13508676	0.0057399245	0.0898811	0.0031459595	0.14385825	0.004829503	0.9395593	1.2417631	0.363433	0.01693098	0.015493113	0.0059630573	0.03842319	0.09065903	0.5929388	1.4897053	4.253785	Tumor
182	0.36595017	0.44728547	0.15296537	0.8473348	1.5389544	3.06465	2.8318233	2.3868399	0.69137305	0.29988655	0.6686563	0.22537844	0.38804173	0.29310808	0.7223483	0.84898484	2.2158568	0.007518291	0.029769905	0.271783	0.07456232	0.23493542	0.27208096	0.8652614	0.5629687	CD4 T cell
183	0.91387653	2.4597676	4.1435375	0.23071766	1.451439	0.0029929907	0.013293235	0.21724638	0.2451851	0.020037703	0.25178477	0.10710022	0.0070485245	0.0038778724	0.9658138	0.0119406795	1.1773092	0.13940881	0.13110015	0.01793228	0.3064726	0.082798764	0.037570357	0.31416076	1.1367447	B cell
184	0.8420191	1.684465	3.7759438	0.34143075	1.5352981	0.406883	0.030132163	0.18172418	0.19032606	0.040204294	0.29246733	2.2476442	2.3765635	0.018164745	0.8661755	0.04412126	0.22706226	0.351127	0.49955803	0.022649433	0.15429033	0.0789899	0.11340428	0.20011422	0.76086986	B cell
186	0.8624597	1.5070329	0.10417983	0.3590531	2.096325	2.3674693	1.9805372	0.061341416	0.31638175	0.07640682	1.1539388	0.2153662	0.32744068	0.004623809	0.47389045	0.81985325	0.9615153	0.005673561	0.1535261	0.01346521	0.02054446	0.086432904	0.25330818	0.09706056	0.2749441	CD4 T cell
187	0.9859653	2.978699	4.2822075	0.40961674	1.935998	0.010331606	0.0004957226	0.14327161	0.21518749	0.038941503	0.30734038	0.07539776	0.008926303	0.00542926	1.0561389	0.011389122	1.3252087	0.08116618	0.09351188	0.024757734	0.40838856	0.15517381	0.053276632	0.26976463	0.9543067	B cell
188	0.08410387	0.5705835	0.22439893	1.1736283	2.3744223	0.99669117	0.29551858	0.26140562	0.11743952	0.03846621	0.13353944	0.11868682	0.7035821	0.016385974	0.94261503	1.0132353	0.45841	0.011432426	0.0118317595	0.0046808645	0.09415548	0.11308869	0.5338691	1.812939	4.1488013	Tumor
189	0.00010146279	0.8496901	0.59319997	1.952103	3.2350047	0.022384575	0.06847572	0.2543015	0.026040172	0.0016718775	0.072712034	0.00040123842	0.12786475	0.01628798	0.9773841	1.0904639	0.28901792	0.020463621	0.005573353	0.011150855	0.13577808	0.10297696	0.64286107	1.8125002	4.926311	Tumor
190	0.23108794	0.8616792	1.3638968	1.7616771	2.1508112	0.46590632	0.17471729	0.17016764	0.09416644	0.011503324	0.16055019	0.23037931	1.6132417	0.008552716	0.24936408	1.7390919	0.9090258	0.120532185	0.018834678	0.02376369	0.15382794	0.19229761	0.2444738	0.11227986	0.28575158	MAC
191	0.00016877653	0.48696253	0.8762765	2.5574634	1.2024777	0.36128587	0.20142101	0.7027893	0.07465952	0.09002166	0.47775996	0.006515593	0.07280933	0.27425912	3.9080935	0.33982885	0.9604423	0.04212111	0.2419082	1.1582308	2.5931423	0.3897245	0.05013863	0.04646532	0.3663464	Stroma
192	0.52603054	1.5263436	1.4295738	1.4293444	1.0599668	2.1936796	0.079449475	0.0065164226	0.035328712	0.0054683504	0.4319019	0.06833551	0.12340968	0.006985629	0.819096	0.7102317	0.6321861	0.98500836	0.032338202	0.0033276153	0.31605348	0.17876826	0.17044948	0.05728874	0.84947145	MAC
193	0.15899639	0.2840672	0.0036445695	0.281332	1.4876559	1.543803	1.648177	0.23582017	0.9992879	0.7442247	0.4303034	1.1042286	0.46269116	0.04919059	0.68993914	0.38977954	0.9299112	0.03707352	0.14588226	0.0062494557	0.0049244096	0.10148288	0.12914407	0.31482565	1.0028484	CD4 T cell
194	0.68151635	0.38209695	0.019012915	0.15874329	0.9961103	1.9247991	1.1912205	0.08120237	0.22336839	0.4160322	1.1939358	0.58982915	1.8282473	0.8885506	1.0155586	0.6347404	0.322352	0.34104657	0.074070536	0.0021558893	0.079620406	0.3331833	0.21881394	0.01772157	0.06345218	CD4 T cell
195	0.99779385	2.1918504	4.062191	0.23617159	1.0088246	1.5791218	1.0452517	0.2277364	0.5761931	0.170289	0.41280788	0.31670928	0.14517021	0.017204758	0.4241788	0.63012975	0.8340261	0.0078025074	0.14633504	0.028168203	0.2281519	0.20899154	0.11243761	0.33307424	0.5184245	B cell
196	0.00013257204	0.81127554	0.73732424	2.4549406	3.2996829	0.03840203	0.10275614	0.17911164	0.015509928	0.0022891602	0.026837654	0.0003499861	0.23575889	0.024486449	0.9085197	1.3659213	0.18527117	0.02920556	0.0043291734	0.0050845877	0.06063918	0.05772674	0.66103077	1.4588292	5.2689633	Tumor
197	0.87727016	2.3175309	4.559565	0.10502635	1.3614455	0.17883033	0.36376318	0.3803614	0.39708266	0.009695633	0.1954112	0.76148593	0.2844891	0.0070028594	0.9096386	0.042366084	0.6034494	0.010996179	1.8628706	0.02171778	0.25347254	0.04149694	0.04125078	0.36235598	1.4973776	B cell
198	0.00040093288	0.8511587	0.41838828	1.5328871	2.9768124	0.04814203	0.10579997	0.3120834	0.021552559	0.003366222	0.06675002	0.0013835048	0.23578866	0.03302694	0.97017014	1.1193194	0.19734989	0.013127765	0.010650516	0.02449186	0.14401099	0.19881783	0.64353555	1.9381973	4.352455	Tumor
199	0.17350048	0.5416398	1.3169979	1.8822733	2.0223904	0.18568316	0.25995702	0.36727014	0.022875365	0.5921841	0.4304575	0.92075056	3.217025	0.40048435	0.77505237	1.4230672	0.36934713	0.6763902	0.028159438	0.020762913	0.065250084	0.18193384	0.22275868	0.06349997	0.28725195	MAC
200	0.7816461	1.885331	0.9497516	0.53903055	0.2824014	2.7074559	0.94162273	1.0835044	0.207385	0.093716316	0.6696703	0.08413268	0.101477474	0.28912762	0.37950164	1.1088645	1.7481543	0.00022032135	0.0587897	0.048603684	0.17442392	0.10267548	0.12767509	0.8845514	0.97912383	B cell
201	0.083520144	0.11924577	0.00039060006	0.038385697	0.48020047	1.4821714	1.1303167	0.3490736	3.18674	0.7620459	0.37116677	0.07460365	0.50120944	0.039488528	0.728248	0.9674208	2.031896	0.0027056849	0.04629198	0.0008776951	0.04081639	0.015169556	0.16278604	0.6764931	1.676835	CD4 T cell
202	0.1058906	0.021476096	0.0130363675	1.3115307	1.8292367	0.72571075	1.742752	1.7067746	0.09270796	0.0825651	0.22865026	0.92211735	1.3714346	0.03987204	0.6557563	0.6254927	0.54544514	0.19095339	0.037052564	0.019040002	0.027711019	0.1283349	0.16964923	0.12698407	0.4134221	Memory CD4 T Cells
203	0.998384	3.3517761	1.8786447	0.240801	2.4038014	0.034398	0.009795761	0.1565083	0.2540339	0.37289345	0.3972374	0.081920125	0.03773415	0.0052530114	1.0064642	0.010589876	1.671746	0.10996291	0.042524997	0.022393677	0.25996625	0.16690731	0.055447035	0.23070997	0.8568977	B cell
204	0.17824745	0.02656502	0.016674923	0.6429669	0.30169144	1.4493725	0.83639306	2.1722538	0.05411319	1.143553	0.47755805	0.08375154	1.048862	0.124409474	1.0297829	0.4235563	0.9925543	0.25713572	0.009265392	0.004517922	0.60398716	0.04580678	0.053408153	0.19001032	0.6169992	CD4 T cell
207	0.19101799	0.027610365	0.009801941	0.6027638	0.6804348	0.63913864	1.141159	2.0247955	0.05778298	2.9411426	0.55920565	0.5146849	2.4084828	0.061529733	0.9953128	0.25894856	1.0187486	0.33336553	0.002587014	0.008151904	0.30399424	0.060312297	0.077427104	0.15684351	0.7137617	CD8 T cell
209	0.8634544	1.1665124	0.32719055	1.5563504	3.1340234	0.009571134	0.36973625	0.971075	0.30856654	0.17094482	0.3503584	0.6127552	3.2622645	0.0067349006	0.5270852	0.115187444	0.99165756	0.022561757	0.043028682	0.03235595	0.06293621	0.025778571	0.108583264	0.21925192	1.0333697	B cell
210	0.6597819	0.049621247	0.014661562	1.020935	1.0563722	0.9411219	2.252765	3.195965	0.23478307	0.16693056	0.10541602	0.00087813096	0.25777686	0.109645545	0.99476624	0.23831408	1.507458	0.004155424	0.0340718	0.011129134	0.09698804	0.19720644	0.05686152	0.10126586	0.15911141	Memory CD4 T Cells
211	0.6482486	0.6829124	0.7117662	0.20216905	0.66615343	0.4619828	2.0510879	2.1939442	0.161876	7.9594617	0.19398859	0.15287991	0.49749315	0.0053733275	1.2469718	0.11759341	1.3354998	0.0121324295	0.031216765	0.028315557	0.10869526	0.09024518	0.0062785256	0.23734216	0.9382571	CD8 T cell
212	0.71777105	0.73442924	3.9471982	0.20110874	0.10735205	1.4675361	2.6874328	2.5158687	0.08572418	2.9039445	0.22218587	0.883116	0.07617405	0.10356712	0.5339775	0.12592962	0.45168874	0.016149653	0.07773763	0.11382908	0.33789152	0.30514526	0.03426688	0.4798255	0.15851244	B cell
213	0.57037854	2.087677	5.4313893	0.10465503	0.46993732	1.1634202	2.767125	0.9591449	0.2718595	2.9490957	0.32469183	0.5576779	0.051056664	0.020092707	0.6902753	0.11411789	0.4806735	0.010264252	0.32158986	0.041123107	0.22528648	0.30534104	0.050770868	0.28624773	0.36927637	B cell
214	7.84976e-05	0.9974648	0.44046536	1.3997772	3.6779513	0.06981288	0.082923494	0.3811346	0.05686117	0.0022924508	0.10371851	0.0002566146	0.17208956	0.028524768	1.0101405	0.9848241	0.24811931	0.010541303	0.0039901664	0.00776577	0.16215208	0.16814893	0.7246101	2.817336	5.19713	Tumor
215	0.23249501	0.5706361	0.449181	2.8823392	2.0023067	1.3211156	0.0026130509	0.021175833	0.01931958	0.008397758	0.112672575	0.06807436	2.16041	0.1460579	0.38297898	3.0651839	0.91972107	0.5518584	0.008786503	0.0058700624	0.11979839	0.17802599	0.292084	0.013682568	0.3830824	MAC
216	0.625793	1.028893	0.9038775	0.2423151	0.99277675	2.1941686	2.0465932	0.824709	0.49127606	1.0458415	0.67046624	0.39106247	0.23295796	0.042511538	0.778104	0.6074112	1.2717566	0.005837465	0.11301802	0.03390494	0.12511112	0.118812166	0.14768729	0.62466973	0.71669316	CD4 T cell
217	0.3156535	0.6512936	0.07675601	0.12417111	0.9780202	0.8301528	2.186844	0.6972157	0.5084178	5.883232	0.44672963	0.51100594	0.48148742	0.048715442	1.7859755	0.32930085	1.8908299	0.05256326	0.08322945	0.016209887	0.9338709	0.40525135	0.03094745	0.26259947	1.0879194	CD8 T cell
219	0.50206244	1.9435948	3.818978	6.8431153	0.7662458	0.13175105	0.2857221	0.35582122	0.007909347	0.01813566	0.110041894	0.014338369	0.2842102	0.007027582	0.8115914	0.5765031	1.1956481	0.9510879	0.014600844	0.020934429	0.5219355	0.20592655	0.26394245	0.18877056	3.6473694	Germinal Center B cell
220	0.28473237	0.4513551	0.00013771192	0.11202215	0.9812045	1.0919225	1.585252	0.18236113	0.6319408	2.987003	0.5535527	0.6780983	0.574264	0.009058659	1.1677841	0.16838595	1.0751821	0.0018781229	0.0980283	0.0015306977	0.010533922	0.030509165	0.05057759	0.14906311	0.7604119	CD8 T cell
221	0.83456105	1.4058077	2.4006314	0.19961864	1.0223067	0.15162124	0.15014102	1.2563896	0.15817387	0.041889638	0.07609583	0.07773256	0.003581538	0.0011104817	0.56176174	0.014355261	1.0494579	0.043788128	0.08316453	0.013934786	0.17883232	0.06578538	0.036661215	0.6399227	0.9944234	B cell
222	0.4353037	1.2555693	2.2220442	0.19097082	2.3121617	0.16925989	1.3594626	0.48241305	0.22893393	0.13379632	0.2873071	5.6748586	0.31454474	0.0010934408	0.21414058	0.026489766	0.2551417	0.018080598	0.9361077	0.049749825	0.06728559	0.0661316	0.12134459	0.25996596	0.360645	B cell
223	0.87654877	0.27786857	0.6471468	0.9881517	0.6851747	2.5798945	2.4645734	4.9377866	0.09292533	0.048105896	0.12139296	0.012710378	0.08724743	0.06400563	1.0473933	0.23976646	2.1017344	0.0028854043	0.025372604	0.048025202	0.07687894	0.23237906	0.03921191	0.6655585	0.20126782	CD4 T cell
224	0.028108304	0.6060547	0.3228658	1.8619875	3.1151986	0.6042884	0.17409517	0.38630262	0.22365369	0.0031224345	0.10057219	0.0013637147	0.16946287	0.058518812	1.0027363	0.9993159	0.42303845	0.02031062	0.008762562	0.0061082803	0.055693034	0.10113368	0.53924376	1.7569988	5.063545	Tumor
225	0.0049949037	0.09831769	0.0396941	1.1516898	2.197277	1.9676522	1.9084412	0.09774611	0.1476554	0.0022556707	0.43650788	0.26150975	0.29671517	0.0122035	1.463867	0.13482058	0.13779335	0.027144171	0.96207756	0.0016420643	0.0133421235	0.25434163	0.24044877	0.034179993	0.5599233	CD4 T cell
226	0.73554885	1.0596539	0.98508656	7.171072	1.4055706	0.02566008	0.06838428	0.25071037	0.016214356	0.012459782	0.1214299	0.0027182992	0.1639188	0.016043719	0.527566	0.4030526	1.9649209	0.3628978	0.0081611145	0.003109539	0.2669032	0.0537998	0.052006893	0.047692187	1.6445694	Germinal Center B cell
227	0.10237929	0.045080047	0.082527846	0.062924236	0.4139995	1.6393315	1.4729764	0.785145	2.5420613	0.25304425	0.14102368	0.046909105	0.12325587	0.017010106	0.6835343	0.7180591	1.8943486	0.0037191177	0.08270559	0.0008623167	0.011485734	0.013581519	0.11479513	0.8817558	1.8794787	Memory CD4 T Cells
228	0.2868379	0.23269664	0.03549327	0.18802495	1.1283181	1.7325886	1.8131703	0.9679205	0.1598735	1.6650623	0.5416356	0.8393849	0.62983906	0.08320547	0.7259898	0.32843065	1.1547419	0.0035751862	0.033966888	0.015667358	0.060226753	0.10492774	0.069736816	0.44980034	0.729593	CD4 T cell
229	0.60642385	1.0163866	0.07946187	0.1535084	0.8331335	1.8595095	0.9959033	1.7465351	0.14626159	1.3730038	0.38816467	0.22832976	0.24390882	0.0048072143	0.31963056	0.40771332	1.5713676	0.0014426904	0.018874595	0.052488886	0.046471965	0.05278627	0.103358835	0.60281116	0.7922066	CD4 T cell
230	0.1646315	0.54589057	0.014879093	0.037605613	1.2049987	1.1859093	1.3341975	0.07416073	0.8899871	1.6698487	0.5251079	0.88366836	0.2264249	0.044848762	0.97331494	0.6469054	0.74253035	0.0463441	0.15054497	0.0021220476	0.024520684	1.1067404	0.5491377	0.35121942	0.7972284	Hevs
231	0.244594	0.018859575	3.4234767e-05	0.5866959	0.72114676	2.2046356	1.7532332	1.4174352	1.066333	0.15476045	0.29754144	0.08440218	0.18488568	0.27063102	0.98341674	0.5902908	1.471372	0.031321242	0.03208479	0.012774398	0.109474435	0.13746805	0.09782744	0.3901783	0.7882482	Memory CD4 T Cells
232	0.30667943	0.7944439	0.0038172512	0.024892226	1.0738119	1.2029042	1.3466047	0.036691435	0.88890904	1.5609607	0.5746735	1.0890846	0.41624755	0.010482058	0.67689294	0.18057209	0.98154706	0.0039659888	0.14070542	0.0036011848	0.0072961506	0.0334811	0.06561418	0.18441238	0.721446	CD4 T cell
233	0.32558122	0.015492462	0.008074209	0.86011916	0.9496682	2.9744933	1.6188691	1.9444175	0.5107871	0.010425888	0.232701	0.020659676	0.25550213	0.10284381	1.2013267	0.74189794	1.7844136	0.4705713	0.025411874	0.00390854	0.09635591	0.12391669	0.097970195	0.39426273	0.6913643	CD4 T cell
234	0.01045419	0.7354106	0.44801566	2.8570898	3.7693987	0.1963961	0.30596375	0.32075673	0.06415734	0.08376659	0.04154067	0.0037265574	0.4571914	0.012052702	0.97877187	1.4555432	0.3542491	0.017878955	0.015223827	0.006208197	0.03388108	0.040517163	0.6364112	1.0849125	5.4016495	Tumor
235	0.7441851	1.1707934	0.07192058	0.16298756	2.0662985	2.0960329	1.9984431	0.4399484	0.2758872	0.6878607	0.9573017	0.1503123	0.39902398	0.011936198	0.68631923	0.7393374	1.5247257	0.013399406	0.14251065	0.005668724	0.04181386	0.10010065	0.20163977	0.23246193	0.3823755	CD4 T cell
236	0.39660722	0.35777625	0.73663986	1.4513623	0.9759648	1.6180341	1.9401759	2.5828004	0.029157804	0.0034404527	0.14531773	0.2632387	0.27366486	0.0101995915	0.22331263	0.19589329	1.0961407	0.0007746127	0.015452947	0.055259727	0.04430515	0.121597886	0.04762261	0.939395	0.9585083	CD4 T cell
237	1.1038866	2.7338545	5.5675325	0.53568816	0.7462038	0.97402835	1.7628556	1.6336057	0.30970788	0.019932505	0.2835245	0.34759486	0.015903834	0.0050271917	0.32332748	0.15969515	0.4984022	0.016102234	0.16982575	0.06968173	0.21175615	0.09139433	0.051405296	0.76112634	0.85000837	B cell
238	9.094911e-05	0.53882456	0.37890732	1.5313948	2.7095234	0.054020673	0.043607783	0.18639599	0.03928339	0.006427789	0.069020495	0.0016418482	0.099845536	0.015610323	0.9050529	1.3797885	0.29687464	0.016612392	0.0025930873	0.0035870457	0.10970658	0.10016288	0.6690703	1.8278393	4.229759	Tumor
239	0.49559486	1.7578381	3.440337	4.623574	0.95348	0.25390708	0.29417294	0.53917015	0.022429198	0.021190574	0.12356846	0.055695787	0.35033247	0.010779924	0.69051343	0.37969804	1.18608	0.77364945	0.013778693	0.022366842	0.44597292	0.20613179	0.09633104	0.2984618	1.8496294	Germinal Center B cell
240	0.39036277	0.039087176	0.007626142	1.1853732	1.7471133	0.4351358	2.2589393	2.6547384	0.18376887	0.120219156	0.16310105	0.12171136	1.1188418	0.03797209	0.6850528	0.1286622	0.9702896	0.0045685484	0.01995129	0.012385004	0.022982368	0.13450854	0.041423	0.14266127	0.1335268	Memory CD4 T Cells
242	1.327732e-05	0.7461425	0.55895346	2.08281	3.0609686	0.017011175	0.116934694	0.20463	0.028706836	0.0010486633	0.02733013	9.727125e-05	0.14084513	0.008711673	0.91345984	1.3461605	0.25788283	0.016195927	0.0044252654	0.0057762596	0.06639439	0.07237097	0.6479229	1.5561422	4.997476	Tumor
243	0.0006090263	0.26950237	0.13683213	1.1809182	2.1273155	0.5975629	0.51827025	0.31325704	0.05336331	0.0095774485	0.09155607	0.0052939067	0.12450201	0.0073503475	0.9599747	1.1601012	0.30602646	0.014192856	0.056830708	0.0037234647	0.040132403	0.121262684	0.4996097	1.4215502	3.540544	Tumor
244	0.16475858	0.30435798	0.9772674	1.0909305	2.0809999	1.5397253	0.35092533	0.2190623	0.05398852	0.005729199	0.21330205	0.4147926	1.556333	0.13347448	0.32349333	0.87784094	0.24204364	0.0718238	0.010741276	0.018993562	0.13685475	1.4497927	0.32116568	0.23812188	0.22721471	MAC
245	0.9152445	1.0367802	0.116369575	0.4992606	3.228606	1.8397645	2.7038586	0.12527682	0.6773352	0.0139269335	1.3701333	0.16266678	0.96377	0.039841834	0.7271507	0.19913642	0.990805	0.009101878	0.0891122	0.04737675	0.034330383	0.22658697	0.22767024	0.0040238434	0.05643887	CD4 T cell
246	0.35970202	1.2634795	2.8551521	0.38954037	0.93413013	1.7594583	1.4251055	0.06457663	0.1011444	0.22843133	0.48870283	0.1605239	0.29974884	0.0068097203	0.6157524	0.7553182	0.83068264	0.009360981	0.23337542	0.006539786	0.224905	1.365926	0.11225164	0.21840304	0.2742892	B cell
247	0.82555574	2.3268754	1.5387846	1.7674179	2.6795099	0.019096818	0.000417984	0.08755646	0.21594109	0.18805762	0.45390144	0.06803555	0.06476313	0.011845674	0.7516976	0.06389437	1.5839823	0.069767565	0.04827891	0.022381505	0.19378805	0.13136183	0.06599289	0.07896522	0.8653039	B cell
248	1.3458124	1.9135399	0.30148226	1.5512356	2.038087	0.9135469	0.22105253	0.46624795	0.2844852	0.031239236	0.6455978	0.032299735	0.05412405	0.0019248622	0.9130903	0.31079733	1.7585042	0.2496285	0.0900753	0.0037382927	0.15705372	0.061017774	0.04446582	0.063177146	0.40326282	B cell
249	1.1772325	4.154701	4.5131617	0.17316066	1.3598796	0.033530887	0.0023146016	0.12716654	0.34202027	0.10645407	0.3613475	0.20500886	0.19787337	0.009630766	0.9663141	0.027896076	0.9839661	0.15903161	0.054390628	0.024698112	0.33564982	0.12583262	0.077094845	0.35622525	1.0641358	B cell
251	0.055586148	0.12018965	0.08151932	0.35674828	2.0821307	1.298891	0.93158305	0.68671834	0.20516518	0.115017615	0.16275507	0.1533913	0.91714907	0.047977377	0.33569852	1.2858524	0.29860988	0.04366927	0.028993323	0.019567532	0.04203979	2.0884771	1.2736678	0.5479516	0.5218906	Hevs
252	0.49718142	1.0587304	0.015784273	0.322828	1.1516929	1.4924653	0.98531747	1.2440054	0.11362277	0.02787764	0.37594435	0.047387525	0.2138832	0.0021294476	0.16050707	0.42169845	1.1633724	0.0012864821	0.015036595	0.0075191725	0.032270018	0.03280361	0.11828102	0.52819526	0.50335777	CD4 T cell
253	0.92059845	1.642297	3.4373171	0.21634875	0.9766759	1.0932962	1.3128135	1.836586	0.18841968	0.3426006	0.10600652	0.44357613	0.14139219	0.0072796573	0.3969003	0.15357555	0.9099506	0.018920157	0.07632169	0.036427308	0.24904075	0.13346696	0.055308312	0.74304736	0.7411673	B cell
254	0.7303723	2.2035518	2.4674535	1.4955873	0.9985307	0.014387234	0.012891071	0.056208644	0.13201277	0.033040475	0.14906472	0.016509302	0.011812426	0.003772414	0.64807284	0.026660962	1.0058771	0.034290113	0.0147712175	0.016378805	0.26382458	0.09225608	0.023860713	0.22893532	1.2817111	Germinal Center B cell
255	0.12714455	0.0013655388	0.0060700644	1.1656264	1.6954179	1.1585376	2.1921587	2.9587822	0.09003479	0.012429825	0.17403106	0.03386222	0.40500423	0.113294855	0.9603656	0.12728791	0.9052395	0.0018208218	0.009972421	0.034353554	0.015355371	0.17936361	0.04775569	0.10415711	0.103881344	Memory CD4 T Cells
256	0.94383276	2.6851368	4.2213836	1.4078317	1.1015736	0.0064800656	0.00085024384	0.07920971	0.24541195	0.023256633	0.17586978	0.014653067	0.0072066183	0.007980217	0.79927105	0.069391005	0.9746066	0.041932527	0.031131716	0.023022747	0.27660626	0.1748397	0.02957141	0.3574269	1.3837268	B cell
257	0.43506625	0.2137174	0.44888946	0.20685577	0.2607319	2.2361984	2.1148136	0.39008543	0.4887503	0.31140924	1.3995341	0.03177901	0.64814466	3.8042996	0.90011644	1.8332582	0.8990619	0.0069005378	0.013354733	0.04859971	0.14154363	0.09016706	0.03850261	0.10692146	0.061478123	CD4 T cell
258	1.1214024e-05	0.75525826	0.7266112	2.2183957	3.1888466	0.030280793	0.017512783	0.14135826	0.019564273	0.0010816696	0.041440308	0.00089174	0.24655567	0.0172548	0.95291793	1.1883281	0.17938918	0.03248489	0.019717885	0.0047966344	0.037464067	0.049392533	0.5788762	1.3876902	5.0360785	Tumor
259	0.052914638	0.027664412	0.006521974	0.07061284	0.15630732	1.1990379	0.7678896	1.2261174	0.8311139	3.7089524	0.37328652	0.020361945	0.6703872	0.06377714	0.9719451	0.23833354	1.1122195	0.032721132	0.0033104478	0.005691326	0.13753337	0.0069621434	0.07956284	0.31019497	1.182006	CD8 T cell
260	0.58130455	1.2708468	0.015326954	0.40782937	1.8595498	1.6231662	0.9322882	1.4819567	0.15374409	0.121416815	0.38300422	0.008170045	0.09410106	0.00050677935	0.18044902	0.50544465	1.4751787	0.008155968	0.040402602	0.004530635	0.07356174	0.37551862	0.19407265	0.44606447	0.39906707	CD4 T cell
261	1.0669413	4.558554	7.3456798	0.22572742	1.3742892	0.020997325	0.0032172536	0.31681353	0.22828297	0.066331275	0.20217934	0.12499278	0.02244472	0.0037228058	0.98326474	0.012638253	0.72962993	0.054094333	0.092083484	0.033021543	0.42002743	0.0895739	0.025272569	0.60661256	1.9562496	B cell
262	0.8041364	0.5614229	0.20468798	1.2110498	2.55526	1.3829317	1.634393	0.30403626	0.096993744	0.07617915	0.94723755	0.8953154	3.4289305	0.027158957	0.44245738	0.8685679	0.6031674	0.38220087	0.07951502	0.04479605	0.2326994	0.2505237	0.36552748	0.073935136	0.22464977	DCs
263	0.7506453	3.0239055	3.2382946	1.3916793	0.94133776	0.42708385	0.22808422	0.5053016	0.13675904	0.0116667515	0.460942	0.07739264	0.022977417	0.013439691	0.62374055	0.21109001	0.48974493	0.05982554	0.06840495	0.028567702	1.2346491	0.09844894	0.059700787	0.5430228	1.5956655	B cell
264	0.0875474	0.0033855303	6.9089874e-05	0.22060497	0.30706778	1.4505433	1.1611824	0.95970446	1.4325215	0.433612	0.15077963	0.031599507	0.11643256	0.044281814	0.87501657	0.5547533	1.3750097	0.0062697884	0.048389357	0.00050778565	0.037839502	0.01700193	0.09333685	0.69032454	1.7565851	Memory CD4 T Cells
265	0.6121448	0.44748008	0.269801	1.4626055	2.7209048	0.8094249	3.3899384	3.8217752	0.41178855	0.05374856	0.2048139	0.07191431	0.2768594	0.06476692	0.88434863	0.30220655	1.6236489	0.016807698	0.03206793	0.06406896	0.0694743	0.24605955	0.16296342	0.43100294	0.22158979	Memory CD4 T Cells
266	0.3238849	0.14807694	4.9742124e-05	0.12215181	0.35391697	1.6755382	1.2521727	0.9452602	0.51744086	1.7747009	0.5579433	0.80950737	1.2780792	0.29322717	0.5365483	0.47660282	1.218959	0.004127604	0.013315044	0.0090653915	0.117074534	0.03300865	0.06651094	0.430903	0.8223115	CD8 T cell
268	0.087924585	0.0056014117	0.0015010112	1.257547	1.0461689	0.98845774	0.5842205	0.82585984	0.6729807	0.19003026	0.31697595	0.08035487	2.0398371	0.089107975	0.8664269	1.2586957	1.0607866	0.055829816	0.03983754	0.0020801977	0.66745657	0.09395605	0.24455138	0.1472953	0.6711105	Stroma
269	0.774012	1.1000123	0.29966366	0.52419055	0.13340428	2.803511	1.7905554	0.52154595	2.6708288	0.04781722	0.9382274	0.60836273	0.20198803	0.26451543	0.97499686	0.93048495	1.7421823	0.0012610301	0.19127567	0.0026183543	0.175969	0.023122191	0.053202566	0.49263936	0.62049454	B cell
270	1.0774117	2.6060915	6.027276	0.7931865	0.98064715	0.002310352	0.50471836	1.7462674	0.23266189	0.122144	0.16853519	0.26080114	0.024619207	0.01161814	0.7778009	0.03412469	0.9041617	0.05872211	0.33948088	0.06624297	0.29690287	0.1463056	0.030650321	0.72575223	1.2149192	B cell
271	0.6115592	2.413367	3.2338748	0.37347382	1.7048919	0.07015656	0.12856276	0.46660805	0.2877675	0.041688055	0.16519274	0.35195988	0.013775164	0.0022707519	0.823777	0.048274387	0.52317226	0.040411353	2.9427333	0.019869003	0.18703917	0.099748254	0.025897613	0.30240208	1.7376642	B cell
272	0.20032293	0.12110677	0.0142177725	0.29319417	0.6404171	1.4747889	1.2210727	0.99642754	0.25625798	1.1020172	0.29235137	0.7604756	1.4070566	0.036543272	0.563674	0.23179536	0.9585298	0.0034672332	0.020466467	0.007293967	0.023547677	0.05037501	0.035834953	0.39121875	1.0142899	CD4 T cell
274	0.50809586	0.85247946	0.00017104288	0.37568682	1.7243731	2.356309	1.2944053	1.1821098	0.35843346	0.059292354	0.5907952	0.31131175	0.58277696	0.097641595	0.43659696	0.6943296	1.667432	0.0036484844	0.042358022	0.0066182595	0.041771434	0.029118462	0.17135246	0.5877489	0.9544725	CD4 T cell
275	0.6775858	1.6220086	1.1514021	3.8709848	1.898098	0.007814356	0.01245283	0.103167	0.09714281	0.18586324	0.14921941	0.018945549	0.27594936	0.0041280193	0.59546155	0.42083988	1.6954987	0.036512468	0.01912283	0.012185959	0.19149478	0.08095411	0.07343259	0.11585077	0.96214944	Germinal Center B cell
276	0.9003088	1.4564149	0.65146106	0.36844867	1.1203425	2.7657971	1.791247	0.9105266	0.26081038	0.4277929	0.9162364	0.17142831	0.2465496	0.528983	0.5041915	0.9699144	1.4039228	0.002707221	0.057387274	0.017332882	0.06611408	0.096946985	0.15766129	0.34152162	0.3300953	CD4 T cell
277	0.21811634	0.026734095	0.0001954826	0.9667551	1.1329799	2.2584393	1.4347394	1.9209954	0.20547777	0.5987322	0.27626628	0.068103135	0.4349524	0.1152611	0.80453736	0.6089527	1.292877	0.01456434	0.024284763	0.01377839	0.07941069	0.13816833	0.13510208	0.37349334	0.6164833	Memory CD4 T Cells
278	2.2797613	0.06692154	0.10829589	0.90448755	1.9796765	7.5154634	0.08674362	0.022502445	0.2506693	0.0059184805	0.9679281	0.27381644	1.1282876	0.027127404	3.5206497	0.031371012	0.8298611	0.031762	0.1686637	0.0018732811	0.07853545	0.87351745	0.07359216	0.0071114018	0.17752646	DCs
279	0.3109497	0.09419001	0.023268772	0.8321563	1.8762665	1.684737	1.2527344	0.12562989	0.18682547	0.1957288	0.46075827	0.64654046	2.3604732	0.020099407	0.93681645	0.45391628	0.3283447	0.17787443	0.056262907	0.008746922	0.034922507	0.3468502	0.37278733	0.41405788	1.4365498	CD4 T cell
280	0.050747775	0.0057138624	0.0036785314	0.6580762	3.1164286	1.0365521	1.299047	1.0766408	0.43057865	0.0020856059	0.079973266	0.39716804	1.5017598	0.011604268	0.3650116	0.68454134	0.61469156	0.009876526	0.020420097	0.008945083	0.023169786	0.1070633	0.47622004	0.4197555	0.99086195	CD4 Treg
281	0.38287666	1.7514036	2.8592544	5.313386	0.91717553	1.1337309	0.2841027	0.11065791	0.00062556175	0.0005076836	0.18907481	0.014767694	0.0116885705	0.0012942335	0.5457338	0.9665673	0.8617409	0.6135221	0.022758925	0.01110662	0.39015326	0.23555018	0.23518385	0.10388566	2.2084236	Germinal Center B cell
284	5.2602354e-05	0.6494854	0.4834563	2.260333	2.6555836	0.016139101	0.07816781	0.23254998	0.008906427	0.012922072	0.032560106	0.0005436316	0.15279025	0.008877718	0.95984197	1.1787105	0.25972515	0.025053227	0.0048553804	0.0018924499	0.06633203	0.0506666	0.5690293	1.1606321	4.553317	Tumor
285	1.00736	2.8653738	4.06901	0.3987828	0.9311708	0.7301405	1.1305959	0.99816	0.32232052	0.51678324	0.25332087	0.19390729	0.03355798	0.0037919898	0.38978645	0.32006344	1.0564288	0.01736542	0.08486001	0.030492809	0.3337407	0.1115894	0.064899705	0.56593686	0.91927814	B cell
286	0.32648316	0.037252445	0.078522086	0.32091364	0.37400702	0.88199705	1.3632019	2.032205	0.3833563	3.588562	0.47186846	0.24813032	1.4676313	0.052980624	0.9793727	0.4173249	1.0825092	0.04729522	0.037887797	0.009908934	0.5480761	0.037959848	0.048000947	0.27080783	0.88354254	Stroma
287	0.38843518	0.4556886	1.0289282	0.35458997	0.7933085	2.214509	2.2101803	2.8217735	0.06496461	0.000662561	0.19827518	0.071323164	0.03972247	0.0032478601	0.38635743	0.17157312	1.3128378	0.00048610332	0.015688507	0.053328007	0.0529473	0.12899023	0.025756845	0.99276793	0.33689487	CD4 T cell
288	0.91071427	1.3571426	0.32165512	0.3246601	1.5612072	3.6706042	0.003912262	0.18026243	0.27463034	0.032073	0.81900406	0.106173635	0.37872463	0.070893094	1.4371828	0.42905262	1.4319541	0.07626396	0.05627031	0.25138366	0.27531627	0.22580329	0.17647557	0.088054955	0.33670884	B cell
289	0.34679222	0.6722655	0.00024881252	0.41269058	1.1358141	2.0339692	1.7986012	1.5444468	0.3689734	0.14245625	0.34057513	0.09577889	0.23662856	0.0071293265	0.28817388	0.6161734	1.5185585	0.004863624	0.011870671	0.006988211	0.041338827	0.059880454	0.13968283	0.7418903	0.9660465	CD4 T cell
290	0.3493083	0.013221335	0.0014375243	0.9507687	1.1969253	1.9890628	2.4329123	3.443263	0.2903472	0.14543004	0.0724497	0.010021938	0.28132975	0.06169212	0.87295216	0.3996414	1.8914138	0.0008290715	0.021808892	0.033129714	0.02556241	0.21888258	0.058621906	0.4128701	0.34111357	Memory CD4 T Cells
291	0.1572098	5.811779e-05	0.00061285874	0.9466889	1.2132446	1.933255	1.3431181	2.3589058	0.042691913	0.003934631	0.23363847	0.3213174	3.005857	0.06989403	0.85504675	0.35301286	0.46144778	0.44048563	0.015304306	0.016244946	0.045682084	0.18717477	0.13273865	0.14746602	0.22838591	CD4 T cell
292	0.5569441	1.0610491	0.24594551	0.25576913	1.3514322	2.5554988	0.6809332	0.9847377	0.15145901	0.3207531	0.60167617	0.067848586	0.12313001	0.010116559	0.33723953	1.1377035	1.7424166	0.005641466	0.044585485	0.009184105	0.10842066	0.17165709	0.17095563	0.5705298	0.55594474	CD4 T cell
293	1.2770308e-05	1.1710066	0.356012	0.95724833	3.039933	0.10941128	0.097632386	0.75095165	0.07428166	0.001576406	0.2191758	0.0003233703	0.10847764	0.107357815	1.4407016	0.5679859	0.24043758	0.008537302	0.00887259	0.023685055	0.16415848	0.25506994	0.7666316	3.403621	4.6157427	Tumor
294	0.9649873	0.659384	0.030353613	1.0073023	3.3489087	3.517543	3.9032376	0.74295765	0.42700318	0.19234167	0.9981744	0.8590314	0.4103138	0.031762313	0.9426685	0.76506644	1.2947415	0.007575204	0.4057398	0.0061618327	0.028687082	0.2839516	0.31493422	0.15923372	0.27194887	CD4 T cell
295	0.5724792	1.5726664	1.6403465	0.87335193	0.6612147	1.8511345	0.96380997	0.04925824	1.0146639	0.014047108	0.7519052	0.15911686	0.09951673	0.06710474	0.42732495	1.443543	0.996334	0.00102186	0.034014203	0.0366333	0.08729906	0.09367382	0.15684646	0.12847711	0.20727716	B cell
296	0.2855431	0.20741895	0.00015086037	0.3192703	0.98608	1.1495261	1.6088293	0.8157118	0.32703963	3.1997104	0.50560784	0.4167922	0.5028251	0.018596474	1.05568	0.35953227	1.2631441	0.013319719	0.116614535	0.012141362	0.033236798	0.029959204	0.04365035	0.28156835	0.9350599	CD8 T cell
297	1.0417229	3.5353773	4.5673604	0.6384388	1.6472774	0.021164414	0.0013833635	0.13200402	0.3961094	0.056186374	0.25423095	0.19304024	0.008325252	0.023092618	0.9895693	0.049551204	0.98297334	0.10890998	0.08467075	0.06197916	0.45843533	0.21749379	0.06474389	0.36853528	1.2200038	B cell
299	0.4765935	0.33328032	0.56178045	0.60701	1.2664117	1.227106	2.1111238	2.5292463	0.23824532	0.009854212	0.22870925	0.47705874	1.3237643	0.02413276	0.39410442	0.21793813	0.9432236	0.0035923212	0.04326079	0.03575879	0.049904175	0.16807523	0.053039663	0.17613351	0.10638593	CD4 T cell
300	0.5352146	0.9798554	0.8764614	3.7551382	0.8772382	1.892291	1.4844912	0.7172879	0.027599525	0.05172993	0.22837096	0.026280334	0.042354148	0.0057022977	0.4434615	0.9640829	1.0805783	0.21586046	0.043853983	0.016673423	0.1707078	0.117475934	0.2753372	0.25267026	1.2638954	CD4 T cell
301	0.3419774	0.74063843	2.328866	0.36299607	0.7599979	1.2747468	1.9377928	0.9313133	0.21982004	0.34085315	0.31184646	5.6835895	2.4853473	0.03530274	0.5059624	0.07590652	0.23513135	0.0011958343	0.20974644	0.11255261	0.117920674	0.08971613	0.024819084	0.54538214	0.8754382	DCs
302	0.29691902	0.9762872	3.2232165	0.6833214	0.16643314	2.6391702	1.68271	1.0477288	0.088310964	0.0071050767	0.24032591	0.33081862	0.032943547	0.16030087	0.45360303	0.86335886	0.7884731	0.019154739	0.03674286	0.13251854	0.24623741	0.98806787	0.41979992	1.0747321	0.62805605	B cell
303	0.511442	0.9292688	0.03620062	0.54666567	1.4764013	1.2829249	1.4395008	2.4770086	0.1850281	0.15616369	0.3611381	0.08788943	0.19849312	0.0072367736	0.2954381	0.30712363	1.28885	0.015343158	0.0282835	0.008643036	0.13831435	0.16729845	0.15441477	0.69777095	0.65270543	CD4 T cell
304	0.23694156	0.39714387	0.0002689386	0.05975355	0.43538827	1.6036782	1.4421315	1.0558985	0.54941756	3.4439085	0.49504563	0.59203535	0.4379379	0.07905494	0.8791582	0.24694586	1.0009427	0.00637799	0.06266553	0.0047124177	0.024641344	0.025756653	0.023059912	0.3985692	0.99976426	CD8 T cell
305	0.28114542	0.81912196	0.023623906	0.41437474	1.5606077	1.807309	1.2971119	1.6985826	0.20267372	0.2969684	0.29618293	0.14798093	0.84070396	0.004590395	0.2242784	0.43278396	1.3838761	0.01535756	0.01722534	0.027240044	0.06695999	0.02798775	0.2219704	0.7260865	0.92572206	CD4 T cell
306	0.50448203	2.1665974	1.5235568	0.7804375	0.9962126	2.3737392	0.069837555	0.050010268	0.37342495	0.013269959	0.35411376	0.066860855	0.067395635	0.02113644	0.5121978	0.5551424	0.79267377	0.004220483	0.026383245	0.003768795	0.12683968	0.05638835	0.1898736	1.0151497	2.1579227	B cell
307	0.32697964	1.0078003	0.0014348109	0.05130189	0.5945727	2.5196867	2.356275	0.9980499	0.8781024	1.6756665	0.8666948	0.38535005	0.38052407	0.6546716	0.63832015	0.7350014	1.3311176	0.0057451753	0.017982882	0.010517509	0.053634495	0.03479445	0.16048081	0.88612276	0.63649213	CD4 T cell
308	0.40890947	0.25497067	0.25242424	0.9280059	0.53826964	2.1783774	1.7583466	1.1469091	0.105155	0.54336506	0.64056957	0.1343065	1.0949632	0.30943364	0.4674985	0.97625923	1.2381177	0.112942666	0.015516561	0.08113958	0.23388378	0.11102529	0.08891201	0.3257435	0.21551771	CD4 T cell
309	0.3479398	0.194263	2.8953686	1.0023055	0.99942356	1.3803477	0.18432243	0.24378596	0.06646331	0.10162328	0.16098166	0.27625367	0.18446305	0.031203104	1.1940205	0.17673595	0.20051184	0.0179785	0.1472558	0.037204746	0.119868875	0.26867786	0.18257073	0.3524785	1.578668	B cell
310	0.14627571	0.03322932	0.7734953	1.7024767	1.9279019	0.58099264	0.57079965	1.0252461	0.08101798	1.00816	0.24687354	0.67699504	4.177801	0.09228947	0.7482238	0.99796003	0.484582	0.68535745	0.015679812	0.015579857	0.16097008	0.11145597	0.26918352	0.10046878	0.55562264	DCs
311	0.73273605	0.17391057	0.0064380174	1.0127187	2.266995	2.3396356	2.7763426	0.021888612	0.1967149	0.008961015	0.8126247	0.22024459	1.5939032	0.008087623	0.9968203	0.1912862	0.17969374	0.0040851417	0.14905228	0.008304703	0.01911957	0.35770452	0.16597565	0.0191946	0.016954293	CD4 T cell
312	0.4094805	0.9680313	3.914249e-05	0.18047039	1.5208389	1.5417576	1.8961413	0.11478267	0.2771026	1.5384208	0.707019	0.6633201	0.3717521	0.005997238	0.7234285	0.476247	1.1278749	0.014443457	0.17605898	0.014142923	0.008994158	0.02748877	0.15472265	0.13235469	0.5622773	CD4 T cell
313	0.9649873	0.65938395	0.030353613	1.0073023	3.3489087	3.517543	3.9032378	0.74295765	0.42700323	0.19234167	0.9981744	0.8590314	0.4103138	0.031762313	0.9426685	0.7650665	1.2947415	0.007575204	0.4057398	0.006161833	0.02868708	0.2839516	0.31493422	0.15923372	0.27194884	CD4 T cell
314	0.37938595	0.043669023	0.5797956	0.9791949	1.0832206	2.313759	2.974274	3.1302	0.07209059	0.0006633902	0.07846567	0.211955	0.16376516	0.015774218	0.8283513	0.26627395	1.2351347	0.0054693883	0.051834587	0.0651625	0.045091845	0.7741846	0.037513915	0.6796875	0.23923872	CD4 T cell
315	1.1729242	2.7465637	0.55354625	1.1488616	4.626542	0.022271136	0.045973517	0.26269144	0.5333266	0.1921378	0.82176393	0.47602698	0.9627846	0.013336391	0.88037115	0.025239253	1.7495993	0.14461069	0.12152497	0.009822621	0.21505587	0.109641366	0.10647105	0.18994045	0.8262426	B cell
316	2.324169e-05	0.40669975	0.18558504	1.4028301	2.3106647	0.48198342	0.053691886	0.23505391	0.032970093	0.06873347	0.10659559	0.0016175999	0.1323569	0.021704491	0.98447925	1.0620831	0.34414732	0.016795361	0.0029467647	0.0075795627	0.05777585	0.12062245	0.5989278	1.5820286	3.9877944	Tumor
317	0.911032	0.6265312	0.009041416	0.64706355	1.3558718	2.6326473	1.5177294	1.4047468	0.08672557	0.015030925	0.67105347	0.10828114	0.2082574	0.0009581249	0.70916975	0.7483569	1.7824357	0.66942334	0.07113179	0.023517175	0.09903932	0.10242492	0.13399078	0.34060657	0.3181961	MAC
318	0.20431544	0.011808191	1.7220156e-05	0.63590235	0.6962418	1.2737741	0.87627125	1.0905803	0.97735494	0.5544291	0.31500006	0.14901663	2.2806137	0.053764302	0.81000096	0.4195743	1.1550179	0.28935283	0.029619846	0.0028515528	0.29151937	0.0431246	0.14474125	0.4645275	1.2402922	CD4 T cell
319	0.10230623	0.08366751	0.075567484	1.2776934	1.7875546	1.4068073	0.38920754	1.9491148	0.005531644	0.009348731	0.20417443	0.72232234	5.365237	0.09478164	0.9305766	0.33961275	0.11184714	0.5382952	0.0058532273	0.028017864	0.053840507	0.09275763	0.31410405	0.10179494	0.6104677	MAC
320	0.2283919	0.4030589	0.0014926422	0.061251815	0.7817464	1.7228265	1.276903	0.9548866	0.71866834	2.1626968	0.5788516	0.8489079	0.47719416	0.1613048	0.66566396	0.3021524	1.1804533	0.02392407	0.044193305	0.031172646	0.053992864	0.061409574	0.09219497	0.6378892	1.262278	CD4 T cell
321	0.95569444	2.7199366	1.7724662	0.5894836	1.8651614	0.45882994	0.06174598	0.871945	0.23157896	0.032304596	0.19530313	0.03730996	0.025498003	0.0004057022	0.58137506	0.03598294	1.5703776	0.06293331	0.03741233	0.017312052	0.2576368	0.09654322	0.03345221	0.6094284	1.1772221	B cell
323	0.3936346	0.33680144	0.13936958	0.9914355	3.4148698	0.889363	1.154748	0.7497977	0.59543943	0.27401957	0.23559754	1.6464394	3.340825	0.0028822834	0.22421308	0.5439978	0.82028836	0.0015326991	0.08405411	0.02051541	0.011848349	0.03759136	0.24395469	0.217438	1.0342579	DCs
324	0.21321414	0.15588646	7.0031756e-06	0.101256624	0.9625218	1.3189896	1.5075577	1.7428495	0.3069214	1.2031062	0.33822322	0.32708547	0.4190928	0.040293112	0.46129557	0.2631995	1.1499131	0.0065873	0.024746675	0.011418709	0.02714937	0.104084	0.06991526	0.46240985	0.64359796	CD4 T cell
325	0.6260296	0.99996525	0.012696655	0.46753207	2.4917712	2.917211	1.6457208	0.80622464	0.33816454	0.041126758	1.0001389	0.22368321	0.56417125	0.0029101504	0.43567258	0.61633587	1.3055267	0.02083327	0.09089483	0.0057616686	0.040504944	0.07509401	0.23374802	0.44025308	0.656224	CD4 T cell
326	0.7931075	1.7399007	1.1223645	2.286016	0.82629985	1.7108766	0.24946694	0.20258735	0.1894904	0.012787675	0.38421133	0.05766585	0.19474761	0.01219135	0.34792686	0.91356695	1.255816	0.003718363	0.023035906	0.011198129	0.16113383	0.065930195	0.17075497	0.12576927	0.96940887	Germinal Center B cell
327	0.32830608	0.577932	0.15171428	0.4372878	1.3543537	1.3620652	1.473276	1.4063294	0.11256575	0.054677766	0.32776096	0.60441387	1.1714724	0.0018278003	0.14377142	0.2894188	0.9571319	0.0025073003	0.04051356	0.052501228	0.06234837	0.07118134	0.15638688	0.5661414	0.5770737	CD4 T cell
328	0.0001581973	0.6586791	0.4413307	1.8686453	2.8484674	0.069350824	0.07484853	0.2609893	0.024135936	0.0015240286	0.049314596	3.7765687e-05	0.15862626	0.014904518	0.92993945	1.2802421	0.20755404	0.010198714	0.003433491	0.004034705	0.0844013	0.084810935	0.66754	1.599584	4.624381	Tumor
329	1.1172856	2.864223	5.3926644	0.2860452	1.0435227	0.007519684	0.044865828	0.26041707	0.22628078	0.02142202	0.16237874	0.015883218	0.006318719	0.008578671	0.98911935	0.028855901	1.0746133	0.049323715	0.050570052	0.03269748	0.35666725	0.16574974	0.033904698	0.36448133	0.80621386	B cell
330	0.11403262	0.006939379	0.004936153	0.87654644	1.0260197	1.8401575	1.7021375	1.8767828	0.35382098	0.0014186465	0.0971991	0.07505019	1.0923558	0.033867642	0.6619491	0.56138444	0.9934951	0.14364849	0.0074414047	0.015558617	0.022718593	0.100331984	0.16636163	0.33860967	0.59274226	Memory CD4 T Cells
331	0.2521749	0.0012969628	0.0100852875	0.971658	1.2781221	1.5202334	1.8303167	2.597396	0.093610965	0.02518082	0.14936718	0.007848385	0.2048954	0.09614486	0.9530783	0.17206515	1.1133678	0.0026000526	0.01897423	0.024681361	0.016387701	0.21425256	0.054235965	0.08819977	0.07786224	Memory CD4 T Cells
332	0.49550164	1.7643542	3.900766	0.35960355	0.95358235	1.1856704	1.6608107	1.5049338	0.09509388	0.013744943	0.2817251	0.47745568	0.5901133	0.015103428	0.44925842	0.17647325	0.5699386	0.018967748	0.056845766	0.061421547	0.18738537	0.21400854	0.11010745	0.7136704	0.55858314	B cell
333	0.35804194	0.17439628	0.010443507	0.19101276	0.6838407	0.845521	1.279562	1.7150813	1.1556443	2.966455	0.28519776	0.2808143	0.5704121	0.022522494	0.96108896	0.2525349	1.3865615	0.018243846	0.0361849	0.006950808	0.053484045	0.042461317	0.04556692	0.2931175	0.6076684	CD8 T cell
334	0.46692696	0.79136604	0.33979183	0.34636864	1.0166708	1.6826152	1.2520628	2.112539	0.13419732	0.016387587	0.32672128	0.39302105	0.80116266	0.022648739	0.23866628	0.15653275	1.0883832	0.0033129118	0.022285242	0.027083687	0.24625905	0.053424668	0.087225296	0.9446861	0.99583226	CD4 T cell
335	1.1364236	0.3559686	0.7333232	3.8590636	3.1622257	1.2531091	0.33155006	0.1858841	0.1590344	0.016956726	0.5273894	0.0920677	0.35856643	0.08290343	0.9658941	0.64842343	0.74675846	1.4266566	0.107545055	0.004000726	0.3501493	0.28979364	0.14913927	0.05252619	0.46215644	MAC
336	0.46314675	0.3197918	0.00020514846	0.87659854	3.2467928	2.4868333	2.563898	1.018873	0.3073437	0.013128919	0.4730323	0.13695595	0.47108194	0.002431588	0.64218956	0.99528176	1.7797474	0.002686058	0.11353986	0.015651837	0.026532345	0.0743058	0.3207619	0.36970776	0.70575505	CD4 T cell
337	0.08669124	0.029608594	6.7855246e-05	0.080493666	0.37109777	1.5437117	1.4019471	0.89951324	2.315941	0.22909516	0.19294609	0.014023589	0.054369703	0.033017725	0.7293652	0.69246554	1.8018055	0.00038740248	0.056444354	0.0004132835	0.070541695	0.014940587	0.11087102	0.8519001	1.8160956	Memory CD4 T Cells
338	0.058291405	0.30051434	0.31648308	1.0016806	2.4214518	0.6374629	0.4070706	1.211728	0.15615608	0.31739393	0.2224507	0.022296557	0.15975113	0.15634228	0.99957985	0.43875155	0.5382151	0.008819551	0.0071817874	0.0070869126	0.09855245	0.2017831	0.45400923	2.3026867	4.177262	Tumor
339	0.2620398	0.04031993	0.0006552238	0.45245224	0.62158746	0.9924142	1.0906862	1.0303434	0.58139926	1.4237787	0.43451858	0.30115262	2.0059552	0.14278418	0.9044325	0.893271	1.3425316	0.30938217	0.018706594	0.001627934	0.3908387	0.042376846	0.10696669	0.29319414	0.9834992	CD4 T cell
340	0.583922	0.5266124	1.645559	0.9158968	1.175498	1.002103	0.4611793	0.36853102	0.21388794	0.14461848	0.32182997	4.2953186	4.587258	0.030329715	0.887937	0.10038286	0.110843815	0.073974535	0.15147157	0.026680483	0.058119517	0.103762	0.062333412	0.3534183	0.9994742	DCs
341	0.22065178	0.046878733	0.0017271042	0.12637106	1.0782746	1.1018333	0.9829153	0.9247003	0.23752415	2.4449954	0.40240347	0.59679395	0.7634814	0.021679487	0.7116776	0.2834166	1.0683386	0.0064228186	0.0781881	0.0037340014	0.092643335	0.03389482	0.07619738	0.28497568	1.1353661	CD8 T cell
342	0.5793228	0.4887292	0.75373113	0.14626978	0.9813067	0.07843096	1.2902672	1.4972187	0.28449258	4.9094896	0.34711066	0.28730565	1.0814383	0.025424104	0.9724353	0.04564736	1.0747733	0.0038935263	0.048818428	0.028013587	0.052506432	0.07447346	0.01877748	0.14541748	0.22141787	CD8 T cell
343	0.32882717	0.0032459185	0.00027137986	0.88016653	0.75418395	2.1265516	2.1658194	2.3213053	0.27043033	0.8516269	0.3727866	0.6522199	2.6107092	0.36409035	0.8937835	0.4920372	1.4248657	0.0017388252	0.0058999523	0.026171148	0.06668187	0.18673363	0.05775769	0.39375243	0.68073374	Memory CD4 T Cells
344	0.08337415	0.017689308	0.07241857	0.46571344	1.3584626	1.1039727	0.98341125	1.4491934	0.05605081	0.39720026	0.14700744	0.05623449	0.3532505	0.09402017	0.50749695	1.0663549	0.5805858	0.03013707	0.032101694	0.019412825	0.3626338	1.3265659	0.6493304	0.41616973	0.3737846	Hevs
345	0.2144249	0.0070564137	0.0012724153	0.37927377	1.3539977	1.2522775	1.7641839	1.1962978	0.23037751	1.4586912	0.30917323	0.5536824	0.6536243	0.04117184	0.81679434	0.18456735	0.9509255	0.0027801797	0.0823954	0.005724378	0.010142709	0.11923354	0.048013628	0.13659705	0.28569332	CD4 T cell
346	0.6495894	1.634084	4.073272	0.1540374	0.16500193	1.8908782	1.2250795	1.2313876	0.15844761	0.6897206	0.2209447	0.186602	0.028537408	0.027944705	0.40235913	0.25398475	0.38481924	0.0041397642	0.06536396	0.054558355	0.22066067	0.12143092	0.02603773	0.90641725	0.94373006	B cell
347	0.74467444	1.473227	0.37035662	0.36720517	0.94875515	1.411713	0.3060988	0.106191434	0.4570029	0.05401946	0.9797819	0.06405328	0.25310475	1.0808723	0.60180587	1.5621384	0.7652051	0.37010214	0.037838284	0.013173978	0.07394874	1.326491	0.7497757	0.3155872	0.23038734	CD4 T cell
349	0.0062832176	0.10312402	0.18588367	0.20698856	0.9772406	0.20012309	1.0910374	0.52024615	0.10878452	0.01609137	0.26594502	0.18334673	0.040491395	0.04909086	1.7061582	0.5520193	0.030130813	0.18933338	3.0799134	0.010647203	0.019778542	0.7677386	1.2661446	0.2233031	1.9183019	Neutrophil
350	0.7559402	1.3952161	0.9982391	0.39837936	0.52361965	2.0878491	1.5222872	0.45038927	0.33219898	1.2549077	0.77032614	0.5214442	1.0070438	0.44049203	0.5209721	0.7869859	0.9642776	0.001087261	0.023232019	0.124093056	0.05722944	0.14380121	0.06674727	0.17096171	0.18521293	CD4 T cell
351	0.97552824	2.1173751	2.2204492	1.807144	0.8745315	2.9740372	0.84977347	0.47379634	0.17892803	0.00152797	0.52746123	0.06485137	0.11007943	0.012009599	0.52975	0.77706605	1.0978873	0.0033119079	0.0222288	0.026294574	0.19213444	0.23528212	0.17021097	0.33404875	0.71327287	B cell
352	0.38578957	0.0041979454	4.186514e-05	0.47608864	1.4304441	1.9576018	1.7008375	1.0309649	0.09803449	1.071115	0.49563837	0.3734052	0.99225885	0.023466233	0.8743692	0.23313855	0.9547635	0.004203372	0.08648066	0.013963065	0.020974806	0.13258058	0.09605205	0.1114303	0.24228956	CD4 T cell
354	1.022581	4.051545	0.41289833	0.91778314	6.3645344	0.030408166	0.29051244	0.9943548	0.752083	0.3050527	0.6477565	0.12512296	0.04846144	0.056919158	1.0327314	0.039646495	2.8400686	0.25641596	0.094401956	0.026740246	0.2703332	0.21522821	0.15014313	0.2126704	0.7607011	B cell
356	1.2351258	2.8543	0.43332386	0.94121855	4.295534	0.0042695627	0.60050756	3.209733	0.45981124	0.16229922	0.35011894	0.07206448	0.08782469	0.010612864	0.78294665	0.030001298	2.767703	0.09076497	0.08053235	0.04712199	0.17318596	0.14604284	0.20856057	0.461604	0.8412217	B cell
357	0.27923456	0.0023149813	0.013671857	0.96342486	1.1463006	1.1623957	1.6357144	1.7421256	0.12615031	0.00091816543	0.09848599	0.067828186	1.2114872	0.104696155	0.56873494	0.3058793	0.91800654	0.0015985777	0.02736333	0.02505506	0.02140621	0.18684562	0.06255051	0.06804094	0.10908207	Memory CD4 T Cells
358	0.16327643	0.021746198	0.18414252	0.34889144	1.4734473	0.99880904	1.5042772	0.22382446	0.17424975	0.13400434	0.9567429	0.5661897	0.99607724	0.37868586	0.87994033	0.96782833	0.083112955	0.22801512	0.19015698	0.0033834567	0.03318597	1.4606826	1.4868022	0.6259407	1.0047638	CD4 T cell
359	0.47433808	0.07096791	0.36230487	0.7685227	0.41065186	2.7632968	2.18051	2.325975	0.7403598	0.46683803	0.19850452	0.12046804	0.8754865	0.10335555	0.97701687	0.63016075	1.7547309	0.0015255782	0.021090848	0.016834537	0.06738191	0.25903052	0.043961886	0.8161164	1.0919327	CD4 T cell
360	0.37956715	0.57919496	0.33524796	0.51368433	1.3134477	1.0869522	1.1594586	1.039629	0.1730298	0.34744817	0.30653688	0.9900928	2.1132293	0.014531898	0.25826943	0.18445385	0.54629314	0.0035848073	0.029328672	0.035864245	0.064403065	0.08637696	0.057133272	0.25031388	0.45997137	CD4 T cell
361	0.09118157	0.10692587	0.16577601	3.4901862	5.066212	0.98742867	0.1678719	0.4368992	0.052941754	0.07773128	0.21268076	0.76049995	5.1004186	0.05279902	0.41812056	3.8278558	1.0502852	0.32849652	0.018956814	0.013862204	0.04288905	0.5667997	0.7041263	0.08771362	0.41622654	MAC
362	0.12506579	0.007831281	0.011439111	0.43769577	1.0728443	0.06996373	1.0112592	1.6754448	0.101007834	3.5853395	0.25124222	0.21057321	1.5474267	0.03609657	0.950374	0.07146092	0.99718523	0.10451746	0.009056875	0.022331513	0.058453236	0.06953572	0.032291345	0.03857297	0.22959162	CD8 T cell
363	0.15412314	0.112728775	0.00025342012	0.5128983	1.1091939	2.1409009	1.1392581	0.9727015	0.2599357	0.35406637	0.62200147	0.15336315	0.5657224	0.5293454	0.50280815	1.8198048	1.7124932	0.009263368	0.021478055	0.033921123	0.10281604	0.12859903	0.19637418	0.464221	0.39037257	Memory CD4 T Cells
364	0.47963616	1.0516589	3.109693	0.60698754	1.5623907	1.0788193	0.020009637	0.09474099	0.08227194	0.035043247	0.37687665	0.9870852	1.1975771	0.009788936	0.90473074	0.06245385	0.280164	0.41778547	0.10846382	0.0650751	0.17610756	0.4752053	0.13470317	0.11885061	0.5259041	B cell
365	0.119548604	0.5772086	0.9630108	0.5009399	2.1784225	1.1479568	0.07953261	0.05185969	0.026423313	0.0018509476	0.14371802	0.095140964	0.037217394	0.03675964	0.31454673	1.7844615	0.16136712	0.35650498	0.043011457	0.021138983	0.21152598	2.8883379	1.4395263	0.7673912	0.4930369	Hevs
366	0.5560904	1.5478606	0.8456773	0.30951813	0.8710106	2.5467505	1.9029804	1.5865073	0.12803528	0.020821283	0.43061185	0.20064972	0.27286822	0.008218653	0.27786028	0.4425305	1.2913276	0.0014819042	0.02042695	0.08216764	0.15163535	0.12932591	0.13543284	0.92716813	0.6126374	CD4 T cell
367	0.81102353	1.7605886	1.6571836	0.14537509	1.3047332	1.9499612	0.9238167	0.409518	0.36787915	0.016556272	0.68525296	0.043503523	0.024627224	0.3671564	0.6113961	0.6167053	1.5781626	0.00773091	0.035619248	0.017963843	0.1562202	0.21781054	0.15464088	0.19062328	0.17376481	B cell
368	0.7092888	1.342691	2.4050834	0.9001848	1.258318	0.6846914	0.7271522	0.93542045	0.15913863	0.008093686	0.31142008	1.3117853	2.3265579	0.0065470715	0.30205747	0.38076288	0.46532223	0.07579301	0.18301177	0.046602007	0.092357114	0.042008597	0.100269504	0.37370443	0.6380717	DCs
369	0.37265927	1.3087928	2.4539042	0.19318143	0.8963271	0.6500284	0.33398816	1.1978533	0.11107764	0.32075784	0.18529794	1.1938972	1.4757968	0.0052755256	0.35354513	0.032165777	0.40742067	0.012295099	0.04539994	0.03990899	0.21728007	0.050527785	0.056072127	0.5428293	0.9515257	B cell
370	0.4254978	0.26380032	1.8494947	0.94916326	1.6319855	0.1194998	1.2033472	1.2783216	0.13964447	0.14377077	0.1624044	0.6855062	1.3161104	0.019703176	0.40332463	0.2711346	0.45011258	0.25930533	0.18002859	0.03313189	0.07273168	0.1506041	0.118963696	0.21928759	0.26023602	B cell
371	0.8123609	0.91645193	2.8099446	1.8491812	0.99662	0.15015915	1.0135199	2.1495996	0.18740818	0.080655515	0.038033877	0.36321935	0.04162148	0.002273779	0.3769438	0.04482922	0.78582597	0.006285279	0.14804305	0.04020734	0.1637067	0.1774386	0.018715456	0.8501201	1.8565944	B cell
372	0.1269459	0.049498282	0.01655006	0.8139766	0.5732132	0.37839764	1.006328	1.6147525	0.05811354	2.3301785	0.48355198	0.35759285	2.4985964	0.04679643	0.9986889	0.39740953	1.0052444	0.47363466	0.0067511452	0.0030100262	0.48393565	0.017926127	0.1017824	0.15875101	0.96220654	CD8 T cell
373	0.37765917	0.19175297	1.0005554	0.43644318	0.23511419	1.128575	0.91821206	1.0193585	0.6090719	0.08309256	0.21357338	1.0247113	3.0433517	0.1545555	0.9998612	0.09905723	0.5037136	7.513611e-05	0.52866024	0.016827809	0.25513673	0.08663249	0.015071547	0.14152446	0.64321434	DCs
374	0.56594527	1.0552511	0.35173798	0.2855957	0.86605614	0.49253777	1.1486619	2.5850213	0.26975685	5.800174	0.15848513	0.17374273	0.46123758	0.009070488	0.6953176	0.115362614	1.255427	0.0016537652	0.030343255	0.021757957	0.06798907	0.035143986	0.050310034	0.5306847	0.9861872	CD8 T cell
375	0.7697458	1.237475	1.7976054	0.964282	2.1880736	0.573698	0.09234363	0.28588486	0.33411554	0.080794655	0.2580948	1.1428722	3.050097	0.00215976	0.7104085	0.51546824	0.6089226	0.013843214	0.087151244	0.025518397	0.13735543	0.09851826	0.12049996	0.1673296	0.74239236	DCs
376	0.22159114	0.22580533	4.1841435e-05	0.08862068	0.6667596	1.780264	1.5007185	0.045503464	1.7192489	0.7712884	0.6162857	0.9918376	0.21915796	0.010819551	1.0326498	0.17384598	0.97853017	0.0048681432	0.18310954	0.000804726	0.014472287	0.004325651	0.034954272	0.36750966	1.1603711	CD4 T cell
377	0.2926285	0.02040655	0.0007360359	0.28745997	1.2180518	1.2961632	1.6615795	1.5301865	0.23467761	0.97392386	0.30631897	0.2031172	0.44138625	0.029475836	0.5833237	0.25441757	1.1043044	0.0005344583	0.019550847	0.015474541	0.013686028	0.09248559	0.055334814	0.19159214	0.4851519	CD4 T cell
378	0.15094674	0.0072510466	8.610797e-05	0.17384978	0.5767694	1.0350702	1.1384453	0.7341378	0.999264	0.48193264	0.1729081	0.2712168	1.0029441	0.05941732	0.4440514	0.4337113	1.0474583	0.0007898076	0.050330482	0.0013199883	0.018024912	0.038479928	0.048478913	0.458953	1.204088	CD4 T cell
379	8.65891e-05	0.9225582	0.5365055	1.5522126	3.2635577	0.046806965	0.057135236	0.5632421	0.055093527	0.012438675	0.14273946	0.007310327	0.0833937	0.08505143	1.3097675	0.2285757	0.2466502	0.00773002	0.07242487	0.104367495	0.047832977	0.09049046	0.4315242	1.9003764	4.9396815	Tumor
380	0.34393638	0.45309547	0.43897006	0.37323654	1.2607261	1.9515136	2.355586	3.017734	0.083993495	0.0026137899	0.20336562	0.11050571	0.13223188	0.0032433975	0.32112858	0.18017995	1.4648803	0.0018727828	0.033579458	0.049797792	0.06246068	0.089260705	0.052577805	0.9348185	0.4552247	CD4 T cell
381	0.64110595	2.0755188	3.3838108	0.19127741	0.781825	1.7309186	0.52903646	1.675373	0.10682692	0.011653475	0.1624015	0.17251936	0.0448631	0.0027021451	0.2575163	0.16747905	0.8024677	0.010058716	0.060853235	0.037926618	0.2060692	0.119889125	0.041981798	0.98708344	1.0516664	B cell
382	0.21260609	0.59825766	0.11122711	0.030402308	0.46630138	1.0693872	1.5356611	0.9826532	0.13298899	4.3312154	0.43803972	0.41856104	0.34675336	0.36822698	0.93236566	0.36059842	1.7355725	0.010286806	0.049897783	0.018181827	0.0657337	0.038012344	0.020675242	0.26953992	1.2304657	CD8 T cell
383	0.058216825	0.9745112	0.42246032	2.387731	2.4472237	0.70520633	0.40739083	0.63690394	0.156622	0.09861264	0.19073547	0.019597154	0.4496543	0.23513192	1.4394131	0.60516304	0.58998257	0.23303299	0.043538634	0.021562545	0.055921555	0.15194477	0.7566148	1.1019549	3.9205058	DCs
384	0.34174296	0.4179199	0.015743436	0.12659244	0.80670893	1.5002688	2.0750022	0.73720825	0.19565356	3.7939656	0.85569656	0.5859906	0.9752323	0.47942504	1.0990707	0.6204912	1.652583	0.017658453	0.04543411	0.04163986	0.22230044	0.06329043	0.02351861	0.11500198	0.24956882	CD8 T cell
385	0.47531188	0.56866854	0.13809165	0.53865755	0.65108174	1.8179619	1.7671152	1.419122	0.120787755	0.49480575	0.87923694	0.26773155	0.8748658	1.3230929	0.54855776	0.9192267	1.3392334	0.19926563	0.005800607	0.05028475	0.04447638	0.11218331	0.07541306	0.20335233	0.124380544	CD4 T cell
386	0.062289987	0.007830457	0.001061822	0.28113553	0.6419701	1.1902434	0.99903905	1.0038437	1.2048596	0.08821406	0.04527566	0.03998023	0.24248655	0.021445373	0.50779796	0.5937735	1.1632813	0.00037928857	0.02915804	0.0028510364	0.020097904	0.03201652	0.14522853	0.56353307	1.2373017	Memory CD4 T Cells
387	0.78407747	0.5150745	0.32004702	0.77412075	1.0666796	1.2744509	1.055033	0.9933467	0.07228598	0.5411283	0.22055005	0.48175073	1.2204281	0.0088252975	0.7183032	0.6286928	1.0266131	0.4951357	0.9714827	0.011905085	0.055065777	0.06221846	0.08768639	0.17297485	0.6570273	CD4 T cell
388	0.3323537	0.4529858	0.47787988	0.37278348	1.0169408	0.74116087	1.7568473	2.3048625	0.09548324	2.1727355	0.5046857	0.61706936	1.6967705	0.08762071	0.5758524	0.09319051	0.9957648	0.0008616832	0.02514487	0.026284536	0.06693125	0.06947254	0.04715425	0.4286315	0.32682443	CD4 T cell
389	0.52571666	0.16542079	0.11656738	0.7873699	2.0658574	1.8536963	2.5518346	4.666106	0.2112105	0.011197659	0.1471225	0.3506866	0.5219053	0.008939785	0.55891526	0.13169622	1.8505203	0.0018440185	0.037945	0.051644485	0.041178692	0.096528456	0.07718579	0.63865733	0.5144298	Memory CD4 T Cells
390	0.3672581	1.2122382	2.2950177	4.005798	1.3343399	0.0018533206	0.042194035	0.06441769	0.0062498325	0.0034978653	0.11072022	0.0671151	0.9469404	0.011957262	0.5960924	0.26457086	0.5517725	0.827416	0.016281307	0.009515061	0.36823267	0.079443105	0.1907656	0.06555939	1.6355602	Germinal Center B cell
391	0.38087273	0.79489154	0.17255577	0.14889596	0.9218885	0.98814416	1.4001774	0.13810706	0.2338938	2.0122528	0.65131474	1.2580405	1.0474232	0.86723286	0.9322553	0.45752972	1.0656471	0.12111672	0.042903498	0.07556272	0.026967296	0.12820189	0.062366523	0.15359245	0.23644051	CD8 T cell
392	0.8887166	1.4331975	4.331109	0.3901875	0.45304653	1.6647019	1.4231625	2.502184	0.10641565	0.68141955	0.281809	0.17780964	0.17025642	0.013064699	0.8852996	0.098190285	0.8942094	0.011588467	0.057420958	0.056831013	0.72155434	0.17452905	0.037815083	0.86439395	0.80912626	B cell
393	0.96638423	1.7633156	2.6564806	0.5130519	1.9198427	0.201906	1.1344631	2.5141587	0.36901966	0.061674714	0.21732941	0.951557	0.7893591	0.0024214524	0.3614276	0.05474291	0.4254396	0.012691131	0.13808052	0.06475449	0.12762766	0.017202044	0.065270215	0.6257612	0.6953133	B cell
394	0.5899324	0.5958123	0.15274654	0.38673127	0.27308398	2.9560237	1.5514781	0.9926373	2.0682294	0.616278	0.677787	0.057230826	0.10743621	0.18586223	0.8131941	1.0294508	1.786717	0.00260127	0.034212545	0.0018808944	0.076903604	0.025112106	0.08892514	0.9530046	0.9564081	CD4 T cell
395	0.24636367	0.10231659	0.00018186572	0.44011974	1.4529072	1.9020168	1.8290247	0.6580626	0.4898172	0.49834558	0.39075083	1.3561788	1.3156648	0.0072185146	0.6879482	0.2313517	0.92108375	0.002810843	0.06292988	0.009283123	0.006506602	0.105617106	0.09207324	0.2540836	0.89830714	Memory CD4 T Cells
396	1.0286751	2.6320078	2.2312796	0.9928312	0.6070382	1.7418282	0.15180059	0.044104267	0.42045283	0.013620171	0.45187482	0.04160828	0.03588857	0.012778412	0.81528604	0.59794104	1.0488708	0.0061156917	0.019230505	0.008508014	0.23237272	0.06109612	0.078780755	0.21828721	0.39665177	B cell
397	0.023255665	0.40846786	0.017954743	1.1207045	1.9956275	1.4864423	0.38359895	0.42466483	0.39776114	0.04263778	0.22667542	0.00891756	0.3430988	0.040185522	0.96982384	0.64109945	0.44217393	0.003825992	0.009120821	0.0013893394	0.044902977	0.060083438	0.75787216	1.7199745	3.9500875	Tumor
398	0.27249458	8.076493e-05	0.0022955106	0.9994672	1.0021312	1.1136718	1.8975302	2.9233558	0.16962543	0.0012830256	0.044802073	0.0061722538	0.11823747	0.09654588	0.8443347	0.2087959	1.1956352	0.005522586	0.01969439	0.024734957	0.039675273	0.42805508	0.03886931	0.21485832	0.10223867	Memory CD4 T Cells
399	0.48942658	0.80067325	0.46401095	0.33730257	0.5729942	1.3453964	2.5841005	0.20648842	0.47221345	2.9608445	0.9136509	0.83503485	0.381164	0.058506213	2.4552627	0.3871798	0.83946276	0.04276939	0.2590477	0.028426975	2.294194	0.036631044	0.10949293	0.1328367	0.81518286	CD4 T cell
400	0.4615535	0.43393913	0.868393	0.5011712	0.98952514	2.4988396	2.3737948	2.5982525	0.7143016	0.0027750563	0.19859017	0.10050359	0.11188185	0.002795688	0.41380087	0.48551828	1.770761	0.0031686318	0.038086675	0.015251426	0.0837136	0.11656763	0.052991435	1.0418996	0.7198331	CD4 T cell
401	0.8054761	1.6757997	2.6373487	3.53287	1.0690124	0.010817343	0.27570856	0.38894188	0.07334312	0.008650203	0.06790641	0.05445473	0.08192884	0.0044009257	0.4809353	0.073425464	0.9827469	0.026503412	0.021314874	0.012862182	0.21282977	0.09395411	0.06999131	0.17193893	2.1967936	Germinal Center B cell
402	0.4891836	0.9120904	0.02821425	0.16466059	1.4113157	1.938255	2.1526055	0.022594841	0.33097076	1.1938252	0.94105226	1.1228453	0.4994137	0.03914358	0.8664011	0.48952785	0.96928865	0.012429832	0.12840495	0.0103834355	0.014097107	0.10380785	0.17118199	0.18656024	0.5958775	CD4 T cell
403	0.48404777	0.52959716	0.13586758	1.1072682	1.7260418	1.3422489	0.8438792	1.087265	0.1288883	0.045658823	0.22111261	0.5960809	3.0391402	0.0030591965	0.12831722	0.97818375	0.9766411	0.00048186514	0.013128833	0.02791956	0.057915125	0.033301245	0.18522403	0.32288837	0.80413115	CD4 T cell
404	0.24355555	1.5652884	5.1375303	0.3493464	1.306951	0.3123047	0.6985912	0.44999555	0.04437057	0.021538978	0.08046766	0.4488682	0.009283804	0.0009848217	0.60010964	0.060676053	0.34983325	0.9332591	1.4469261	0.19549261	0.16235498	0.69908834	0.045365214	0.38908523	1.2669635	MAC
405	0.0030153343	0.636469	0.45173752	2.1044612	2.647967	0.045547772	0.07138091	0.17017367	0.03141186	0.013430448	0.057279695	0.0032020109	0.24260373	0.018376255	0.9482323	1.2099801	0.27397907	0.025169943	0.010975469	0.015216937	0.0502816	0.05055265	0.53513336	1.2070711	4.4220643	Tumor
406	0.68266004	0.9997238	1.0011046	0.56134486	1.1650826	1.980095	0.61190844	0.07395742	0.1404682	0.12043611	0.7872549	1.4472342	1.3542117	0.7725763	0.88707465	0.68761736	0.5682313	0.30843276	0.019013992	0.22616208	0.06988851	0.37196648	0.29980445	0.42389166	0.36017525	DCs
407	0.19265097	0.04309728	0.03298765	0.12257534	0.76995265	2.305921	1.5052902	0.9442635	0.6886634	1.835959	0.48521653	0.5700541	0.595333	0.099239536	0.94342184	0.24336782	1.2229458	0.0075170016	0.047350064	0.010342037	0.116238184	0.04268414	0.051134262	0.62666875	1.4056487	CD4 T cell
408	0.28172284	0.008257415	2.5720685e-05	0.23610507	0.7235151	1.3292799	1.5590254	2.2624495	0.28366095	3.1468902	0.42363104	0.54209095	0.85159135	0.06811068	0.9176801	0.20299599	1.419102	0.0073334537	0.018506307	0.01227115	0.16338141	0.08080216	0.0339649	0.3168313	0.772442	CD8 T cell
409	0.58255035	3.112708	6.812047	6.9477935	0.7719167	0.32999894	0.008541483	0.048432466	0.00739067	0.0013999803	0.05508713	0.022149248	0.010129102	0.017975563	0.9113679	0.5612085	1.3545283	0.2494718	0.034418203	0.06485419	0.40591857	0.35942885	0.09906476	0.16932245	3.6140842	Germinal Center B cell
410	0.7240435	1.474347	0.00022469123	0.29578626	2.538339	0.94728756	1.2108495	1.6726964	0.25291055	0.16850658	0.3891843	0.015432774	0.09826034	0.0076692426	0.27458712	0.30781516	1.5676608	0.008387538	0.04249282	0.010196419	0.052995764	0.060202222	0.12743434	0.33473596	0.43956208	CD4 T cell
411	0.49686986	1.2320484	0.2052381	0.14326961	0.47927523	1.841326	0.029141374	0.006621004	0.6484487	0.041203648	0.96010417	0.04679674	0.13507588	1.1595832	0.9592202	1.740861	1.8997954	0.009953924	0.0040910915	0.0070873704	0.051152125	0.19426943	0.30158862	0.1684597	0.06710388	MAC
412	0.5880074	0.9270046	0.00033309602	0.11003818	1.5312207	2.022555	1.0270611	0.35678163	0.4543395	1.1919405	0.99323475	0.4936584	0.6971314	0.33533105	0.7098256	0.45099896	1.1761703	0.0038644979	0.06929461	0.010892226	0.023239879	0.10665084	0.14639051	0.15854251	0.4780797	CD4 T cell
413	0.72541785	0.74925774	0.21373662	1.2558364	1.604231	2.9734254	2.3007963	0.073960125	0.27288076	0.011508465	1.0796666	0.25322494	0.2601617	0.025657056	0.68209475	0.9800834	0.96666485	0.008100328	0.17292632	0.012724919	0.03263025	0.16035587	0.2765056	0.12117756	0.275986	CD4 T cell
414	0.8688307	0.68831915	0.00040140958	0.8347952	2.1869447	2.9586194	1.5751102	0.223104	0.5077278	0.13319369	1.0463537	0.2375985	0.34170982	0.0033728154	0.9048841	0.98841155	1.4285556	0.005750408	0.17642991	0.0021137376	0.027993169	0.05763262	0.25942987	0.155637	0.72513026	CD4 T cell
415	0.80395275	0.9538808	1.2243872	0.98036623	2.528187	0.0029980899	0.24051702	2.4742	0.44321433	0.10401173	0.19589917	0.6393404	0.1727718	0.0035219304	0.6790014	0.018915832	1.502466	0.05682594	0.82577145	0.050215796	0.13763662	0.13402468	0.11112221	0.71646875	1.0785348	B cell
416	0.2250019	0.065083146	0.0026410352	0.120323904	0.98048127	0.846252	1.0780752	0.4282279	0.23507868	1.3424649	0.1703863	5.164059	1.3482381	0.025017504	0.40425998	0.10683533	0.55141324	0.00070937735	0.08777297	0.036109943	0.027030803	0.03263809	0.012925188	0.46779096	1.0795046	NK cell
417	0.46299952	1.6373386	2.0612183	4.081166	0.9554469	0.0022296526	0.003419074	0.019964462	0.018107336	0.003949368	0.041445855	0.019276805	0.097796135	0.0035018194	0.39081183	0.18048988	1.1782122	0.027349895	0.006914125	0.018504148	0.18841852	0.08710323	0.025744794	0.06774264	1.919044	Germinal Center B cell
418	0.7575642	1.1267893	0.45335624	0.5782453	0.669966	3.0331247	2.3494825	1.7260438	0.31091523	0.15943475	0.77143496	0.055282105	0.21692315	0.400037	0.41727132	0.96830267	1.9385612	0.014880983	0.015005367	0.027143521	0.08334683	0.1366097	0.088285565	0.75664353	0.28770873	CD4 T cell
419	1.1175343	3.172953	5.1080484	0.12022655	0.97085005	0.018781956	0.030659182	0.39656234	0.293946	0.022638699	0.284893	0.13533825	0.00602426	0.0039172326	1.1165996	0.004679604	0.84575903	0.067798436	0.5783407	0.017721964	0.3369202	0.10978739	0.031444274	0.3600116	1.2226082	B cell
420	0.6011436	1.4621946	0.92611325	1.295547	0.18928234	1.6455898	0.22675395	0.054412227	0.2574809	0.030567253	0.7365885	0.0037295634	0.14637867	1.3022442	0.47373563	1.616017	0.71992517	0.006774876	0.0013460657	0.025807241	0.045543592	0.18251163	0.14907451	0.07344643	0.03610636	CD4 T cell
421	0.37155333	0.5928552	0.0857568	0.038589273	0.9635078	1.2459346	0.8732829	0.32150665	0.9181601	1.8696955	0.42605442	1.1459688	0.88352984	0.00736211	0.7722628	0.31185368	1.4397877	0.0020820051	0.13064758	0.0036404657	0.016497722	0.04513396	0.070941694	0.51726437	1.6954342	CD4 T cell
422	0.9873376	2.6379967	10.330997	0.6984254	1.3767426	1.0506498	2.0399046	0.80041796	0.2684713	0.010685859	0.18126221	0.45363104	0.24923798	0.023108942	0.82284164	0.20877613	0.56579614	0.031193634	0.3100414	0.062485628	0.41720483	0.46385574	0.044903487	0.5933536	0.59024173	B cell
425	0.4208324	0.00015002239	0.0011455971	1.2239974	0.9401261	1.8893672	1.9308581	3.244883	0.08537953	0.08194975	0.046232842	0.02663484	0.42367437	0.060371436	0.94400066	0.30043232	1.4853321	0.022736281	0.012806797	0.014847952	0.025319785	0.21875414	0.05940915	0.22414456	0.116530836	Memory CD4 T Cells
426	0.13313307	0.516258	0.9629862	0.28129795	1.4055557	1.1480556	0.14040701	0.035883892	0.10020091	0.012679984	0.30320096	0.10176029	0.031523276	0.08865871	0.37356037	1.9320002	0.18974487	0.24976677	0.045708634	0.015684232	0.28228328	2.5446515	1.202334	0.6530977	0.5802153	Hevs
427	0.0037748273	0.9461089	0.37872222	1.2155645	2.561838	0.1409937	0.28724328	0.7907755	0.08409852	0.018425504	0.12701403	0.002461896	0.13598146	0.10609698	1.4565333	0.4418076	0.19534999	0.052523393	0.057544682	0.023772558	0.0892261	0.12568387	0.64427423	1.9327329	4.341182	Tumor
428	6.822279e-05	0.657395	0.3514096	1.7017865	2.770658	0.022959752	0.12114719	0.18934341	0.024912143	0.0026069346	0.050197978	0.0008121767	0.26647717	0.016497843	0.9539249	1.1843004	0.29644156	0.022603855	0.0037240833	0.004227296	0.07931866	0.07642299	0.65604067	1.5448085	4.484147	Tumor
429	0.79697216	0.36977822	0.007527195	4.6782923	0.6489894	2.284008	1.3263038	0.36957234	0.055822346	0.020935416	0.91585034	0.20378582	0.4838256	0.2036928	0.7592191	1.0038803	1.011487	0.99903	0.10678811	0.011069262	0.24972191	0.10849278	0.33267	0.028538194	0.30928233	CD4 T cell
431	0.101451166	0.0041096625	0.00056805153	0.26436424	0.9185389	1.1988413	1.1091105	1.0048745	1.115514	0.0060814475	0.07819961	0.051062003	0.15063816	0.007862356	0.44678864	0.46408483	1.1168212	0.0005330594	0.029329123	0.0017527998	0.008461869	0.019858448	0.17240584	0.52141476	0.9987814	Memory CD4 T Cells
432	0.571613	1.8142967	2.468027	4.268668	0.982409	0.25482136	0.12842657	0.27152777	0.010004109	0.005504073	0.07692645	0.015903024	0.033052083	0.002265733	0.63278115	0.3478289	1.0703641	0.71562976	0.056959752	0.010481961	0.4598163	0.0431033	0.107391976	0.16030031	2.2550275	Germinal Center B cell
433	0.7545332	1.9802867	3.1332204	0.104562715	0.11765385	1.7460449	0.9682394	0.06340664	0.51630205	1.6174982	0.7033617	0.30652326	0.06757285	0.30605784	1.0188625	0.9952844	0.8176487	0.013987335	0.066485986	0.012470946	0.18565987	0.2411716	0.061610162	0.1737658	0.21653628	B cell
435	0.9036432	2.3825057	7.161439	0.94340134	2.0345368	0.004923818	0.43002996	0.9362806	0.3986961	0.021474803	0.14878158	0.1345859	0.017390897	0.012243814	0.9361898	0.03210334	1.2263944	0.06859088	0.22784385	0.009430485	0.40894583	0.39284614	0.04593037	0.47106752	1.386921	B cell
436	0.52959174	1.5954098	2.509397	4.411965	1.0066093	0.0040592	0.047840293	0.49067426	0.036443777	0.032919805	0.07956665	0.022767082	0.32662112	0.003526299	0.4424962	0.28494975	0.99834764	0.027006947	0.017507996	0.022487428	0.19464934	0.045427587	0.060439363	0.22621319	2.3467228	Germinal Center B cell
437	0.03276521	0.069161326	0.12398858	0.16472408	1.6539952	0.21103215	0.5866803	0.28573748	0.026586907	0.56055635	0.22296093	0.23412211	0.39217952	0.09937408	0.5761893	1.0073951	0.06009474	0.2849046	0.13128051	0.004035755	0.021111872	1.6833949	2.1091766	0.99815124	2.0418696	Hevs
438	0.5926595	1.4575468	2.2522342	0.39984924	1.1755209	1.1388309	0.269955	0.4645836	0.062278442	0.2627182	0.28244457	0.96529233	1.7820841	0.010655718	0.55138284	0.33507407	0.65286434	0.3098248	0.043989148	0.02339914	0.16039093	0.41016307	0.097660236	0.25429395	0.67534107	DCs
439	0.23468709	0.018892638	0.0	0.36770198	1.191043	1.549908	1.7817894	0.31069005	0.1843285	1.6709033	0.516565	0.979445	0.84098035	0.028664595	1.0822202	0.21589947	0.71621895	0.0052930987	0.045712303	0.004520489	0.0333416	0.06400325	0.06655128	0.15400863	0.5428258	CD4 T cell
440	0.44070512	1.5547521	3.9165905	5.323342	1.0036645	4.7049656e-05	0.023744538	0.20272605	0.019367324	0.006196904	0.030712925	0.05106921	0.019461973	0.011587024	0.54258144	0.18781017	0.9990838	0.08139186	0.037409853	0.04661376	0.18826523	0.15534432	0.055772785	0.11878224	2.373157	Germinal Center B cell
441	0.16427797	0.358913	0.0002278308	0.07551796	0.5484553	1.4691635	1.193848	0.061833024	1.8469483	1.055835	0.56041765	1.4633721	0.13335891	0.037086885	0.98604125	0.14330599	0.6763455	0.0025251803	0.19451647	0.003374872	0.011285922	0.0025562851	0.059967704	0.28002563	0.9619651	CD4 T cell
442	0.37114772	0.12647079	0.16300476	0.53295106	2.660223	0.023059776	0.56048524	1.5447541	0.08427492	1.1258149	0.24481104	1.7119348	0.4293686	0.01958999	0.9685463	0.1027395	0.24112031	0.873839	2.3371236	0.027682928	0.050741773	0.08468065	0.049716923	0.10896457	0.45873222	Neutrophil
443	0.51121575	1.1024513	1.9162472	0.24260998	0.3541018	1.814721	1.1421391	1.2796742	0.3480927	0.22718763	0.23474357	0.16510276	0.30912727	0.012616946	0.37508267	0.30599803	0.86808497	0.0011280238	0.039279275	0.035592046	0.1666039	0.061741967	0.046461973	0.8093551	0.97438717	B cell
444	0.7168604	1.5385323	0.32838345	2.4865432	2.6015356	0.046503384	0.16310668	0.9130635	0.13174249	0.059361827	0.14884125	0.079529956	0.37334377	0.0040653525	0.4148834	0.17397934	1.3477461	0.032369588	0.010908518	0.018878901	0.11928034	0.061298843	0.07263986	0.27213418	1.424629	B cell
445	0.20580797	0.06353746	0.0062108263	0.42116413	0.4945012	1.46552	1.277602	2.1429188	0.5021776	0.948831	0.16924106	0.14471146	0.6294058	0.0397191	0.57758796	0.30449045	1.2081845	0.0024133765	0.021047577	0.009119095	0.025912238	0.03195374	0.050291434	0.69478893	1.2046758	CD4 T cell
446	0.055800334	1.2689896	0.5831652	0.9327526	3.416195	0.37770846	0.15130909	0.64600945	0.07468029	0.14786589	0.30444282	0.01523704	0.1850046	0.0639972	1.4376113	0.4638428	0.18541807	0.0047216397	0.020789165	0.04940088	0.25697437	0.18347387	0.6995127	3.5245457	5.331916	Tumor
447	0.30967653	1.9342799	3.672253	0.9548393	1.1116471	0.9819128	0.10191474	0.25398028	0.11277138	0.0050501875	0.27299672	0.03206979	0.044323318	0.074724846	1.2015412	0.22962645	0.7173251	0.01868161	0.07001147	0.5828348	1.0723487	0.11013417	0.0718583	0.1623058	0.3655618	B cell
448	1.185054	1.6968883	0.740364	4.477011	0.7451841	0.7858775	0.10810119	0.22616999	0.029074386	0.027916294	0.2533896	0.040549736	0.074633524	0.018029343	0.67350674	0.82842624	1.2650555	0.9612116	0.01268071	0.01689326	0.40539634	0.14236163	0.18078025	0.121682934	1.1551535	Germinal Center B cell
449	1.0190624	3.2817671	6.755459	0.17789923	1.1469135	0.023354497	0.0005440667	0.24264474	0.19274242	0.018489635	0.26181966	0.18238528	0.012240295	0.0074591637	0.8590648	0.019710047	0.9952344	0.10808594	0.061859675	0.044443566	0.2864131	0.18832442	0.09278861	0.6660725	1.1449767	B cell
450	0.45968175	0.61865044	0.0006949387	0.37965629	1.6491289	2.0282872	2.1230302	0.4129029	0.17755818	1.75262	0.8276668	0.8256601	0.80360425	0.011892812	0.8897808	0.5565584	1.4408765	0.006379438	0.0956187	0.008228131	0.013902305	0.14145282	0.13258578	0.2948241	0.6400658	CD4 T cell
451	0.12835129	0.0016718006	0.0038339628	2.19562	2.2321568	0.6649659	2.7094998	3.6981308	0.16327736	0.049390826	0.081155606	0.004529018	0.23216571	0.09704517	1.1175297	0.1991102	0.97061753	0.0019143337	0.023902152	0.026709115	0.019761166	0.12023184	0.06779647	0.25218442	0.1696432	Memory CD4 T Cells
453	0.5134634	0.6767728	0.3644963	0.55227566	1.4918581	1.9310968	2.4856915	3.7101524	0.09047564	0.004780448	0.20252924	0.124322735	0.25873703	0.0022110383	0.39357975	0.27100468	1.6286535	0.0008147306	0.018679338	0.041964374	0.048719842	0.08513346	0.08308877	0.87703544	0.492999	CD4 T cell
454	0.95880777	2.7512968	5.2340107	0.21006633	0.7626316	0.015766224	0.0047532823	0.9855799	0.28937638	1.3960778	0.35575283	0.29565358	0.023253705	0.02826187	0.96197414	0.003378379	1.2466842	0.16544673	0.10205448	0.077966295	0.42970955	0.1183326	0.053697713	0.6240402	1.0576801	B cell
455	1.3296379	2.7275856	0.9336952	0.38812786	0.78782487	3.0888455	0.53339094	0.7846058	0.66947556	0.019134691	0.9207217	0.030560818	0.03353637	0.028170982	0.8441688	1.2652191	2.1384437	0.00026525973	0.04067652	0.0126373945	0.16616686	0.19093436	0.15231009	0.62186384	0.68450236	B cell
456	0.70006686	0.9711689	0.041403536	1.4935201	3.3364296	0.1565737	1.1153245	2.8417437	0.2057594	0.87712896	0.49953908	0.6936463	3.2570636	0.025369395	0.65978694	0.06308105	0.73397386	0.49309903	0.04618913	0.02028659	0.09164648	0.07061161	0.16462202	0.2358402	0.45825958	DCs
457	0.9986215	2.2335048	2.3697736	0.21245751	1.0055141	0.015017696	0.00040978083	0.09299052	0.2800075	0.05418204	0.39556307	0.24070548	0.03684172	0.004630989	0.8234907	0.015335382	1.4236734	0.0716822	0.063359305	0.011645666	0.2897213	0.11522543	0.030668661	0.3814427	1.0725789	B cell
458	0.0015032748	0.07001472	0.016239604	0.6899849	4.296774	0.9888619	1.4327284	1.0445524	0.05579904	0.00085189124	0.09337762	0.2836142	1.1867247	0.0055139554	0.5631714	0.9161084	0.24558844	0.056946028	0.05301019	0.019116325	0.005484115	0.11889101	0.75082535	0.50615966	1.427575	CD4 Treg
459	0.48551533	0.44741753	0.60716975	0.27950066	1.2271357	1.3757548	2.1943314	1.4263971	0.94321615	0.4189213	0.25148425	0.092272386	0.17090116	0.028071878	0.6486869	0.48476025	1.3391309	0.001532313	0.06383985	0.009377341	0.039000083	0.099325314	0.09865415	0.3767634	0.6659008	CD4 T cell
460	0.33545664	0.35243735	0.06529141	0.9995659	1.6222675	2.2804844	0.29036918	0.098670766	0.22508131	0.13765669	0.3207173	0.1512721	2.2607296	0.29957706	0.5001484	2.0816183	1.0017365	0.021185754	0.007913765	0.00718191	0.025664886	0.30732092	0.29828042	0.12166516	0.3641742	MAC
461	0.16328931	0.02153782	0.000120577446	0.3113212	0.8640249	1.302522	0.9844287	1.3534403	0.6154094	1.0636319	0.31137618	0.50636166	0.8725592	0.07456763	0.9383604	0.3357345	1.0622851	0.022466643	0.06974737	0.006810302	0.044773754	0.0405962	0.09943568	0.37143987	1.2021521	CD4 T cell
462	0.7755276	1.2433786	0.46666622	1.4108278	2.2151668	0.32662702	0.75253093	1.7148983	0.31057972	0.04578488	0.17519006	0.01297713	0.014998168	0.002393683	0.40117142	0.14589883	1.399347	0.026044298	0.029947635	0.017289659	0.11459049	0.03770068	0.10300567	0.35964122	0.93915534	B cell
463	0.48310342	0.7026595	0.007911599	0.8966647	1.4133413	2.709374	1.8825039	2.6916652	0.11913918	0.058484428	0.2999314	0.02137804	0.09139065	0.0033735246	0.34514266	0.68375117	1.9322909	0.004009208	0.029200101	0.015542486	0.049046118	0.092833295	0.13520733	0.8092951	0.6388222	CD4 T cell
464	0.1682107	0.04635917	5.5984394e-05	0.2029854	0.12434859	1.422645	1.0148454	0.32213643	1.0412867	1.0938526	0.62791055	0.17316179	0.29904455	0.054650504	0.9962887	0.32459792	1.1773508	0.014049844	0.061057087	0.00096675626	0.4997598	0.020048074	0.051193666	0.2664193	0.6353685	CD4 T cell
465	0.20282337	0.40236765	9.8060955e-05	0.07797413	1.147044	0.8843073	1.5892562	0.32771254	0.20300391	3.5900972	0.44168863	1.0552279	0.6520413	0.014806683	0.98619306	0.11022359	1.242979	0.0056465566	0.05960239	0.009766558	0.010478582	0.0369647	0.028618349	0.13696006	0.7647077	CD8 T cell
466	0.026240312	0.1860105	0.10246265	0.945946	1.7294514	0.6130098	0.53589934	0.74857306	0.99872106	0.008675347	0.23309864	0.099835336	1.4272666	0.06411099	1.0852057	0.7116463	0.9939439	0.015763408	0.0356121	0.0028184543	0.27689818	0.028312672	0.31640065	1.0051159	3.2052224	Tumor
467	0.2790175	0.77582246	6.219626e-06	0.1824879	1.4820583	0.9996584	1.8457638	0.11211575	0.34911457	2.2160313	0.50970745	1.0013665	0.54622674	0.0145878745	0.67722225	0.2543721	1.0420156	0.0012951881	0.10462778	0.007980799	0.004662464	0.023526665	0.08258702	0.10600522	0.3601483	CD8 T cell
468	0.7793116	0.47373697	0.8865647	0.62264746	2.3796203	1.5481496	2.2551794	2.240313	0.49742642	0.039201945	0.26525697	0.47958472	0.62458456	0.03405043	0.49917287	0.30987507	1.4537414	0.0085490765	0.13457085	0.044795495	0.04210649	0.21149568	0.12715882	0.3961164	0.4773474	CD4 T cell
469	0.22258016	0.10910886	0.014906872	2.3046434	1.8270934	2.590484	3.2348862	0.8705839	0.15185933	0.0032455223	0.32010165	0.078803	0.2776834	0.0945803	1.5176643	0.5348234	0.79942924	0.01208816	0.1856761	0.030159026	0.042322196	0.2735059	0.22132792	0.16496184	0.50568235	CD4 T cell
470	0.35292992	0.08504997	0.31964028	0.61403775	0.97487867	1.3000478	1.2571383	1.1004853	0.045285415	0.008737217	0.26079354	1.494817	2.7682998	0.01768417	0.3869943	0.15098806	0.3658003	0.37921816	0.04011729	0.009675485	0.10080382	0.082371615	0.110060446	0.16224532	0.20258757	DCs
471	0.9263913	3.198141	5.2739587	0.7153232	2.5574956	0.010321198	0.0014018958	0.1780555	0.3546308	0.063414566	0.1951287	0.05189684	0.026201257	0.04660693	1.0293733	0.05271386	1.5454733	0.09926561	0.068300456	0.038574506	0.34905148	0.27676746	0.08741561	0.22416107	0.9926567	B cell
472	0.28983095	0.060024306	0.00024773626	0.9555632	1.1777472	2.361002	1.8434619	1.533264	0.29301414	0.19033909	0.22170433	0.1120315	0.36844182	0.023415577	0.71028435	0.5477531	1.3163494	0.007579503	0.069959	0.017295277	0.01890459	0.07610021	0.13373564	0.50467795	0.72029746	Memory CD4 T Cells
473	0.49369904	0.99429286	3.1728923	0.27209914	0.8869403	1.0228286	1.4252837	1.42289	0.048341453	0.19782333	0.10084073	1.9275987	0.43482396	0.004331691	0.3685775	0.1426212	0.29374292	0.120163105	0.27971295	0.09566194	0.13124251	0.302091	0.09995405	0.83353955	0.83608085	B cell
474	0.37543806	0.043443955	0.0008750005	0.9879669	1.0481324	2.6852322	1.7986535	1.8694375	0.2176871	0.2822423	0.53297335	0.05342169	0.39583063	0.09781115	0.6975054	0.8260902	1.5132997	0.012346341	0.021550382	0.014993484	0.076886535	0.15332681	0.113353826	0.25461993	0.36497015	Memory CD4 T Cells
475	0.7467284	1.2343621	0.83729476	0.28658202	0.9638467	2.1750612	1.1446134	0.3118204	0.29899612	0.39102888	0.71841323	2.6063504	2.2089677	0.13819298	0.57525504	0.442436	0.95399255	0.015505712	0.07499273	0.053621024	0.13646393	0.04535214	0.0636831	0.40007246	0.7354356	DCs
476	0.37473845	0.033905208	0.0	0.071259975	0.9404755	0.7038782	1.6952691	1.6605214	0.23259404	5.4759803	0.42503202	0.12368895	0.8837939	0.010687284	1.2380979	0.22215663	1.4601784	0.009511204	0.02173668	0.006840157	0.07752836	0.04504488	0.016967831	0.08824284	0.83188933	CD8 T cell
477	0.012847049	0.55591357	0.42463496	0.8579932	2.3829563	0.77889174	0.49383107	0.4887114	1.142348	0.008013947	0.1379283	0.0009822957	0.18407822	0.037486777	1.0279665	0.9930084	0.72592354	0.027958877	0.016965661	0.0030156514	0.13197708	0.10658331	0.5371506	1.9033695	3.8488293	Tumor
478	0.19002084	0.0029815328	2.4757706e-05	1.0528742	0.9867814	2.2919817	1.8430156	2.5082932	0.09364194	0.09497797	0.09658779	0.01321559	0.18169306	0.01799096	0.8313036	0.44993868	1.491563	0.0016317662	0.036272265	0.016985381	0.027446017	0.21935518	0.09218448	0.35969755	0.28697443	Memory CD4 T Cells
479	0.3461732	0.15504932	0.68067497	0.40868947	0.98091704	1.0763319	1.5833731	1.6238955	0.05716624	0.13025643	0.24158612	1.3024071	1.4673867	0.00918508	0.3475854	0.028666437	0.4454759	0.003893726	0.024273805	0.04199414	0.07659355	0.11355699	0.028895637	0.27714068	0.26918453	CD4 T cell
480	0.00074325135	0.69122887	0.5003382	1.5885943	2.7947392	0.0888422	0.072580114	0.15186608	0.031230224	0.010634095	0.081627	0.0014737498	0.11091479	0.011467765	0.934876	1.2604958	0.22053	0.01959298	0.0020604185	0.00444106	0.1132415	0.1253632	0.6173131	1.8305873	4.3148346	Tumor
481	0.6550494	0.7280376	0.3101722	0.48739547	0.6782291	2.660648	1.9367304	2.2472708	0.312628	2.1304128	0.53469646	0.5496558	0.32315022	0.06162767	0.5816562	0.7089084	1.7991729	0.014391023	0.0351245	0.023819432	0.07961628	0.07713853	0.0738717	0.8002068	0.75533587	CD4 T cell
482	0.12678605	0.0011322808	3.6302004e-05	0.7050547	0.5739958	1.5669352	1.1037297	1.5434427	1.522907	0.11931897	0.38405192	0.0056895316	0.97406757	0.13888392	0.8699487	0.5498501	1.2138736	0.101113364	0.027919205	0.0014172948	0.43546075	0.033457123	0.13466872	0.37611222	0.70894927	Memory CD4 T Cells
483	1.0187631e-05	0.70123255	0.35523313	2.0932956	3.0589695	0.033129532	0.11472548	0.1811925	0.03871633	0.0023216554	0.036578886	0.00013465516	0.22427596	0.0068150843	0.92963487	1.2814605	0.24045247	0.020260762	0.004914751	0.0030236288	0.059543617	0.048725694	0.63767344	1.4482707	4.9198337	Tumor
484	0.72457355	1.8690836	4.4579954	3.8586981	0.794649	0.008524724	0.0067773233	0.29955965	0.06272195	0.010125409	0.15325603	0.07535576	0.10574238	0.044492785	0.93664557	0.26062405	1.2534177	0.7155993	0.020285036	0.024583802	0.3033008	0.17815101	0.06735953	0.31546062	1.7755029	B cell
486	0.52982783	0.023092998	0.0006189532	1.2099308	2.115494	2.8995097	2.6540494	1.0291355	0.25678298	0.031128304	0.42354774	0.25323644	0.97694194	0.011753949	0.99271613	0.2758641	0.78359574	0.009410103	0.13402659	0.009515355	0.014515282	0.2811579	0.1210489	0.15719	0.1830069	Memory CD4 T Cells
488	0.34394002	1.1278197	2.0344796	0.3752833	0.2875733	1.318348	1.4315407	1.4131657	0.09945126	0.96804506	0.17877702	0.37041932	0.14168504	0.009593164	0.35891315	0.19561505	0.7369023	0.0063861287	0.04773031	0.051844385	0.13459402	0.11883156	0.02222432	0.6094675	0.77135986	B cell
489	0.9996636	1.7729652	1.0013456	0.6407858	0.84032345	2.5643477	1.3155785	0.98056155	0.33075398	0.39653125	0.65301645	0.3389733	0.98868084	0.08123335	0.47814038	0.9777851	1.5094843	0.0032788895	0.021905014	0.015056594	0.119078144	0.057026077	0.11129728	0.5458449	0.63137454	B cell
490	0.32169715	0.26376477	0.30820936	0.25105274	0.80746955	0.41526723	1.0568328	1.0914913	0.12180985	4.102251	0.357051	0.9857918	1.5656544	0.10804475	0.96440345	0.16951735	1.1330285	0.17313148	0.026662787	0.023427749	0.038325567	0.092195734	0.051977526	0.2631953	0.8919115	CD8 T cell
491	0.60731477	0.9414356	1.2342578	0.8140892	1.9548672	0.8679059	1.9199793	2.6802974	0.31021383	0.032177202	0.20091327	0.09369308	0.17386703	0.014130413	0.35645646	0.1302387	1.2381872	0.009008874	0.085752375	0.05358624	0.103476316	0.18909599	0.059145957	0.7277092	0.45843422	B cell
492	0.2991127	0.124198	0.2485786	0.70426077	1.0039446	3.0360615	0.80740094	0.99901384	0.14497669	0.48049924	0.73999876	0.7555073	3.459034	0.22351114	1.1285256	0.50745755	0.64417017	0.38174418	0.039012216	0.036187753	0.6323041	0.187271	0.19281805	0.33914432	1.24208	Memory CD4 T Cells
493	7.67846e-06	0.72274196	0.22076842	1.1179007	2.6774929	0.067711465	0.15857367	0.34094146	0.074017696	0.0029747677	0.09590809	9.478879e-05	0.13038182	0.021762736	0.9473988	1.6365846	0.27170637	0.00659129	0.0049882485	0.0058816266	0.10757633	0.2566866	0.9705248	2.7571924	4.1530495	Tumor
494	0.7482564	1.0128565	1.16798	0.8942522	1.3365483	2.0469205	2.1172256	0.4349834	0.20434484	0.00020033156	0.41954416	0.15403956	0.13053678	0.006007215	0.5155825	0.6645074	0.99678594	0.006537219	0.10593899	0.013489666	0.11510745	0.37507793	0.14716358	0.1756813	0.18415278	B cell
495	0.054078218	0.26180363	0.097660154	2.032542	2.7307606	0.32459137	0.59974647	0.77731764	0.03867864	0.07718809	0.06420947	0.19179453	0.99908406	0.008357599	1.0036639	0.75414175	0.53263754	0.02455427	0.008313458	0.009160822	0.020134764	0.049999926	0.3578321	1.0070169	4.24286	Tumor
496	0.00223247	0.6737153	0.36646628	1.3846844	2.3845513	0.086457595	0.0933671	0.33550507	0.058294795	0.0059579886	0.17214274	0.0069614807	0.048185285	0.05334758	0.93293756	1.26825	0.26579514	0.024268784	0.0029892046	0.0021350407	0.15148872	0.16710027	0.7353147	2.0752661	3.8347561	Tumor
497	0.76219964	1.0655094	2.3201604	0.56282	1.6592888	0.9836226	1.6633449	2.779528	0.23184064	0.0061474703	0.11598571	0.23510002	0.074723646	0.017759336	0.51476073	0.06185179	0.6375223	0.005755481	0.08065956	0.0386521	0.12604602	0.084021695	0.06054567	0.8201121	0.8846641	B cell
498	0.9887923	3.014898	3.0995312	0.527568	1.7970834	0.01368594	0.0040214392	0.3991062	0.3349294	0.032213405	0.22351576	0.049356848	0.020407712	0.0026690688	0.914909	0.022159837	1.6179101	0.08106468	0.06833478	0.023933243	0.30147794	0.15020384	0.04597511	0.39836714	1.0448309	B cell
499	0.06134774	0.0035265798	0.0069403155	1.3422054	1.209725	0.96871686	1.1251324	0.8987168	0.01622773	0.0013934486	0.16066262	0.12856968	2.607175	0.041591827	0.46734396	1.3502821	0.5286926	0.15777984	0.0031330085	0.012695357	0.029317949	0.09132453	0.25191984	0.054527476	0.2578307	MAC
500	0.32052743	0.00072761666	0.0152681805	2.913194	3.54612	0.45280388	1.886837	1.8847997	0.06430775	0.15116237	0.31802022	0.2733516	4.601581	0.036583856	0.7788001	0.34875944	0.39145398	0.67536724	0.022449665	0.015046665	0.040819142	0.11712805	0.2736813	0.028720377	0.09586107	MAC
501	0.3178538	0.23155977	0.37142763	0.09537215	0.38027883	0.42506903	0.997141	1.011436	0.46187848	3.7193959	0.19763072	0.9814934	1.3481386	0.045193836	0.9790591	0.17570978	1.1350148	0.018472025	0.09123299	0.017262848	0.09977074	0.04846683	0.032498483	0.31604737	1.0437708	CD8 T cell
502	0.12021595	0.016948316	0.004229378	1.2910805	2.3117077	0.70361483	0.39292696	0.27094093	0.92722994	0.3754183	0.18842007	0.09677366	1.985497	0.041604664	0.3144377	2.2532868	1.3834656	0.011901065	0.03297648	0.0025653786	0.015547427	0.224455	0.37550154	0.17110763	0.48937964	MAC
503	1.0121459	1.1992416	0.34343338	3.5898888	0.8839542	1.5046808	0.24588525	0.4005996	0.06313632	0.06028431	0.41485277	0.24503185	0.33031684	0.009015982	0.49776834	0.68454826	1.2353814	0.27535027	0.051327683	0.008403148	0.23407242	0.06086931	0.1242217	0.2177166	0.9969635	Germinal Center B cell
504	0.94919044	1.2032382	0.38854477	0.39218011	1.2690089	2.0608668	0.6746272	1.575714	0.39866567	0.04355157	0.3988626	0.036890637	0.021045174	0.019412532	0.52858716	0.60876477	2.0787873	0.045088563	0.037901327	0.0105481595	0.12057566	0.21587075	0.13168572	0.39032874	0.33503675	B cell
506	0.6085996	0.9823834	0.028209936	0.5213172	3.70738	0.76471686	1.5023041	0.7549508	0.9816908	0.36644614	0.6587596	0.16523352	0.63401467	0.053766146	0.8913815	0.33293578	1.0704663	0.04637524	1.5826842	0.008308255	0.027879084	0.14181082	0.83479154	0.4206248	1.1734966	CD4 T cell
507	1.0870024	2.7801723	4.6187234	1.3203907	0.97824943	0.11305298	0.029391343	0.20843427	0.22551964	0.029605204	0.26072153	0.10389275	0.023431398	0.048955753	0.84946537	0.10643955	0.92889315	0.09024335	0.04877568	0.048988573	0.29657036	0.2923624	0.075795755	0.38823834	1.3491994	B cell
508	0.83535	1.0738591	0.08276398	0.28812143	0.9382494	2.9144886	1.8073947	1.5216689	0.6504891	0.7097467	0.7979627	0.16851743	0.21368667	0.09247487	0.6531691	0.98153514	1.8196956	0.0069329394	0.029597607	0.0094370935	0.115387075	0.065680824	0.16510764	0.93565655	0.9444909	CD4 T cell
509	0.99032116	2.5913641	3.6334822	0.1256006	0.03474526	2.7819707	1.7354393	0.71404785	0.29925108	0.4421675	0.6451575	0.1525359	0.016013643	0.74705637	0.54383	0.8878987	1.0387154	0.00012523506	0.01885244	0.076334216	0.11308545	0.12575145	0.025393346	0.54325646	0.17362994	B cell
510	0.5653505	0.3276153	1.3403034e-05	0.9214435	1.3142257	2.809757	2.0436904	2.262595	0.091931246	0.060775563	0.34679252	0.046978377	0.22807933	0.017656447	0.58654046	0.71494275	1.9986955	0.009674098	0.029574994	0.008616339	0.029503172	0.14732459	0.13507923	0.4475607	0.39665073	CD4 T cell
511	0.000165185	0.8717235	0.48687112	2.2613947	3.1853104	0.0652259	0.259861	0.35856107	0.069153704	0.01148471	0.09420486	0.0003976284	0.23152918	0.024562612	0.94469976	1.2212008	0.35154045	0.03608438	0.006904388	0.010777111	0.08946216	0.073385626	0.75824684	1.6753032	5.218864	Tumor
512	0.5701082	0.0075898897	0.003159169	0.9569137	2.2526014	0.9401697	1.7723999	2.0682907	0.13307631	0.0048324084	0.1254743	0.6811588	0.11626301	0.022464681	1.0305681	0.18113135	0.99235797	0.27042705	1.1872907	0.012194254	0.017055715	0.19604431	0.060678054	0.096197374	0.05677895	CD4 T cell
513	1.1994812	2.8404133	2.4100986	0.2589447	0.9501297	2.5601468	0.79120076	0.7926866	0.5152378	0.0032331105	0.6087552	0.15807512	0.45955473	0.0057098386	0.52152956	0.7243138	1.6040418	0.012147622	0.031138752	0.020551236	0.23159681	0.07770933	0.10598298	0.6096636	0.63588625	B cell
514	0.17160255	0.13973428	4.098941e-05	0.22586353	1.3016325	2.1913607	1.7843261	1.1525344	0.9596443	0.49285075	0.34391207	0.48914343	0.29810527	0.0068853265	0.58116245	0.33032048	1.3532952	0.0012215155	0.0745281	0.005492661	0.009344798	0.04783073	0.10752521	0.60223323	0.96186644	Memory CD4 T Cells
515	0.5923573	2.4319675	3.6236315	6.1942368	0.93891346	0.74505013	0.08184887	0.017663404	0.004525669	0.0018445731	0.10828072	0.02058386	0.026774742	0.012858582	0.53963065	0.97277933	1.1088827	0.202651	0.014077047	0.043965373	0.3361915	0.27882656	0.22171661	0.06763933	2.7558203	Germinal Center B cell
516	0.4947357	0.6206542	0.017074114	0.70127404	1.2870038	2.7682817	2.3537352	0.38046622	0.1563602	1.5098624	0.88557154	0.66498107	0.54815054	0.08932612	0.92824906	0.7604548	1.4209676	0.00567973	0.08427617	0.013019682	0.014827277	0.08415077	0.15265758	0.30217925	0.67721015	CD4 T cell
517	0.022450961	0.61609405	0.4105299	0.9586407	2.5662494	0.44368252	0.57885087	0.8283108	0.61775124	0.009602951	0.1512491	0.1783296	1.1654372	0.08397086	1.2383789	0.2929323	0.61168605	0.022872925	0.024639525	0.010583764	0.09876607	0.088576	0.34588465	1.7449815	3.8112662	Tumor
518	1.0021874	3.400377	3.5367105	0.49686527	2.0115068	0.010098154	0.020069426	0.23270601	0.36468115	0.06719898	0.30198258	0.06274471	0.016559258	0.0019312935	0.9994531	0.026713673	1.4980758	0.09784246	0.07417411	0.010884966	0.39546502	0.10919491	0.062202413	0.28857887	0.9866429	B cell
519	0.10907551	0.0073017552	0.0030524435	0.2278173	0.62123275	1.5843757	0.9990394	1.0038424	1.6856203	0.36885384	0.42321876	0.12610729	0.7795726	0.06943878	0.9143955	0.54218006	1.6201149	0.00042802352	0.02137424	0.004362023	0.4776621	0.0223601	0.1264007	0.6052362	1.6253269	Stroma
520	0.6552401	1.299329	2.084205	0.14002678	0.07271142	1.5173641	0.80027413	0.111881204	0.63398504	0.04547407	0.9777881	0.0722568	0.07914077	1.2070019	0.69545203	0.6274181	1.0888478	0.005377785	0.01978052	0.0845302	0.12976404	0.20399839	0.0715909	0.18794815	0.11098264	B cell
521	0.1841267	0.30308133	0.2064332	0.35000107	1.0830802	0.6018809	1.2827872	0.32042223	0.29042503	0.1304475	0.17516725	0.97923	0.28474164	0.0024350088	1.5481002	0.37729457	0.4237385	0.007875269	4.435868	0.0063853855	0.013897945	0.020383367	0.018953186	0.04524043	1.6565374	Neutrophil
522	0.6230416	0.25394157	0.3316	3.2302165	5.4465036	0.21394747	0.12536865	0.5136779	0.24212176	0.025102017	0.2203855	0.06293989	0.18790331	0.095560305	1.141029	0.5962559	1.7452952	0.72166026	0.21244055	0.056474324	0.054543875	3.382303	0.18363449	0.22157404	0.9647427	Vessels
523	0.92993873	1.9229941	2.114693	3.7387412	0.6267249	1.280245	0.28172413	0.022596652	0.04642233	0.0014477109	0.29863706	0.019242065	0.032952763	0.005273322	0.48423603	0.8190283	0.73474556	0.40422592	0.03295977	0.012645673	0.41708604	0.048455663	0.1474925	0.07147942	1.610713	Germinal Center B cell
524	0.26277912	0.71231306	0.0015095071	0.029501824	0.98632544	1.3141288	1.147418	0.40567315	0.34012946	1.6712021	0.49321106	0.8932686	0.43950123	0.011707827	0.5091702	0.23015118	1.0647285	0.0010166737	0.04432797	0.02858881	0.011549029	0.02435603	0.0893944	0.46094418	1.0546983	CD4 T cell
525	0.69777596	1.7531744	2.5955806	2.6945226	1.2925916	0.008374373	0.010127822	0.2257164	0.15793005	0.029176448	0.18076463	0.024234211	0.13060686	0.011764389	0.5697017	0.19473916	0.9445099	0.11692471	0.032408927	0.026205463	0.19184487	0.15425055	0.03287811	0.11097452	1.2219604	Germinal Center B cell
526	0.9655933	2.1738727	1.4710546	1.6362296	1.1712433	0.06355294	0.2679137	0.32354927	0.41582912	0.07667226	0.3094842	0.14393644	0.17931892	0.010323211	0.78662086	0.09538273	0.955387	0.026755191	0.024192024	0.053481124	0.2432116	0.11660684	0.07852339	0.25872248	1.1376268	B cell
527	0.18618684	0.014025767	0.00019748382	0.14046186	0.65916455	1.0250258	1.1758543	1.3432465	0.1905405	3.008085	0.39556867	0.649109	0.9951664	0.12096119	0.7926603	0.21861367	1.0193342	0.06752469	0.014239831	0.0076142545	0.034428142	0.054631155	0.041914985	0.25818935	0.77597725	CD8 T cell
528	0.6676096	1.5490153	2.7093687	2.5129628	2.2873569	0.019253924	0.08282799	0.23789662	0.25919	0.02212883	0.1813068	0.050473053	0.017063597	0.021030905	0.79222673	0.10373025	1.1984677	0.6306201	0.023983551	0.02048411	0.29474854	0.14174987	0.048309628	0.15054242	0.9503831	B cell
529	0.055726282	0.4246341	0.89426917	4.319988	3.8928387	0.07278629	0.5144796	0.9659706	0.3869813	0.03317999	0.15781178	0.37731874	0.38196754	0.19838212	1.5366398	0.31474966	1.7425393	0.0014512255	1.1361179	0.523074	0.055493776	0.2961742	0.19614625	0.009773136	0.24111499	Stroma
530	0.40373704	0.9744734	2.1107297	0.43832013	2.1982653	0.16518731	0.58662134	0.99632186	0.11158662	0.027816525	0.124777384	0.9511502	0.4250304	0.021899723	0.3428884	0.6616389	0.3161554	0.039897997	1.3011694	0.067546844	0.21454501	1.0147127	0.7178383	0.5587468	1.3818341	B cell
531	0.56837445	1.2192719	1.2453285	3.0665991	0.94518197	1.5129547	0.022588527	0.017315138	0.012215469	0.0021223905	0.21633577	0.05165712	0.8682087	0.03027565	0.51189905	1.4838736	0.77472913	0.91370946	0.011432298	0.008956721	0.37559494	0.10578103	0.16233851	0.07283211	0.724894	Germinal Center B cell
532	0.3176195	0.013280154	0.23116496	0.97670835	1.0931667	0.8348118	1.5738097	2.2132852	0.07948646	0.7996026	0.14686716	1.0990838	2.95315	0.06777381	0.5649014	0.12558265	0.6746475	0.0025398713	0.01792913	0.023153665	0.055627286	0.13769187	0.027340358	0.11414528	0.24748601	Memory CD4 T Cells
533	0.030522186	0.26546648	0.4089346	0.64306647	1.2435479	3.0876129	0.26914093	0.94058	0.7138259	0.0040212194	0.20458059	0.0011549812	0.4243613	0.1256177	2.18911	0.29152617	0.87107736	0.05776276	0.047719207	0.0037814053	0.06402441	0.097097225	0.393075	1.2376798	2.7077022	Tumor
534	0.8538036	1.7649394	2.0004344	0.2662602	0.34119838	2.1826172	1.0697193	0.24753103	0.2536697	0.1782084	0.9298074	0.33302084	0.8622051	0.68426645	0.7124823	1.2647703	0.9825702	0.0670526	0.01705939	0.028536463	0.13935585	0.19780964	0.12380726	0.27183545	0.18820362	B cell
536	0.25165638	0.88137317	1.1125795	0.53534055	4.061714	1.3337466	1.6129733	0.63587564	0.45334566	0.15003048	0.2618623	1.5226402	0.9718551	0.0903676	0.28622934	0.90025234	0.47941774	0.021208001	0.11644313	0.035294734	0.041649476	0.21176805	0.5403288	0.56399375	0.8545033	CD4 Treg
537	0.6000712	1.1733309	0.9463627	0.28599015	1.0614504	0.9846374	1.0647696	1.4650174	0.38052598	0.005216532	0.16147853	0.09984197	0.08886318	0.020757344	0.28101504	0.23769824	1.1310791	0.0037925204	0.04052062	0.021753069	0.08632822	0.07323519	0.06673398	0.56806844	0.64426655	B cell
538	0.3348471	0.8685369	0.049350377	0.082355395	0.9616944	2.084283	1.9016694	0.73575824	0.87083113	1.735705	0.6472654	0.9266433	0.39432713	0.11791092	0.64920217	0.4425076	1.5126041	0.0028806666	0.07544284	0.0061557265	0.015801506	0.038492735	0.07956684	0.7879405	1.1532224	CD4 T cell
539	0.60289085	1.114821	2.40294	2.0641377	0.58838624	1.851394	0.93016386	0.37086284	0.0016006306	0.0009978071	0.26931667	0.049932823	0.12849358	0.026221355	0.5984679	0.9712948	0.5403597	1.5252886	0.12552251	0.0074811205	0.493107	0.27018297	0.22142762	0.24452336	0.9424109	MAC
540	0.37951273	1.2188797	1.3080323	0.08915722	0.20205158	0.9510058	1.3526368	1.1959765	0.099881016	2.375622	0.122850634	0.48320216	0.07050232	0.006784021	0.2334963	0.10697919	0.6669309	0.0029985453	0.051630504	0.040948905	0.08196449	0.061577998	0.011696295	0.3933694	0.43356448	B cell
541	0.1464301	0.07307111	5.1792933e-05	0.3017551	0.9662825	1.2315098	1.5886708	1.3170174	0.19166937	1.1348703	0.25915238	0.28895617	0.3473108	0.021197366	0.5890537	0.2996138	1.1383544	0.008435705	0.056839786	0.015280386	0.016894292	0.109391585	0.048860654	0.25523004	0.3625722	CD4 T cell
542	0.92001784	1.933164	0.8095406	0.47749934	1.0628322	2.8795857	2.5378022	0.67772436	0.29084346	0.5574785	0.788737	0.30961022	0.18224096	0.03556702	0.53409696	0.9842919	1.5502754	0.005520873	0.042882707	0.025562178	0.08768866	0.21692534	0.2023806	0.56915647	0.42028394	CD4 T cell
543	0.43587098	0.2367388	0.21790539	0.44467145	1.4104806	2.6985629	1.9792327	2.8596597	0.49059388	0.0006856418	0.16877948	0.01646298	0.11484506	0.002747863	0.4932823	0.38052982	1.9490353	0.0018763123	0.029532464	0.010297259	0.045056704	0.13178304	0.11016522	0.8973798	0.83298504	CD4 T cell
544	0.51300526	0.792532	0.2124109	0.31829095	1.8193401	1.8539863	1.8513726	2.7921076	0.08819213	0.29289183	0.3260593	0.09706173	0.15711471	0.0007110686	0.33095133	0.29450434	1.6410347	0.004734485	0.06874375	0.037320346	0.09511056	0.10748182	0.12981538	0.8129194	0.8397413	CD4 T cell
545	0.7113567	2.100513	2.736506	0.2729408	2.0661268	0.48315522	1.5347998	1.031185	0.54884624	0.24214505	0.23741287	0.9922037	0.7474103	0.0019328891	0.26666665	0.12530912	0.46594504	0.008745047	0.22557473	0.045426227	0.1783748	0.08274091	0.11648994	0.38919035	0.6679465	B cell
546	0.23411733	0.017294768	0.004281134	1.2737234	1.5185868	2.4573436	2.2546234	1.6296325	0.08930562	6.226599e-05	0.12908812	0.03769189	0.35054484	0.012824841	0.93156916	0.33985364	0.8616383	0.0067566913	0.07589975	0.028666457	0.014731767	0.23912853	0.111534715	0.20140427	0.1959134	Memory CD4 T Cells
547	0.35062096	1.1525582	6.186931e-05	0.054933242	1.1667676	1.0638661	1.6072367	0.05933098	0.4719176	2.3912888	0.67149675	0.6020685	0.39858118	0.018618293	0.7963865	0.31074217	0.98403347	0.0073524322	0.16914111	0.011101198	0.0088439835	0.026662622	0.08857808	0.097917184	0.40665773	CD4 T cell
548	0.51299435	1.1136228	1.2282553	2.5343316	0.9715943	0.36111465	0.13217376	0.45491198	0.041036155	0.0006220272	0.10736711	0.17173223	1.5440637	0.003495111	0.17865318	0.47784942	0.31340548	0.002882259	0.0074844006	0.03489327	0.11839883	0.0077231564	0.10496026	0.19006458	1.5230933	DCs
549	0.0003283103	0.5650262	0.28889227	1.0495468	2.7738018	0.2328132	0.041517943	0.13408495	0.08262259	0.003274153	0.10233034	0.0010516429	0.13205591	0.025026249	0.98761326	1.2274344	0.24553382	0.0124717	0.0012280125	0.003138415	0.0820164	0.09026013	0.6647011	2.0034342	4.283663	Tumor
550	0.41706738	0.896192	1.5410872	0.4983245	4.2155986	0.97079754	1.5918217	1.8263205	0.15703115	0.025004482	0.101682305	1.1168097	0.67232	0.00097021903	0.17590907	0.44418123	0.6474356	0.014416781	0.15624782	0.034075335	0.07445025	0.08561906	0.41761133	0.5645137	0.6465629	CD4 Treg
551	0.98796296	2.9944413	3.6720269	0.2560904	1.6146114	0.87583655	0.20276889	0.66174936	0.4173988	0.01943422	0.31139338	0.24695727	0.77445656	0.004382027	0.74202067	0.083973065	1.1721495	0.031091753	0.067445174	0.017840434	0.37635416	0.19557431	0.048384093	0.41654348	1.048148	B cell
552	0.00038127447	0.6521198	0.3285455	2.0884006	2.981688	0.06064741	0.12273321	0.34731588	0.036193635	0.007861329	0.050945166	9.802434e-05	0.17924586	0.01416724	0.8769094	1.4923624	0.30494237	0.019918209	0.010616712	0.02596253	0.06716866	0.078989945	0.7693156	1.8165843	4.9984965	Tumor
553	0.8593116	3.0887454	4.107119	0.1301752	0.8889742	3.1502273	0.16510554	0.04472294	0.4191803	0.06532928	0.84762496	0.5935665	0.17250225	0.010215784	2.2958555	0.12173877	0.72840565	0.03227858	0.14702226	0.008705179	0.23589598	0.15973616	0.038228102	0.33009484	1.4441034	B cell
554	0.28481537	0.12517495	0.052233007	0.9781691	1.2219995	1.9194977	1.4525257	1.8710006	0.1575455	0.21021056	0.18067844	0.06676311	0.3036141	0.13469245	0.51973486	0.53485525	1.0873235	0.0019222605	0.005951018	0.022547025	0.040423546	0.07972261	0.11596381	0.4566443	0.6809203	Memory CD4 T Cells
555	0.5660067	0.66214985	0.004823297	0.45976847	1.4897563	2.0605128	2.1341457	0.14939338	0.41362202	1.0244232	1.1097227	0.99389416	0.61538553	0.05130925	0.84932506	0.59364754	0.9267496	0.018195888	0.15409124	0.0044392897	0.36351588	0.06934996	0.16364995	0.14507222	0.4963684	CD4 T cell
556	3.193416e-06	0.53058946	0.22410016	2.304253	2.907617	0.02588298	0.18611044	0.19445363	0.02563509	0.0010800974	0.02618097	0.00012407337	0.2780084	0.0023441163	0.9492221	1.2434398	0.32691038	0.020830326	0.010273407	0.005244616	0.054110706	0.016904775	0.5782431	1.2031118	5.023059	Tumor
557	0.83492434	1.1847038	0.15105495	5.0281944	2.3384051	0.040337224	0.2736304	0.57417595	0.058051057	0.016141832	0.2311246	0.0107788965	1.4696183	0.018540202	0.49618852	0.953824	1.3640485	0.45411584	0.01452891	0.0062252833	0.2349327	0.086535096	0.21615663	0.08542207	0.8712482	Germinal Center B cell
558	0.4967287	0.82007694	0.3349754	0.65702826	1.7705905	1.6395453	2.4639308	2.9771552	0.1318804	0.004656387	0.22512294	0.18887933	0.115853034	0.0030397868	0.29784477	0.3435633	1.6671273	0.005677347	0.03388454	0.043189645	0.049541824	0.14324634	0.102262594	0.84011364	0.53468955	CD4 T cell
559	0.8344253	0.9732665	0.9700138	1.8566316	2.4043195	0.33486506	0.5530049	4.362525	0.24611619	0.05946657	0.1542812	0.10868709	0.07216947	0.039663743	0.75678265	0.090076484	2.2026668	0.04735807	0.10646904	0.045560714	0.17698288	0.08689971	0.059749316	0.645971	1.1069341	CD4 T cell
560	1.0521034	3.6000993	4.455918	0.26284418	1.7914677	0.03668487	0.015630765	0.3153321	0.30316585	0.032432955	0.28376648	0.04813446	0.021630393	0.0039994	0.9869742	0.06065368	1.2660999	0.036606703	0.10893744	0.02378063	0.40534768	0.15277936	0.042069953	0.2592692	0.9865321	B cell
561	0.00040899924	0.9926168	0.371584	1.029533	3.3950467	0.050949022	0.084280156	0.46533683	0.060125276	0.010651523	0.25123933	0.01316705	0.1122856	0.0967659	1.337643	0.3392464	0.16807196	0.057004247	0.031907935	0.19972722	0.10297446	0.09747437	0.61075455	2.1811898	4.5917845	Tumor
562	0.31556574	0.44706348	0.08787728	0.31372806	2.2749395	1.8015385	0.6670389	0.35169092	0.17611143	0.95096517	0.52390677	0.83648384	2.1406283	0.21773013	0.67831534	0.96197426	0.62658817	0.16066729	0.06620929	0.0074486583	0.17677669	1.138861	1.0252362	0.41260412	0.99369097	Hevs
563	0.4102664	0.12872763	0.0057505905	0.65421885	1.249144	1.440918	1.2619067	2.273812	0.09515638	0.5776935	0.35567296	0.28997758	2.4314673	0.020367965	0.446578	0.17476617	0.93771404	0.0016851147	0.00855478	0.016187053	0.12591203	0.06508109	0.06765255	0.2053911	0.3482698	Memory CD4 T Cells
564	0.037952542	0.040616374	0.0014761031	0.93822485	1.7635193	1.591104	1.8253511	1.9087706	0.080813006	0.032270167	0.1999869	0.036418635	1.2471005	0.058242675	0.7980955	0.117378235	0.36108232	0.0022593308	0.043902677	0.019504188	0.028653095	0.13658857	0.14370787	0.14035296	0.51536727	Memory CD4 T Cells
565	0.0012015129	0.9821141	0.19053076	1.0715437	3.0983057	0.071300216	0.14536384	0.54155797	0.06697925	0.013337252	0.23463306	0.019341076	0.18844177	0.12045301	1.4793861	0.38398203	0.2078562	0.009830009	0.008310551	0.014930732	0.0717112	0.1813284	0.5393488	2.8018265	4.924919	Tumor
566	0.42342788	1.56452	0.9730225	0.24177933	0.67322975	2.7165298	0.075966485	0.00035617832	0.3611547	0.013297205	1.1079102	0.009572627	0.08489258	0.3769576	0.8478331	2.5751884	2.1477952	0.0011309495	0.003052074	0.0017277187	0.085741155	0.38500294	0.3811882	0.03823587	0.08120708	CD4 T cell
567	0.18855165	0.115803726	0.028929025	0.23185667	1.6086369	0.77925855	0.82912606	1.1922946	0.100414656	1.1936208	0.27391338	1.3961911	1.9796398	0.014758831	0.27779472	0.14664677	0.8175208	0.0029609764	0.031845577	0.017342804	0.078231245	0.087550975	0.1589051	0.39729136	0.95192635	CD4 T cell
568	0.7740121	1.1000123	0.2996637	0.5241906	0.13340427	2.803511	1.7905555	0.521546	2.670829	0.047817215	0.9382275	0.6083627	0.20198803	0.26451546	0.974997	0.930485	1.7421824	0.0012610307	0.19127569	0.0026183538	0.17596902	0.023122193	0.05320257	0.4926394	0.6204946	B cell
569	0.7613789	1.1608077	0.23004961	1.5418823	1.3476229	2.2775018	0.95979804	0.10107156	0.15544175	0.002889397	0.73065376	0.08883005	0.5141772	0.010824065	0.3277499	0.9319314	1.324051	0.019615967	0.022032944	0.014438411	0.034650255	0.03917892	0.17978749	0.267864	0.8052466	CD4 T cell
570	0.1447223	0.02923874	0.007869986	0.88654333	1.2531904	0.9849375	1.9769824	1.06025	0.124760136	1.1775062	0.18971302	0.29724893	0.45489797	0.04738022	1.1248722	0.40798277	0.8202171	0.0049940776	0.049297728	0.024838313	0.08953358	0.24132259	0.09895254	0.09150809	0.4451742	Memory CD4 T Cells
571	0.39136878	1.2012537	0.6796626	0.27388003	1.1104122	1.4358393	1.8288699	1.9129949	0.08466681	0.13676886	0.24640484	0.08066021	0.026142906	0.0012792136	0.15792732	0.17944762	0.9723969	0.002197438	0.019471915	0.033166125	0.0879553	0.1139685	0.11243057	0.75161076	0.5081927	CD4 T cell
572	0.69249856	1.4570479	0.19595057	0.4859249	1.9005324	1.7307048	0.9517801	0.26492852	0.4612297	0.8116486	0.8067522	0.57953835	0.96423364	0.034382805	0.58996403	0.6887799	1.1430652	0.0014692768	0.07573612	0.012628097	0.032977022	0.093785726	0.25762042	0.33879685	1.162264	CD4 T cell
573	0.66086495	0.43928725	0.31341434	0.20033763	0.8173791	0.46915215	1.987322	2.288655	0.23951705	6.9670362	0.18227595	0.13004942	0.52484035	0.017108114	1.0871371	0.14336355	1.2069296	0.0014807711	0.031351592	0.02688873	0.08239459	0.12260791	0.016385827	0.3328989	0.97821575	CD8 T cell
574	0.82911026	2.1537757	4.3772287	1.0538453	2.016696	0.007951116	0.0036577568	0.37695193	0.2524856	0.11218092	0.315584	0.09085723	0.03909245	0.03702894	0.9392135	0.03646206	0.9865387	0.1604755	0.09276355	0.048621736	0.23968962	0.119920485	0.08688697	0.3260321	1.1115615	B cell
575	0.9195002	0.82868636	0.0006489379	0.9350702	2.4439323	3.2809873	2.5451236	1.2597194	0.7416561	0.1297092	0.7127667	0.20326318	0.3287079	0.013936078	0.65984505	0.8265793	1.999719	0.015351579	0.12585707	0.010040375	0.020282956	0.04135807	0.21551819	0.4919807	0.7590604	CD4 T cell
576	0.07457468	0.08565867	0.08128775	0.41020125	1.228874	1.5186578	1.2857839	0.096908495	0.07235757	0.012499409	0.24401519	0.13182877	0.108184345	0.08757732	0.27901158	0.97462684	0.083746105	0.06333255	0.057049423	0.062692	0.23645112	1.7899141	1.1014925	0.34826466	0.22648154	Hevs
577	0.23693046	0.006736254	0.00042706518	0.6750527	1.153382	2.7471018	1.7538115	0.7691144	0.998117	0.0028962942	0.45459	0.44924837	0.4639749	0.5571366	1.686121	0.5199952	1.0075319	0.0049364795	0.19033128	0.0050051603	0.058563862	0.14770894	0.10512398	0.16929004	0.6943095	CD4 T cell
578	1.0799252	2.490993	4.2034726	0.24535167	0.58263034	1.5178441	2.1012118	0.9800187	0.20173779	0.1116246	0.32074958	0.5979237	0.108533084	0.012382912	0.26524416	0.4517407	0.63659126	0.0010807795	0.082726575	0.082481585	0.11957954	0.1372432	0.084794566	0.5937312	0.51693755	B cell
579	0.7632972	0.92119414	0.0	0.28735086	2.1532922	1.8979669	2.6272707	0.10058397	0.48329404	0.68486184	1.3477104	0.302892	0.9568112	0.2961659	0.739779	0.63496524	1.1727552	0.004977833	0.15213555	0.004274749	0.025610238	0.148016	0.21599634	0.05527814	0.12603675	CD4 T cell
580	0.20197879	0.10535062	1.0993649e-05	0.14135076	0.9345429	1.7261039	1.4532386	1.0469035	0.9465351	0.98827416	0.31927162	0.36050585	0.26359963	0.062462423	0.60393655	0.4345922	1.2515454	0.0018297725	0.03409762	0.004180094	0.016963707	0.028641233	0.07649954	0.6203691	1.2159982	CD4 T cell
581	0.6168589	1.1603953	0.0034511487	0.4372843	1.8634105	2.3477519	1.8744826	0.016721293	0.46875322	0.03163712	1.2335699	0.45630667	0.72022504	0.39095184	0.63678265	0.8414309	0.95990115	0.0013917538	0.081817195	0.028316991	0.008768953	0.1559711	0.24774756	0.030339956	0.085107	CD4 T cell
582	1.008007	2.1142316	1.4964594	0.124649815	0.47555986	2.0368397	1.3725095	0.051380005	0.5525135	0.007911423	0.99799824	0.5246655	0.18907407	0.03384312	0.6032279	0.8167811	0.6747235	0.0018146908	0.044178504	0.006797613	0.07939292	0.10309003	0.11413971	0.15580413	0.06478579	B cell
583	0.026654681	0.5764818	0.38741922	2.097158	3.4247599	0.45948765	0.928147	0.74389714	0.4325936	0.28522074	0.08331371	0.07738476	0.4577497	0.013295737	0.8217778	1.2874119	0.76314414	0.014393913	0.040210135	0.0050775995	0.040018193	0.0587916	0.59920496	1.3256743	4.5059037	Tumor
584	0.6538901	0.93256444	0.01088009	0.75656927	1.7925297	1.2697424	1.9891618	3.3111386	0.26510414	0.088117585	0.50029707	0.016396027	0.29129702	0.037671927	0.4637787	0.36371487	1.8069013	0.0044111935	0.021505643	0.014251859	0.54326844	0.080603056	0.13620082	0.4817793	0.48612264	CD4 T cell
585	0.0024126417	1.0663072	0.16210635	0.8658002	2.9514003	0.12700167	0.10362711	0.4313148	0.22245859	0.0038604434	0.21803042	0.002106727	0.12585561	0.1870401	1.3304836	0.9834232	0.41542044	0.05327186	0.00966945	0.015055436	0.14548936	0.27087194	0.9484636	3.1503255	4.2101865	Tumor
586	0.8730253	2.3833609	2.2536569	0.16803591	0.7590522	2.259781	1.0375367	0.99061584	0.27879772	0.013136441	0.38162017	0.33103412	0.4409862	0.113630265	0.37784645	0.52371824	1.1141915	0.012498021	0.023577278	0.102672346	0.14293502	0.06897975	0.10254434	0.7742754	0.76197153	B cell
587	1.0254724	1.2551231	0.67355734	1.3197535	1.5436425	1.6815437	0.6762964	0.0819583	0.12565555	0.011906118	0.79667133	0.04721354	0.20444404	0.004980835	0.662291	0.65625435	0.9936319	0.82713413	0.04629378	0.004006438	0.25170982	0.099961065	0.17426404	0.08638883	0.38930666	MAC
588	0.7017804	1.278513	0.033589616	0.3435079	1.4748311	1.9196818	1.244659	0.24543625	0.30300215	0.18394837	0.97837186	0.19148457	0.4139443	0.0053484146	0.5433964	0.75110596	1.0865122	0.0027143036	0.12498343	0.012196145	0.04529697	0.050187394	0.27525404	0.20435454	0.4347619	CD4 T cell
589	0.9637397	2.5805814	4.142998	0.3800184	0.75518274	0.7985662	0.2276066	1.506244	0.08208791	0.011879902	0.21833314	0.047921136	0.007009055	0.0036007809	0.63042426	0.09477559	1.2536892	0.0703752	0.01839443	0.03305262	0.35473165	0.076806895	0.03471981	0.73718876	1.1450411	B cell
590	0.6340576	1.3791307	1.2271863	0.29528552	1.5142301	1.5783452	1.9137828	0.10973241	0.55465436	0.37641165	0.6397986	0.9432034	0.2765417	0.03421016	0.3710051	0.7620926	0.7047014	0.0021255363	0.11269344	0.06592716	0.048741374	0.08821265	0.18864869	0.32945275	0.8614269	B cell
591	0.45009553	1.0219765	0.5371132	2.343855	0.9358228	1.3468922	0.9900761	0.9945059	0.21243966	0.034393106	0.11765616	0.052275732	0.03588604	0.003539856	0.1800719	0.68763095	1.2290424	0.0037123421	0.02878576	0.039356004	0.0718181	0.043835286	0.15889706	0.3295569	1.1044086	Germinal Center B cell
592	0.5327444	0.7842651	0.016298322	0.13069901	1.3709021	2.252421	1.547904	1.6752356	0.4248485	0.7206522	0.74949986	0.13282806	0.22426306	0.47694966	0.46588418	0.90727454	1.915583	0.008078746	0.030958453	0.012708941	0.06505337	0.09688171	0.15891246	0.6524456	0.49803326	CD4 T cell
594	0.751692	1.5675085	1.0259057	0.25375307	1.3994929	1.2982107	0.99352354	0.86049765	0.23500717	0.5711558	0.41549283	0.04855007	0.05828337	0.014311776	0.6151718	0.34557414	1.6944251	0.018529525	0.041512005	0.0106918095	0.123958185	0.16038401	0.13177568	0.32660687	0.41304678	B cell
595	0.31580985	0.07860258	0.05788247	0.2015504	0.6691166	1.5705122	1.0670236	1.9298749	0.10994233	1.8692033	0.4582464	0.24991359	0.9832441	0.048106305	0.6177465	0.35415086	1.2493552	0.020190326	0.012531817	0.04679522	0.26188064	0.36174932	0.27895463	0.31442106	0.37771845	CD4 T cell
596	0.37560704	0.585456	1.1611992	0.13903925	1.0554507	0.46744856	1.1671555	0.9861374	0.09021671	0.27289015	0.29048914	4.1674027	1.2508706	0.040851854	0.20087591	0.020007191	0.16799572	0.0033511175	0.31515786	0.07078244	0.025249876	0.035026368	0.036635716	0.4101748	0.6152611	DCs
597	0.9936121	6.4244294	9.549966	0.3408197	1.8602393	0.16951868	0.11797281	0.30238423	0.30234188	0.017700829	0.30337778	0.4305994	0.31954423	0.011456474	1.0255516	0.09985335	0.8555077	0.06074014	0.179075	0.040281583	0.5569527	0.2597136	0.06855942	0.93052423	2.6842096	B cell
598	0.44981265	0.012801042	0.017416025	0.7000433	1.623939	0.70940137	1.8522209	2.6907167	0.19623525	1.1413022	0.27599382	0.5826521	2.0376518	0.031677414	0.6365586	0.04066453	0.9646744	0.0046701077	0.03993021	0.020263782	0.022151254	0.16441496	0.03179845	0.062099505	0.11569338	Memory CD4 T Cells
599	0.00014077795	0.5246233	0.44367462	1.5090089	2.4833162	0.045497462	0.038302127	0.22127748	0.03520655	0.009424934	0.063092984	0.00019411599	0.11006523	0.021949083	0.9467549	1.2129807	0.21498713	0.11416473	0.0035838499	0.004607713	0.09028566	0.108259104	0.63701594	1.6704671	3.9953423	Tumor
600	0.8888817	0.52867776	0.23821498	0.89988375	1.4004651	1.9765711	2.2722013	4.363084	0.16060668	0.011287091	0.17431155	0.052201997	0.45180172	0.019054502	0.42892775	0.48431572	1.920515	0.0022814157	0.06559342	0.038343042	0.048209857	0.20635611	0.10532386	0.31781727	0.10835193	CD4 T cell
601	1.2982588	2.985417	5.9253693	0.19671325	1.1091477	0.0030149673	0.011216384	0.5653859	0.32363167	0.049446046	0.16983742	0.15394802	0.0075577064	0.00807328	0.97271305	0.015389538	0.9503997	0.05769025	0.060747523	0.02553604	0.37070742	0.1328859	0.050480295	0.6370459	1.1656582	B cell
602	1.0321531	2.2154212	0.98085356	0.65011185	2.9200406	0.25317976	0.21760555	1.5362663	0.37792194	0.9919617	0.37855858	0.058190964	0.18702355	0.0044521745	0.9253887	0.119352564	1.9544119	0.13551575	0.08939552	0.015281615	0.19090457	0.27773613	0.051340446	0.3080999	0.8528054	B cell
603	0.39136878	1.2012539	0.6796625	0.27388003	1.1104124	1.4358394	1.8288699	1.912995	0.08466682	0.13676886	0.24640484	0.0806602	0.026142906	0.0012792136	0.15792732	0.17944762	0.9723969	0.002197438	0.019471915	0.03316612	0.0879553	0.1139685	0.11243059	0.75161076	0.5081927	CD4 T cell
604	0.18648896	0.09291525	0.07623659	3.0851781	2.96012	0.1773175	1.101642	1.0407526	0.10498251	0.13037336	0.23352484	0.09093427	3.2340446	0.084838204	0.69112945	0.9898118	0.5412166	0.2652467	0.046564236	0.022877758	0.027832374	0.18675259	0.27761608	0.08282557	0.116117395	MAC
605	0.110053726	0.017101644	2.787591e-05	0.16458432	0.3739157	0.5346095	0.68778235	0.99329007	0.657999	2.6578865	0.31876704	0.35766956	1.2600098	0.05047156	1.0268396	0.20888707	1.0504005	0.084307514	0.07963253	0.0051740906	0.106623955	0.025311528	0.055512324	0.20358627	1.066463	CD8 T cell
606	0.040748905	0.1489336	0.31658843	0.5856299	1.3834378	0.5620132	0.27872866	0.93529564	0.11533193	0.06416339	0.15603411	0.048423115	0.5525953	0.1498859	0.9491604	2.4986248	0.18689206	0.1057557	0.021768473	0.027447632	0.8930408	3.8217022	2.2166793	0.78447247	1.2033582	Hevs
607	0.36739805	0.56810445	0.6354413	0.19549261	1.6121864	0.49364442	1.1495796	0.72604114	0.3808531	0.060798272	0.24823299	1.5308735	1.0057677	0.00049856654	0.7306076	0.09061052	0.26590264	0.007076653	2.5560062	0.026384851	0.029461175	0.011917939	0.051119577	0.26422736	0.9985581	Neutrophil
608	0.9969021	2.1494071	0.016597463	0.16292882	1.9564519	2.1379168	0.5362399	0.42816082	0.48014504	0.12798995	1.0123917	0.09010683	0.21341608	0.08869703	0.5289774	0.8626498	2.0791824	0.03125671	0.04469871	0.008080338	0.05257597	0.012672208	0.16191235	0.2323473	0.37537935	CD4 T cell
609	0.26944527	0.6413235	0.00020254655	0.05413173	1.55241	0.93967175	1.883636	0.5006692	0.32561353	3.3148742	0.5323427	1.0187583	0.5564359	0.0042128926	0.9589946	0.21738555	1.2373339	0.019529127	0.225607	0.0018385528	0.01725782	0.041493315	0.083369866	0.25838786	0.99531037	CD4 T cell
610	0.2890053	0.5671863	7.087529e-05	0.06788408	1.0893556	0.98376626	1.707169	0.34678185	0.37913582	3.0386567	0.47147453	0.84081817	0.62089807	0.035161417	1.0170805	0.2535707	1.2261329	0.008733458	0.16314796	0.006046328	0.013693264	0.023237007	0.04110622	0.19108981	0.99572986	CD4 T cell
611	0.68563694	1.5586363	1.0691303	0.33413523	1.0254812	1.380911	0.4489779	0.41966188	0.27465662	0.01113658	0.28677288	0.669138	1.6982408	0.0027171539	0.34805298	0.5750975	0.5918878	0.17020385	0.03737934	0.027860079	0.087965734	0.024623308	0.08564815	0.3196893	0.9936297	B cell
612	0.78054774	2.8277793	2.506241	1.1144642	3.7015753	0.020153215	0.01755829	0.5099738	0.342562	0.52565247	0.50075704	0.62262297	1.6917973	0.02832052	0.9713839	0.034478977	0.6499441	0.1733706	0.058431767	0.07220072	0.14200278	0.1519337	0.1902691	0.19420764	0.859104	B cell
613	0.96278274	1.2423685	0.0014625696	0.12204735	1.5876236	2.2271836	0.2362939	0.010891984	0.4363947	0.052882846	1.1488689	0.035132807	0.234436	0.05538741	0.9174744	0.5803015	1.2333124	0.017832033	0.051896147	0.00088888005	0.02199605	0.058073115	0.12919772	0.026798556	0.21384421	CD4 T cell
614	0.20492212	0.2494465	0.019820143	0.18194556	0.27256843	1.7795702	1.4038427	0.8560597	1.3624649	1.5155576	0.46056244	0.23775885	0.15610006	0.1378834	0.7439231	0.58343726	1.2345766	0.003271707	0.024615679	0.001365565	0.025474431	0.009287534	0.047782205	0.62992084	0.9413559	CD4 T cell
615	0.93786293	3.0494912	4.143292	0.23856688	0.22824681	3.1364844	1.9299768	0.5450302	0.3023663	0.6127133	0.54021883	0.68171006	0.13213074	0.09555931	0.54063404	0.83138794	1.2485483	0.0047933445	0.053169645	0.1927558	0.13246892	0.12190196	0.059254628	0.7588261	0.6591045	B cell
616	6.520698e-05	0.7163756	0.6068821	1.938417	3.1342692	0.02063424	0.09864623	0.2305015	0.042709455	0.0019211547	0.03506169	0.00045339554	0.20210494	0.013198525	0.9493038	1.202785	0.17247355	0.014709389	0.0054829903	0.008077702	0.07888405	0.07879933	0.6560424	1.5995103	4.957505	Tumor
617	0.20183146	0.013993391	0.0044351383	0.42606273	0.81064856	1.4847103	1.2678146	2.0569403	0.09589155	1.7146987	0.22214994	0.27555975	0.99795556	0.02670151	0.59603655	0.19663775	1.0081775	0.0006896681	0.014127714	0.019187149	0.04482484	0.11599847	0.04703418	0.41523615	0.933415	CD4 T cell
618	0.2149852	0.73050314	0.031929694	0.07184612	0.5945888	1.8889104	1.6619139	0.3905365	1.420019	2.119861	0.553867	0.85504323	0.18937089	0.09230281	0.8269299	0.20687991	0.9784522	0.0036560586	0.103576995	0.0059974194	0.011609813	0.006043682	0.040525	0.5648697	1.0861912	CD4 T cell
619	6.0631435e-05	0.8046259	0.67165124	2.580926	3.3475175	0.019949367	0.12927683	0.19107302	0.01578146	0.0049560266	0.033556394	0.00038041393	0.27412295	0.00998553	0.92676914	1.3223782	0.2387393	0.031438287	0.01075705	0.0026519294	0.049379304	0.07100628	0.6686042	1.2929233	5.3145137	Tumor
620	0.7391373	1.3784591	1.7005384	3.2545817	0.32767096	1.2903988	0.09406771	0.352174	0.045066833	0.00033611283	0.21280289	0.057641692	0.06558931	0.0045742765	0.5884579	0.90097624	0.9274003	0.8560877	0.016413549	0.007090356	0.41742167	0.071069814	0.14519	0.22243422	1.2909701	Germinal Center B cell
621	0.015458349	0.39707348	0.080035776	1.0726528	1.7432263	1.0854229	0.39804283	0.38907287	0.24335264	0.5858878	0.3826263	0.018307725	0.31054413	0.06694553	0.9818368	0.6089867	0.60704154	0.0059615085	0.013004505	0.0035739297	0.5446295	0.053380236	0.5913823	1.551155	3.5824497	Tumor
622	0.28045171	0.4464088	0.053355858	0.068485565	1.0971065	1.9579595	1.6816502	0.96076673	0.30290154	2.735959	0.8085633	0.8469578	0.8167985	0.29665282	0.95149773	0.4936852	1.6948316	0.0031952504	0.033054713	0.0137377875	0.041184656	0.1519037	0.078300886	0.33720732	0.9757234	CD4 T cell
623	0.28103098	0.47159967	1.0883878e-05	0.08930417	0.75503844	0.92696244	1.3885584	0.35536018	0.2994213	4.345042	0.506801	0.66233236	0.51318705	0.017461145	1.5118057	0.16497797	1.3274349	0.012660229	0.12809223	0.0055187	0.016904272	0.015048841	0.027377376	0.19580114	1.29215	CD8 T cell
624	0.015720291	0.54478896	0.17090948	0.83219963	1.880304	0.9998631	0.39128914	1.0005478	0.7355595	0.018591482	0.24757776	0.034062367	0.6575769	0.05881948	1.9069133	0.6024811	0.62651134	0.16177964	0.03521597	0.010669713	0.69507146	0.17630343	0.52118087	2.19486	3.812034	Tumor
625	0.14850603	0.040165927	0.07069284	0.6991934	0.3973421	0.3926408	0.9797354	2.0247722	0.049401514	3.6963952	0.3353414	0.5603898	3.390233	0.0470904	1.2892457	0.09545965	1.0810586	0.00079530326	0.010608031	0.01599151	0.035290033	0.083031274	0.011836576	0.11992191	0.68411314	CD8 T cell
626	0.646303	1.6670765	2.0034208	3.529277	1.2106344	0.5134301	0.09719947	0.04361468	0.12708071	0.013444648	0.18524417	0.06905513	0.40406176	0.018514967	0.6241975	0.4171199	0.9766914	0.01794303	0.018825242	0.00551915	0.19555804	0.12845838	0.08118104	0.07904123	1.0932342	Germinal Center B cell
627	0.7948269	1.9969889	0.98377246	0.55117106	1.8970209	0.4692816	0.19835834	1.836367	0.21402635	0.03696177	0.14607905	0.025837243	0.009980431	0.00097006984	0.33979076	0.04165296	1.3937101	0.041936345	0.04092878	0.024972241	0.21218549	0.06319027	0.047895458	0.6543321	1.06491	B cell
628	0.24568075	0.19473003	0.041848388	0.2808928	2.019113	0.6549144	0.8707326	0.78860885	0.35254443	1.4282044	0.26201385	1.5071197	1.5381263	0.004406206	0.27963948	0.33226824	0.89585286	0.006604948	0.042871978	0.015702154	0.028002733	0.026344081	0.20185496	0.4651149	1.4165888	CD4 Treg
629	0.87142265	3.3850038	6.5654426	0.44787163	1.957976	0.028653402	0.17452924	0.6231854	0.29404455	0.024329985	0.20516361	0.09738429	0.19650587	0.011706508	1.0824145	0.09398062	0.9793964	0.09419566	0.31674293	0.029836958	0.4165641	0.17293975	0.04567209	0.4348761	1.2753347	B cell
630	0.50137323	0.6997434	9.038688e-05	0.19514081	1.7201899	2.0911818	2.467608	0.030602098	0.74724597	0.99928534	0.9680406	1.5975181	1.0028585	0.08975995	0.865081	0.318075	0.8904774	0.0049432195	0.17942803	0.008269212	0.0033840954	0.10514245	0.12749319	0.227895	0.6475868	CD4 T cell
631	1.0555879	1.1836491	0.23329806	0.09897515	1.0164204	3.1220937	0.10490921	0.0064888704	0.47597933	0.06095873	0.9958949	0.42556226	0.6444242	0.043486428	1.3337425	0.39524418	0.7372971	0.053125683	0.043807656	0.006161995	0.045667544	0.16389391	0.058851894	0.04007656	0.14423127	B cell
632	0.35321575	0.6934846	0.0020601111	0.1069935	1.4425365	1.4436172	1.6786662	0.908857	0.1548813	2.3805678	0.62959343	0.69131404	0.65991575	0.01620114	0.54375124	0.2809022	1.3645723	0.0029273813	0.064779215	0.016316574	0.015923453	0.13769245	0.1418337	0.2934531	0.7594444	CD4 T cell
633	0.48512432	1.3201946	4.193651	0.25733534	0.21330011	1.9436417	1.3794488	1.8055258	0.07506127	0.0068836766	0.14640962	0.24779974	0.045490444	0.0068621435	0.36503613	0.12823875	0.50256443	0.0037190132	0.08584385	0.015956983	0.17729309	0.14821781	0.020920523	0.9199513	0.62963396	B cell
634	0.49286434	0.6451631	0.4629138	0.16967727	0.8234509	1.0723041	1.1183444	0.5583719	0.29236922	1.7547551	0.30947417	1.8556244	1.960836	0.115934774	0.47263098	0.4563792	0.98192394	0.003627691	0.055471603	0.067387305	0.059000283	0.051383786	0.08379553	0.25802147	0.6532913	DCs
635	0.005444385	0.43785274	0.19358514	1.5374249	2.375587	0.19631569	0.062733695	0.081190735	0.0710157	0.023166457	0.06936916	0.00969307	0.2594082	0.012598182	0.98245186	1.0701925	0.37164038	0.022613881	0.015922256	0.0022016796	0.042445146	0.054839898	0.461277	1.0925422	3.9547236	Tumor
636	0.001852471	0.6673235	0.3027868	2.6303263	3.3384132	0.022815041	0.29838935	0.37960228	0.1421032	0.022849305	0.08752401	0.009208103	0.3370366	0.026647793	0.91593677	1.336253	0.32307252	0.025980867	0.0127652045	0.002360383	0.043542303	0.033960633	0.8290373	1.7458185	5.683691	Tumor
637	0.14077842	0.3839176	0.39187506	1.283278	0.39375517	0.9654564	0.2987954	0.5070143	0.1178161	1.138174	0.528472	0.7490281	0.5073146	0.1478594	4.703492	0.10694614	0.71250045	0.06371333	0.062240697	0.087412804	4.989451	0.41606912	0.08798401	0.14299434	1.6169924	Stroma
638	0.28045171	0.4464088	0.053355858	0.068485565	1.0971066	1.9579595	1.6816502	0.9607669	0.30290154	2.735959	0.8085633	0.8469579	0.8167985	0.29665282	0.95149773	0.4936852	1.6948316	0.0031952502	0.033054713	0.013737788	0.041184656	0.1519037	0.078300886	0.33720732	0.9757234	CD4 T cell
639	0.65611553	1.3282924	0.7923037	2.813534	1.3124874	0.92187816	0.14169759	0.09622729	0.23326126	0.018870324	0.052434396	0.08739584	3.0367098	0.009425234	0.21004073	3.1045892	0.668707	0.0010076648	0.0036592125	0.0141131515	0.05059229	0.0758123	0.07310187	0.021815207	0.25101838	MAC
640	0.6297327	1.5130882	0.99006426	0.31122166	1.1500875	3.876335	0.052449074	0.010155418	0.36965057	0.07322406	0.6504282	0.27939567	0.3045343	0.24708502	1.1504909	0.98530275	0.5583945	0.13428159	0.009264398	0.17634122	0.13544089	1.0397431	0.3025824	0.69112605	0.78296006	B cell
641	1.6262195	4.563481	10.369657	0.18845369	1.1342705	0.04247826	0.041632455	0.41596252	0.39401656	0.2857326	0.2312491	0.37863412	0.14254256	0.026673136	1.6703672	0.041737232	0.8996616	0.08281397	0.123087205	0.09789479	0.46967655	0.14436148	0.04050706	0.39213026	0.96643233	B cell
642	0.5933038	0.92588526	0.2591103	0.29240993	1.173626	1.8155496	1.5723172	2.0636268	0.20690152	0.8162853	0.25891513	0.18976821	0.48021385	0.01805956	0.28917864	0.36658263	1.4499837	0.0015479608	0.03221779	0.048129935	0.085787795	0.08448391	0.15169464	0.9565936	0.9324237	CD4 T cell
643	2.3688775e-05	0.68766147	0.521529	2.0345016	2.9834003	0.025565622	0.12415782	0.20828855	0.039806057	0.0038434989	0.05462551	0.00029850286	0.16665088	0.009923126	0.9362781	1.2548877	0.23637657	0.033065908	0.005864701	0.0051639164	0.09910149	0.0695175	0.6092061	1.5398767	4.8451567	Tumor
644	0.26538685	0.3452295	0.06567294	0.15029953	0.9622515	1.5241023	1.1773695	0.97556597	0.21997286	1.097736	0.64808625	0.8626347	1.427243	0.42440856	0.4796968	0.60915655	1.1668864	0.024495421	0.023942493	0.010133722	0.059303734	0.21561697	0.3082509	0.51068914	0.81481403	CD4 T cell
645	0.31425413	0.40473247	0.0006499517	0.23879337	1.6125405	1.5206102	1.8385042	0.9199618	0.1418609	2.4478216	0.65309083	0.73993987	0.8520643	0.017190488	0.83045584	0.2922697	1.3201526	0.0084193265	0.06485021	0.0094902245	0.029385021	0.15101627	0.109675355	0.24872686	0.6947354	CD4 T cell
646	0.6503703	0.9807957	0.11631689	0.64350957	1.0768174	2.706024	1.6418104	1.7296644	0.13460775	0.17382286	0.57877207	0.10255235	0.1947714	0.02021728	0.5408726	0.8114249	1.8103793	0.008467326	0.019854708	0.016651284	0.22267446	0.13652945	0.1609947	0.6085885	0.80792075	CD4 T cell
647	0.3126582	0.0021404088	0.8667291	0.87169933	0.94364345	3.2335432	3.5086896	3.9475083	0.17372432	0.055413052	0.08567653	0.12516735	0.107532635	0.06810101	1.2254264	0.18863212	1.4325671	0.0053579323	0.046685204	0.04479944	0.04561539	0.50394106	0.054827143	0.7964063	0.3170901	CD4 T cell
648	1.7995986e-05	0.6715636	0.26402298	2.423512	2.999732	0.042169366	0.23860404	0.1839071	0.019540785	0.030657802	0.030159015	0.00064547546	0.44657674	0.0070397444	0.9754553	1.1969835	0.35375148	0.032642677	0.009466567	0.0027958185	0.030621612	0.03500278	0.5328264	1.098179	5.2566123	Tumor
649	0.43180525	1.0161482	0.005404567	0.072371885	0.99712044	1.6110926	1.0115181	0.5459286	0.29157987	1.4801888	0.5527659	0.21213064	0.2829241	0.008783598	0.580482	0.70665413	1.6720538	0.014562125	0.056041583	0.0035183989	0.03044898	0.021774873	0.0951129	0.3971769	0.80164194	CD4 T cell
650	0.8938772	1.5397127	0.037235405	0.4051274	2.0080428	2.3593314	0.9448182	1.2207272	0.30067077	0.02603622	0.72109276	0.008750983	0.15025163	0.0032645862	0.3177662	0.7740164	1.9480813	0.007554925	0.029501837	0.009302881	0.055293616	0.020821532	0.20203252	0.4711487	0.5094869	CD4 T cell
651	0.5596722	0.9881634	0.012622291	0.38002917	1.825418	1.0473465	1.2399793	2.4933374	0.26831868	0.20937698	0.22343668	0.064706035	0.48027605	0.030565273	0.29290506	0.23003769	1.3833044	0.0034011002	0.03812442	0.018066078	0.053096753	0.04027309	0.11161825	0.39803913	0.3209691	CD4 T cell
652	0.5122048	2.0180373	5.4753513	0.35675976	1.3181249	0.63620883	0.83567905	1.1317459	0.15944359	0.0078071943	0.16619457	0.9670635	1.15551	0.007525993	0.42643598	0.087804176	0.6634743	0.024611635	0.059754018	0.042084333	0.20758694	0.11660059	0.087475166	0.5452353	0.68212444	B cell
653	0.52383226	0.0058072824	9.9933204e-05	0.99390304	1.9940481	2.7121372	2.201769	0.81302726	0.3401172	0.23337951	0.3865034	0.6035406	0.71759254	0.012982648	1.3325298	0.3146685	1.0243877	0.012835397	0.15639858	0.012676629	0.030508272	0.30918914	0.15174681	0.14264429	0.4185268	Memory CD4 T Cells
654	0.60204464	0.88057613	0.68719923	1.5961245	0.96782345	2.2030342	2.5555398	1.1280037	0.014047046	0.0019304183	0.3336008	0.050409157	0.037806917	0.00018462197	0.7250484	0.9679991	1.4221449	0.75122094	0.07613847	0.02328934	0.20545183	0.19690281	0.15285794	0.47002438	0.7492095	MAC
655	0.21293107	0.31332278	0.18947075	0.45684513	2.2638173	1.061436	0.56989443	0.52191275	0.18879567	1.049321	0.47102123	0.3865637	1.9696954	0.5933298	1.0038463	0.8551195	0.6695217	0.15122455	0.4407541	0.027972575	0.033751443	0.9990384	0.7545047	0.123970896	0.6843546	Hevs
656	0.8554587	2.9428139	3.2097387	0.552788	0.9917442	0.057539452	0.3646434	0.523822	0.25080246	2.1536264	0.20069255	0.052977584	0.02218649	0.0035428738	0.77743775	0.047104392	1.0330232	0.031876456	0.03515404	0.02565981	0.29058218	0.09830211	0.03393389	0.37345374	1.1815497	B cell
657	0.9785113	2.2919319	0.015039406	0.053470295	2.5630808	3.005381	0.47035402	0.603499	0.48455876	0.24466771	1.0859548	0.036812447	0.16739504	0.041234996	0.7422298	0.61459064	2.4499364	0.007875539	0.040666476	0.004167725	0.08112648	0.060611915	0.21343274	0.3680583	0.6200019	CD4 T cell
658	0.0067524104	0.24654552	0.5176761	2.5993223	2.440901	0.99693453	0.06483987	0.9029177	0.20740491	0.04660707	0.28650248	0.00013016102	0.3608236	0.29349858	2.0248322	0.6235492	1.6371704	0.033077884	0.14270483	1.0122619	0.098100685	0.23598026	0.21557873	0.042928144	0.15258938	Stroma
660	0.7622834	1.786217	2.5428963	0.4429236	0.13350376	2.994661	1.8442277	0.9568918	0.2636576	0.12594946	0.7989369	0.08779282	0.08987389	0.32191154	0.57664305	0.8633302	1.1724329	0.001039834	0.02110921	0.044723585	0.26892212	0.16369429	0.09810911	0.7729026	0.32151663	B cell
661	0.61407864	0.26444256	0.9650119	3.0098813	3.171015	0.6342669	0.19870359	0.71213615	0.1333187	0.022446413	0.15688539	0.6468934	3.970314	0.042650763	0.42623547	2.190993	1.1399524	0.00727174	0.036442995	0.016903065	0.09760739	0.2482099	0.23075163	0.13181205	0.32689252	MAC
662	0.78958803	0.9693875	2.084553	0.502809	0.7843427	1.6208103	1.7682518	2.987899	0.09753102	0.0016848133	0.12483143	0.152224	0.021824518	0.044654083	0.5703892	0.13356422	1.1224501	0.004211078	0.14473897	0.03862543	0.16517717	0.28978533	0.091649875	0.5696212	0.5367096	B cell
663	0.76092094	0.5546159	0.09246649	0.7544067	2.4396687	1.9820921	2.0305507	2.5525153	0.11748602	0.24986331	0.67812335	0.16240317	0.6318245	0.0011650925	0.44276285	0.51412034	1.9563161	0.075781904	0.07119048	0.022164237	0.08350112	0.10673625	0.19179149	0.4622142	0.44880125	CD4 T cell
664	0.3513138	0.17800172	0.64394903	0.21305531	0.8549033	2.419437	2.3326976	2.6602106	0.3384714	2.5563796	0.48135233	0.68927956	0.7014961	0.3380153	0.8337696	0.3212044	1.5803868	0.009880531	0.01735231	0.07897689	0.10109229	0.29850876	0.079358235	0.8356643	0.8193601	CD4 T cell
665	0.024298754	0.08575156	0.7156573	0.2834134	1.5061215	0.69923174	0.41134965	0.19866776	0.1443752	0.2928534	0.07696593	0.26688448	0.07186554	0.14946987	0.5311095	2.3903327	0.06483418	0.88186944	0.107349135	0.02128453	0.09962005	4.2845173	2.3242772	0.89015496	1.4393799	Hevs
666	0.9940687	2.5727267	5.1998773	3.2748892	0.82463884	0.034336973	0.14746594	0.5849117	0.13096052	0.0117837	0.11016189	0.04904835	0.0051436075	0.009923809	0.7106984	0.07941737	1.0237253	0.023279618	0.04761194	0.035149395	0.35836467	0.14089015	0.025301438	0.440683	2.3375397	Germinal Center B cell
667	0.99440837	3.776608	4.5762653	0.7151258	2.1024897	0.13390772	0.41728535	0.5107265	0.4526471	0.07912716	0.31613427	1.0397872	0.07001955	0.0021399094	0.8033254	0.03409844	1.0223668	0.07978315	0.18445916	0.061841086	0.36328855	0.15760933	0.07249167	0.42212054	0.9459694	B cell
668	0.46580988	0.06173465	0.00012559198	0.39888564	1.0683569	1.2371424	1.3392471	1.8266143	0.14839512	0.98291075	0.4038014	0.2983905	0.6420484	0.095471896	0.6407442	0.18365385	1.1733779	0.0015378034	0.013983033	0.034563527	0.05073026	0.18899925	0.06304483	0.14472915	0.3131538	CD4 T cell
669	0.89118785	1.8203702	0.16975811	0.40067184	1.4352486	2.5654418	0.34663317	0.004694272	0.4646848	0.021091582	0.80451685	0.03313138	0.24690464	0.008946292	0.55872905	1.9984424	1.7383816	0.003152545	0.028117023	0.0025068955	0.032513663	0.11823089	0.17265272	0.03097388	0.17261593	CD4 T cell
670	0.19328159	0.16110894	0.09011366	0.688577	1.6060458	2.3116903	1.5380296	1.207119	0.14048016	0.010338304	0.37208837	0.23260711	1.0367552	0.03495002	0.46282473	0.99081117	0.8097013	0.10478147	0.030006176	0.009408078	0.27829993	0.70656776	0.703785	0.6745444	0.5886011	Hevs
671	0.02201562	0.94740397	0.23094197	2.1176775	2.7904692	0.3782668	0.22668594	0.5877943	0.11091702	0.008464106	0.24453259	0.09251457	0.30899554	0.06860237	1.2103841	0.49398708	0.29698658	0.015549318	0.013219757	0.006178691	0.08483164	0.042522553	0.70136046	1.3928398	4.3476715	Tumor
672	0.00018317899	0.5742417	0.31838858	1.9019189	2.8440871	0.05410434	0.109387785	0.25567615	0.048195884	0.004986822	0.057530828	0.0005543003	0.21574423	0.008725708	0.9089654	1.3641384	0.2982027	0.018804342	0.0023876897	0.0049658795	0.077628314	0.054889824	0.6890543	1.525233	4.6726146	Tumor
673	0.27175915	0.6278435	0.06327443	1.8943408	1.9771374	1.2600033	0.019601917	0.04847411	0.20461838	0.0097149545	0.14613545	0.011865442	0.93499917	0.013430236	0.20539238	3.355015	1.625358	0.0008461136	0.008555648	0.0016010527	0.02345856	0.17678456	0.292848	0.12018199	0.25113288	MAC
674	8.418083e-05	0.94736546	0.6412069	1.7937244	3.1187742	0.0422226	0.07236561	0.3595572	0.041586664	0.024696859	0.08976234	0.0012717989	0.12763733	0.018412098	0.9814815	1.0740741	0.2742162	0.028316433	0.0073789125	0.007065464	0.10035437	0.074948765	0.694473	1.9484874	4.819438	Tumor
675	0.34735507	0.043007992	0.46724206	0.63510144	1.0397755	1.2489537	0.89755857	1.454209	0.6391926	0.19105385	0.35701123	1.1596601	3.433356	0.0732122	0.61417925	0.26246992	0.66508114	0.0018902819	0.03882764	0.0057730684	0.3051739	0.033032764	0.09805536	0.31044096	0.9900561	CD4 T cell
676	0.030167058	0.5201123	1.2932154	3.5136273	3.0437512	0.47827086	0.2677777	0.8943798	0.18428686	0.11790858	0.24053876	0.014860332	0.19684914	0.31488597	1.8096255	0.6335789	2.7565455	0.060399685	0.26579013	0.9266961	0.03997512	0.20214821	0.17070904	0.01885693	0.11609953	Stroma
677	0.47656563	1.1418061	0.657477	0.49048194	2.8974268	1.3956852	1.136535	0.78286684	0.7860834	0.14949651	0.35704583	0.4960244	0.99780405	0.030652458	0.26299676	0.93697065	1.0087838	0.009872051	0.12310122	0.022022977	0.04870324	0.040679026	0.2803275	0.36898425	0.9017978	B cell
678	0.89996743	1.0610509	0.2653321	0.42584676	4.0768704	0.98333377	2.3760686	0.55571884	0.67524	0.22941606	0.81907576	0.5583233	0.50550646	0.019189676	0.9918158	0.49101156	0.76313764	0.018403519	4.0808935	0.02343123	0.22189192	0.44603178	0.46936128	0.26358852	1.0327365	Neutrophil
680	0.94434404	3.9069986	5.180378	0.22434627	1.5815723	0.1278561	0.07777058	0.6586793	0.28606114	0.5613769	0.17309684	0.15960813	0.022575859	0.008773409	1.0014294	0.049782746	0.99964267	0.09232942	0.074651286	0.04006446	0.3710394	0.13138935	0.0240796	0.5767868	1.5497861	B cell
681	0.33655438	0.45455134	0.000104335995	0.116924815	0.75244474	1.537808	1.3179203	1.5508635	1.0373698	0.23948047	0.18624237	0.02585579	0.07415467	0.0155169	0.25583634	0.41580305	1.4344649	0.0004927511	0.035393212	0.006182235	0.017939065	0.016542526	0.09316363	0.77266705	0.99065757	CD4 T cell
682	0.9885896	2.0533333	3.2553563	0.8401727	3.5148296	0.0057942797	0.46757078	0.85715187	0.39212948	0.24852097	0.3190929	0.84067094	1.708244	0.028937832	0.94996744	0.019247977	0.71981114	0.11192727	0.13979852	0.036111176	0.18238516	0.071988724	0.15315142	0.45276582	1.0456417	B cell
683	0.67316675	3.6101668	8.348824	8.847307	0.9607689	0.56462437	0.11454805	0.035254873	0.0049987715	0.0012067381	0.05778002	0.07608292	0.041170795	0.004609842	0.6838995	0.64406693	1.1569245	0.023258962	0.00439316	0.093679026	0.30143067	0.4023618	0.0763704	0.07070491	3.6673841	Germinal Center B cell
685	0.24502206	0.30080286	0.015045052	0.9738814	2.0100436	1.1614616	0.92450374	1.1044743	0.0985768	0.725338	0.24125765	0.42134967	2.4918294	0.005051661	0.2597747	0.9445504	1.1271771	0.007198456	0.029115815	0.007105951	0.06898625	0.120390646	0.16892275	0.27733412	0.6602135	Memory CD4 T Cells
686	0.45382357	0.90514845	0.07650287	1.1746559	1.8443369	3.4018807	0.3872918	0.018904613	0.6690478	0.15090851	0.7430986	0.02360105	0.047105405	0.055197857	0.95633596	3.3998573	3.9217608	0.0019614084	0.032933965	0.00060920557	0.045164533	0.1483927	0.3093484	0.069311514	0.5572228	CD4 T cell
687	0.9377527	3.745043	3.2627423	0.543817	2.5038464	0.03261831	0.03575985	0.29622844	0.32014033	0.18056089	0.2940436	0.103638075	0.11578749	0.002055036	0.96640944	0.02374905	1.8833269	0.102337115	0.060985643	0.015859645	0.3162234	0.20310745	0.07752344	0.22792095	1.1343622	B cell
688	0.35448557	0.3759595	0.15696529	0.3447736	1.0524035	0.9035368	1.1504875	1.0940641	0.024862591	1.2597035	0.4839185	0.98689914	2.3594308	0.033259645	0.39888743	0.18979278	0.5734242	0.38248938	0.008821867	0.01885759	0.17378426	0.08971724	0.102463506	0.12435888	0.28009638	DCs
689	0.3719588	0.42945698	0.33984795	0.45548245	0.9598576	1.416988	1.1605698	1.2244354	0.1285694	0.062333383	0.24912442	1.5766981	2.1461494	0.005442482	0.1910375	0.19051474	0.55231625	6.899609e-05	0.020954635	0.028544236	0.07844702	0.030316418	0.063928135	0.5583303	0.945852	CD4 T cell
690	0.9570844	2.7341893	2.311011	0.415576	2.5436635	0.005291668	0.07070858	0.6849433	0.2840221	0.68537444	0.28385717	0.030825937	0.049824383	0.01528043	0.75637555	0.015328975	1.740853	0.1176033	0.06684806	0.02984663	0.32989815	0.14547113	0.06405566	0.4101015	1.1716621	B cell
691	0.26862594	0.9842745	1.8742914	2.5629127	0.08410984	1.0675433	1.0629017	0.4156607	0.00014010511	6.862944e-05	0.13674176	0.07042398	0.012167466	0.0007221897	0.2922734	0.50829136	0.48285383	0.18182267	0.03442065	0.027729481	0.15357251	0.06830845	0.11104775	0.14552498	1.2440789	CD4 T cell
692	0.036143895	0.56082124	0.4357797	2.019131	2.7267199	0.46285272	0.23111019	0.16485174	0.1410829	0.06029073	0.14734845	0.004107617	0.22829545	0.0032121453	0.9468723	1.2125108	0.5811607	0.08350896	0.02645652	0.0047845147	0.069531955	0.11300646	0.56882685	1.3124673	4.8467355	Tumor
693	0.52757734	1.0563866	1.3643209	0.30057284	0.6326263	1.1783078	0.8646412	1.0117255	0.31550893	0.36091143	0.16299826	0.72218573	1.0919261	0.0040859985	0.28821626	0.3067741	0.8268216	0.0020339666	0.02806438	0.030773718	0.087673225	0.03286119	0.036672257	0.52312	0.9970686	B cell
694	0.9683927	2.923715	5.0025625	0.34001255	1.4962552	0.18378474	0.027229086	0.38170493	0.29994562	0.031919856	0.22883543	0.08490224	0.01736627	0.0041105268	0.88111526	0.031764343	1.2365563	0.041771747	0.045655493	0.022102471	0.3438588	0.13767734	0.054551423	0.39160657	1.1264291	B cell
695	0.65633494	1.741472	1.500778	2.4862335	0.24520575	2.2482543	0.9407391	0.15476596	0.11269338	0.0016175035	0.5442868	0.08945154	0.29676172	0.053117786	0.24393636	1.1107903	0.97230244	0.0057195197	0.006724943	0.04827626	0.12751535	0.10484552	0.12449017	0.2027219	0.47728023	CD4 T cell
696	0.42472616	0.006108634	0.01719086	1.1766648	1.7689879	0.70161456	1.4616166	2.4153883	0.08741692	0.6234108	0.18655509	0.21142071	1.8008246	0.053587537	0.78684485	0.120738104	0.9558338	0.25682697	0.020585295	0.014057327	0.018225387	0.18198998	0.047939338	0.0851632	0.044827834	Memory CD4 T Cells
697	0.10122874	0.00039899282	0.0003377407	0.95560986	1.1775607	1.7773441	1.7979606	2.4076025	0.45837197	0.03974427	0.20371598	0.18441606	2.3351736	0.07761759	0.5362403	0.3873675	0.9119487	0.14161023	0.004190335	0.012959554	0.17636065	0.110332504	0.1230577	0.40643507	0.44239917	Memory CD4 T Cells
699	0.81775326	2.028084	4.2670145	0.31035787	1.5285892	0.91475314	1.3409873	2.1664639	0.22787686	0.012562692	0.111566685	0.45387533	0.100478314	0.008409796	0.4850275	0.15997308	0.8075801	0.017622642	0.14587508	0.04231652	0.2582181	0.21671234	0.10878183	0.75925785	0.7166173	B cell
700	1.738043	4.0787935	0.19781217	0.9731475	6.3326917	0.013531882	0.005527829	0.18169934	0.4270727	0.440298	0.9704255	0.04918243	0.068994015	0.0025431982	1.1074101	0.015913228	2.6894832	0.09403753	0.028190052	0.010806917	0.20605466	0.10535822	0.08648367	0.14545187	0.7412534	B cell
701	0.36723015	0.9757377	0.59780663	0.48331138	0.8720071	1.8157704	1.8703681	1.5155817	0.0899629	0.009226569	1.0970494	0.20665535	0.48134556	0.26220888	0.48071346	0.46734613	1.269041	0.001457564	0.023213651	0.077506654	0.3115599	0.07647326	0.11262074	0.4741256	0.5060836	CD4 T cell
702	0.85056365	2.6853912	2.7310007	0.28456658	1.417124	1.1549908	1.0941974	0.4126389	0.5021221	0.12089724	0.3876216	0.1598637	0.14968048	0.001743628	0.4388094	0.22715047	0.9764506	0.025084043	0.16095974	0.018974492	0.1696142	0.17467731	0.07321981	0.33893985	0.39002377	B cell
703	0.4722879	0.6838907	0.41372022	0.6606717	1.5106776	2.4168768	1.3713685	2.128466	0.3438792	0.0023064227	0.16995044	0.0071065985	0.09252028	0.0030816721	0.5224722	0.5105332	1.6296017	0.0021345	0.030958686	0.013847976	0.072359934	0.27996358	0.13364579	0.6919559	0.9071579	B cell
704	0.035796694	0.48937127	0.2220249	1.7170682	2.9387045	0.48158553	0.44802013	0.7039204	0.032893084	0.0029258386	0.030893823	0.006414772	0.14745751	0.006206525	0.98836803	1.046528	0.5249529	0.03178505	0.043984413	0.03581671	0.04751557	0.36723822	0.5423699	1.5114887	4.9715753	Tumor
705	0.03226578	0.5013938	0.22941321	2.4907796	2.7946365	0.48817122	0.6626994	0.7180892	0.22620311	0.0113566825	0.047827255	0.0072727404	0.36573672	0.026899392	0.93913203	1.243472	0.69054323	0.019029247	0.024564052	0.0025845892	0.06674589	0.032704037	0.57533866	1.2468971	5.06219	Tumor
706	0.86854994	1.6872919	2.3670568	0.23280357	0.9800569	0.8844668	1.4362375	1.9841982	0.20830105	0.01387801	0.15882795	0.23967308	0.04217221	0.006593955	0.24574447	0.18661207	1.0797722	0.004477127	0.10277564	0.03351395	0.19359809	0.13250759	0.04131953	0.63603884	0.5862927	B cell
707	0.85036016	1.6381677	2.2942102	0.5218877	2.4520712	0.012346501	0.9686928	1.7986993	0.47074726	0.2862704	0.13397211	0.037234906	0.012425622	0.038270317	0.5980315	0.0064423666	1.125229	0.06702969	0.13417284	0.02477871	0.17210454	0.09240037	0.051288985	0.46326405	0.69220376	B cell
708	0.045678686	0.009319477	0.010544471	1.9115077	2.181243	0.68717986	3.1606283	3.6407886	0.10940116	0.8639897	0.2741213	0.0018057888	0.51137984	0.1374349	1.3681011	0.2359641	0.90797466	0.0047109113	0.03220358	0.04966572	0.0116060935	0.109049715	0.086534634	0.16019784	0.17154957	Memory CD4 T Cells
709	0.19777775	0.031314775	0.00013254237	0.38622946	1.5652037	1.7112403	2.0595443	0.17152989	0.20171194	1.1567845	0.50830424	1.1045401	0.9461641	0.018201934	0.97386503	0.17498265	0.5115021	0.004864589	0.09112963	0.007200853	0.020687403	0.17247058	0.11841075	0.14214203	0.48060626	CD4 T cell
710	0.1399831	0.041029643	2.80007e-05	0.10867652	0.51380974	0.9265068	1.0573821	0.98565453	1.4164456	1.6878433	0.24571972	0.021708405	0.47888	0.036941163	0.74870336	0.57166654	1.5050459	0.0019700238	0.01418334	0.0012815964	0.050473265	0.06272506	0.08496199	0.48701558	1.344001	CD4 T cell
711	0.10154317	0.06511298	0.8261827	0.41642228	1.6905954	1.5410463	0.80803645	0.3808491	0.24653007	0.22161761	0.15969221	0.65325284	0.11975869	0.24053173	0.61922896	2.659807	0.20320937	0.16386402	0.1094175	0.11179613	0.21721168	5.049256	2.3179321	0.86473846	0.5398098	Hevs
712	0.022088937	0.042900212	0.36464185	0.2531871	1.4440697	0.45310196	0.62495255	0.43237	0.09478026	0.081652224	0.07403013	0.012807413	0.10498533	0.06920734	0.6389051	1.8906556	0.10874304	0.10011414	0.92453915	0.007435249	0.07236586	3.2828577	1.8681687	0.60732454	1.3018434	Hevs
713	0.3467834	0.944845	0.046056855	0.04991225	1.22062	0.8494322	1.7470003	0.07669604	0.67984736	4.3535485	0.54457986	0.84408313	0.5996925	0.11808359	1.323649	0.20217694	1.4564637	0.005607054	0.1347273	0.007662325	0.011659591	0.065574415	0.038345177	0.041239563	0.7630865	CD8 T cell
714	0.4723864	0.25279424	0.5478817	2.733362	0.619423	1.8037397	1.232937	1.1957368	0.0020493893	0.00014844265	0.14668907	0.061587375	0.018221509	0.012873037	0.5476376	0.9952706	0.7318388	1.0189174	0.03376776	0.0076746256	0.19954586	0.16704425	0.10782456	0.24944837	0.48906717	CD4 T cell
715	0.44879395	3.294945	5.010843	8.684336	0.7630738	0.23399624	0.15981066	0.17416579	0.004174862	0.02193488	0.08546479	0.026610032	0.21663365	0.018848017	0.928158	0.89572465	1.2873678	0.7080899	0.019309273	0.041258052	0.4746994	0.18556893	0.22935733	0.12037986	4.5816717	Germinal Center B cell
716	0.0108590685	0.13302764	2.3722734	3.121476	0.89656526	0.31735075	0.1628941	0.4271712	0.16586682	0.041629154	0.12390314	5.407009e-05	0.055028018	0.30720738	2.3368983	0.91804117	1.3278353	0.013610855	0.09526572	0.17810124	0.29169774	11.225907	0.11013634	0.2353815	0.5943282	Vessels
717	1.2885745	3.2071888	3.5172067	0.27127033	0.5646977	1.9182419	0.64686996	0.37554568	0.54866135	0.17528479	0.6332453	0.21712694	0.30622008	0.04416438	0.78347903	0.94991136	1.2003547	0.007832741	0.022924991	0.101572394	0.21307944	0.093413405	0.09562841	0.56021017	0.73160905	B cell
718	0.6143114	1.1709101	2.7835035	5.966276	1.1616819	0.02292879	0.37872556	0.77208704	0.017578326	0.021135978	0.10188221	0.09909936	0.64730436	0.07751932	0.6527746	0.5977291	0.87054807	0.9595796	0.030100185	0.010787003	0.41627926	0.10274898	0.21131116	0.12555392	2.0803428	Germinal Center B cell
719	1.0452509	1.6220511	0.71479833	0.41870758	1.5277356	2.188327	1.7065288	0.09970443	0.71903014	0.024905747	0.9259256	0.5384955	0.97277343	0.008228613	0.517669	0.68603206	0.9886873	0.0018525844	0.12881793	0.007659643	0.12898916	0.15194555	0.20274414	0.34679115	0.6331506	CD4 T cell
720	0.8586726	0.29654142	0.054550793	0.9715412	3.9919395	5.7460074	0.07511398	0.09981444	0.45163205	0.043724794	1.6224446	0.4341896	0.43700472	0.10734748	3.0612996	0.09912253	1.1138351	0.110940486	0.29464	0.00801905	0.05846569	0.4781738	0.25972548	0.007504261	0.1608436	DCs
721	0.40657628	0.97134966	1.4396548	0.09271734	1.1943532	0.7350848	1.0952909	0.40291125	0.094833255	0.15209098	0.18863863	6.7532473	1.5357828	0.011745463	0.12381442	0.0744177	0.15744908	0.0025106086	0.3407602	0.11320402	0.0153656425	0.019104034	0.04283892	0.58377635	0.9761772	NK cell
723	0.52775145	0.03447157	0.005187829	1.1642151	2.1221201	3.0389993	2.7773495	0.044270493	0.89504164	0.147168	0.87416875	0.7028794	0.9589462	0.0038583055	1.5214146	0.30758813	0.453626	0.008785331	0.36955163	0.0036337539	0.01681742	0.17308632	0.21423522	0.09874273	0.4270434	CD4 T cell
724	0.26302898	0.33439273	0.042163055	0.60548776	0.42740673	4.6369033	0.5830152	0.4146724	0.38540667	0.9540663	1.183735	0.7817993	0.1586776	0.03333177	6.4777045	0.23478286	1.527346	0.10073965	0.6002491	0.006381892	0.12118247	0.049137995	0.045648728	0.2837914	2.484732	DCs
725	0.36995628	0.4625537	0.83671904	4.036606	1.2743901	0.9314025	1.3062387	0.8939508	0.012003633	0.0012909519	0.13337432	0.055223618	1.3752537	0.009510388	0.36666325	1.3203986	0.6783448	0.35990712	0.009679319	0.018561644	0.16441587	0.11322821	0.23661095	0.15203637	0.9183871	CD4 T cell
726	1.5411579e-05	1.2217513	0.662496	2.06808	3.6823442	0.14885272	0.1405319	0.52587736	0.063772984	0.0034812065	0.08117166	0.0096197575	0.39860615	0.04487594	0.94456214	0.7711528	0.2216473	0.019239312	0.022246506	0.053823877	0.13787544	0.08404464	0.6698536	1.8889947	5.1730933	Tumor
727	1.4644884	2.5546668	5.9994435	0.2750662	0.5778814	1.1478844	2.0271363	0.52570784	0.4281229	0.15119939	0.47488382	0.2238505	0.08694665	0.0057238964	0.7161043	0.4445251	0.9630289	0.0053128772	0.14619406	0.0318694	0.2107899	0.30593103	0.10246629	0.29495978	0.25785238	B cell
728	1.0606854	1.5554429	5.1265182	0.3889586	1.1487042	0.5774277	2.392058	0.9724348	0.17757195	0.14574635	0.44880962	0.9505366	0.9848287	0.028176269	0.4946303	0.1833004	0.39812252	0.13066773	0.24234028	0.049040377	0.14561482	0.21809098	0.10929564	0.31621924	0.2624425	B cell
729	0.32984683	0.5184896	0.011780181	0.47472298	0.88734174	2.150354	1.0545183	1.4622574	0.16860096	0.10643455	0.5939431	0.09920131	1.0599808	0.017737422	0.33358106	0.81036514	1.4417766	0.0038891977	0.019400975	0.0082098665	0.18056343	0.09470303	0.15439239	0.69175035	0.9863704	CD4 T cell
730	0.46650076	0.46208385	0.020087369	0.6588227	1.6037394	1.348119	1.7549273	2.2405834	0.06760585	0.048577107	0.44220063	0.7391229	2.575498	0.02598561	0.22270365	0.20794001	0.9129702	0.0009921045	0.0040680333	0.042125534	0.117853604	0.11959389	0.080465846	0.45348075	0.31167585	Memory CD4 T Cells
731	0.23637949	0.021534784	0.0444077	0.27807	0.8568696	1.1611698	1.9847274	2.1191776	0.3699666	2.2463326	0.402829	0.08873703	0.6958445	0.049471688	0.9597076	0.16268264	1.7442217	0.0012144888	0.047253963	0.16435432	0.19219013	0.3090099	0.028760144	0.20162688	0.36728022	CD4 T cell
734	0.044725556	0.4072227	0.1143845	0.9860107	2.0351877	0.941685	0.9550513	0.8674411	1.0559576	0.16787237	0.20342036	0.76637566	0.31822085	0.051841807	1.1124489	0.7419118	0.8128974	0.005423519	0.09408373	0.004295582	0.071950756	0.11448719	0.4393587	1.4489135	3.617138	Tumor
735	0.24994047	0.37638497	0.021916913	0.24843745	0.7804898	2.159765	1.5822154	0.04058149	0.1848102	0.9918631	0.78212696	1.5484263	1.0325477	0.11382342	1.1621032	0.31921515	0.7938455	0.006557095	0.08663267	0.008236198	0.019720994	0.68015075	0.10257854	0.38351157	0.8105698	CD4 T cell
736	0.3500912	0.5826455	5.516405e-06	0.27719733	1.3948319	1.9417775	2.1985207	0.17476338	0.37534866	1.813459	0.84684813	1.1166943	0.8077847	0.03375273	0.9359688	0.38467407	0.9708264	0.003540611	0.10532707	0.0068402337	0.017898278	0.11452882	0.13398695	0.13927203	0.44941938	CD4 T cell
737	0.63522977	1.6294272	1.9470457	1.3991385	0.7173961	1.7355083	0.90746677	0.2935761	0.11280762	0.019889224	0.47123057	0.76381195	0.76646346	0.30309772	0.5950669	0.82733095	0.55990446	0.41931486	0.033498336	0.100568965	0.18347374	0.17136063	0.22408433	0.7063001	1.3701329	CD4 T cell
738	0.03141262	0.085807726	0.35227755	0.5180231	1.7670591	0.59570396	0.39417833	0.53270096	0.17750077	0.09332618	0.10102539	0.04262602	0.11602475	0.18070142	0.88123596	1.9908073	0.30773512	0.056958072	1.064552	0.02949421	0.18933478	3.4045196	1.6442555	0.5903803	0.98386204	Hevs
739	0.34233934	0.9980036	1.1926253	1.2979913	1.3930947	0.15179496	0.06720507	0.22613141	0.1459269	0.008259833	0.054181647	0.04615551	1.0587634	0.0032256544	0.22529206	1.0079857	0.6251983	0.0068188016	0.026390338	0.014276669	0.101943985	0.04495313	0.0757007	0.1336996	0.40459266	B cell
740	0.6447853	1.706942	1.5248687	2.3026922	0.96363044	0.6113936	0.65135694	0.78029853	0.051848054	0.0005213654	0.11377208	0.035126958	0.33931506	0.00042762517	0.3006462	0.34043834	1.1454782	0.036123082	0.024307935	0.019463403	0.31098986	0.069324285	0.08736588	0.36272508	1.4627743	Germinal Center B cell
741	0.17565767	0.05382532	1.434865e-06	0.4473659	0.6634454	2.632108	1.8188865	1.5485528	1.1085966	0.3060398	0.3527244	0.25400046	0.20825736	0.26676324	0.7953117	0.5134654	1.5443131	0.00084453647	0.026469167	0.0035976088	0.09121635	0.09575279	0.103100725	0.7131841	0.9728508	Memory CD4 T Cells
742	0.8791608	1.9638889	2.4513257	0.6412655	0.6455811	3.0177832	1.3220774	0.58608615	0.18672904	0.18281522	0.6023369	0.25796473	0.14637817	0.013671381	0.51719713	0.9194806	1.3794167	0.0054316367	0.051272083	0.021302406	0.1860555	0.23304804	0.1084867	0.72399676	0.65661114	B cell
743	0.43387964	0.761166	0.76301354	0.50421864	2.025397	1.7918054	3.0346403	2.898835	0.18534921	0.020385364	0.15376338	0.11757641	0.24043	0.03179012	0.41526854	0.39637446	1.2794904	0.0045685996	0.047646385	0.04678653	0.06760224	0.29080257	0.13910353	0.9301273	0.4523798	CD4 T cell
744	0.50763434	1.0527264	0.5467328	0.20035805	1.2135036	1.2812655	1.4653636	1.935854	0.17786525	0.0033248225	0.15644778	0.12994558	0.044298887	0.00031649513	0.08383636	0.21492997	0.98681843	0.0032312234	0.027729267	0.022404037	0.060719907	0.066715315	0.10567722	0.613613	0.42916694	CD4 T cell
745	0.43270013	0.0607237	0.0015269775	1.4544189	2.2399821	1.0878472	2.6002734	1.3637972	0.41438445	0.009714916	0.16589512	0.096637495	0.6459878	0.043501303	0.82150817	0.38528606	0.9780382	0.004499943	0.07002941	0.017383302	0.0690663	0.36912718	0.18046044	0.1657352	0.42666295	Memory CD4 T Cells
746	0.74409366	3.766617	6.271674	8.342695	0.739419	0.4590882	0.07861639	0.30548579	0.0011695485	0.01053125	0.06083005	0.030915143	0.022530641	0.0010786381	0.9284055	0.7615031	1.2863778	0.3693907	0.0062579154	0.03567879	0.5175835	0.14606537	0.29619494	0.33228883	5.7764735	Germinal Center B cell
747	0.19740075	0.0037373737	0.19533324	0.9931038	1.0275849	1.1162542	1.2046643	1.9541738	0.19395593	0.04693134	0.12081045	0.028053785	0.2843289	0.058041364	1.0344911	0.15218769	0.7273273	0.030683983	0.03060377	0.010893447	0.43117997	0.8943549	0.05852144	0.32990202	0.3986845	Memory CD4 T Cells
748	1.080323	1.0061632	0.37051907	5.039044	4.110132	0.004728507	0.02314851	0.30589744	0.21698561	0.025708446	0.31800824	0.034120806	0.15673858	0.051759876	0.90943545	0.2592591	2.6034517	0.107810274	0.054398585	0.008789554	0.087974966	0.14248364	0.042820025	0.06374342	0.9984592	B cell
749	0.3233421	0.17872259	0.16658159	0.11721317	0.54440236	0.42831308	0.95664936	0.99606687	0.7642728	3.464941	0.27004176	0.9589506	1.2097106	0.043624952	1.0157328	0.19446869	1.1998115	0.042306904	0.09252089	0.015938567	0.028985936	0.03468832	0.043411884	0.3426323	1.1594262	CD8 T cell
750	0.36826026	0.037706163	0.027105505	0.9927362	1.0290554	1.1196002	1.5099441	3.0534227	0.06864155	0.005194188	0.043574408	0.008673398	0.10286199	0.015092792	0.7130848	0.08714475	1.150463	0.002639596	0.024454605	0.021452105	0.009120361	0.13060015	0.027995313	0.14509133	0.064011656	Memory CD4 T Cells
751	0.42266732	0.0014956703	0.26106897	0.3786293	1.1020769	1.5193281	2.3036566	2.9112563	0.22985856	0.97448075	0.13854766	0.328823	0.3068478	0.044297192	0.6480191	0.24977651	1.4482933	0.00043054012	0.02855297	0.046520926	0.038502995	0.21108067	0.045653515	0.3525862	0.3652681	CD4 T cell
752	0.9894345	1.2046515	0.5233749	0.72992015	2.7399385	2.097942	2.0935726	0.049864326	0.46783096	0.06792499	0.95312697	0.40143165	0.53966945	0.0043558166	0.35463673	0.69121015	1.0422621	0.0018472819	0.13818476	0.018954122	0.026777929	0.1254612	0.24296696	0.09626671	0.60029745	CD4 T cell
753	0.3930605	0.30945894	0.0060671745	0.37236312	1.2141124	2.643209	1.8051724	0.029303595	2.0616705	0.2271958	0.71763486	0.66595125	0.21004651	0.0018278705	1.1174802	0.30352053	0.8669008	0.00227119	0.2350358	0.00015582392	0.005819324	0.037829697	0.10765032	0.32452086	0.97063	CD4 T cell
754	0.37619704	0.24427776	0.007263953	0.20692466	0.93134385	1.6262025	1.3107572	1.6297362	0.05741531	1.5258752	0.43466592	0.397265	0.7079606	0.085668884	0.4132671	0.35431972	1.2746248	0.0021068174	0.013433209	0.014662308	0.03284772	0.08945701	0.062102515	0.51632166	0.6185294	CD4 T cell
755	0.9917751	2.5919676	4.113195	0.67661697	0.9859157	2.7344623	1.8500651	0.30978638	0.49585143	0.005817033	0.7418806	0.3525263	0.09546326	0.006226835	0.6420877	0.88403684	1.0328994	0.00021621303	0.089419305	0.04368924	0.20413056	0.17136285	0.17855859	0.54447705	0.47766465	B cell
756	0.49140432	2.1980746	2.759958	5.390491	0.74721485	0.74892884	0.150547	0.28783092	0.002557435	0.0002662366	0.13671981	0.019610567	0.010774503	0.0044004316	0.7146579	0.96089876	1.156405	0.64635503	0.013120776	0.021022135	0.49185178	0.18314335	0.24760212	0.29383457	2.8121407	Germinal Center B cell
757	1.0267067	0.8288934	0.4326673	2.544398	1.0506793	1.0751696	0.8279916	1.3069286	0.03689921	0.006894544	0.32043514	0.30227065	0.8898164	0.0006078779	0.40732062	0.601471	0.99332327	0.54692364	0.040344812	0.0062391274	0.23099291	0.044491798	0.07951773	0.089235105	0.46190152	CD4 T cell
758	1.0984017	3.1865718	6.4590716	0.5579237	0.1344721	2.7788742	2.1332288	0.05004099	0.7037271	0.0054703816	0.8716712	0.1788332	0.029533062	0.6458286	0.562031	0.9753996	0.8249471	0.015647989	0.021117628	0.09001406	0.15432349	0.41416594	0.038688943	0.33871505	0.13540705	B cell
759	0.30452734	0.5952198	1.195437	0.14734586	0.8516931	0.9531973	1.232259	1.187211	0.112355135	0.06735587	0.058344964	0.44714317	0.09589234	0.0009926441	0.9292648	0.1023114	0.47193304	0.0079379855	2.9834256	0.027622726	0.05109122	0.068715245	0.017139325	0.5544539	1.4789529	Neutrophil
760	0.8962152	2.718349	5.113226	5.795705	0.98314476	0.50627863	0.24144699	0.87167615	0.021139393	0.0079740565	0.059839174	0.023364142	0.06273084	0.0013815281	0.6156271	0.28487113	1.0674212	0.035720807	0.011110509	0.038366742	0.42567292	0.08734605	0.03676786	0.7316833	4.7797356	Germinal Center B cell
761	0.99724257	2.0041738	0.91850513	1.0110297	5.2683945	0.10263547	3.465628	0.82785904	1.6510427	0.2480587	0.5217985	0.20227547	0.9911601	0.03500924	0.48437762	0.30900374	0.7857058	0.011794058	0.17296986	0.07168284	0.08107873	0.057852615	0.19901776	0.16501966	0.29276192	B cell
762	0.60365176	1.0124053	0.0033077702	0.10399138	2.1063716	1.7931838	1.4794437	0.26297852	0.2958261	0.99689865	0.8526321	0.64611536	0.6447893	0.0069913506	0.50396883	0.548503	1.3285604	0.0019268123	0.13878317	0.0041931854	0.010810565	0.03592986	0.19012338	0.18442328	0.62415946	CD4 T cell
763	1.100414	3.9494479	4.86098	0.47602764	2.9761508	0.021095602	0.30482313	0.39698735	0.4988816	0.04856063	0.47009102	0.827935	1.3881654	0.0023046753	0.92281246	0.017585596	0.7933921	0.033241898	0.1273065	0.032819264	0.35740587	0.11920763	0.10455809	0.2949404	0.97489643	B cell
765	0.99617785	1.7378246	4.7136426	0.48951212	1.3139653	0.003255553	0.35869795	1.2901055	0.5410224	0.03452387	0.20366044	0.9207722	0.27164358	0.0052074585	0.79513204	0.024165591	0.924502	0.030901298	1.0152886	0.03484583	0.23888268	0.16449907	0.054575842	0.52778304	0.7528877	B cell
766	0.76162004	0.9984323	0.017989527	0.29757014	2.0706024	2.31514	1.6400856	0.038348872	0.30384085	0.105835244	1.1809775	0.2500018	0.45199808	0.004329022	0.64330894	0.7006485	1.006271	0.0026605208	0.13101397	0.0016682423	0.008605069	0.06493318	0.24564385	0.060326945	0.30793926	CD4 T cell
767	0.16961627	0.051170357	1.1890324e-05	0.50122654	1.1989259	2.0955517	1.5707989	1.619914	0.08070675	0.9502685	0.32117298	0.27083835	0.5927669	0.020216828	0.84539604	0.41166475	1.2689886	0.009073433	0.03026716	0.011207849	0.049059756	0.26554126	0.08393468	0.26683372	0.4778711	CD4 T cell
768	0.18955034	0.0035721224	0.009270782	1.1506075	0.5040623	1.4235442	0.9745723	1.6495047	0.8026998	0.75976986	0.73427856	0.05342302	2.7450914	0.08325639	1.1017108	0.40554133	0.96502477	0.35104418	0.0146010555	0.0026989595	0.95176256	0.015424588	0.1326486	0.1666581	0.7578003	CD4 T cell
769	0.44015333	0.15769412	4.544271e-05	0.7600615	1.8917594	2.1060283	2.558005	0.044217087	0.39014828	0.6996016	0.69927377	1.3652623	1.1043568	0.014898078	0.97391075	0.20247704	0.42335227	0.008028227	0.1922792	0.008898023	0.00846198	0.16397624	0.1327925	0.085588835	0.36270902	CD4 T cell
770	0.01390265	0.7810886	0.71223813	2.3997686	3.370356	0.07745455	0.04856346	0.09619465	0.033888053	0.030631946	0.048375506	0.988717	0.35891822	0.015316407	0.92357457	1.0451322	0.26063645	0.042142972	0.06001073	0.012131844	0.024242697	0.08947224	0.49664608	1.2138416	5.0144906	Tumor
771	0.15351702	0.00070356485	0.00031814945	0.9705642	0.4335523	2.5570467	1.7251446	3.7209349	0.5241005	0.029338704	0.22254165	0.0031528953	0.5892674	0.19895744	1.117743	0.53944385	1.6376024	0.063339904	0.008098176	0.0131836	0.33153808	0.12570612	0.09922853	0.6363965	0.6598265	Memory CD4 T Cells
772	0.7931213	3.3802907	5.8763857	4.4306693	1.2473173	0.05826902	0.0101950625	0.19403778	0.16612108	0.008927763	0.20848769	0.023940045	0.058660135	0.1143743	0.80416465	0.45119423	0.90240145	0.026592543	0.0017546401	0.04135355	0.47663385	0.12800235	0.21979456	0.93817073	3.8996737	Germinal Center B cell
773	0.58459336	0.63968176	0.0013671746	0.6214153	2.5105672	1.9804883	3.051494	4.1396294	0.16102985	0.2727643	0.34606737	0.06379247	0.40277407	0.01696592	0.7548779	0.33130574	2.2338107	0.0043580504	0.032796778	0.031377904	0.04475021	0.17860818	0.11875013	0.6002906	0.4526887	CD4 T cell
774	0.5847616	1.5257778	1.7586769	1.5575092	1.7536132	0.082161345	0.24013317	0.50357604	0.19846511	0.12138541	0.090945564	0.1199461	0.07407442	0.00061200134	0.43279082	0.1693675	0.9693673	0.19580595	0.124103256	0.01941753	0.23295556	0.076636285	0.06362847	0.22684452	1.1225308	B cell
775	0.35251924	0.77476275	8.864922e-06	0.13682476	1.6464872	1.8051903	2.082425	0.7400156	0.21552485	1.5713326	0.6185438	0.8576391	0.40870795	0.01873913	0.6289118	0.47724265	1.4466	0.011511551	0.12980422	0.012533322	0.019917177	0.08204373	0.15116465	0.48333204	0.88834995	CD4 T cell
776	0.2986369	0.3571108	0.9927441	1.0290236	1.474681	1.2693255	1.226482	0.8058235	0.3195736	0.20491444	0.19883394	0.694555	2.5118432	0.01489837	0.4097615	0.8210427	0.55757207	0.2049012	0.032778237	0.017477961	0.12402127	0.36421135	0.22684601	0.1990365	0.4455761	DCs
777	0.020545028	0.22474633	0.1434235	0.6356184	1.5774173	1.0851115	1.1700128	0.79179424	0.14356723	0.0030163752	0.10292154	0.06513337	0.15928257	0.03642333	0.9787221	0.30390298	0.4261322	0.02349196	0.036434002	0.012813564	0.054647572	0.1651846	0.3335164	1.3264278	2.3751795	Memory CD4 T Cells
778	1.1555382	4.302311	5.350998	0.39297882	2.1851456	0.6726829	0.75875765	0.39520454	0.44092143	0.09818686	0.30024558	0.17201555	0.031198062	0.0066078883	0.9611155	0.073287144	1.6969303	0.09511849	0.13434358	0.0375511	0.3867166	0.19388118	0.09703396	0.34557125	0.9570972	B cell
779	0.64175254	0.58433175	0.22159427	1.3243655	2.6373518	0.5394442	1.7770239	2.5665069	0.18708995	0.061877474	0.31927297	0.59147406	3.0965307	0.012176866	0.43244886	0.06450969	0.91890866	0.004767425	0.053240925	0.039207548	0.11128025	0.062200185	0.048174087	0.22214426	0.2830652	Memory CD4 T Cells
780	0.4509322	1.1015313	1.8823946	0.27112424	1.4218911	0.42465508	0.9932669	1.0269325	0.27970386	1.3520777	0.17159182	0.4327709	0.64027613	0.022416476	0.41109067	0.14979371	0.5344716	0.0038396532	0.045619812	0.03152598	0.1455693	0.07164622	0.09370768	0.22687943	0.48388034	B cell
781	0.7015895	0.038029052	0.023060244	1.672739	1.5621562	2.795494	2.4722328	0.97130203	0.17105338	0.032476645	0.28161532	0.05417683	0.86279947	0.026411938	1.1147918	0.34772146	0.9489137	0.047598206	0.13620287	0.029295193	0.040757023	0.28710246	0.07391137	0.093329445	0.1565782	Memory CD4 T Cells
783	1.1645937	5.003079	7.8163443	0.10515389	1.1738025	0.062706076	0.025273947	0.22313592	0.3651357	0.0050588944	0.1696813	0.1324529	0.053871468	0.0071867644	0.9152114	0.024156718	0.9588515	0.044100333	0.09038523	0.024690699	0.475278	0.10995661	0.022881323	0.51977426	1.4484292	B cell
784	0.20585	0.08477232	0.12995473	0.11205819	0.78890496	1.2636641	0.9663437	0.85399556	1.3604645	0.0710526	0.15085045	0.63810474	1.3141977	0.006744973	0.52089995	0.3182305	1.207428	3.473072e-05	0.08149788	0.0011542725	0.054134723	0.027449537	0.076532826	0.37952644	1.1346251	CD4 T cell
785	0.68566054	1.5501088	2.580911	0.96456385	1.7285776	0.038557045	0.0049289144	0.28938937	0.21145386	0.023270855	0.13161547	0.048715614	0.18649422	0.027712943	0.826053	0.28372592	1.1417447	0.058741886	0.009572914	0.023814505	0.13574931	1.3031665	0.024835274	0.114387475	0.40911964	B cell
786	0.30704305	0.84074354	0.5566797	2.6876295	1.4080935	1.0285097	0.004712902	0.015460238	0.022459753	0.012001614	0.17488825	0.0014963287	0.81026226	0.0014746122	0.5526531	1.7926946	1.0897073	0.99287266	0.008076131	0.0016781231	0.30532548	0.15165979	0.21604249	0.013601603	0.7873168	MAC
787	0.45150486	0.88515556	0.56274426	0.3288429	0.9002268	1.757503	1.757139	3.1113415	0.12078767	1.6762731	0.1710003	0.13838324	0.11025681	0.02069955	0.33462644	0.25755724	1.3990928	0.0018827533	0.018190349	0.035161316	0.07891945	0.11949573	0.060658693	0.89726686	0.7067611	CD4 T cell
788	0.96369517	3.4737344	4.3662877	0.18748847	1.4483857	0.015101635	0.019587195	0.46165633	0.15918209	0.10006374	0.20874354	0.030388156	0.013821362	0.002355113	0.76298183	0.0081767095	1.1452194	0.061412077	0.06086379	0.01470379	0.36153862	0.086404055	0.021336114	0.36111122	1.2675747	B cell
789	0.3937399	1.239225	0.42841747	1.71861	1.5518774	0.19837072	0.24616773	0.15502404	0.25440276	0.044940975	0.07011083	0.011748946	1.3435608	0.005389708	0.16475666	1.6983485	0.9401938	0.0015352803	0.0051918947	0.010365193	0.032307826	0.04155276	0.08805088	0.047423303	0.19070537	MAC
790	0.024233382	0.056570537	0.16713665	0.4538082	1.7503495	0.63421386	0.29885212	0.7210045	0.14974615	0.024392948	0.0628294	0.023998642	0.95826787	0.10817288	0.37401628	1.9506952	0.252202	0.059761945	0.037610967	0.010613299	0.29093942	2.9752066	1.5520111	0.69556564	1.1669285	Hevs
791	0.9932855	2.238653	0.02859014	0.064772055	1.9684851	2.530488	0.69316536	0.38553587	0.7017507	0.04238997	1.0268584	0.05996376	0.16122098	0.13736314	0.5296317	0.75205785	1.9623709	0.0022058366	0.03640654	0.0010868342	0.08664027	0.050032783	0.15511248	0.21885164	0.5432125	CD4 T cell
792	1.2001407	3.034029	1.7900374	0.058105048	0.6759829	2.2939534	0.22991025	0.018202696	0.5384268	0.019815937	0.79387903	0.19151306	0.086991504	0.04605756	1.2242247	0.41783112	0.9499648	0.010504854	0.046903897	0.030264203	0.21312797	0.101129405	0.045881562	0.16873574	0.61903787	B cell
793	1.1333117	3.1709573	6.1308227	0.17530176	0.29482922	1.8183936	1.2946231	0.9283228	0.2166479	0.045884177	0.34811002	0.075078994	0.10092706	0.0026657982	0.42700392	0.37122184	0.36914578	0.0051005795	0.024043784	0.047611818	0.2777931	0.08732188	0.03731807	0.96667206	0.8398939	B cell
794	0.9637586	1.3902643	0.049118936	0.28939033	2.1790876	2.2161794	0.37967846	0.0069895172	0.49708465	0.0885405	0.787955	1.1449655	2.4257097	0.07536664	0.7304289	0.328344	0.8437159	0.0034225974	0.06104834	0.028190125	0.034697376	0.07249831	0.10938611	0.10980625	0.40808302	CD4 T cell
795	0.088026166	0.026187219	0.015607559	0.48652866	1.9041127	1.1265482	1.2325443	0.9981756	0.9504149	0.13694058	0.14445007	0.18894175	0.5900929	0.025343195	0.6844037	0.5705538	1.0072976	0.008482537	0.04731781	0.0076858695	0.04837271	0.087692775	0.29001376	0.9715999	1.9645802	Tumor
797	0.76615703	0.90632474	0.054734517	0.62536585	2.5939863	1.3747008	2.4650583	4.9977984	0.22175962	0.009708051	0.25521564	0.04450882	0.0775062	0.008068994	0.3475937	0.18319373	1.9354483	0.0047372193	0.023606503	0.024855103	0.041188765	0.0882396	0.088007666	0.7807285	0.48452762	CD4 T cell
798	0.45436954	0.9685921	1.3863251	1.9643329	0.60476553	1.2413398	0.3605623	0.20854792	0.008907929	0.0005700702	0.25834328	0.046442337	0.56700903	0.026654463	0.49645734	0.8466214	0.31752354	1.1256317	0.051467806	0.003959152	0.39485487	0.05750602	0.26498628	0.08895199	1.1655462	CD4 T cell
799	0.3791884	0.32068697	5.6189743e-05	0.8677636	1.5103745	3.0247352	2.6375072	2.3030713	0.24812688	0.29002076	0.4359249	0.21281894	0.16909733	0.018733835	0.70551586	0.745773	1.9174211	0.00948205	0.034496926	0.010093816	0.02757005	0.087575234	0.14394832	0.8724064	0.78097475	CD4 T cell
801	0.53730434	0.80170643	0.051713195	0.26538205	0.89879745	2.04612	1.3996049	0.57160246	0.49452657	1.810577	0.88908994	0.71920687	1.5057375	0.773622	0.94168806	0.86652166	1.2332479	0.11597715	0.028836785	0.008292667	0.04026301	0.07743844	0.14688928	0.4801778	0.81298655	CD4 T cell
802	0.027143542	0.035742257	0.2848716	0.8507526	2.1570373	0.46406192	0.17290528	0.54940414	0.030651718	0.10432298	0.14831713	0.09913039	1.604118	0.19758898	0.5360193	2.2322176	0.050602462	0.20513558	0.015597937	0.09877795	0.6316423	3.1034126	1.5969898	0.43296543	0.5964677	Hevs
803	0.40479442	0.7134618	0.94094115	3.2426138	1.0032434	1.6524342	0.23033017	0.14228174	0.0049306336	0.02483186	0.32200637	0.16017853	0.99918914	0.000249821	0.57214445	1.1016449	0.3797926	1.5427569	0.034106348	0.0023161848	0.4855138	0.06878936	0.25745004	0.09419815	0.9714709	Germinal Center B cell
804	0.38100377	0.5912592	0.00043423232	0.17612712	1.404248	1.733827	1.8265598	0.014468931	0.38390803	1.59575	0.77504313	1.6193677	0.89893794	0.099865176	0.767857	0.21733196	0.80628365	0.0025498325	0.08929245	0.03491626	0.008445578	0.12895311	0.11869203	0.08180248	0.29893708	CD4 T cell
805	0.22825836	0.08657038	0.013729067	0.87387204	2.8374367	2.1227696	1.6416018	1.912488	0.39700907	0.0036260977	0.14920321	0.70291996	0.4469734	0.0032690223	0.46511307	0.68944466	1.5045117	0.0025024707	0.061695006	0.01940216	0.019923704	0.05792178	0.26766014	0.6120566	0.777779	CD4 Treg
806	0.44912267	0.5586224	0.056874353	3.7342598	4.82182	0.85939634	0.29955548	0.3396215	0.15002935	0.04106678	0.2266984	0.29928702	5.4661574	0.025351396	0.48647425	4.3891726	1.5624146	0.39522037	0.037713014	0.015602724	0.05276979	0.16957363	0.64231366	0.06574716	0.51784533	MAC
807	0.84322786	2.7109408	3.3234444	0.09324779	1.1606255	0.009303072	0.019852936	0.20407955	0.29169598	0.011145565	0.33625332	0.21492228	0.011968344	0.03937505	1.0017816	0.004853869	0.99955463	0.058492463	0.1662808	0.013269919	0.34528378	0.13494286	0.019679477	0.2753305	1.0819342	B cell
808	0.3331009	0.7223029	0.17886749	0.4160577	1.3466527	1.2837976	1.7585785	1.799812	0.1606759	0.485468	0.26301792	0.12169292	0.30779305	0.0038442158	0.24621394	0.3344538	1.2817415	0.001601196	0.021344513	0.016338088	0.106939524	0.08947124	0.12162743	0.92956465	0.87589914	CD4 T cell
809	0.8547221	2.4312778	3.4507115	0.18269478	1.3645625	0.010061752	0.0010855137	0.1256651	0.2678413	0.023592018	0.24294566	0.03649532	0.010923281	0.005721713	0.9992712	0.0038231958	1.002915	0.08619609	0.09269103	0.01615592	0.30238852	0.10159604	0.035548724	0.32599065	1.1702868	B cell
810	0.8234054	1.8234298	2.775682	0.98928434	1.5540663	2.5411503	0.7192162	0.9080582	0.10056611	0.005008195	0.30430385	0.33385503	0.73345107	0.03448906	0.61374867	1.0428625	0.96967226	0.46541506	0.11712062	0.0153087145	0.22619265	0.26854625	0.12024577	0.5919621	0.7935951	MAC
811	0.92105347	3.1341608	7.5611253	0.6283524	0.7029864	1.8036102	2.6809356	0.21666467	0.6133591	0.74927944	0.6382637	1.0972117	0.06235149	0.04641409	0.9756971	0.43487945	0.8989899	0.0033172036	0.31825176	0.23730294	0.72733855	0.5467453	0.08805818	0.33586	0.44509536	B cell
812	0.9218536	2.0382102	0.27188686	1.3469012	4.3206882	0.012378567	0.058402225	1.3125857	0.28235543	0.1629153	0.44147474	0.0074977824	0.07482845	0.0042397548	0.66853124	0.018425336	2.4332175	0.07332893	0.04627225	0.010405157	0.17086944	0.09767008	0.09889559	0.12927443	0.44635433	B cell
813	0.23253049	0.14841859	0.00096284813	0.20586745	1.008093	0.99797684	1.0951868	0.13600782	0.2233944	1.1292014	0.38885292	1.1682161	1.3090792	0.008375675	0.64426625	0.1061629	0.52271885	0.011568961	0.045637712	0.012684482	0.01724928	0.051858854	0.079729535	0.19694218	0.523953	CD4 T cell
814	0.5137227	0.9258069	0.010760864	0.21379378	1.2599353	1.90821	0.9743624	1.5744065	0.17060485	1.1025507	0.4283095	0.2865762	0.30621144	0.002106697	0.35420525	0.33533278	1.6915332	0.010110734	0.044437967	0.0050599254	0.04370256	0.08596665	0.116878666	0.5035488	0.7547868	CD4 T cell
815	0.3993604	0.89227194	0.6392189	1.0463538	1.4726162	0.4524639	0.09153173	0.71147287	0.17236574	0.72018063	1.130349	0.0879333	0.7622368	0.21372473	1.6684737	0.08755335	1.1078675	0.05230048	0.036014795	0.010763551	0.9884115	0.08668456	0.13746385	0.057855174	0.30853665	B cell
816	0.9852663	1.5799077	1.6711501	2.0894368	0.87478733	2.2960997	0.72534925	0.42810947	0.08944508	0.004319641	0.42532286	0.027689354	0.050725833	0.01375337	0.67507434	0.68017095	1.0589347	0.46135288	0.021938939	0.020418663	0.3099495	0.19068804	0.12019595	0.2197899	0.4896006	CD4 T cell
817	0.6137109	1.0720696	0.008570913	0.24343187	1.334361	2.1334674	1.731307	0.9819825	0.24347742	0.22087747	0.62071353	0.43376255	0.33350575	0.0628064	0.46340725	0.61657315	1.534677	0.004942116	0.0755138	0.008849774	0.023879346	0.031816617	0.13207765	0.514468	0.6176149	CD4 T cell
818	0.7669072	1.3774118	0.0016345697	0.29304004	0.95721024	2.6286657	0.12059444	0.03078699	0.42849085	0.13828667	1.1711588	0.02780272	0.23006283	0.019886712	0.7986876	2.1259694	1.9043416	0.006498896	0.035347324	0.00016986836	0.016232068	0.054341078	0.14787334	0.043612555	0.18315914	CD4 T cell
819	0.9735597	1.2765006	0.0038747396	0.5169339	3.4864388	1.1057613	2.849741	0.8034472	0.6566993	0.140884	0.87729603	0.29686266	0.95230114	0.008528076	0.4008545	0.48226702	1.2364609	0.03797982	0.1275099	0.010526237	0.018621992	0.05388252	0.22329167	0.07072527	0.11533801	CD4 T cell
820	1.1205795	2.18139	2.8179731	0.22527282	1.0099279	0.0042922427	0.09878431	0.8284885	0.32437012	0.02803413	0.12783551	0.044361133	0.0014315944	0.0023454193	0.8294429	0.009349217	1.2156566	0.03101978	0.039777514	0.020318845	0.26738784	0.14571887	0.027468441	0.5194926	0.997518	B cell
821	0.06903666	0.17929235	0.22090392	1.3095926	2.2537024	0.27265686	0.5481781	0.61665434	0.11916213	0.18380834	0.23563688	1.6199008	0.94529134	0.044633705	1.0575074	0.67188823	0.22517334	0.08436051	0.09869588	0.0140174115	0.07168655	0.059153646	0.3408975	0.9856231	3.436431	Tumor
822	0.82183254	2.0783317	1.5371579	0.46345732	0.64887875	3.2216105	0.87814534	0.93164384	0.21969055	0.13335605	0.9261483	0.033168625	0.018719448	0.010592875	0.6583981	1.2734246	1.9423789	0.0029046119	0.023844449	0.015775537	0.2125397	0.24656123	0.17665008	0.6623855	0.4559502	B cell
823	0.08063516	0.12188995	0.13492742	0.05806201	1.5478535	1.2192458	1.1472827	0.10353842	0.052325286	0.09111568	0.2861612	0.1231776	0.09936281	0.026495812	0.2026994	0.96317935	0.040912792	0.0385904	0.02160731	0.004745196	0.062005706	1.7197301	1.33236	0.80231005	0.3645116	Hevs
824	0.8733084	1.37478	1.0551082	0.1739016	0.38784376	2.7901196	1.4432933	0.53579134	0.9862229	0.0033608084	0.6964275	0.10652985	0.083185956	0.007254193	0.57023185	0.7977206	1.5374086	0.008932194	0.098152116	0.004909889	0.21797234	0.09239261	0.08789319	0.75622964	0.6186782	B cell
825	0.6762875	0.95982367	0.055344474	0.28010002	1.2815974	2.2383528	1.1607053	2.1363401	0.10894041	0.0080787325	0.45929545	0.083025195	0.30965316	0.07248902	0.1863041	0.5161692	1.6972836	0.013782008	0.015302961	0.0150183905	0.07118793	0.12794483	0.13514279	0.5122683	0.5237503	CD4 T cell
826	0.7287582	1.8932626	2.622235	0.5322448	0.22805728	2.728114	2.3540976	0.59456164	0.16606751	0.21335888	0.66457075	0.22810084	0.030907607	0.47264102	0.47114596	0.91922617	1.3230953	0.0017894424	0.033181682	0.044864323	0.14511779	0.18343762	0.0639067	0.5233619	0.24439344	B cell
827	0.18659203	0.28234768	0.0005630487	0.15447906	1.0349196	1.3075109	1.3717555	0.3986185	0.4577173	1.296801	0.40657192	1.1629677	0.3457023	0.029342663	0.58579224	0.25839838	0.9912701	0.0055979937	0.082712114	0.035237636	0.0131284315	0.06302274	0.057780076	0.3966016	0.95000184	CD4 T cell
828	0.71568924	1.4311244	1.1364062	0.48349234	0.34809643	1.6614386	0.5481671	0.24251807	0.37033153	0.115449294	0.985113	0.045953963	0.45447585	1.4625065	0.62275857	1.059548	0.97285783	0.04291304	0.015340221	0.017302262	0.052618608	0.25902316	0.14095323	0.17633119	0.04799249	MAC
829	0.08009373	0.0023874857	0.0001735367	0.112398304	0.55075186	1.2728554	1.2254368	0.98527575	1.626807	0.016236458	0.08435804	0.046751183	0.0704849	0.03849185	0.43439752	0.5952258	1.360822	0.001723099	0.027025968	0.0012670005	0.05459734	0.023809781	0.10494434	0.60254997	1.0588971	Memory CD4 T Cells
830	0.091577105	0.057878096	0.029118828	1.2618977	0.32588905	1.6723022	0.7121604	1.1643108	0.13036025	0.18541357	0.44792813	0.23158728	2.1706612	0.21199162	1.6268868	0.21514124	0.4925029	0.06250177	0.04071964	0.01914142	0.95892227	0.048545662	0.1040205	0.22022666	0.83585525	DCs
831	0.22246079	0.17817058	0.8626965	1.0406997	2.183036	0.116021015	0.6243729	1.1209891	0.13126451	1.0520779	0.3377521	0.9898251	2.9698403	0.084549494	0.79640543	0.091247834	0.534506	0.8528427	0.080210246	0.02783081	0.027522838	0.07407797	0.21968208	0.18269166	0.27123517	MAC
832	0.6390981	0.85573846	0.015869258	0.23322605	0.23701572	2.8024466	2.3951542	0.8410948	0.96268415	0.83371323	1.0140548	0.7066751	0.3803478	0.62160945	0.99648625	1.08724	1.3942516	0.19142374	0.04802143	0.010687233	0.14682537	0.05640716	0.111925416	0.6024768	0.5043067	CD4 T cell
833	0.56827086	1.0530633	1.1238995	0.07960123	0.91368186	0.3403022	1.6051775	1.799027	0.18695827	5.4573274	0.179928	0.37940466	0.29376382	0.025295246	0.60004854	0.042284887	0.9867342	0.0040115584	0.04882268	0.049338605	0.059899975	0.047233984	0.023179494	0.2966688	0.6762793	CD8 T cell
834	0.23672651	0.45210895	0.0037683486	0.1968964	1.1233038	1.1195467	1.5231006	0.05450795	0.2739622	1.9417697	0.616732	0.97392696	1.1042923	0.07547191	0.9391745	0.58650744	0.90469074	0.007255563	0.078686416	0.0055529745	0.006918141	0.06222622	0.08610975	0.044366766	0.48550734	CD4 T cell
835	0.75866145	2.646618	3.4014618	0.28296867	1.2750659	0.4892507	0.3993365	1.0024157	0.2756139	0.25370368	0.2067521	0.08242561	0.21079315	0.004418404	0.6228828	0.14222439	0.9993961	0.07941601	0.15034218	0.023074992	0.41987917	0.11972396	0.047305733	0.6424018	1.4756397	B cell
836	0.517268	1.4201064	2.4460597	3.8188167	1.1214187	0.023467429	0.05498059	0.10184607	0.0081071295	0.012831124	0.073702306	0.015065094	0.3555902	0.0066952435	0.5481255	0.25079602	0.80615413	0.9696453	0.0072139963	0.004819394	0.35253215	0.09433754	0.14941998	0.14482512	1.8385752	Germinal Center B cell
837	0.6681316	0.9366836	2.5620728	2.8936718	2.5729744	0.10014571	0.09307863	0.11983201	0.48064405	0.058316145	0.31911775	0.8324154	3.5299542	0.10581672	0.6622364	1.2532656	0.4490276	0.09074861	0.057573445	0.03185612	0.10915261	0.15439917	0.087055564	0.09820095	0.35767722	B cell
838	0.5656398	2.2687566	3.0648186	3.2627366	1.4177848	0.009787221	0.13424073	0.554239	0.09882921	0.34251693	0.06772599	0.05869239	0.026732817	0.01195478	0.5055318	0.15434217	0.8955538	0.062618904	0.01808589	0.024555294	0.24521755	0.13048474	0.0654334	0.22390802	2.3023741	Germinal Center B cell
839	0.42325068	0.05692743	0.076457165	1.4068536	1.7596203	0.66683537	1.0930291	1.8833513	0.10397308	0.27101445	0.12239696	0.2498284	2.2337985	0.017097382	0.35681283	0.70788145	0.9767427	0.00051194197	0.0061964053	0.009120927	0.032277536	0.11094985	0.09523764	0.0822894	0.08901971	Memory CD4 T Cells
840	0.6927079	0.6955285	0.0063334405	0.93823624	2.333158	2.9668453	2.9996538	1.2470548	0.643645	0.26077652	0.8832501	0.54557407	0.49865076	0.22898069	0.80097014	0.93237585	1.7555611	0.049260624	0.10630267	0.09909765	0.17486097	0.15356064	0.27672344	0.5171951	0.7582147	CD4 T cell
841	0.59730077	1.1043874	1.8658912	1.2841276	0.9739032	1.6403235	0.07317521	0.07531945	0.013907861	0.2723861	0.32478464	0.19107598	0.32496145	0.0026124865	0.69404763	0.491594	0.36253276	1.5170681	0.056160234	0.0050560446	0.3513747	0.110420674	0.16408029	0.09966037	0.91629714	MAC
842	0.080473594	0.032637723	0.006359642	0.3821754	0.74551	1.4327201	0.9008939	1.0690532	0.98583823	1.0566471	0.27597687	0.22129482	0.6809563	0.05705541	0.86102307	0.45535612	1.0832505	0.049924668	0.028581321	0.0025782138	0.097941265	0.0340194	0.20712432	0.84043515	2.1549714	CD4 T cell
843	0.83122385	0.78722936	0.7935969	2.4662385	0.60476154	1.4992146	1.4612393	2.7995677	0.039314967	0.003517851	0.16450383	0.13807236	0.043933652	0.016234687	0.33013186	0.31571808	1.141581	0.06703959	0.030455291	0.03937875	0.098420136	0.075781085	0.06348661	0.7038128	0.9646047	CD4 T cell
844	0.9962926	1.916441	0.8057158	1.0148296	1.4113488	1.8936291	0.97960484	0.08592338	0.39241567	0.016128784	0.84381026	0.052295834	0.095071904	0.0053914315	0.5066193	0.731664	1.0895996	0.011253622	0.08298294	0.0057620346	0.08919475	0.11861583	0.122507356	0.13998403	0.32950026	B cell
845	0.17829463	0.15583019	0.0015651652	0.03654983	0.57855815	1.7526453	1.2836118	1.0683068	0.70785487	1.425351	0.59109765	0.27611634	0.33414325	0.19734323	0.7204383	0.4678022	1.4267516	0.0008663186	0.007881131	0.022805147	0.0594774	0.027163252	0.08953557	0.73549056	0.9829233	CD4 T cell
846	0.7250273	1.8524803	6.055003	0.75760925	2.299596	1.033566	2.416894	0.9916085	0.47298783	0.019878075	0.4142721	0.86831343	0.61095005	0.009061003	0.8740141	0.55163914	0.6730959	0.0037752849	0.28062382	0.095767744	0.7771847	0.31229737	0.21200736	0.45524302	0.8007309	B cell
847	0.69498247	1.3070233	7.6212573	0.2182291	0.570927	1.3581836	1.8906386	1.8619785	0.17742532	0.21718946	0.20548026	0.3496764	0.08486573	0.013560823	0.7227843	0.035164636	0.3693796	0.012299844	0.12960328	0.0673867	0.25210723	0.31265962	0.026516667	0.9232442	0.622393	B cell
848	0.574998	0.94276667	0.0016148246	0.14782746	1.2289335	2.0461082	1.8115215	0.6897405	0.36625728	2.2869244	0.84861284	0.77732486	0.63418794	0.11013266	0.6279989	0.50140125	1.449979	0.001697976	0.08038028	0.0055150306	0.025245663	0.051242054	0.09560741	0.31555808	0.68454504	CD4 T cell
849	0.38296485	1.299775	1.3519456	3.4194086	1.0127224	0.00032473353	6.0794908e-05	0.011902238	0.013023268	0.011617243	0.039617613	0.0034485627	0.020500446	0.00090414274	0.31331483	0.15933475	0.99681944	0.037891284	0.0052687107	0.0048868307	0.15897107	0.034501832	0.040573902	0.03081848	1.9270016	Germinal Center B cell
850	0.57291937	1.283232	1.829079	2.8464458	0.4368729	0.00030846128	0.05035467	0.723129	0.09561361	2.185062	0.029017912	0.018603137	0.019615028	0.005064445	0.40475297	0.067149274	0.92919195	0.0101731885	0.0039645596	0.028873306	0.138498	0.08093567	0.034679618	0.40576264	2.3495293	B cell
851	0.37133536	0.8605175	0.54050976	0.05443397	0.2149745	1.6263069	1.681257	0.23120667	1.5558494	1.8408357	0.38328078	0.88080645	0.23374553	0.11115083	0.8734356	0.3800855	1.4202096	0.006991706	0.12634976	0.008853234	0.04053352	0.01982419	0.027720993	0.38632253	0.8949476	B cell
852	0.62158656	0.7774399	5.2592008e-05	0.74429923	3.0014791	3.2923615	3.014382	0.082691126	0.30307266	0.60776883	1.1431508	0.6611032	0.86956716	0.0075182565	0.96421236	0.7399597	1.1688737	0.013868975	0.1525659	0.004793773	0.00816424	0.14166027	0.29313666	0.15175529	0.41607362	CD4 T cell
853	0.5785203	0.5956444	2.1336065e-05	0.39036918	2.235713	2.083808	2.2308848	0.44034106	0.37700102	1.3881382	0.7906353	0.8452512	0.708613	0.0070712212	0.9185244	0.47871727	1.3259022	0.011357986	0.12817611	0.0050868765	0.031691305	0.07589428	0.16334736	0.15523778	0.5601988	CD4 T cell
854	0.5357845	0.05063971	0.32717782	1.679225	1.9252598	0.4130054	2.345737	2.3057497	0.11681943	0.04593818	0.32104647	0.32763523	4.034413	0.14286996	0.83019376	0.09406909	0.57874036	0.063888334	0.047702253	0.021461101	0.028771335	0.12885883	0.09503877	0.19832395	0.27918792	Memory CD4 T Cells
855	0.17205724	0.41342956	0.2820049	0.19935347	0.6540548	1.0942346	0.9764413	0.7465302	1.8170015	0.63017225	0.2841891	0.40855312	1.2802545	0.052203946	0.70446	0.50007063	1.4739023	0.000374984	0.047425184	0.009823426	0.063337065	0.020707296	0.09072701	0.46249986	1.2643625	B cell
856	1.2328788	3.765827	5.545398	0.8086114	0.9123388	0.05221383	0.00052320195	0.1198598	0.3580503	0.057725713	0.26742366	0.1048638	0.015188785	0.0054109613	0.9417803	0.05460133	1.4484953	0.08562096	0.074996084	0.010179175	0.45625275	0.1369865	0.04538888	0.5681475	1.8431396	B cell
857	0.036176194	0.96689475	0.5325928	1.8195803	4.009735	0.20439175	0.30963546	0.82203496	0.1225262	0.00993149	0.09945134	0.0028310416	0.14816646	0.0373752	0.8694451	1.132421	0.5468895	0.00681501	0.08052183	0.24956852	0.09614619	0.11627322	0.60997134	1.9946938	4.3696237	Tumor
859	0.27715096	0.09347208	0.010779995	0.43860257	0.5461153	2.260169	1.3696563	1.3604002	0.9592312	0.30705363	0.31806758	0.09053017	0.3828814	0.21109308	0.60072595	0.8189387	1.4143324	0.013011327	0.014224694	0.0028041962	0.10015666	0.052892126	0.10713321	0.7604545	1.1630751	CD4 T cell
860	0.37349916	0.62972003	0.004343372	0.065171294	1.1322838	1.1403813	1.4724019	0.49595633	0.2026529	3.114557	0.7024823	0.63143915	0.9842747	0.23567183	0.85524994	0.4024308	1.0629014	0.010392363	0.06593303	0.008108117	0.027941784	0.07711852	0.090548515	0.12299696	0.4305378	CD4 T cell
861	0.0014555643	0.936822	0.66620106	1.2527118	2.7478154	0.1418429	0.14325434	0.62948805	0.07311002	0.0038457867	0.17731322	0.0021403008	0.18767123	0.0805457	1.4780499	0.3439058	0.16160898	0.031674687	0.02089611	0.020250702	0.087659866	0.1742313	0.55797416	2.304653	4.8587523	Tumor
862	0.1971638	0.01303713	0.046591796	1.1197907	1.6610981	0.97005236	1.3082886	1.2628076	0.0062171067	0.027510589	0.30602762	0.8067348	3.68395	0.038091876	0.33942276	0.3208539	0.1428491	0.31893235	0.01207044	0.01864472	0.043013863	0.1204614	0.18822119	0.037183695	0.13169642	CD4 T cell
863	0.9479459	1.4630708	0.8116466	1.2082164	3.2622488	0.00064850884	0.30651367	1.520414	0.42655647	0.18965153	0.3358125	0.06682275	0.02555452	0.023297943	0.7719187	0.083862774	1.4280344	0.16896448	0.08057539	0.05581273	0.20622398	0.10869264	0.13363022	0.31121802	0.682274	B cell
864	0.02482733	0.28502822	0.0045072045	0.79155445	1.3315666	1.3295296	0.6020896	0.12931481	3.8252637	0.02285272	0.40890464	0.056808602	0.1892639	0.015932404	0.9176176	0.7907195	1.5392737	0.0017970729	0.14045131	0.00019251772	0.049165368	0.01869665	0.4104035	0.42998812	2.0644197	CD4 T cell
865	0.78534144	1.6207004	1.4806291	2.0752077	2.096039	0.003283424	0.02912118	0.04451254	0.27320713	0.025212623	0.28340316	0.3505796	1.2273855	0.014059337	0.51982737	0.15097979	0.43185863	0.06748608	0.059732128	0.042862292	0.1278512	0.03737551	0.15996753	0.0965646	0.9431537	B cell
866	0.77586555	1.3737878	1.6471121	0.4794856	2.460877	0.21357822	1.6802601	2.114083	0.5131883	0.091229364	0.14674558	0.2797724	0.030837186	0.00058949774	0.24460909	0.050021973	0.90655303	0.014265184	0.18782964	0.0408788	0.14399038	0.12526695	0.08845383	0.58835745	0.64096564	B cell
867	0.8888181	1.9697888	2.0531662	0.2697221	0.38760877	2.659139	1.1674477	0.4878496	0.33882552	0.076574385	0.55397004	0.07626997	0.039738502	0.0121279685	0.45270592	0.9581381	1.2982426	0.0015062195	0.023432441	0.02266544	0.1898616	0.122629784	0.0659504	0.6258705	0.5072076	B cell
868	1.0847064	1.689714	0.04789539	0.2756887	2.6928134	1.3096823	0.768562	0.024982868	0.56573826	0.048235662	0.9788234	0.15826157	0.12779115	0.001795739	0.60146797	0.28314555	1.3985332	0.069199294	0.1802094	0.0008445573	0.06065813	0.017622802	0.14004123	0.14333619	0.37887424	CD4 T cell
869	0.5433223	0.8782311	4.5446053	0.57918864	0.8019987	1.299355	1.0508819	0.751795	0.0059085176	0.14313433	0.16905832	0.39320952	0.076717064	0.0035716216	0.54469824	0.42044926	0.40416	1.0540457	0.39767748	0.019324297	0.34614292	1.1457086	0.15482871	0.6644073	0.98727953	MAC
870	0.107423514	0.00050166366	6.155917e-05	0.5838942	0.87422925	1.6511233	1.6108735	1.8637536	1.0330877	0.34846172	0.09030441	0.016060472	0.47857496	0.030351128	0.79866403	0.54809636	1.3824462	0.058035716	0.01684995	0.0067927437	0.019136777	0.0806446	0.12168762	0.5223371	0.99172807	Memory CD4 T Cells
871	0.50709385	1.1602254	8.7848886e-05	0.28385586	1.71695	1.4293221	2.142009	0.025220629	0.6270463	0.7889456	0.97088987	0.8256414	0.42802218	0.2017134	0.57724494	0.5808134	1.1164405	0.0046276115	0.16123572	0.016326774	0.010564301	0.072108164	0.22643103	0.033155285	0.14116462	CD4 T cell
872	1.3316594	3.3518488	3.884017	0.19102345	0.97525245	0.018692093	0.2861974	0.3853303	0.34141743	0.029112995	0.17309012	0.10203892	0.009928533	0.017309265	0.97294265	0.021880278	1.09899	0.02964593	0.10562891	0.037874807	0.31094977	0.15049508	0.05255555	0.5179646	1.1914657	B cell
873	0.2055028	0.034568477	0.0028431187	0.33993155	0.78775734	2.2850327	1.147313	0.6819164	0.47187525	0.6665158	0.9490146	0.0314024	0.62617713	1.1620629	0.9631718	1.5947247	1.4136759	0.018505981	0.012181106	0.0017671065	0.15287212	0.2002596	0.25027186	0.1843604	0.32947138	CD4 T cell
874	0.25734478	0.056418207	0.005364844	0.2692228	0.9054408	1.4801437	1.5854388	1.2403849	0.9399038	0.8247958	0.32988226	0.42767403	1.4853363	0.24316218	0.83098733	0.667119	1.3690845	0.28388655	0.047840036	0.006889572	0.051971804	0.090850025	0.105114095	0.35458216	0.89205045	CD4 T cell
875	0.23871149	0.19242272	0.05156542	0.39684027	0.8602029	0.15905668	1.7406465	2.801634	0.20376757	6.6470876	0.2294425	0.022061123	0.7473757	0.020719659	1.5591882	0.088189356	1.7369378	0.024909524	0.020322494	0.012784124	0.034290362	0.07926574	0.019804973	0.09880984	0.28846517	CD8 T cell
876	0.6833758	0.44994462	0.0016364906	0.51469785	1.2887701	2.0311906	1.1565919	0.0072026565	0.31293285	0.5208865	0.7841858	1.5956786	3.997711	0.8782551	0.960852	0.53601813	0.64729494	0.0009720629	0.022410626	0.03799642	0.057586707	0.20102198	0.11238048	0.036878083	0.22823803	CD4 T cell
877	0.66945744	1.175802	1.567628	3.6748555	0.8907607	0.9560495	0.04480706	0.1454493	0.009875015	0.00045197096	0.21482599	0.010866813	0.12326379	0.001294024	0.73050237	0.824763	0.72587293	2.008127	0.02874731	0.0025428117	0.667046	0.12711325	0.20959347	0.0858232	1.600738	Germinal Center B cell
878	0.44492325	0.87603927	0.00013135085	0.099687636	1.2379473	1.5974598	1.7693883	0.03171426	0.30136558	1.7178051	0.8133168	1.1468533	0.6383474	0.019982535	0.8583648	0.39419457	0.9632867	0.029299384	0.15420237	0.004558107	0.011664174	0.06007131	0.12030471	0.21543331	0.6461785	CD4 T cell
879	0.86595213	2.113817	3.0997832	0.6088073	0.34592268	2.9532979	2.0368593	0.038125146	0.5497789	0.0058022	1.0783195	0.16102655	0.017736234	0.02811129	0.78039885	0.8443332	0.98042005	0.0024038777	0.052404493	0.03259973	0.22489871	0.33062208	0.13525039	0.26230335	0.17621468	B cell
880	0.94560534	3.1910572	4.698632	0.25079855	1.9766669	0.011424881	0.02060963	0.21043685	0.22629376	0.052884188	0.24819787	0.036745463	0.0113935545	0.0035552664	0.90362996	0.013923757	1.2175784	0.1553063	0.08750513	0.012272914	0.301459	0.20282914	0.033230267	0.32727468	1.4933331	B cell
881	1.4932573	3.1096365	6.6471934	0.20350745	1.3980931	0.01970408	0.0063736374	0.13429841	0.35265434	0.19529076	0.1831762	0.18685648	0.19234057	0.0167473	0.9959035	0.059007727	0.88414204	0.08456613	0.06549857	0.039368495	0.2451975	0.21383548	0.052810147	0.5854821	1.016386	B cell
882	0.8181503	1.0752299	5.9445545e-05	0.74993163	2.5319874	3.070731	2.3486762	0.060352832	0.5728871	0.1018559	1.2909974	0.58142793	0.514639	0.002228112	0.66622806	0.6593995	0.9811925	0.0054077557	0.21260937	0.00487298	0.0093817	0.08600865	0.29160658	0.12532313	0.3833036	CD4 T cell
883	0.12240202	0.083935894	0.24760458	0.52292436	1.5444772	2.5807576	0.6328641	0.5284905	0.12453043	0.05021118	0.29339728	0.015791347	0.18332165	0.05836735	0.4633665	1.8493661	0.32508877	0.123197354	0.051129278	0.021320742	0.48856086	2.707679	1.5244024	0.8688994	0.45940137	Hevs
884	0.88335335	2.7423244	3.2565787	9.326766	0.604942	0.722447	0.2265622	0.08449969	0.011024323	0.0004287675	0.48232964	0.32133567	1.4665866	0.11530637	0.7659174	0.8463025	0.7782878	0.33800384	0.011843476	0.04970345	0.56272405	0.09827852	0.3919711	0.014950207	2.7608724	DCs
885	0.67115694	1.2818321	1.1462126	0.22103809	1.034123	1.2184	1.2450999	0.99146926	0.2620462	0.004379746	0.26745287	0.07566816	0.07380021	0.009230561	0.20856762	0.40449095	0.9888538	0.004945574	0.06446205	0.017623821	0.09959654	0.09780244	0.09267219	0.37508652	0.30844298	B cell
886	0.8181657	0.3881875	0.06970483	1.3730274	3.132369	0.99770683	1.5540916	1.0091728	0.30731654	0.047370236	0.3783417	0.7216953	4.2517915	0.007590235	0.29135358	0.59997356	0.9049667	0.0036615217	0.042730458	0.054217678	0.028960045	0.044202656	0.15309475	0.11614552	0.65566504	Memory CD4 T Cells
887	0.6146662	1.2065766	3.0177948	0.35243458	0.98109007	0.8263995	1.0756396	0.85798174	0.13026857	0.015859243	0.2335101	1.1244375	1.4284537	0.0033028785	0.2814996	0.19251098	0.30671498	0.06280553	0.11973603	0.05813951	0.17627811	0.08164004	0.07579434	0.3457317	0.53521967	B cell
888	0.0003283103	0.5650263	0.2888922	1.0495468	2.7738018	0.2328132	0.041517943	0.13408495	0.08262259	0.0032741525	0.102330334	0.0010516428	0.1320559	0.02502625	0.98761326	1.2274343	0.24553382	0.012471701	0.0012280123	0.003138415	0.08201639	0.090260126	0.6647011	2.0034342	4.283663	Tumor
889	0.62813646	1.0448034	0.11417733	0.60643446	0.98879915	2.423219	1.6686308	1.3468288	0.059534237	0.013735929	0.4716838	0.13670523	0.40886706	0.0026357642	0.3372191	0.82504195	1.6747321	0.024952287	0.01477842	0.024610523	0.052961085	0.054975398	0.15602681	0.8471146	0.9176363	CD4 T cell
890	0.39017248	0.29355997	0.2614895	0.41435322	1.3988777	2.1755679	2.2280388	1.476539	0.90028065	0.10215347	0.32470998	0.29310113	0.085018285	0.007254865	0.65237683	0.43742862	1.4463135	0.0053378684	0.34085494	0.007039923	0.040335402	0.06993989	0.08561037	0.45511115	0.6103806	CD4 T cell
891	0.28927243	0.0040312964	0.00023194138	0.2603036	0.4360133	1.2911994	1.3457037	1.9617853	0.40099505	2.0219047	0.2053356	0.13830894	0.28082708	0.038672555	0.8050982	0.2531165	1.1724144	0.0034866163	0.011665839	0.005332262	0.044439238	0.039163686	0.027253432	0.44050035	0.95689636	CD4 T cell
892	0.2802126	0.5641794	0.08053664	0.086719535	0.97158456	1.305536	1.5253011	0.051403724	0.25743023	2.7252407	0.5951471	1.6021541	0.8889763	0.017375968	1.1136618	0.136212	0.85085166	0.006227552	0.13917217	0.015349927	0.017380299	0.05673762	0.068728514	0.17122129	0.72268826	CD4 T cell
893	0.45345375	0.8895525	0.56464577	0.28175348	0.2488719	1.6849998	1.2383165	0.16043666	0.30365145	0.48226202	0.8926986	0.22728258	0.1311792	1.3385439	0.9404208	1.2388741	1.3732599	0.07883962	0.024562247	0.035009153	0.09974298	0.13021861	0.08398171	0.15828721	0.12251697	CD4 T cell
894	0.37003458	0.24889247	0.027578702	0.37627232	0.8429063	1.7080785	1.8915626	2.0921912	0.39482152	2.0375988	0.3125118	0.32088786	0.4415294	0.06721289	0.6776735	0.4915307	1.6283749	0.0023638122	0.0123520205	0.018602625	0.047537465	0.090296395	0.055796478	0.42152783	0.7823977	CD4 T cell
895	0.7721038	1.0752585	1.1231748	1.7242429	1.0937338	1.9232335	0.5662084	0.16175963	0.014259525	0.0012273969	0.49605516	0.06626428	0.7144477	0.00451505	0.607351	0.9811854	0.7144226	0.94347084	0.04302586	0.009409005	0.32879868	0.18036199	0.1800576	0.05787753	0.4117975	MAC
896	0.5567225	0.94259137	0.1928684	0.10281154	1.2817062	1.3156604	1.2296348	0.6406441	0.32149085	2.6456673	0.5525242	0.43411353	0.9266764	0.036617108	0.8938008	0.2844101	1.3006327	0.0028635925	0.04913202	0.02813967	0.059663128	0.07390207	0.057231218	0.1879043	0.52146834	CD4 T cell
897	0.7786641	0.5856876	0.00097277644	0.24311537	1.6203907	3.1519861	0.07901854	0.015201716	0.2702798	0.023324424	0.9629486	0.26346782	1.3610934	0.006722922	0.9245886	1.1595492	1.1482054	0.011461981	0.023470916	0.014558782	0.031144843	0.26617384	0.20129149	0.03518594	0.17114028	CD4 T cell
898	0.0591581	0.037278008	0.2788926	0.5152872	3.316469	1.7509426	0.6484409	0.24123105	0.21452717	0.010082237	0.23118655	0.21455804	0.6307162	0.17902587	0.56203663	2.7416687	0.16388723	0.18787447	0.11934972	0.017816532	0.4714077	5.0991697	2.809615	0.7488573	0.8122644	Hevs
899	0.3645902	0.02225946	0.00059069175	0.24153362	1.3643974	1.2847055	1.8592389	0.18474181	0.19888005	1.4382004	0.7127632	0.7589734	1.1007863	0.060923543	0.97480345	0.14304352	0.47632867	0.0030996848	0.073269434	0.009715482	0.017141463	0.075131565	0.09032301	0.024646591	0.133505	CD4 T cell
900	0.3411624	0.38006577	0.000102846425	0.14496338	0.99451566	1.385786	2.27432	1.0219375	0.52458555	3.2476082	0.49899685	0.34381536	0.2924217	0.04572362	0.90810955	0.34719694	1.1258869	0.0036459758	0.08056469	0.0054645604	0.06809335	0.05352344	0.0355987	0.32083803	0.8253421	CD4 T cell
901	0.296829	0.33374324	0.0	0.862262	1.550952	2.8804424	2.095191	1.7399966	0.85464764	0.17707394	0.29881942	0.3359755	0.23238106	0.0034801087	0.78476137	0.78377527	1.7851888	0.0034418504	0.09649363	0.008609075	0.028475927	0.081182845	0.15586895	0.70207053	0.8365397	CD4 T cell
902	0.5542939	0.9274334	0.012276779	0.068089545	1.7917937	1.4741813	1.6385438	0.65296894	0.34775552	1.4482043	0.7289652	0.5589231	0.5680631	0.014754139	0.50499433	0.31015515	1.2902665	0.0135688335	0.12987262	0.010067202	0.015364789	0.08571995	0.11078234	0.1795208	0.4165942	CD4 T cell
903	0.015017762	0.07569896	0.46092433	0.17560941	1.1401435	0.7057838	0.43126023	0.35540774	0.05525227	0.0064133913	0.060915556	0.004329394	0.08076417	0.13449647	0.4518389	3.280152	0.0986174	0.10089267	0.27790233	0.007616248	0.15711199	5.2486978	2.5749538	0.96496415	1.5343896	Hevs
904	0.2909888	0.5801203	0.06893896	0.18432997	0.5639959	1.534803	1.6876847	0.52884173	0.29789352	2.998597	0.5269214	0.7193907	0.48120898	0.22236994	1.2187423	0.64103156	1.3832552	0.028389929	0.12695478	0.028217206	0.069837525	0.49330577	0.42276984	0.5367531	0.9453144	CD8 T cell
905	0.15097722	0.010910589	0.012887845	0.35161608	3.3616836	1.3078718	0.92303205	0.6860491	0.15801379	0.117513895	0.050113905	0.04867926	0.19995554	0.057765804	0.36849222	1.7388564	0.3140736	0.037484635	0.023724763	0.0024438775	0.028686859	3.1199796	2.030639	0.56106	0.38445413	Hevs
906	0.45409054	0.35162655	0.007828594	0.8924215	2.7672431	1.3020084	0.8081017	0.9467577	0.04320207	0.42972875	0.5016418	1.100314	4.768467	0.021839386	0.54571384	1.1848413	0.57051855	0.9749215	0.033224918	0.025724795	0.08759808	0.13901642	0.36545867	0.22504824	0.30781537	DCs
907	0.23759677	0.3932375	0.5915322	0.49278963	0.9857391	1.1185344	1.493746	1.2407457	0.025975248	0.0071621854	0.22169816	1.0570437	1.582056	0.0017218478	0.24166964	0.198511	0.31596	0.2637492	0.0133805685	0.043299135	0.075382516	0.084125094	0.07214137	0.38285348	0.25965697	DCs
908	0.86404526	2.041787	0.72666395	0.1849937	1.4231085	2.4618952	1.2669346	0.15746789	0.4148385	0.023666164	0.94689155	0.05395368	0.0889949	0.0053465404	0.58032024	0.77968067	1.2124337	0.0046065263	0.036394108	0.02979614	0.07756427	0.18287088	0.2217524	0.56098986	0.38778973	CD4 T cell
909	0.38254306	0.7061832	0.54556	0.8009117	1.7074168	1.6423002	0.8393214	0.9439208	0.1468727	0.03115197	0.25560296	0.2660706	1.5265126	0.0085992	0.18690026	1.224317	1.3037318	0.009292965	0.14433013	0.030868014	0.12847655	0.07774962	0.2820293	0.49027902	0.87533367	CD4 T cell
910	0.067244865	0.002539881	3.412076e-05	0.52114683	0.7856627	1.637718	1.1605188	1.259313	0.92416	0.20673454	0.17154291	0.10306063	1.0663685	0.020537367	0.5440649	0.6249218	1.0528089	0.15378189	0.026290085	0.002479627	0.03306962	0.043602865	0.16628046	0.47881144	0.98679775	CD4 T cell
911	1.1051223	3.736906	5.7319274	0.23361546	1.2191864	0.066987716	0.00050917413	0.14407265	0.3123303	0.014998904	0.27574185	0.19336289	0.030720899	0.0061060004	0.9737194	0.02181862	0.5065771	0.066610545	0.09827419	0.033086475	0.40432546	0.098189995	0.021745332	0.36829597	1.2885071	B cell
912	0.7392746	1.6301272	3.7261212	0.37300774	0.71014625	1.9825003	1.894815	2.5266488	0.114297196	0.14510718	0.21982989	0.4162556	0.060297303	0.0074307662	0.47359392	0.08372845	0.80084604	0.009199406	0.109034345	0.048738927	0.17993535	0.15333864	0.033254124	0.8424682	0.74766326	B cell
913	0.31464314	0.45422143	0.2262919	0.18683395	1.3025566	0.9189938	1.6747088	0.15151632	0.34822232	0.027864218	0.5129219	0.9243608	0.056686543	0.009399217	2.4233146	0.24303487	0.3387088	0.020386107	5.386655	0.012000478	0.0155129405	0.04464035	0.04075173	0.02343196	1.9243338	Neutrophil
914	0.6014606	1.4814326	3.416297	0.9032368	1.552308	1.1217325	2.72737	0.9695669	0.18207084	0.022092609	0.37404168	0.31033832	0.84036916	0.0092187105	0.4991687	0.42346156	0.74093497	0.060686037	0.15140805	0.051202804	0.18118525	0.38588467	0.13053094	0.28743115	0.16528475	B cell
915	1.3340143	4.385099	7.0798674	0.15829985	1.0319251	0.7053487	0.37778592	0.99201876	0.32065088	0.009437483	0.19527994	0.13465527	0.009440682	0.0065330807	0.7680101	0.042473312	0.9367094	0.014206134	0.057875723	0.040570762	0.4462581	0.11871328	0.038860697	0.9582964	1.2133498	B cell
916	0.054429274	0.1817343	0.30814168	1.5414135	2.1189678	1.4528265	1.7741278	0.24699113	0.23589492	0.833011	0.50386935	0.32738698	0.65250015	0.16969977	1.66798	0.16288415	0.8867934	0.0028038302	0.13954656	0.4995256	0.030108973	0.33649784	0.15189004	0.013371468	0.020463202	DCs
917	0.40696108	0.0013206633	1.7678927e-07	1.1069914	0.9732522	2.231519	2.4022639	2.7983787	0.2799717	0.077102795	0.092237525	0.004773561	0.4595387	0.16192368	0.7721632	0.64094716	1.7092764	0.003901416	0.007987531	0.017547747	0.03399353	0.17017213	0.06612205	0.30292508	0.34237847	Memory CD4 T Cells
918	0.6331506	1.0665244	0.58826333	0.090529054	1.2791626	0.30644897	1.8306859	0.98336893	0.4251335	5.460846	0.2960992	0.18896866	0.3942695	0.052745074	0.9390708	0.13259359	1.1823494	0.0065414943	0.04817508	0.015215163	0.18093799	0.069097064	0.031349096	0.16634083	0.35635823	CD8 T cell
919	0.542725	1.3912476	1.8144788	0.41563413	1.3023417	0.0022504872	0.1476477	0.7934019	0.24813285	1.4375688	0.11160838	0.12465102	0.023494164	0.013207979	0.6703239	0.012480185	0.98799473	0.119795	0.07804613	0.026653798	0.211409	0.12533951	0.037456177	0.36745626	1.0480211	B cell
920	0.14191772	0.0007355764	0.00017886286	1.0378395	1.2723194	0.99054015	1.1089306	1.7596198	0.012589009	0.0076714964	0.432055	0.3428208	3.3139076	0.066383034	0.43050134	0.20446719	0.11056175	0.59222996	0.005563283	0.014634707	0.034773305	0.08484418	0.19386253	0.03742921	0.03143445	CD4 T cell
921	0.6732034	0.99486274	2.683956	0.5280054	1.2813877	0.8879555	1.0205492	0.593654	0.24306102	0.07350075	0.30450797	3.62018	3.6029778	0.0071039	0.33239308	0.13431098	0.21729186	0.0034710648	0.14034903	0.066953674	0.052969597	0.069879785	0.059554573	0.40706256	0.94468904	DCs
922	0.46882427	0.9124251	0.0059141624	0.2505677	0.9514426	3.0561872	0.75227153	0.13794713	0.6881956	0.19255461	1.9198532	0.24122098	0.8096701	0.72919476	1.1942298	2.3204274	1.3964993	0.00596051	0.020239402	0.008978033	0.045722436	0.17276412	0.40894252	0.22459151	0.34386918	CD4 T cell
923	0.065324634	0.009393597	0.017244218	0.9911337	0.9031817	0.094247885	1.3779831	3.183538	0.068632215	4.6458073	0.23980702	0.0014477853	0.9912809	0.083104834	1.1982175	0.05978886	1.0348763	0.0071896412	0.018376056	0.03384478	0.008677554	0.057428572	0.030989729	0.029790986	0.070110135	CD8 T cell
924	0.5462141	1.5406119	3.9647627	6.1124606	1.3635597	0.03356956	0.107880354	0.18310419	0.02961413	0.017719569	0.09672515	0.06734093	0.38231614	0.011786065	0.5761341	0.3467834	0.90911	0.2883735	0.021241507	0.024635483	0.1921631	0.20816953	0.10732458	0.06504552	1.5947019	Germinal Center B cell
925	0.7385273	1.0468049	0.11092467	0.57915986	2.3592608	2.025172	1.806611	0.3648943	0.18342085	0.0052585383	0.79032046	0.2376633	1.0925022	0.0073641613	0.40269217	0.72245735	0.9882987	0.0028955673	0.055298846	0.008810231	0.03193125	0.08465512	0.22827947	0.16294703	0.24719982	CD4 T cell
926	0.00031932758	0.62181705	0.4900976	1.678525	2.849578	0.028645279	0.042209703	0.19490846	0.01594684	0.001566716	0.054626174	0.0005389436	0.12603873	0.01881007	0.93643475	1.254261	0.23633893	0.024844477	0.0019486411	0.003079055	0.11040177	0.12938529	0.63259554	1.6884881	4.428313	Tumor
927	0.21251173	0.14408538	2.6391856e-06	0.4382737	0.9634681	2.137381	1.9659334	2.121668	0.22171138	1.1461276	0.38214442	0.22651382	0.19490078	0.15394582	0.615373	0.55723065	1.5440953	0.0068481155	0.013602388	0.013764607	0.06545426	0.1077155	0.09709877	0.7228936	0.7199686	CD4 T cell
928	0.09213361	0.050963975	0.037778154	0.95807767	1.090522	1.5534276	1.279892	1.7485043	0.10123528	0.0030524652	0.051372815	0.005525221	0.166824	0.010416017	0.61005867	0.36442643	0.9890756	0.014276909	0.09065408	0.07038903	0.023472326	0.33729553	0.18150796	0.61097294	1.0436976	Memory CD4 T Cells
930	0.949184	2.202216	3.4713829	0.24850772	1.6850768	0.025833257	0.5084885	1.3989369	0.36760384	0.035535756	0.12136447	0.0836055	0.058444925	0.014335665	0.5885779	0.017463231	0.8298559	0.031871222	0.14100842	0.020561427	0.2962172	0.10575735	0.044374738	0.7278184	1.2032639	B cell
931	0.4414148	1.1307849	2.3673308	1.6283575	0.3771795	1.4534845	1.0037891	0.77695715	0.006161157	0.00011381441	0.20300496	0.14755438	0.009118876	0.0012874631	0.26248127	0.34847584	0.5135808	0.036187842	0.025618253	0.02453642	0.17531353	0.19458029	0.09266969	0.45057708	0.9990527	CD4 T cell
932	1.0722505	2.2466683	4.2465706	0.14584254	0.54078984	0.9767954	0.7127865	1.748497	0.24595919	0.011840967	0.10506664	0.46298155	0.01757863	0.0025298744	0.31304145	0.048496876	0.61479276	0.00633772	0.08782762	0.05967471	0.19907477	0.040970434	0.024661597	0.9819374	1.139892	B cell
933	0.53099954	1.097129	0.2862472	0.99558973	1.618659	1.1072624	0.39012608	0.12630421	0.28880444	0.018447535	0.37527	0.03357391	0.16478181	0.00084618	0.35038996	0.47204706	1.0176408	0.0056216996	0.034570478	0.002174848	0.065974675	0.07193096	0.15847932	0.23723862	1.0867808	B cell
934	0.39359972	0.048319332	0.017123079	0.8253398	1.4258116	2.1435103	1.902677	1.0242066	0.5754788	0.376468	0.19372354	0.26691282	0.32463482	0.030640066	1.0468054	0.26430178	0.99394834	0.015190895	0.11833719	0.016111387	0.027207468	0.25341597	0.0948656	0.18784636	0.47270414	Memory CD4 T Cells
935	0.82205266	1.6270465	3.554863	3.406671	0.9877064	0.05747108	0.19511575	0.4287361	0.113671936	0.23892568	0.18683344	0.08449274	0.17558919	0.02717426	0.88435847	0.15302022	1.0491742	0.73839927	0.064424165	0.03254869	0.41240394	0.71081483	0.07929214	0.20240141	1.5626192	B cell
936	0.3957521	0.33656532	0.040312152	0.28130284	0.85961306	1.5275105	1.0767683	0.9914874	0.21696472	0.60646385	0.50404525	1.096382	1.7046217	0.022307878	0.33399707	0.2915025	1.0340505	0.02465254	0.04602004	0.026302943	0.051865563	0.030258134	0.08390597	0.53263384	0.8476782	CD4 T cell
937	0.9330362	1.7932703	0.26898816	0.28780165	1.393917	3.0548728	0.057170503	0.005627963	0.3337759	0.026308669	0.96144944	0.025678903	0.090599135	0.009213505	1.1542025	0.29763684	1.2050703	0.026330914	0.029447397	0.0009899811	0.089655176	0.24297874	0.11271546	0.036203764	0.34142804	B cell
938	0.93628484	3.9642467	7.677193	0.7930764	2.4566765	0.20652547	0.22080694	0.5214964	0.46006045	0.010637183	0.22668834	0.22859861	0.18881159	0.0077263108	0.9844671	0.1021064	1.0621315	0.09189852	0.12735729	0.029194463	0.4699203	0.36896798	0.115603924	0.65863216	1.9507254	B cell
939	1.09693	2.8265574	4.870826	0.214757	1.4071112	0.018830163	0.0027223097	0.16360076	0.3299484	0.026342506	0.22899742	0.029284043	0.016272184	0.013286273	0.9757675	0.016643971	0.95013803	0.073111735	0.10354776	0.023884933	0.41954783	0.13646254	0.06358394	0.43755293	1.3526146	B cell
940	0.71290666	1.213878	0.99380213	0.158544	0.13767129	1.8695955	1.5748395	0.22792855	0.8461792	0.037599366	0.2493769	1.0247915	0.090803064	0.0011413281	0.41885704	0.7678	1.512345	0.001706056	0.1173388	0.012139759	0.04314726	0.10776674	0.027365986	0.41082075	0.38667905	B cell
941	0.08634942	0.053117156	0.017136155	0.8165979	1.1661096	1.5253963	1.6643972	1.8025742	0.042180333	0.32911485	0.3068011	0.51545924	2.3133855	0.042153534	0.9584726	0.4388123	0.6552261	0.4585718	0.026775768	0.035522055	0.01984339	0.107126914	0.14074284	0.14386895	0.18412632	CD4 T cell
942	0.4328104	0.2780368	0.11785474	2.207238	0.9236415	2.4638467	1.305434	1.8645695	0.072556525	0.16489969	0.24167082	0.081996195	0.044973373	0.008652289	0.4490209	0.79420024	1.6521108	0.017892241	0.026249096	0.027018443	0.055587582	0.050418515	0.18586537	0.5497249	0.79221773	CD4 T cell
943	0.6321707	0.037617993	0.00012247189	1.3242359	2.290843	2.084493	3.2788937	0.35676533	0.4320337	0.09485459	0.4332251	0.4258734	1.1436772	0.031278264	0.9640807	0.27922487	0.44310668	0.010381504	0.28865966	0.011110438	0.031414855	0.2809204	0.13165437	0.11780523	0.24869262	CD4 T cell
944	0.9436861	0.13587166	0.8127347	0.9264921	0.8006024	2.0662384	2.252181	4.571033	0.05960195	0.0072007235	0.12357288	0.12282005	0.14240038	0.016400728	1.2252553	0.04246918	1.5643497	0.014556637	0.07978914	0.023108529	0.059011836	0.3876822	0.022552315	0.27213302	0.072298065	CD4 T cell
945	0.0009938879	0.5998779	0.22309446	1.205246	2.7064302	0.044223186	0.12845162	0.33074427	0.059846852	0.0037222004	0.10778928	0.003058497	0.11100062	0.032849714	0.94868857	1.2823584	0.2647265	0.01025655	0.0011573954	0.0047441623	0.13069478	0.14293507	0.7603623	2.3055737	4.198909	Tumor
946	1.1205795	2.1813896	2.8179731	0.22527282	1.009928	0.0042922427	0.09878432	0.8284884	0.32437012	0.02803413	0.12783551	0.044361133	0.0014315941	0.0023454195	0.8294429	0.009349218	1.2156566	0.031019779	0.039777514	0.020318845	0.26738784	0.14571887	0.027468435	0.5194927	0.997518	B cell
947	0.32538155	0.10327164	0.029210819	0.9306093	1.2775629	1.5805395	1.3457457	1.6754549	0.034957323	0.11230537	0.36222324	0.44089139	2.55532	0.056271225	0.31610394	0.41865346	0.56853354	0.11628296	0.0024829374	0.026269691	0.08701348	0.10979182	0.12658083	0.27412271	0.50331706	Memory CD4 T Cells
948	0.7785607	1.7222787	3.779839	0.31366757	1.0066934	1.4503207	0.99600816	1.7745454	0.12029153	0.48654392	0.20543733	0.3543841	0.29090866	0.0067399796	0.54983824	0.26659572	0.6610685	0.007864728	0.100776985	0.03747829	0.27529478	0.24548581	0.045527622	0.84905595	0.99832666	B cell
949	0.094733305	0.54258376	0.3622185	0.59067446	2.4995186	0.69023186	0.11224519	0.28986648	0.1815901	0.2514082	0.2306341	0.117459804	0.0415416	0.08539951	0.95096934	1.7623606	0.43473396	0.033916485	0.021152966	0.012380602	0.07854212	0.37973085	1.1961226	3.9179516	4.384755	Tumor
950	0.29621318	0.24225217	0.12729685	0.6456312	1.1754322	2.334182	1.8744487	2.058391	0.20590858	0.28649065	0.26692948	0.22895695	0.956142	0.016616741	0.4347395	0.496071	1.4780391	0.0014756668	0.012789953	0.019782498	0.049057424	0.09118081	0.10353696	0.61981726	0.7501811	Memory CD4 T Cells
951	0.47099534	0.2599303	8.095376e-05	0.9055282	1.3142167	3.2778473	1.9103233	1.9332949	0.49216083	0.042128816	0.6310839	0.08394627	0.53925633	0.36230752	0.78108305	0.9214458	1.8208885	0.24658905	0.03457358	0.008384179	0.15663739	0.07725761	0.221797	0.6760902	0.6148829	CD4 T cell
952	0.3274368	0.708555	0.015061387	0.097978495	0.46577194	1.65719	1.7371861	0.16450387	0.49015164	3.4994228	0.5772471	0.98351175	0.3958586	0.15329845	1.065953	0.3926048	1.0835133	0.005706609	0.06380929	0.0047267405	0.045378685	0.021116022	0.023894232	0.14742692	0.6600185	CD8 T cell
953	0.6988054	0.8602547	0.5627989	0.44364232	1.6941128	1.6272221	3.136262	2.8425517	0.18602334	0.32551947	0.4315542	0.46017575	0.3169551	0.036286753	0.47753468	0.2923146	1.5589813	0.0057597104	0.041913938	0.05561214	0.11306388	0.18250191	0.13947284	0.6320502	0.38568962	CD4 T cell
954	0.44912264	0.5586224	0.05687435	3.7342598	4.8218193	0.85939634	0.29955545	0.33962148	0.15002932	0.041066777	0.22669838	0.299287	5.466157	0.025351392	0.4864743	4.389172	1.5624145	0.39522034	0.037713014	0.01560272	0.052769788	0.16957362	0.64231366	0.06574715	0.5178453	MAC
955	0.31890848	0.74653417	0.18808891	1.2111375	2.2579832	1.8727684	1.394803	0.3901779	0.10524245	0.069634974	0.5416318	0.22592063	1.2723503	0.018927807	0.6106273	0.8168977	0.9472156	0.021386271	0.17963438	0.09689346	0.052814774	0.69428176	0.4297936	0.19690812	0.30211326	CD4 T cell
956	0.032668635	0.64233065	0.0645646	0.94387853	2.114822	0.3338225	0.2619029	0.46148124	0.16614464	0.006475655	0.24917829	0.013343761	0.3142403	0.101717494	0.88005775	1.6764569	0.3517538	0.0056314315	0.0025621105	0.003714239	0.08051323	0.36886728	1.2244858	3.4599218	3.8830764	Tumor
957	0.00015207598	0.4784195	0.25577632	1.425626	2.4160194	0.43471068	0.08303165	0.18080181	0.06810278	0.009638943	0.08985339	0.002977955	0.19601728	0.016335187	0.9813765	1.0744941	0.24227567	0.017355623	0.0017644047	0.001734022	0.058422394	0.0680207	0.5955331	1.525633	4.124365	Tumor
958	1.0685657	1.0905054	0.27108082	0.5907942	5.5185833	0.22255446	4.8090534	0.7049039	1.2904693	0.054336663	0.88410175	0.51561767	0.98285854	0.007994719	0.5063498	0.21238211	0.9135882	0.0043512383	0.40737087	0.029554611	0.029705932	0.033818007	0.17121325	0.08565748	0.22995815	CD4 T cell
961	0.5515206	0.051558368	4.9508562e-05	0.82924885	1.3955567	3.0569072	2.431729	1.0028796	0.8885533	0.09563062	0.359945	0.5446701	0.43013576	0.0075499234	0.9992801	0.31536064	1.2053112	0.0018496199	0.1693825	0.01435218	0.039076567	0.15616764	0.091565	0.29219952	0.53729093	Memory CD4 T Cells
962	0.53909117	0.4959871	1.7251424	0.8176612	1.0914435	0.9771392	1.4583216	0.8859128	0.08923176	0.018764134	0.28007594	1.1711186	1.8829113	0.004568771	0.3295154	0.24789764	0.29048744	0.29670188	0.233762	0.034068614	0.12079543	0.5669062	0.08566956	0.30258664	0.24208558	DCs
963	5.0790572e-06	0.5655643	0.63681155	1.7231388	2.9966025	0.050315645	0.012701886	0.08508291	0.021266384	0.0024411152	0.056000784	0.00015326329	0.16306126	0.027197212	0.9720246	1.1119014	0.16632698	0.01926843	0.00506029	0.0025269657	0.04905802	0.15990146	0.5180382	1.490654	4.4713326	Tumor
964	0.0011100225	0.05035183	0.028257063	2.426582	2.982173	1.2840126	0.85716724	0.52829343	0.021015404	0.01338223	0.20333791	0.04892969	3.727843	0.09434822	0.74406934	3.056326	0.50893	0.92899686	0.03204634	0.007538847	0.09402454	0.4833285	0.67431444	0.076753356	0.80913824	MAC
965	0.5252964	1.3802797	2.349059	0.93706906	2.1447496	0.13623685	1.2517236	2.2848017	0.3580123	0.08718137	0.110306926	0.18823339	0.041341677	0.004237278	0.40445873	0.05211907	0.7228309	0.021745611	0.19463508	0.025161052	0.14474146	0.06015591	0.04044771	0.61695683	0.73902595	B cell
966	0.53558284	0.071780786	0.2960509	0.19057518	0.9857084	0.57834387	1.632828	3.0261343	0.26682827	4.764335	0.46259737	0.39460507	0.80747426	0.014662117	1.0571663	0.057931896	1.0617497	0.0067469636	0.057931323	0.017660495	0.030805493	0.07797387	0.016339248	0.16754857	0.33721688	CD8 T cell
967	0.5599736	0.102759056	0.040786963	0.31814718	1.1197969	0.09996175	1.0073749	1.8015815	0.22786991	4.261764	0.22729783	0.14471215	0.837336	0.012105673	1.0245585	0.06993517	0.9981563	0.026180642	0.03893403	0.0111980345	0.027289728	0.11796859	0.010291287	0.03211699	0.17067671	CD8 T cell
968	0.9746096	3.5441058	3.7708492	0.060464375	0.3539708	3.949852	0.525422	0.073081285	0.8418736	0.044779543	0.98798406	0.4973664	0.10758491	0.252066	1.1526401	0.7479779	1.0480639	0.00249427	0.02469202	0.21029554	0.22064045	0.18413754	0.19786654	0.75487506	0.9089085	B cell
969	1.0774117	2.6060915	6.027276	0.7931865	0.98064715	0.0023103524	0.50471836	1.7462676	0.2326619	0.122144006	0.16853519	0.26080114	0.024619207	0.01161814	0.7778009	0.03412469	0.90416163	0.058722112	0.3394809	0.06624297	0.29690287	0.14630559	0.030650325	0.72575223	1.2149193	B cell
970	0.21133344	0.28416753	1.828389e-05	0.08745638	0.86423475	1.6290717	1.3069057	0.9965479	0.45196205	1.1761109	0.484812	0.460569	0.29640704	0.017189343	0.49742004	0.35265902	1.2135295	0.001722595	0.062006105	0.003298999	0.023370422	0.033897292	0.10906335	0.6536533	1.0138085	CD4 T cell
971	0.8031157	1.4797124	0.20882918	0.32930857	2.0752158	1.1437101	1.5041914	0.8389814	0.9640724	0.8798834	0.92611885	0.35288778	0.95540875	0.014459669	0.6443335	0.6116803	1.4238224	0.017812122	0.16867141	0.030568533	0.29195657	0.025776219	0.2071008	0.29065284	0.8446607	CD4 T cell
972	0.8442965	0.3703122	8.7775246e-05	1.0179657	2.649007	2.1116288	3.0762646	0.03622257	0.62518084	0.27116352	1.1125522	0.99550855	0.67274386	0.0055875	0.8271158	0.543757	0.6975828	0.0033398815	0.5268948	0.009049681	0.018528508	0.110455446	0.29405254	0.059550673	0.38171113	CD4 T cell
973	0.7021731	1.5298579	0.508866	0.7232305	1.459606	1.5000768	0.98929876	0.61838675	0.32185632	0.054899022	0.40631062	0.06349252	0.2780434	0.0030050436	0.3074375	0.6289281	1.2515615	0.0065414477	0.034409504	0.017306443	0.09311467	0.087880746	0.1546472	0.48172748	1.0428051	B cell
974	0.8070725	2.0613976	3.4951422	0.21732394	0.5074545	2.3950896	0.5276646	0.47484064	0.5578606	0.005473178	0.36506027	0.6522978	0.08183585	0.020920804	0.51278025	0.55366397	0.54446155	0.1702278	0.045826394	0.094462246	0.18357597	0.09432311	0.26368207	1.7717102	2.379548	B cell
975	0.3633624	0.29194295	1.2340875	0.5307266	0.9321999	0.06604977	1.3179867	0.99215704	0.14466146	1.0313718	0.2762147	2.100039	2.1766248	0.013134379	0.3575719	0.020072432	0.35579073	0.011071042	0.072782926	0.039719567	0.078329824	0.025929565	0.038632054	0.06679706	0.13807817	DCs
976	1.2260286	2.4660923	2.4914038	0.86662537	0.8875995	2.2379923	0.37306714	0.07548475	0.7209672	0.038678158	0.8526975	0.053209748	0.26278716	0.7798323	1.0838176	0.9790456	0.8825867	0.006745138	0.017997019	0.032457773	0.21420747	0.38866368	0.22381449	0.43407086	0.44179428	B cell
978	0.55391395	0.24403478	0.040833294	0.71730757	2.0055723	1.4366605	1.9101307	3.3698199	0.08845055	0.03710431	0.3722369	0.7834106	1.8347001	0.0037990778	0.24911527	0.18305562	0.89083487	0.17192142	0.010596583	0.03908244	0.04954433	0.0407518	0.13721105	0.3446732	0.25212738	Memory CD4 T Cells
979	0.31409317	0.64667636	1.2577844	0.45008796	1.4163729	1.0573202	0.71014506	1.0213195	0.0648535	0.041738607	0.08052982	0.31345335	0.521981	0.0059210476	0.3764466	0.21644457	0.60522497	0.010419858	0.075093836	0.046449658	0.14415336	1.1931437	0.13404974	0.94732445	0.99467015	B cell
980	0.63668674	0.054636225	0.0023143291	1.1652926	1.8780185	3.9867876	3.287609	0.01869091	0.4441987	0.51932913	0.9212958	0.4576825	0.9586769	0.01613653	2.045425	0.480408	0.8827407	0.07133873	0.23162441	0.002362746	0.2820984	0.34058124	0.10005377	0.026419146	0.40907136	CD4 T cell
981	0.14888348	0.22162148	0.00034081895	0.12511957	0.60990185	1.674713	1.3877869	0.85415184	1.1446267	0.9638433	0.29145744	0.3044664	0.15015088	0.039741803	0.57985765	0.46920872	1.2316324	0.0032644027	0.055975914	0.0014862055	0.038165413	0.018105712	0.07634248	0.7401693	1.1988791	CD4 T cell
982	0.80001944	4.0682034	6.090994	0.3179348	1.9676902	0.041930825	0.00057104003	0.17603128	0.21600647	0.07111732	0.27182826	0.09132343	0.018148907	0.0035130759	0.9993799	0.01823188	1.0024806	0.14240369	0.09339127	0.020094613	0.31455204	0.1914736	0.052439045	0.36086804	1.3768556	B cell
983	0.029613135	0.9059964	0.46385998	1.4912028	4.424765	0.54682964	0.15463215	0.46339336	0.15501262	0.00378414	0.1964849	0.00957922	0.25820354	0.02846989	1.3760145	0.8615227	0.34027272	0.009139038	0.009694872	0.0061781937	0.12672624	0.24255139	0.77860516	3.4126887	6.673507	Tumor
984	0.57547104	1.9912174	4.555882	0.69955224	2.5031908	0.09639604	0.6707044	1.197468	0.2580864	0.20438366	0.29891852	0.950633	1.653589	0.018270658	0.5429615	0.05597558	0.34940785	0.021605736	0.16221596	0.07902556	0.17345841	0.10865352	0.15327092	0.324433	0.57157135	B cell
985	0.26591164	0.23551188	0.029997556	0.2425507	0.65750843	0.99786997	1.0300006	1.1652719	0.22324508	2.8787072	0.2990445	0.55363494	1.0085202	0.0057928846	0.5154207	0.3961838	1.0722914	0.01491968	0.020819336	0.016244423	0.054585434	0.054113515	0.050780553	0.22559813	0.8946692	CD8 T cell
986	0.8942161	2.5976257	3.7908895	6.9390645	0.9543219	0.0011697559	0.20270093	0.5134585	0.017529294	0.18029058	0.12430505	0.015786147	0.06177889	0.013437547	0.79528844	0.55927026	1.1827123	0.42188582	0.010718425	0.02950535	0.46994373	0.063720666	0.122462384	0.33411548	4.747597	Germinal Center B cell
987	0.0517322	0.01983544	0.038541798	1.2620232	1.6213996	1.063403	2.2728245	1.9154135	0.13496949	0.03496717	0.113040894	0.46825823	0.3281543	0.080104955	0.9841492	0.25779745	0.77972406	0.012786157	0.060015023	0.027556803	0.015609074	0.14529105	0.10257269	0.24340534	0.36736476	Memory CD4 T Cells
988	0.000113078015	0.6025624	0.7142621	1.9767528	2.7354808	0.054277048	0.101034395	0.6929743	0.10019495	0.058928207	0.121684656	0.0002709069	0.17960069	0.18257271	1.6940314	0.35142317	1.6267812	0.26266512	0.080752626	0.3214142	0.056938246	0.17429341	0.26097694	0.8710096	1.5159615	Tumor
989	0.25895476	2.6447628	3.126171	8.087744	0.6294714	0.050125405	0.001457977	0.02502297	0.0013238217	0.0007409185	0.028222403	0.009568236	0.021899996	0.004087255	0.7580196	0.6565834	1.9679213	0.33870575	0.0034066378	0.035712257	0.31001735	0.20693447	0.079277314	0.028711364	3.6049674	Germinal Center B cell
990	0.60486495	0.9847884	7.858437e-06	0.16395302	2.5239706	1.4676683	1.7337682	0.2279773	0.28065443	0.062159978	1.0608464	0.12739381	0.49634162	0.007615111	0.3478831	0.86422104	1.1411495	0.0045871423	0.15442534	0.0037170372	0.013834998	0.022343414	0.24593772	0.063573286	0.19509828	CD4 T cell
991	0.8591174	2.023177	2.1810837	0.29300952	1.51526	0.02434011	0.1471535	1.0653229	0.26659504	0.04884523	0.13229991	0.05628647	0.0022371523	0.005282487	0.6870284	0.012140508	1.3917279	0.06397304	0.089741655	0.012310402	0.2553631	0.123514675	0.04746248	0.49632916	0.9836693	B cell
992	1.0280287	2.2922962	0.109390266	0.08588019	1.6659055	2.3951688	0.034710407	0.01663483	0.5328085	0.05627999	0.85736203	0.12051218	0.06727855	0.015693752	0.9929928	0.26266634	1.7795365	0.010287832	0.037156504	0.0007611282	0.09939897	0.06065381	0.11346738	0.18792994	0.5616761	B cell
993	4.0290903e-05	1.2765896	0.6845131	0.992999	3.6144497	0.049112435	0.013031125	0.42130172	0.0490575	0.0024810722	0.063831866	0.00043603196	0.14173257	0.04256891	1.0280039	0.7984381	0.21587977	0.01655484	0.030992113	0.13905026	0.123762585	0.17741133	0.57259727	2.343677	4.263177	Tumor
994	0.21070063	0.049935076	0.0072080097	0.26233146	1.2189378	1.0888186	1.641997	1.5086919	0.3490447	0.40333763	0.19326097	2.1017578	0.7787214	0.025556132	0.34671068	0.17753465	0.97779536	0.00035104636	0.05422384	0.042572893	0.008870972	0.09850432	0.047415663	0.39741972	0.6608359	Memory CD4 T Cells
995	0.44340307	0.27068117	5.4973254e-05	0.3267276	1.4502556	2.5403757	2.2592745	0.08692494	0.908512	0.77289724	0.98303187	1.3561635	0.6320226	0.094802864	1.0678723	0.416628	0.7073235	0.11833853	0.1952278	0.0057435837	0.03842846	0.08850816	0.22519425	0.42429024	0.70950454	CD4 T cell
996	0.29928538	0.41562712	2.0496739e-06	0.080668345	1.0629795	1.1016835	1.3155832	1.0353129	0.17243874	1.7191294	0.4334856	0.81278384	0.73288625	0.020873804	0.39581782	0.1876069	0.9911718	0.017192844	0.065064244	0.02090315	0.019713126	0.10807654	0.05193745	0.30713767	0.6592605	CD4 T cell
997	0.7608459	2.815896	3.4487731	0.28175226	1.7871565	0.30331764	0.50336707	0.6834071	0.24260238	0.0258941	0.25084454	0.28803217	0.007829646	0.0013126861	0.82403415	0.051310144	0.8456871	0.057287004	1.8874716	0.012362756	0.3169643	0.21144515	0.026710229	0.29029995	1.6172518	B cell
998	0.70057505	0.015283485	0.011166431	1.9472744	2.2850354	0.43172055	2.9543111	3.9771912	0.2927862	0.0026210863	0.12238529	0.023954866	0.2837201	0.032817416	0.85807437	0.07687153	1.5677024	0.012198185	0.03301258	0.025455127	0.012953713	0.2415205	0.061788306	0.074847706	0.0232516	Memory CD4 T Cells
999	1.0036044	1.4883863	0.20363945	0.22348511	2.8437324	1.3588425	2.33838	0.07981646	0.57344365	0.32822824	0.95876634	0.09878865	0.29715	0.013171511	0.46740764	0.59007245	0.9990989	0.0139312595	0.16568138	0.012306019	0.058319174	0.061845426	0.16305578	0.071243405	0.085209265	CD4 T cell
1000	0.8291773	1.2676132	2.7232494	0.30482158	0.5326491	1.8740581	1.1028515	0.88402635	0.101564676	0.5348959	0.3689007	0.54760957	0.09374437	0.110516734	0.92018133	0.7319926	1.1059877	0.97428715	0.24712822	0.030758025	0.30565012	0.21587208	0.096625194	0.5454032	0.8672696	MAC
1001	0.47245297	0.01224204	0.0022502376	0.9726382	1.5347857	1.1487573	1.1094474	1.2816353	0.020778488	0.005666603	0.36617696	0.53107524	3.5567648	0.010928531	0.4514243	0.4435058	0.16400929	0.708703	0.010658873	0.01693663	0.07024606	0.19600686	0.2574879	0.09696742	0.20354083	CD4 T cell
1002	0.6338683	1.6118116	4.0279884	0.34682873	0.67437595	2.6820889	1.7384299	1.2015232	0.18266992	0.015888538	0.35096872	0.29220453	0.025651235	0.0028506767	0.54393953	0.2819307	0.62290984	0.0065140706	0.07232032	0.03655992	0.26497078	0.33447936	0.080913834	0.9496192	0.8370909	B cell
1003	0.51413375	1.6122229	2.0716493	4.378132	0.70368975	0.5078389	0.0009926142	0.01077731	0.0045141582	0.003992269	0.15664676	0.009439848	0.024654703	0.0005430914	0.8082281	0.8469442	0.83657455	1.7625183	0.030760845	0.0015787997	0.7067927	0.067607954	0.29655138	0.07946642	2.3879933	Germinal Center B cell
1004	0.23350714	0.43335855	0.041798595	0.20253916	0.97256505	1.551405	1.4315629	1.1097397	0.2476096	1.5131453	0.5089175	0.62093014	0.8984012	0.22828288	0.62171215	0.35059157	1.139945	0.0020719878	0.029931009	0.012561382	0.024206242	0.08094999	0.080005705	0.48195413	0.95683634	CD4 T cell
1005	0.34420335	0.5100833	0.0001350654	0.12972352	1.5224195	1.0213296	1.9297311	0.32765803	0.4382576	2.752849	0.59925365	0.99466765	0.81615114	0.009491746	0.955415	0.20423801	1.0815517	0.007135174	0.14420368	0.0049337065	0.009543639	0.03271272	0.06281742	0.11528984	0.45182574	CD4 T cell
1006	0.48387644	1.5132471	2.2164972	0.39476705	1.5255967	0.8716882	2.3709912	1.8191274	0.10044343	0.011226328	0.1542408	0.36703798	0.03938731	0.0012328845	0.20299995	0.15343109	0.78780115	0.006743184	0.13214102	0.044548977	0.13838366	0.15731731	0.11118647	0.69182086	0.46456394	B cell
1007	1.2654862	1.9441047	0.34673133	1.1938905	5.25073	0.009121503	0.013764864	0.58171946	0.33324862	0.14880764	0.7420956	0.06482277	0.037103217	0.0059277015	0.9515274	0.011576489	2.129714	0.13068613	0.059268378	0.005356186	0.15649843	0.07430529	0.09065217	0.11595851	0.40727434	B cell
1008	0.86025345	0.71300185	0.016571902	0.7840578	3.3874118	3.3817906	1.9360971	0.7256816	0.7191219	0.23048617	0.96648186	0.31333783	0.76985306	0.010895336	1.1340728	0.34570834	1.5909961	0.01177999	0.18705694	0.007174039	0.060340323	0.2337552	0.22805966	0.12593655	0.52239794	CD4 T cell
1009	0.090573534	0.012018954	0.02002393	1.1702151	2.5101514	0.64958596	3.4211752	3.0654433	0.9574462	0.28530723	0.13786662	0.006322304	0.22065113	0.12911056	0.79094064	0.2743741	1.2828882	0.0030297805	0.04397474	0.01580234	0.010711981	0.12263696	0.079393074	0.16945763	0.15260053	Memory CD4 T Cells
1010	0.85318524	2.2663739	2.999695	1.8267472	2.3711355	0.010949532	0.12932852	0.21365215	0.38665074	0.2803287	0.25128537	0.3124848	0.87145835	0.014054794	0.74077785	0.18982607	0.6305144	0.030402826	0.043009926	0.025937961	0.2993062	0.19055584	0.07539208	0.30942586	1.5141666	B cell
1011	0.38631076	0.26787117	0.24689637	1.1022761	2.0860894	1.935282	1.3284198	0.7259049	0.31080967	0.1177525	0.5318877	0.19690104	0.5007727	0.15679118	1.1794518	0.26983666	0.9744309	0.027073488	0.11208462	0.035191264	0.025677431	0.2846884	0.13988797	0.1308874	0.23965982	DCs
1012	0.26417932	0.4611494	1.558673e-05	0.18422636	1.1950731	1.333932	1.367232	0.45243418	0.21525478	1.751534	0.4623926	1.0731368	0.55096424	0.032388933	0.7127626	0.2243076	0.9817158	0.032138187	0.07246678	0.005179713	0.04348721	0.08607083	0.08855151	0.20910102	0.71892154	CD4 T cell
1013	0.17485671	0.19931747	0.2627906	3.0106747	4.455502	0.7020006	1.125175	0.64387417	0.20569761	0.051935393	0.21947311	0.08824597	2.3702447	0.09004003	0.9687062	0.62881446	0.4437907	1.3536106	0.04637932	0.06219348	0.051651284	0.30052727	0.6326148	0.02852625	0.15728125	MAC
1014	0.9991383	1.8492758	6.4813027	0.78453696	1.5894758	0.8972625	0.782029	0.94992995	0.22262436	0.15334927	0.14463577	0.08349775	0.3075327	0.018182022	1.0034469	0.13004589	1.0355037	0.021492243	0.048638787	0.016141385	0.3140554	0.49480858	0.048622537	0.56422585	0.8000509	B cell
1015	0.51483554	0.702166	5.3620115e-05	0.6276999	2.2369053	2.7657747	2.8082986	0.8292929	0.08507064	1.2493346	0.9040979	0.5346208	0.57448107	0.009436481	0.82814467	0.9376663	1.8068415	0.0076298877	0.050331473	0.0083252955	0.023344202	0.06478519	0.2597408	0.37091696	0.7111211	CD4 T cell
1016	0.029136756	0.6190513	0.40184048	2.3288176	3.0739346	0.5245087	0.46149018	0.3050525	0.032379046	0.0034587444	0.05806871	0.028816015	0.77618885	0.0148230735	0.98379654	1.1117567	0.34254858	0.034496646	0.04355014	0.008132741	0.037171382	0.1080514	0.50456506	1.0648141	4.5934114	Tumor
1018	0.1565096	0.58326787	0.3366646	0.9834418	1.2994784	1.7190952	0.7414977	0.4819389	0.36362302	0.026253331	0.50167537	0.0789403	0.25127748	0.31793362	0.7004997	1.0662327	0.9654059	0.0026589588	0.031335935	0.024901286	0.16892844	0.4820114	0.5658446	1.4552236	2.3443203	CD4 T cell
1019	0.57237184	0.94975865	0.92340267	0.35169172	1.2412007	1.7089261	2.6379771	2.9262304	0.12353519	0.061651364	0.17450002	0.37732166	0.14820798	0.0052439068	0.2622306	0.30887455	1.2009653	0.001414277	0.027185453	0.05407817	0.06752005	0.13058764	0.058157664	0.77224463	0.42876756	CD4 T cell
1020	4.5956647e-05	0.5938642	0.38772327	1.8896163	3.0344884	0.020622363	0.051822267	0.18723027	0.026939012	0.0023839828	0.04297709	1.9579682e-05	0.09654377	0.0112621775	0.918941	1.324236	0.22082382	0.028552039	0.0033231336	0.0035939454	0.08610478	0.09626649	0.6308785	1.6773748	4.759826	Tumor
1021	0.50667727	1.5565712	2.4531846	0.5185289	0.7327213	0.6273627	1.1448922	0.6402274	0.11019464	1.6724542	0.19831607	1.5509694	0.9419509	0.01192373	0.47643936	0.13925	0.6240867	0.008707648	0.40414408	0.056845635	0.15723206	0.11773335	0.026208416	0.27923095	0.9637769	B cell
1022	0.48822376	0.737239	0.5597854	1.6513156	0.7377237	1.4459715	1.0320625	1.0798467	0.025533495	0.47825637	0.21962857	0.11657123	0.1463598	0.0015984665	0.37010115	0.54349965	0.9919844	0.38336408	0.021536881	0.013518107	0.17649093	0.08040049	0.08492513	0.44763017	1.1065166	CD4 T cell
1023	0.2936989	0.7129855	0.027125023	0.6148205	0.7447964	2.0913193	2.2962732	1.3056669	0.09360676	2.198788	0.80511343	0.6811876	0.6597184	0.24953787	0.5383383	0.9235832	1.6354866	0.02485653	0.03457042	0.17862333	0.18843527	0.11765464	0.05911425	0.23937064	0.46859422	CD4 T cell
1024	0.3542129	0.52673364	0.95685494	0.7549004	1.7217821	1.1725802	1.695901	1.190522	0.1330646	0.002003726	0.14794339	0.043355584	0.04194135	0.070813395	0.90704703	0.1539706	0.84598964	0.006272056	0.059537232	0.051651567	0.50857145	1.3555949	0.091139965	0.26296434	0.33464733	B cell
1025	0.41091767	1.1899483	1.1236266	3.0788488	1.3506998	0.0011364258	0.10868663	0.29303312	0.08892692	0.074261814	0.08727922	0.038020287	0.03588243	0.0018471162	0.3063054	0.09877912	0.9690934	0.059123542	0.041153926	0.0049345307	0.09636872	0.062972106	0.038470373	0.09562694	1.5524858	Germinal Center B cell
1026	0.68569374	0.6439343	3.428059e-05	0.27787098	2.3625042	2.2052248	2.6413622	1.6116618	0.2516732	0.8470846	0.79099524	0.5814463	0.3620977	0.0067540733	0.74151427	0.5828856	1.7279699	0.008759239	0.29876137	0.033561323	0.054715738	0.11798754	0.21456322	0.44294527	0.6871124	CD4 T cell
1027	0.09711405	0.0027228594	0.011682143	0.25456667	0.28709564	1.2704898	1.0135355	1.0736359	0.9966161	0.039060462	0.036254227	0.020360583	0.3124906	0.033216	0.4771932	0.42598137	1.0633608	0.00016146674	0.017230203	0.0023051216	0.022223286	0.01956867	0.05813893	0.58596647	1.139697	Memory CD4 T Cells
1028	0.57462186	0.10617362	0.08737853	0.63920397	1.7475945	1.9582007	2.8108776	4.010881	0.110781126	0.58298665	0.26766202	0.2628769	0.2854844	0.021685366	0.6463245	0.29627326	1.985138	0.012667206	0.1106745	0.0174125	0.09113295	0.8131014	0.11956537	0.74385935	0.4656405	CD4 T cell
1029	0.5783804	1.1708031	0.38632998	0.24890614	1.0296055	1.6845177	1.5960407	0.9925987	0.24338877	0.83300334	0.5005465	0.17924398	0.22200257	0.02456016	0.33603972	0.56131965	1.3043029	0.00089212955	0.023753734	0.019704778	0.04660422	0.06536503	0.13558419	0.4625647	0.36977324	CD4 T cell
1030	1.1104121	2.6044288	3.2416756	0.19561543	0.9915497	0.04818208	0.009940019	0.1964421	0.3070934	0.13377455	0.33335888	0.14515764	0.018660203	0.005236019	1.0338016	0.015721064	1.3987696	0.10080992	0.14164384	0.0095605245	0.4475082	0.092132434	0.0208091	0.2679418	0.97451794	B cell
1031	0.7501442	1.6505369	0.2651011	0.116975114	1.1195406	2.2688086	0.9701149	1.6211833	0.23187262	0.010122111	0.44607648	0.042977247	0.092387654	0.002795676	0.16436811	0.4313733	1.6650934	0.00011952865	0.020824365	0.023300927	0.07274753	0.03627659	0.1304296	0.76125604	0.6773839	CD4 T cell
1032	3.906855e-05	0.81625485	0.99737716	2.8861547	2.3765197	0.034204174	0.22505258	1.0104913	0.11478838	0.008737872	0.23366584	0.0003274079	0.1906109	0.3143087	1.8464319	0.5820778	0.98756135	0.19546355	0.16651317	0.6369729	0.32345337	0.36945823	0.45274588	0.40807807	1.7328577	Stroma
1033	0.43750608	0.31289226	0.33792996	0.63777333	0.9353975	1.4273844	1.5125715	1.8174105	0.1364895	0.9525416	0.14738737	0.4451379	0.5480419	0.039417777	0.41314542	0.39248317	1.1898336	0.0013887055	0.012059605	0.03790266	0.054553807	0.114689045	0.12670742	0.70745134	1.2548987	CD4 T cell
1034	0.32196635	0.74893177	6.984198e-05	0.13547838	1.2121317	1.9473343	1.6354539	0.08798148	0.7512071	1.1185726	0.6706939	1.302277	0.47718123	0.028531445	0.6901696	0.3511675	0.9703569	0.0011376614	0.12755352	0.0042141816	0.002468954	0.036763396	0.09577638	0.40282863	0.9531401	CD4 T cell
1035	0.2584028	1.0346805	1.8458647	1.3912491	1.5501628	0.30898082	0.5273477	1.2301316	0.16216475	0.007248742	0.079276584	0.03153096	0.028555365	0.07923381	0.81616104	0.13676055	0.99132985	0.027407058	0.07852269	0.024301335	0.11188072	0.14777353	0.06653197	0.25463656	0.5611581	B cell
1036	0.3632572	1.133225	1.077922	3.179747	1.253769	0.4866985	1.0667053	0.09403177	0.07057812	0.32817137	0.13393387	0.11423523	0.09503452	0.0021579547	0.19351026	0.37849656	0.57803017	0.014116536	0.036268003	0.021181304	0.10597229	0.05513823	0.14477544	0.044820648	0.98332363	Germinal Center B cell
1037	0.47094673	1.2248279	0.8216992	0.33819538	1.4031227	0.9909702	1.2415055	1.3950042	0.30452445	0.013693284	0.21997501	0.23386253	0.5407796	0.0033116152	0.25220326	0.32480854	1.0361195	0.07702791	0.03693802	0.0262014	0.13980126	0.12988347	0.14283055	0.49235502	0.4990268	B cell
1038	0.734458	2.722149	2.2741518	0.39778566	2.9407206	0.04922137	0.24431136	1.1215327	0.42925155	0.17763217	0.19477223	0.15991427	0.06702852	0.007714901	0.45176366	0.06436695	1.5180029	0.06297983	0.0914924	0.032771125	0.1876793	0.09810258	0.09032445	0.49379253	0.96961683	B cell
1039	0.27406913	0.00014844838	0.00247398	1.111353	1.0426978	0.9893256	1.4697921	2.0695012	0.060724866	0.12731437	0.1484998	0.2687594	2.2061143	0.05558805	0.5611501	0.13248204	0.5290937	0.085126825	0.0053573004	0.02331385	0.043338478	0.18463646	0.055544585	0.11087087	0.06852586	Memory CD4 T Cells
1040	0.34931833	0.34561095	0.22728498	0.10923493	0.5529541	1.3452779	1.2070051	1.0040214	2.0772765	0.016988754	0.2701831	0.066899374	0.29706535	0.028342621	0.6512602	0.58123386	1.6207536	0.00031438866	0.07256307	0.007802747	0.14054343	0.03534844	0.07162275	0.5129756	0.9989947	CD4 T cell
1041	0.65745413	1.0570838	1.0807943	1.2267302	1.5384169	0.00032687883	0.42430162	1.2354038	0.19370499	0.047605377	0.115286656	0.114549436	0.0029772804	0.007692115	0.4607542	0.022913426	0.985729	0.5946836	0.12454907	0.021865979	0.13259299	0.09760723	0.04775409	0.31529436	0.7936157	B cell
1042	0.933413	1.8553551	0.36335298	0.40471196	4.420151	0.4040571	3.7735417	0.6049155	1.2198495	0.94662327	0.8892763	1.213507	0.43704495	0.04233649	0.4557753	0.41240808	0.9292078	0.008775549	0.24651799	0.030396022	0.045472726	0.044896852	0.17779899	0.09510237	0.19098556	CD4 T cell
1043	0.6188216	1.7297224	1.9442425	0.16567655	0.19752981	2.2103558	0.92344886	0.5185095	0.9738298	0.60782665	0.4653234	0.054923676	0.045417514	0.14383349	0.5312338	1.1064975	1.1046808	0.03524899	0.012561246	0.012954693	0.12791364	0.12181001	0.06952583	0.580691	0.4250799	B cell
1044	0.61019874	0.9522496	0.50952345	0.25030175	1.1910017	1.3391974	1.2163266	1.7519629	0.14534171	0.009468263	0.37233743	0.9096139	1.289783	0.0017198201	0.17412424	0.22645779	0.84519345	0.0014282919	0.018935261	0.040268682	0.087397814	0.015920067	0.10059613	0.5419255	0.65444547	CD4 T cell
1045	0.5495872	0.68079954	1.2808305	0.34427953	0.68229026	0.9735904	1.2623966	1.1056384	0.6445186	0.40871936	0.273364	1.5220075	2.2809963	0.03577311	0.32088932	0.20893593	0.5850589	0.014886699	0.07598466	0.072926976	0.0823789	0.035121664	0.04106725	0.33701363	0.61394036	DCs
1046	1.0078255	1.2884015	5.6119723	0.51516706	0.9980436	0.28894213	1.8838185	2.1033204	0.19723783	0.1335515	0.19526988	0.27503487	0.16508444	0.0032939536	0.6789004	0.05800978	0.72747767	0.012524772	0.48294082	0.025053525	0.24462013	0.22769341	0.056845002	0.61362576	0.84398395	B cell
1047	1.032785	2.437004	0.9093994	0.13781795	0.98870295	2.9876142	0.13257621	0.26390514	0.5926154	0.040867258	0.9918037	0.06867172	0.08290969	0.012074553	1.1094558	0.67074084	1.3601398	0.007554084	0.034207053	0.006791412	0.17728823	0.09292583	0.15529393	0.49304122	0.7350406	B cell
1048	0.43374345	1.1038113	2.7979105	0.51328856	2.0197544	0.058653772	0.806542	1.3630937	0.3879771	0.055610362	0.28228715	0.6324616	0.42787188	0.030091478	0.709523	0.11100843	0.6112497	0.039345205	1.9352039	0.03713911	0.09012919	0.062187176	0.08164335	0.23982255	0.97404724	B cell
1049	0.5816873	0.65708476	0.63781273	0.40976396	1.5879451	2.15408	2.0054896	2.877996	0.2537125	0.14178708	0.20607868	0.3195474	0.2699117	0.0041473433	0.30210364	0.35787073	1.5690567	0.0025550867	0.03767951	0.033237588	0.04580344	0.08488873	0.11094713	0.8577358	0.5973375	CD4 T cell
1050	0.5116902	0.8269449	0.13654873	1.0818446	1.0362115	2.1924572	0.99094707	1.351387	0.15412708	0.0077361166	0.35926566	0.11767007	0.4139653	0.11222807	0.24476887	0.77571833	1.4867114	0.018118264	0.004825454	0.018227415	0.045904145	0.06305871	0.1530701	0.69659406	0.7720693	CD4 T cell
1051	2.368878e-05	0.68766147	0.5215291	2.0345016	2.9834003	0.025565626	0.12415782	0.20828855	0.039806057	0.0038434989	0.05462551	0.00029850274	0.16665088	0.009923126	0.9362781	1.2548877	0.23637655	0.033065904	0.0058647	0.0051639164	0.09910149	0.06951751	0.6092061	1.5398767	4.8451567	Tumor
1052	0.30325922	0.22428492	0.18155228	0.6561984	2.0940578	1.684715	0.9360584	0.46288994	0.103205994	0.049396083	0.35966203	0.30140135	0.20277014	0.05079765	0.4594225	1.792208	0.587907	0.13356487	0.046449456	0.0105274115	0.21995367	2.5052881	1.2557663	0.3620465	0.41218662	Hevs
1054	0.23683423	0.6178066	0.00010605518	0.09187339	0.92469317	1.514193	1.4300609	0.98139906	0.8793457	1.2431275	0.4145914	0.43991995	0.34348294	0.028054029	0.36573747	0.40150625	1.4032731	0.002250928	0.04870295	0.010350451	0.012328867	0.059913497	0.10393492	0.68946034	1.0744036	CD4 T cell
1055	0.4922172	0.60028833	1.0456088	0.9885978	1.1828988	0.6755739	1.3831071	1.6441679	0.15465821	0.2995535	0.18165235	0.8030875	2.3083572	0.013088716	0.32508385	0.29181665	0.2998975	0.0022416816	0.033147387	0.028191248	0.080610536	0.058124498	0.033573467	0.1388902	0.2554614	CD4 T cell
1056	0.99134034	1.8450639	0.75167423	5.359417	0.2260235	1.0346385	0.15907776	0.086375006	0.01449318	0.0005889016	0.35167775	0.04680758	0.37803042	0.011751792	0.5271879	0.98441327	0.7877409	1.0644406	0.042422406	0.014246333	0.51967615	0.049404208	0.27273232	0.036434956	1.7451086	Germinal Center B cell
1057	0.04679871	1.4757646	1.0262235	0.9934441	1.6659505	0.099132426	0.110369965	0.12686363	0.025846677	0.07724712	0.029275825	0.02721563	0.042225264	0.0013056734	0.42726776	0.6288999	0.22329415	0.010368726	0.019768344	0.01783833	0.10081637	0.0794364	0.26152837	1.1224682	3.0240028	Tumor
1058	0.47611246	0.574076	0.4973099	1.4368894	1.3456229	1.782112	0.6049017	0.441856	0.0010223178	0.00415588	0.37184772	0.47548708	2.5745463	0.003501461	0.6732873	0.93314415	0.34504718	1.2674233	0.012789963	0.006993864	0.2419159	0.06708224	0.20028484	0.046747208	0.4126775	DCs
1059	0.17962167	0.068163544	0.028935082	0.32875445	0.16904174	0.88008964	1.0968502	0.33583793	0.28703654	1.606716	0.97578746	0.2135907	1.3553396	2.991865	1.8587623	0.6510314	0.83241355	0.19750097	0.01140055	0.04673104	0.033911157	0.09224548	0.030289007	0.018679293	0.07068098	CD4 T cell
1060	0.34853235	0.001380869	0.62643677	1.3759627	0.6416969	1.8152726	2.245756	3.430118	0.44574755	0.38029066	0.41010433	0.30744654	0.81497306	0.20572643	1.8582193	0.40783784	0.9060093	0.09666044	0.023332026	0.0253544	0.7749707	0.2668897	0.10002527	0.4045325	0.5931804	CD4 T cell
1061	0.77951056	0.9857313	0.124169506	0.52704364	3.1792314	1.0570748	0.5315327	1.3511624	0.089084834	0.04306373	0.62618554	1.3830364	3.963137	0.0025629862	0.5630461	0.2887122	0.9035564	0.7382256	0.06288248	0.01691509	0.12338932	0.060668454	0.3183167	0.1775783	0.42274645	DCs
1062	0.2009669	0.060780834	0.0007551093	0.4090037	0.96972173	1.2528387	1.1642555	1.9171989	0.14785647	1.3415308	0.23273708	0.13995418	0.33705163	0.01739269	0.55755955	0.3445127	1.1211132	0.007122834	0.014486192	0.009476434	0.051282626	0.05432373	0.07845037	0.35449085	0.44548056	CD4 T cell
1063	0.20736563	0.1152961	0.3191196	5.9769664	3.9431155	0.1601299	0.8617717	0.7173365	0.07030082	0.023129633	0.09195217	0.019374527	3.2590315	0.24028178	0.41286463	3.7005758	1.5529132	0.07919594	0.009110661	0.01071686	0.06358218	0.27728486	0.42649645	0.028423976	0.67403513	MAC
1064	0.00021176283	0.6937287	0.42979026	1.6489809	2.7770038	0.066735	0.12320779	0.2347526	0.053612553	0.0050221845	0.08061121	0.0011147426	0.16552365	0.024650073	0.90292263	1.3883095	0.35184956	0.019884806	0.0031572469	0.0028463642	0.106946036	0.12516834	0.7264562	1.942295	4.517745	Tumor
1065	0.41215965	0.7566188	0.3652609	3.0381126	1.4500505	1.6763623	0.051792122	0.05248652	0.048948836	0.11092201	0.20699827	0.054507613	2.2856593	0.13635355	0.40907454	3.0759573	0.8874874	0.6816447	0.011365344	0.0069692363	0.21421109	0.09176742	0.21267602	0.076559454	0.5132875	DCs
1066	0.8023879	0.9905957	0.79553354	4.512778	0.45413437	2.6621113	1.3650892	0.7621686	0.03565081	0.040941928	0.31623092	0.17944294	0.08103324	0.0076192473	0.31319883	1.0376171	1.3952295	0.019463956	0.03360604	0.024652662	0.082155116	0.06301334	0.13647991	0.4553258	0.93939406	CD4 T cell
1067	0.00022775975	0.13144405	0.026254985	0.33961862	1.305409	1.2036074	0.01498931	0.119155385	0.06548426	0.0028065993	0.0594311	0.0036611685	0.019799707	0.018992836	0.6984033	0.9490981	1.2753378	0.000626915	0.0038383375	0.01954301	0.047214992	0.26280236	0.29924235	1.48023	2.0455031	Tumor
1068	1.1967462	2.9086874	3.5319855	0.20040451	0.50983614	3.1861184	0.9884191	0.029911624	0.64015347	0.086598575	1.0463237	0.3702456	0.4893175	0.45653683	0.9726531	0.70859516	0.73551756	0.013580114	0.050892897	0.02635856	0.20730758	0.17145114	0.13240345	0.19105397	0.26500413	B cell
1069	0.7472926	2.7205267	5.665927	0.5825587	1.7366283	0.016581668	0.38649133	1.0664948	0.32519123	0.82383853	0.18292953	0.21097282	0.014206985	0.018576654	0.9729669	0.03619341	1.1145455	0.08559605	0.13118897	0.0485299	0.240355	0.20208216	0.061808646	0.44021675	0.98337626	B cell
1070	0.0005402522	0.5796951	0.39497486	1.8063327	2.795228	0.030683737	0.056021728	0.15423732	0.024345268	0.0033531697	0.049910553	0.0011548738	0.12725604	0.013940383	0.9468897	1.2124411	0.29167503	0.028808953	0.0063576726	0.0026874105	0.084312566	0.082342476	0.56532073	1.4901948	4.534284	Tumor
1071	0.7017895	0.7356169	1.8441409	1.3006543	2.9948468	0.15124233	1.223201	2.8355496	0.52711296	0.054070104	0.18842581	0.074859984	0.35360605	0.016126057	0.71921986	0.15341446	0.94419974	0.13454297	0.215923	0.036335763	0.17971705	0.10747635	0.1653499	0.5652473	0.7626983	B cell
1072	0.3723639	0.66948706	0.17908508	0.48117936	0.5242957	1.9702162	1.308556	0.95417875	0.21821995	1.1832852	0.62478167	0.42785034	0.88986444	0.48077542	0.9072378	1.5861167	2.30844	0.03059325	0.019640297	0.016135773	0.12549676	0.12445862	0.19892733	0.4509572	0.59217393	CD4 T cell
1073	0.17991334	0.020372592	0.012192856	1.0704738	0.5432333	2.0591543	0.9823815	1.8377883	0.15445483	0.0018114466	0.17269917	0.022744458	0.27204177	0.49122345	0.43086505	1.5743563	1.3332683	0.0117151085	0.031155316	0.016273262	0.03921157	0.13559708	0.15034401	0.40182146	0.22294976	Memory CD4 T Cells
1074	0.6118982	0.98839176	1.7584735	2.053352	0.47803336	1.8351977	1.0642114	0.82999617	0.0031242087	0.0016010981	0.26600626	0.350711	0.4936626	0.00037960822	0.46860164	0.6757034	0.58069783	0.8965051	0.021496719	0.015194164	0.35486972	0.11066719	0.1524536	0.41493642	1.0464331	CD4 T cell
1076	0.5397987	1.9183819	2.770965	5.310074	1.0635858	0.009911483	0.0039308737	0.043502904	0.012341072	0.0040588817	0.05047179	0.012207701	0.10876888	0.0035048518	0.4607924	0.35699853	0.98410356	0.02563594	0.016936367	0.011336745	0.2527308	0.055697374	0.07100992	0.10718243	2.6760907	Germinal Center B cell
1077	0.0063877217	0.6104209	0.21204767	2.191597	3.2027283	0.27405155	0.4841943	0.30061588	0.13732398	0.009694535	0.095399395	0.005284909	0.4011654	0.0024828808	0.9470381	1.2118475	0.3920841	0.014292277	0.020385996	0.00093034044	0.061789613	0.06693581	0.74329597	1.6038805	5.544514	Tumor
1078	0.23821342	0.0058572837	3.7120513e-05	0.52366716	0.9133877	1.062272	0.985988	1.5815732	0.17261527	2.532343	0.54129136	0.65831214	2.6131647	0.028283266	0.86121756	0.3740726	1.056048	0.56181496	0.024477668	0.0030791208	0.13197051	0.07079991	0.08732673	0.13856822	0.7630202	CD8 T cell
1079	0.33301994	0.18438213	0.063670866	0.55772793	1.3311827	0.77851415	1.1867427	1.3220383	0.53020746	0.10271696	0.26810774	0.54987603	0.5424627	0.024171598	1.7724178	0.33999315	0.89915544	0.07280089	3.9509053	0.023168791	0.011948954	0.054402236	0.036583103	0.11887251	0.9533143	Neutrophil
1080	0.079173595	0.16727145	0.034825567	0.5090906	1.5362653	2.0704746	0.71480334	0.12047633	0.3370266	0.07413786	0.2820037	0.07502367	0.16969962	0.02305871	0.5490735	0.926615	0.31494007	0.021006497	0.03993516	0.00085677137	0.38234285	0.9903727	1.0385092	1.0797056	1.6574014	Hevs
1081	0.8373092	3.0640235	6.5110383	0.7337099	2.7383578	0.007629526	0.003847253	0.220189	0.3319094	0.059634633	0.3253939	0.14810759	0.06618914	0.014388831	1.1121645	0.027540268	0.9719589	0.12761673	0.1073722	0.03470058	0.4389672	0.28493348	0.07094806	0.3941659	1.619774	B cell
1082	0.124635145	0.36337098	0.08551086	0.20724694	2.2496982	0.49664956	0.79450744	0.4836094	0.23439012	1.4559373	0.2865604	0.1409111	0.3507682	0.08268329	0.5269233	1.5757067	0.5738141	0.045660913	0.03410877	0.004196459	0.06812207	2.4366245	1.4168371	0.7170014	0.8957907	Hevs
1083	0.58780485	0.9388761	0.000100345555	0.2733849	1.5355384	2.4162762	1.2444957	0.648102	0.2172537	1.3106335	0.91175604	0.19759607	0.17740296	0.0052965265	0.70099497	0.7716585	1.4835936	0.028351545	0.079580985	0.007304216	0.06268778	0.11396869	0.22683968	0.23339038	0.62977576	CD4 T cell
1084	0.14792268	0.008422586	0.022764739	0.094999045	0.29732317	1.1227427	1.0121483	1.1007524	1.3343582	0.50920045	0.07273273	0.0060393596	0.06264131	0.015751582	0.56374663	0.41771877	1.2426966	0.00039893243	0.04214133	0.0023981626	0.012340311	0.015490958	0.052414514	0.47128245	0.9969629	Memory CD4 T Cells
1085	0.007884016	0.48404977	0.32261065	1.6579089	2.7257755	0.23175848	0.064895354	0.11336256	0.039000485	0.0019937754	0.060195044	0.0002205237	0.16792874	0.014069484	0.97982943	1.0806823	0.25384647	0.019374933	0.0037537753	0.0019402029	0.059097473	0.12382791	0.54914063	1.4309978	4.319024	Tumor
1086	0.20268598	0.012540881	7.7976365e-05	0.11649056	0.36026925	1.0048403	1.0210589	1.3561473	0.64673823	2.9733355	0.27873003	0.04531594	0.3026296	0.040091082	0.83740765	0.18946666	1.1133085	0.0009062368	0.015455801	0.0020101618	0.055239975	0.023213943	0.02073014	0.41443485	0.9987899	CD8 T cell
1087	3.795095e-05	0.6663929	0.42289284	1.7573472	2.8784256	0.02436639	0.08302068	0.18352246	0.020453004	0.0048934906	0.044983264	0.00011942559	0.09831756	0.013398621	0.9194748	1.3221008	0.20835097	0.01898515	0.0028064596	0.0034381945	0.08823171	0.069997855	0.650859	1.7054906	4.6284165	Tumor
1088	0.8343606	0.71269584	2.0788262	0.7261655	1.7345506	1.0478088	1.9142041	2.655694	0.36216936	0.09031055	0.18430045	0.43358815	0.50412506	0.018226571	0.6023766	0.06706199	0.98804784	0.00661562	0.1340037	0.045444965	0.14164568	0.25544778	0.06763507	0.68895423	0.4105622	B cell
1089	0.25491214	0.116465926	0.05902821	0.7217855	1.2914025	1.7831523	1.7880902	1.8447412	0.14641972	0.7594179	0.2490365	0.0783692	0.5969046	0.021213911	0.984301	0.30917186	1.062796	0.00500458	0.011494928	0.023714207	0.06203227	0.2069444	0.1883894	0.3302722	0.8838058	Memory CD4 T Cells
1090	0.02495503	0.15882969	0.0732562	1.3969885	2.49156	0.5393398	0.8791532	0.73251855	0.13449821	0.11771259	0.0639351	0.05114754	0.99333584	0.013861566	1.0266567	0.71637213	0.38189274	0.019315155	0.0209522	0.006402185	0.05131382	0.057584688	0.40031517	1.2301786	3.8674476	Tumor
1091	0.8486295	2.8352969	3.6675692	0.89858913	2.515179	0.026964411	0.13629842	0.6051388	0.39725304	0.0810458	0.26148975	0.110009834	0.032081705	0.007717135	1.0101142	0.023473667	1.3474742	0.09429058	0.10695152	0.03200492	0.3505733	0.18344906	0.07615583	0.34109485	0.9974715	B cell
1092	0.7666787	0.4556265	0.7046298	3.3625925	2.0313485	0.007700501	1.9792364	2.4863763	0.32527533	0.023343334	0.09432256	0.020226099	0.02575779	0.018907135	0.41504857	0.12597637	1.1725821	0.008468707	0.022700192	0.024624601	0.049694184	0.07418555	0.064838775	0.1778955	0.95685446	B cell
1093	0.2491624	0.035125114	0.0011083217	0.122191265	0.42584127	0.85212415	1.1766651	1.4123765	0.37014326	3.1889055	0.4322539	0.18634668	1.238062	0.20969683	0.95583373	0.3309831	1.3988353	0.015216333	0.011748276	0.010975494	0.2833123	0.049283274	0.036022987	0.27484784	0.81487167	CD8 T cell
1094	0.053376723	0.0015401151	1.6952425e-06	0.13565952	0.280174	1.4803996	1.0207175	0.99482065	1.4654713	0.10415096	0.07674329	0.008525184	0.035654884	0.03469007	0.6565823	0.49694192	1.2202233	0.00039650095	0.028205376	0.0012165138	0.015598885	0.016153716	0.09200943	0.7051354	1.303598	Memory CD4 T Cells
1095	0.70353913	1.9725059	3.2239645	4.1410108	0.95963174	0.006150749	0.032061107	0.06478686	0.06667595	0.012840265	0.0775354	0.077227235	0.2826884	0.012404	0.52787274	0.24032204	1.1614729	0.043382518	0.015331407	0.024586106	0.276335	0.09949686	0.062866375	0.1427781	1.6495711	Germinal Center B cell
1096	1.0800151	3.2739267	2.7391534	0.164357	1.7692543	0.009080063	0.025023246	0.1678224	0.29593316	0.077532224	0.28035536	0.015729338	0.016275875	0.0026097728	0.83429605	0.006174837	1.9186887	0.09032654	0.05760522	0.009324644	0.33491233	0.15906806	0.047100626	0.14893326	0.9799962	B cell
1097	0.5015959	0.2237799	0.052689947	0.2373573	1.1345094	0.3236089	0.9663726	1.6121993	0.23724556	3.78947	0.39372787	2.448134	1.4178616	0.036168244	0.89305604	0.067320116	0.90623385	0.010206067	0.15700336	0.03873664	0.021134881	0.08630434	0.025220886	0.15666051	0.65223837	CD8 T cell
1098	1.0040069	3.2241406	4.9944663	0.9989982	1.999832	0.17183612	0.6826576	0.9339594	0.3368782	0.14826243	0.18252438	0.78550327	0.080914274	0.0031298925	0.626329	0.09798544	0.781363	0.017935796	0.12573965	0.044348203	0.3524864	0.13434662	0.09733145	0.62879556	1.5323327	B cell
1099	0.2785052	0.43750998	0.66845626	0.21953714	0.32140997	1.3577465	0.9735522	0.82476676	1.1057912	0.6827464	0.2581194	0.5075557	1.1272126	0.023839116	0.6850767	0.38619974	1.182113	0.0051905857	0.038695715	0.004128744	0.11053676	0.013220152	0.058104653	0.58138967	1.4448358	DCs
1100	0.47736153	0.3808155	0.54136103	0.18437119	0.8167247	2.0094404	1.7017765	1.0287085	0.34836143	0.39679104	0.5189262	1.5241792	2.6159306	0.17482178	0.9200793	0.80977666	0.77806866	0.9759449	0.06873424	0.016479012	0.18285458	0.07399143	0.15318953	0.44448736	0.9928228	DCs
1101	0.32854745	0.5061524	0.019442456	0.1250011	0.8899892	1.1631324	0.95921695	0.1332513	0.31035447	1.6801829	0.4480595	1.8594079	1.2632738	0.024150362	0.7689165	0.1956494	0.7521799	0.0054246006	0.13927467	0.0065408987	0.0057901996	0.02086165	0.08331604	0.30293798	1.1930861	CD4 T cell
1102	0.7633523	1.0872585	1.5729141	0.3895157	1.5666276	1.6458027	0.019346202	0.059604272	0.15718174	0.045340978	0.38071218	0.055458967	0.03961795	0.047459573	1.1710666	0.012416314	0.9781854	0.05568689	0.01692069	0.003527585	0.27185544	0.4537632	0.06614405	0.08694404	0.3968454	B cell
1103	0.25840276	1.0346806	1.8458647	1.391249	1.5501626	0.3089808	0.5273476	1.2301315	0.16216473	0.007248742	0.07927658	0.031530954	0.028555363	0.07923379	0.8161609	0.13676053	0.99132985	0.027407056	0.07852268	0.024301335	0.11188069	0.1477735	0.06653197	0.25463656	0.561158	B cell
1104	1.0262197	0.5312485	3.7608713e-06	0.8115858	0.9970732	2.3795907	2.2620993	0.17756015	0.42338577	0.8211747	1.0117074	1.2385075	0.22956899	0.015647447	0.97096443	0.44007018	0.52278274	0.02323627	0.29750854	0.009017127	0.0095134685	0.032680206	0.10628889	0.10664244	0.35374725	CD4 T cell
1105	0.4499314	1.1071988	0.43269488	0.23081972	0.25026035	0.9917504	1.3777708	0.9316544	0.16342282	3.2285159	0.23874353	0.6340276	0.587845	0.10267967	0.624225	0.33622953	1.1050575	0.12434548	0.2847842	0.10124262	0.09184249	0.0414352	0.05551195	0.48610446	1.0329983	CD8 T cell
1106	0.00040694652	0.7337745	0.4693189	1.5192567	2.7160623	0.05868899	0.023579283	0.2865323	0.044834122	0.0023462037	0.08873451	0.0016933986	0.101268776	0.021903746	0.91031283	1.3587484	0.23284362	0.021376755	0.0044007115	0.013261264	0.106111415	0.118288234	0.6852442	1.9933804	4.296899	Tumor
1107	0.8816543	2.3044446	5.4424205	0.7221948	1.4401337	0.0366004	0.113108456	0.21591425	0.09415314	0.03415787	0.13897632	0.124525025	0.92209464	0.037105966	0.81351376	0.07907095	1.1704396	0.020238029	0.046099495	0.10593125	0.49535078	1.743036	0.08073733	0.41243634	0.9573901	B cell
1108	0.3359031	0.29912943	0.00016458402	0.040065102	1.5545208	0.5126294	1.5272281	0.8309335	0.2611908	4.046064	0.41359332	0.9913175	1.0347298	0.1427288	0.95991087	0.08640618	1.1128092	0.009715757	0.09630312	0.013908012	0.01972357	0.2280867	0.025431432	0.09585118	0.42590842	CD8 T cell
1109	1.0886264	3.723388	5.838093	0.7989306	2.2572443	0.10962679	0.028494759	0.2616535	0.46494195	0.08469655	0.41677052	0.58013356	2.1346452	0.010860982	0.9778434	0.29165784	0.6198171	0.11329974	0.06318188	0.10407078	0.32519636	0.123926565	0.106053196	0.26101404	0.9389918	B cell
1110	0.7495838	2.5896034	6.748467	0.58455956	2.0998113	0.34771174	0.41394752	1.367104	0.25831023	0.008772697	0.20457864	0.2660814	0.24812187	0.03531085	0.8558756	0.050117955	0.908224	0.10737225	0.12287265	0.037973214	0.37565818	0.35483262	0.08118853	0.8754336	1.4388713	B cell
1111	1.2207632	1.7911654	0.27853677	1.9869591	2.98932	0.0053182086	0.012986983	0.20145662	0.14738634	0.1881845	0.50593364	0.02797091	0.05651894	0.008228139	0.9448092	0.11105593	1.6200789	0.73420906	0.03820818	0.0036284006	0.1891841	0.24707426	0.05363482	0.044562373	0.51985276	B cell
1112	0.21066296	0.021596592	0.011558213	0.9663585	1.5842242	1.1345661	1.7513489	2.8812852	0.13167965	0.10265524	0.07282136	0.052515786	0.4416828	0.06643235	0.8029218	0.18416108	1.1499528	0.0029732664	0.009029651	0.02839615	0.061475296	0.11846417	0.11511158	0.23391697	0.3002263	Memory CD4 T Cells
1113	0.5313874	0.76905596	2.007815	0.97268856	1.6217958	0.6292339	1.1092458	0.89863926	0.27637818	0.019046893	0.31393075	1.5946875	3.3533895	0.031563684	0.39757922	0.44703484	0.37774777	0.103702046	0.052710306	0.030166756	0.077936776	0.08626792	0.14471205	0.2559093	0.4436007	B cell
1114	0.90416634	0.15800524	0.17939311	0.51623046	0.73613155	1.6586372	1.332394	1.8324817	0.023668703	0.23572905	0.094942674	0.26468632	0.074662454	0.00092958094	0.96854174	0.4242779	1.4475427	0.7094029	1.1258332	0.013710883	0.047729503	0.16007692	0.023590213	0.25505012	0.4562394	MAC
1115	0.53627837	0.887927	0.4550016	0.47239524	1.8326708	2.3444617	1.9400797	0.9595249	0.11799791	0.0032496064	0.5847189	0.8116358	1.4427464	0.050648298	0.40387917	0.60979307	1.1619	0.0068111327	0.024783304	0.060216572	0.07147196	0.1315063	0.1940144	0.3758419	0.3478576	CD4 T cell
1116	0.6260297	0.99996525	0.012696656	0.46753213	2.4917715	2.9172113	1.645721	0.8062248	0.33816457	0.041126758	1.000139	0.22368325	0.5641713	0.0029101507	0.4356726	0.6163359	1.3055269	0.020833272	0.09089485	0.0057616695	0.040504947	0.075094014	0.23374802	0.44025308	0.656224	CD4 T cell
1117	0.5003445	0.77038896	0.99284875	0.21623886	1.0286053	1.2200924	1.3696883	1.4940174	0.2425934	0.06026328	0.14591269	0.3356069	0.28592435	0.012268832	0.37175143	0.16416599	1.0601698	0.0006753839	0.055891506	0.012759148	0.09751956	0.123473845	0.07197099	0.48270193	0.50582504	B cell
1118	0.3387104	0.28522518	0.073174275	0.12393965	0.3185476	1.9062169	1.6528529	0.34293422	0.56894714	2.7816384	0.49784023	1.1161177	0.5683666	0.13453728	1.0740315	0.28418994	0.9814922	0.0017830969	0.039609946	0.020734977	0.08032423	0.08405337	0.027745929	0.44649142	0.8891473	CD8 T cell
1119	0.00018490832	0.99642676	0.88295996	2.6850655	3.5110352	0.030763952	0.0043805116	0.19541508	0.065891854	0.002027616	0.042755645	0.012941596	0.5187291	0.03848096	0.97008425	1.014293	0.4122286	0.047395494	0.022481268	0.013457997	0.03569268	0.06737037	0.5393108	1.1895798	5.3068256	Tumor
1120	1.4054731	3.748649	6.4978623	0.13442405	0.9989169	0.055741504	0.032815445	0.23132598	0.28651783	0.02259692	0.17097913	0.041816734	0.032276522	0.015023478	1.0043322	0.03819014	0.75995296	0.030111752	0.055681773	0.01938888	0.3222228	0.15538019	0.027861062	0.604757	1.0489186	B cell
1121	0.28279316	0.8494291	0.0012270658	0.06896396	0.6070204	1.0935924	1.6522462	0.40681443	0.2684817	3.8537505	0.36372706	0.8082291	0.34739476	0.03731739	0.9899273	0.25682652	1.2545063	0.009439155	0.083553046	0.03067558	0.012825353	0.020156983	0.037549242	0.23887369	1.0402907	CD8 T cell
1122	0.47041675	1.1335518	0.8920086	0.177415	0.22548549	1.2550846	0.96909404	0.24816236	0.2619441	1.475997	0.7435025	0.08248972	0.09995619	0.9600576	0.9595835	1.123624	1.4760563	0.019484371	0.060040407	0.019140778	0.067407764	0.4264774	0.3475941	0.1856862	0.42485476	B cell
1123	1.0851667	3.0647385	3.8914042	0.9876981	0.17185897	2.896166	0.10949781	0.064478	0.5351066	0.0051022707	0.5332544	0.11942683	0.2620865	0.08644692	0.78561455	1.0492079	0.60247135	0.0073653674	0.00740146	0.021270648	0.3201556	0.13747853	0.04781215	0.22251709	0.5254329	B cell
1124	0.73696554	2.3185167	4.0470414	0.4625624	0.40585244	2.5357656	2.6872213	0.6959636	0.27206942	0.9676719	0.6336222	0.56921923	0.10571316	0.017780995	0.6624967	0.7164552	1.1293124	0.014840468	0.08909635	0.12936907	0.3343451	0.19542919	0.0846836	0.5017639	0.4910222	B cell
1125	0.72264695	3.8802402	7.1000285	1.4814874	2.7636638	0.16944447	0.6638501	0.32074985	0.3707505	0.22517402	0.22491355	0.22269297	0.02622439	0.009494163	0.8796281	0.14746757	0.831492	0.073945515	0.13847761	0.059751637	0.57466084	0.3764782	0.10243403	0.37304768	1.8091964	B cell
1126	0.023736253	0.15584296	0.07502134	0.47438842	1.5304624	0.27369127	2.10965	0.63770694	0.26610744	0.68535656	0.8673844	0.66451454	0.5918966	0.032265652	4.3384724	0.15494059	0.32696554	0.08176332	7.6085396	0.009042307	0.025908805	0.036128674	0.07402998	0.014897182	2.2234294	Neutrophil
1127	0.3223736	0.08078504	0.00020436839	0.33815646	0.9380917	1.7449777	1.5564123	1.6832769	0.08885484	1.3038521	0.31586194	0.4957556	0.44890818	0.07323322	0.62963164	0.33634204	1.2476335	0.004627365	0.0073232106	0.015092784	0.02661558	0.11975955	0.07379284	0.2700657	0.4652583	CD4 T cell
1128	0.20032293	0.121106766	0.0142177725	0.29319417	0.6404171	1.4747889	1.2210727	0.99642754	0.25625798	1.1020172	0.2923514	0.7604756	1.4070567	0.036543272	0.5636739	0.23179536	0.9585298	0.0034672334	0.020466467	0.0072939685	0.023547681	0.05037501	0.03583495	0.39121875	1.0142899	CD4 T cell
1129	0.50811124	0.47853485	0.79132855	1.1513181	1.5660155	0.5932731	2.1005113	2.7136455	0.17188424	0.028511263	0.1427758	0.12341193	0.24023533	0.09180833	0.9621704	0.22568196	0.9492504	0.013113938	0.07090375	0.07511053	0.08533181	0.39958572	0.2546961	0.72105634	1.1986594	CD4 T cell
1130	0.9186326	1.7085592	0.07046614	0.08970813	1.1925944	2.3993711	0.07537446	0.0020441262	0.4495199	0.03325969	1.0227154	0.082023524	0.10979799	0.012355445	0.99432117	0.6474707	1.3139223	0.029832136	0.025081344	0.0002582127	0.04456601	0.06784345	0.061713375	0.023732664	0.28034976	B cell
1131	0.09339354	0.26367357	0.33642742	1.2137207	0.99002695	0.63392293	1.0398921	1.1019545	0.115761615	2.0874496	0.27873054	0.0021100687	0.14101973	0.055597004	0.8799118	0.659879	1.240957	0.5288948	0.021446059	0.011024775	0.0768001	0.25582662	0.061888095	0.07225776	0.18920901	MAC
1132	0.14900589	0.73429894	1.419872	0.22382215	1.4101404	1.6093048	0.168702	0.24541092	0.071525365	0.011316022	0.10153728	0.013362498	0.8051211	0.033404227	0.50811327	0.6756798	0.20083205	0.054146044	0.017899582	0.01205534	0.10524291	1.5254799	1.0546463	0.39511806	0.9863384	Hevs
1133	0.36527857	1.129119	0.39894405	0.04071113	0.96772027	1.5426035	1.7959095	0.5850089	0.5020379	3.8812578	0.5769337	0.7496058	0.42991275	0.18540943	0.8814144	0.31195983	1.3367354	0.011921564	0.11055576	0.015206958	0.0364422	0.04880592	0.06332366	0.31264737	0.773418	CD8 T cell
1134	1.4569438	4.176724	5.8809934	0.5106961	0.5883046	3.4051414	0.33198747	0.23779553	0.5822215	0.04238513	0.6220412	0.050893903	0.0485057	0.24452753	0.86432964	0.98506165	0.7223282	0.0068073752	0.01233992	0.029574595	0.34227395	0.11551078	0.068212256	0.71714395	1.0597535	B cell
1135	0.31096253	0.14402558	0.00038813468	0.15829179	1.2901212	1.4426374	1.541885	0.7152771	0.12616606	1.7043896	0.5187602	1.197708	0.8748974	0.020583175	0.7076359	0.123101234	0.95057297	0.011907374	0.0945741	0.010088283	0.015798233	0.14307635	0.05306963	0.23058197	0.60169584	CD4 T cell
1136	0.8598506	2.1697462	0.24063641	0.51024574	3.4703217	0.9141497	0.7213085	2.6003	0.50865316	1.3434014	0.43231764	0.22452685	0.81824374	0.0029700554	0.44560212	0.27064425	2.246899	0.030820597	0.039465953	0.024339594	0.18087696	0.065950796	0.15380836	0.7422479	0.8990949	CD4 T cell
1137	0.61262435	1.1716801	0.011248553	0.34521636	1.811344	2.2261145	2.401933	0.8878751	0.18743765	0.096017554	0.87005854	0.17415512	0.20947891	0.20145538	0.35349855	0.95707995	1.6444689	0.008625872	0.07605649	0.032593008	0.026051313	0.26730317	0.31161606	0.43226105	0.40058056	CD4 T cell
1138	1.0262259	1.7549769	4.3366876	1.43931	0.73199356	0.005236988	0.41840878	0.8086179	0.22518376	1.282028	0.3284256	0.042380843	0.514255	0.052731775	0.9604785	0.23384376	0.99344355	0.2751384	0.05958125	0.043207157	0.30516082	0.43543896	0.06936479	0.27704647	0.41776776	B cell
1139	0.27419007	0.005727769	0.0022562374	1.2788213	2.0558379	1.9969968	2.6280608	0.21171586	0.33107808	0.07643303	0.27546704	0.31476182	1.0553422	0.015212006	0.9861644	0.25348875	0.30102858	0.009746216	0.20466208	0.011547356	0.01478973	0.38728425	0.15944745	0.07448989	0.37289086	CD4 T cell
1140	0.047666803	0.13800152	0.9584104	0.1985961	1.1663584	0.7609918	0.21519627	0.31747854	0.08033028	0.11738896	0.043676455	0.11678194	0.18677819	0.052316815	0.43814573	1.3734356	0.07198367	0.3135555	0.020187901	0.005903149	0.08376097	2.3510318	1.5709077	0.6534171	1.287796	Hevs
1141	0.26146135	0.00042918324	0.00018505889	0.44595522	0.8725383	1.7092193	1.7908666	2.7068722	0.49954447	1.5098463	0.19846673	0.27621552	0.3630831	0.038595635	0.8298458	0.35103184	1.6232777	0.007125846	0.024186408	0.0160391	0.042705383	0.18543771	0.03906326	0.47839573	0.71537787	CD4 T cell
1142	0.42247874	0.95923114	0.15663567	0.04623398	0.9237541	1.5354414	1.1630754	0.6124566	0.60882217	2.169633	0.58045495	0.59867054	0.72595006	0.06138084	0.60358536	0.5558253	1.7093408	0.005080302	0.05968612	0.013546145	0.036911733	0.023288684	0.09994307	0.50321364	1.1968127	CD4 T cell
1143	0.57613146	0.13339567	0.050613366	0.9857703	1.056919	2.4522758	2.1774244	2.045671	0.09814581	0.0086599225	0.2809441	0.06726211	0.40106505	0.031011567	0.5208542	0.7761865	1.5333046	0.05236133	0.052797098	0.02098584	0.027517907	0.08589055	0.07252964	0.2628355	0.18493079	Memory CD4 T Cells
1144	0.37087804	0.36971623	0.065010734	0.9366177	1.6120815	1.2535293	1.324989	2.7174928	0.04462229	0.0041862214	0.23801127	0.28533968	1.9863738	0.01794682	0.44294104	0.18758397	0.75222826	0.30387414	0.011415233	0.020914216	0.10789098	0.071329415	0.08808293	0.48592567	0.4782523	DCs
1145	0.74606943	2.1751544	4.411703	1.2745433	0.9782995	0.29181725	0.569528	1.3817444	0.27794015	0.020076882	0.12700877	0.16335306	0.10698063	0.008025025	0.45439452	0.112183705	0.4447112	0.09992066	0.09545662	0.025803177	0.29221034	0.11335014	0.0828166	0.566814	1.0868019	B cell
1146	0.6019493	1.4040844	1.2567142	0.41095513	2.2076166	1.2892449	0.23812515	0.46532813	0.3865589	0.008808053	0.48666447	0.9358214	2.1436615	0.010723539	0.7468033	0.14000723	0.4714889	0.009087315	0.16040301	0.038680173	0.38982442	0.06297917	0.20053421	0.21810949	0.7802293	B cell
1147	0.0034651805	1.0464928	0.14088948	0.67175716	3.102797	0.23790911	0.049933445	0.36517182	0.3514541	0.03787789	0.57697666	0.011491056	0.058338374	0.39545098	1.6894538	0.95782524	0.62465477	0.0014127985	0.0034032098	0.006582551	0.16103974	0.34742847	0.98837674	4.0883155	4.713905	Tumor
1148	0.6300751	1.7508767	3.2955706	0.2943041	1.0420855	0.9894786	1.9074879	1.3218702	0.1997236	0.15057339	0.15030909	0.2387803	0.044521853	0.018425733	0.25467023	0.19226775	0.6815246	0.012929126	0.11111638	0.03988228	0.22326705	0.17958935	0.055260558	0.5384239	0.42884642	B cell
1149	0.6231114	0.626787	0.05108547	0.35123527	1.8749915	0.9790432	2.1504478	2.1464293	0.2329965	0.059659276	0.2607655	1.0838275	0.14014022	0.004184331	0.23533812	0.20302622	1.3160269	0.0015603041	0.14019836	0.018999437	0.043738615	0.100989774	0.09593654	0.30287567	0.28479704	CD4 T cell
1150	0.00032794522	0.6516241	0.248019	1.07996	2.433607	0.10680238	0.20355256	0.38969	0.043125294	0.24454725	0.15863532	5.7496844e-05	0.09183968	0.03935868	0.98001	1.3657252	0.29519996	0.019608751	0.011204832	0.0049956213	0.10622295	0.19312398	0.8526239	2.575443	3.9302096	Tumor
1151	1.2325355	1.8484528	0.21268749	2.5208087	4.5552244	0.20174971	0.15886647	0.9098807	0.3853587	0.337337	0.4965009	0.21704936	0.4226189	0.006837784	0.89250106	0.19705255	2.37917	0.047249824	0.08155717	0.0068091033	0.14139614	0.18580377	0.0692437	0.09216342	0.94186604	B cell
1152	0.5758947	0.9683969	1.1264122	0.80200636	0.09912368	1.5837121	1.2699685	1.2174404	0.05001326	1.4794612	0.31942582	0.25241572	0.30812603	0.0150260655	0.43664536	0.34470832	0.9262568	0.022831853	0.023130037	0.05316795	0.13830845	0.077281	0.019476345	0.28735626	0.5953036	B cell
1153	0.44168803	2.0908349	1.8100488	2.3259184	1.1953087	0.028687915	0.0033419547	0.027882561	0.06531709	0.008335521	0.12994301	0.027672233	0.019306077	0.00520777	0.44180718	0.17221612	1.0202348	0.029836835	0.025076626	0.019259958	0.20917973	0.13753957	0.08285892	0.096678786	0.99494135	Germinal Center B cell
1154	0.53538364	1.4960506	1.9775791	3.7706394	1.2901919	0.005577693	0.00088548474	0.026169637	0.078182295	0.0054051015	0.084659785	0.027722053	0.025371503	0.0022846689	0.43855482	0.21573402	0.927452	0.046830688	0.018836334	0.026289096	0.17854851	0.15909375	0.05130917	0.12707676	1.4739401	Germinal Center B cell
1155	0.88750094	1.4472375	0.85427135	0.98152	3.30743	0.32243562	2.590081	3.5799222	0.6116546	0.071831234	0.22348762	0.2933159	0.07128902	0.025548529	0.40342116	0.06894296	1.0739202	0.008042631	0.13214889	0.02395891	0.13386884	0.059036057	0.11375812	0.67016834	0.46219435	B cell
1156	0.3044373	0.94406	0.024373386	0.06041714	0.8068075	1.8714947	1.140259	0.96493524	0.55201674	1.4983816	0.49734136	0.5078786	0.4525431	0.080008864	0.41682124	0.47264364	1.4067895	0.0021456045	0.033336807	0.0060515413	0.03474284	0.026114985	0.112184815	0.84453046	1.275182	CD4 T cell
1157	0.11526374	0.25691032	3.4107272e-06	0.11754815	2.5101945	0.8337258	1.3131316	0.17710073	0.56902975	1.995169	0.48594326	1.8734881	0.90563697	0.030332912	0.8600914	0.2947942	0.9217171	0.012311975	0.29270682	0.00999213	0.020414822	0.02821676	0.20551063	0.17691402	1.3368822	CD4 Treg
1158	0.20968044	0.15649842	0.15836333	0.34351692	0.981362	1.074552	1.4914099	0.6475653	0.2807218	0.24021292	0.26678354	0.26611015	0.21444966	0.0010570473	2.3884768	0.12488076	0.79137033	0.04633628	5.12818	0.006097462	0.014323412	0.34697518	0.01885096	0.15664707	2.168261	Neutrophil
1159	0.21553254	0.34426898	0.90816665	0.3067988	0.4589695	1.5592772	2.359085	2.3725536	0.07170677	1.7072759	0.3458059	0.28062898	0.34186506	0.101957634	0.6278383	0.11182154	1.3673332	0.0016148066	0.03121071	0.09635456	0.09579902	0.31063265	0.019644512	0.7246775	0.34271523	CD4 T cell
1160	1.0958341	3.3597195	5.68474	0.25446156	1.0674305	0.007877176	0.13091084	0.4944947	0.19959672	0.03645058	0.18857297	0.055973463	0.009968346	0.0036759845	0.98314244	0.0047046565	0.71986103	0.044795603	0.054244418	0.020943096	0.4453106	0.07734169	0.02350615	0.44281548	1.5346451	B cell
1161	0.4604822	1.1079	1.4458724	4.3008046	1.0522933	0.0018351576	0.027907573	0.100067645	0.010963622	0.0030088644	0.028785747	0.0019562894	0.014432294	0.005533499	0.31536865	0.25600934	0.9869267	0.011553508	0.0017703882	0.018729735	0.12732074	0.04760901	0.038781572	0.06077164	1.6076025	Germinal Center B cell
1162	1.0073601	2.8653738	4.06901	0.39878276	0.9311708	0.7301405	1.130596	0.99816	0.3223205	0.51678324	0.25332087	0.19390732	0.033557978	0.0037919902	0.38978645	0.32006344	1.0564288	0.01736542	0.08486001	0.030492809	0.3337407	0.111589395	0.06489971	0.56593686	0.9192782	B cell
1163	0.6623932	1.5150324	2.1656048	2.559432	1.6917987	0.006481133	0.003076271	0.066662006	0.104699515	0.016724713	0.11154349	0.085442245	0.051653467	0.0034866391	0.5116593	0.14534125	1.091927	0.09729077	0.023943502	0.008415061	0.15781032	0.07005284	0.07571651	0.10764221	0.97701824	Germinal Center B cell
1164	0.44559312	0.7193743	0.001418522	0.24477212	1.204851	2.2502017	2.0978045	0.9487872	0.35833293	1.488461	0.631316	0.8236193	0.22394246	0.008969814	0.79762083	0.523675	1.5438933	0.010803632	0.13594289	0.003779308	0.033162817	0.045605768	0.1180632	0.53027165	0.85982645	CD4 T cell
1165	0.20103182	0.2258145	0.17777587	0.19560418	1.11763	1.6240878	1.634136	1.0461566	0.07311463	1.0212953	0.25814992	0.7801828	0.4535346	0.020342477	0.56325644	0.17726034	0.9946761	0.0039417394	0.102632165	0.013223252	0.026189702	0.18473746	0.0979571	0.3649136	0.4957624	CD4 T cell
1166	1.3666776	4.2886024	7.2755885	0.6017219	1.0729393	0.3112246	0.3251661	0.61736476	0.29789484	0.058997832	0.17353271	0.25452343	0.99819505	0.022793084	0.8462866	0.6354787	1.0072197	0.04118272	0.13953817	0.11089104	0.5036607	0.19163512	0.060636796	0.50047886	0.78535366	B cell
1167	0.46290419	0.34370738	0.36059386	1.7477489	2.6871946	1.6975964	0.012147847	0.12274729	0.1764653	0.03416347	0.26890206	0.103354074	1.560656	0.032341484	0.9718545	0.35181835	0.5040932	0.019532064	0.03234463	0.278719	0.072379746	1.112582	0.11569958	0.080738984	0.22856101	DCs
1168	0.89558905	3.1297965	5.1972914	0.22478238	1.7103864	0.0062133274	0.0014528207	0.29479617	0.32332808	0.018050639	0.20630836	0.062901214	0.012148764	0.0047631124	0.98365563	0.0037409537	1.0653775	0.18493615	0.103523396	0.018065315	0.36224285	0.1294707	0.03630878	0.2946601	1.2647307	B cell
1169	0.92427826	1.2493987	0.5648816	0.41924092	1.9301031	2.3373244	1.7803009	0.24026482	0.5279749	0.02581692	0.94387174	0.5571514	0.6392387	0.015613322	0.4292362	0.6237755	1.224513	0.0017912611	0.13310704	0.0086964825	0.09049956	0.14889401	0.17033729	0.22526659	0.5073614	CD4 T cell
1170	2.8279583e-05	0.77747	0.72983044	1.7920052	3.2750866	0.043406393	0.024857802	0.21909839	0.023346558	0.0015787251	0.058869917	0.00021296683	0.12326419	0.013969195	0.993583	1.025668	0.15837806	0.01659813	0.0044058664	0.006171854	0.07949739	0.11061317	0.57842636	1.9094349	4.980993	Tumor
1171	0.34582835	0.6994834	0.7657574	0.34840703	1.4308461	1.1470346	1.4101204	0.069874346	0.15205066	0.09946621	0.46497253	0.2475027	0.1738485	0.11760101	0.3518323	1.1444693	0.1903173	0.15290752	0.11775431	0.1362434	0.12787814	1.9506663	0.9638827	0.42491716	0.2547973	Hevs
1172	0.33133054	0.6329904	0.047898237	0.17749016	0.74958676	1.5571455	2.4248955	0.36151767	0.2879863	1.1195136	0.9973939	0.2195362	0.5106678	1.062904	0.7451155	0.7322018	1.0104243	0.002374358	0.04061088	0.01988724	0.03692105	0.11987532	0.11331593	0.13310765	0.1384182	CD4 T cell
1173	0.4341697	1.5080355	1.1709968	0.80996484	2.0111947	0.0032647394	0.0047921278	0.9572508	0.2848995	1.3648239	0.19473463	0.11288948	0.05551985	0.0076758335	0.60656065	0.011447338	1.1763425	0.10504377	0.046718974	0.031295937	0.21413027	0.08077866	0.041095562	0.24603412	0.816019	B cell
1174	0.20789918	0.07378048	0.00073407206	0.052985903	0.3340639	1.4255304	1.241645	0.7695073	1.5680128	0.97489375	0.53931355	0.22526544	0.7968266	0.09958097	0.89092433	0.45517063	1.5910496	0.0009442992	0.039683286	0.0010867787	0.33690605	0.045533832	0.032460548	0.44080824	1.1004254	CD4 T cell
1175	0.8601633	0.16844916	8.986269e-05	0.38032308	1.0440233	2.5925505	2.0799785	2.6987433	0.9296403	0.56655604	0.57697654	0.08503517	0.38005343	0.054203853	0.9889942	0.815388	2.4975505	0.05128343	0.11506886	0.005824693	0.23877354	0.06804033	0.07733753	0.6869749	0.7358598	CD4 T cell
1176	0.56345814	0.77896214	0.6506483	0.25372005	0.6848894	2.1821384	2.2197306	1.2787458	0.60992986	2.9488578	0.42397913	0.4014361	0.33428028	0.07454959	0.8137817	0.537806	1.5189304	0.0037689644	0.043636225	0.009264767	0.11995677	0.11161589	0.036097817	0.749536	0.9303135	CD4 T cell
1177	0.53991437	0.23319766	0.64919317	3.2140117	4.1678925	0.9483559	0.019581847	0.030010398	0.05166269	0.07288809	0.21044232	1.1356572	6.482676	0.09269563	0.64460456	2.5257885	0.6001286	0.96608573	0.06577149	0.027126854	0.035999797	0.33283848	0.43134144	0.054547947	0.30227882	MAC
1178	5.6763198e-05	0.5641277	0.3234357	1.1882718	2.4458659	0.13546373	0.09176729	0.3285231	0.038016338	0.032207943	0.09177648	0.0005027638	0.09333166	0.03614212	0.9529321	1.3144056	0.24774143	0.015348025	0.004204596	0.01339023	0.13366058	0.18574372	0.67254	2.1102095	3.7148087	Tumor
1179	0.6164355	2.557176	3.386273	0.93395805	1.7189484	0.29395485	0.24144608	0.6918744	0.20499372	0.007844032	0.2665274	0.1916245	0.17791142	0.0007876873	0.5645975	0.050858065	0.65467334	0.049997073	0.06797687	0.06043541	1.2641679	0.100977294	0.083724335	0.5945843	2.0210083	B cell
1180	0.1931066	0.003158617	0.0027479944	1.2194504	1.248423	1.2989508	0.9451374	0.6717819	0.21017355	0.46317476	0.3574587	0.011209421	2.4594328	0.60753024	0.45657876	1.5659955	0.8964948	0.05429354	0.0035851193	0.0052385014	0.15754813	0.20800312	0.16001941	0.14748988	0.31671172	CD4 T cell
1182	0.10461951	0.115706034	0.35973912	0.39719906	1.5010754	1.4575702	0.79614294	0.23453444	0.22004761	0.00073702895	0.105069675	0.022735845	0.05358182	0.040200043	0.38363802	1.9945719	0.13966243	0.117562555	0.2615718	0.004082234	0.14105844	3.3182828	1.8105284	0.8856075	0.6818497	Hevs
1183	0.4004063	0.9235568	0.07443735	0.2349575	1.4367979	2.2091198	1.3057727	1.6603427	0.21782364	0.031198364	0.39956072	0.023289086	0.14912234	0.018958233	0.21398969	0.45550075	1.6811844	0.0007480086	0.02521095	0.009885224	0.047830544	0.04616631	0.14364491	0.8092556	0.65551174	CD4 T cell
1184	0.038381867	0.031130552	0.01232595	0.54699665	1.664163	1.5179782	1.4963261	0.8608427	0.17298903	0.00017153306	0.15100394	0.29173586	0.3434149	0.014098981	0.9639881	0.23401709	0.49341583	0.002166411	0.034643184	0.015417946	0.035984654	0.110343285	0.16686113	1.1440473	2.0187829	Memory CD4 T Cells
1186	0.9418614	2.9691927	4.606898	0.12370473	1.2381626	0.023094181	0.0050904257	0.30225015	0.220331	0.028744448	0.3504956	0.1115174	0.015386326	0.0105633745	0.9658351	0.007459364	1.1366594	0.13992038	0.11719091	0.04065297	0.26603296	0.20511365	0.020374222	0.4744955	1.1953083	B cell
1187	0.20586948	0.0038064565	0.00328918	1.4055473	1.75634	0.74901605	1.6268837	1.6812586	0.15965688	0.001764576	0.09684338	0.003418288	0.56957453	0.06625606	0.46125916	0.9829792	1.0680834	0.0033893161	0.022060808	0.0070898575	0.024085911	0.14150292	0.16182779	0.15350217	0.20450184	Memory CD4 T Cells
1188	0.5554899	1.481123	3.2682126	0.7555423	1.3968644	1.4378127	0.9007839	0.6250223	0.1273901	0.3390671	0.19760184	0.7478132	0.8925516	0.006264392	0.6178452	0.37394956	0.6361591	0.36966875	0.17887752	0.04922035	0.25121295	0.68700224	0.16145954	0.77754545	1.6950494	B cell
1189	0.4519456	0.80928296	1.5562418	6.588405	0.90865076	0.02286761	0.0079178475	0.038052004	0.009494664	0.0040220767	0.027901761	0.0016110969	0.08388235	0.0023895968	0.73534954	0.5967208	2.0400116	0.45313853	0.013740789	0.0030125617	0.46926376	3.1907983	0.076046996	0.100086525	1.3653969	Vessels
1190	0.2578865	0.030707005	0.0005813577	1.592475	1.8688709	1.1985991	0.40614006	0.27631116	0.16339071	0.37554482	0.24271283	0.36368936	2.7651324	0.044698484	0.79563063	2.0976803	0.95035017	0.013847582	0.04498305	0.0013151806	0.031419333	0.14632592	0.17542024	0.04576328	0.42275324	MAC
1191	0.5995456	0.12058568	0.0006738101	1.6856865	2.6150935	2.198333	4.1069713	0.02147384	0.6036095	0.175662	0.6014825	0.8625751	0.9252793	0.021994151	1.2988826	0.22482865	0.25723475	0.015120462	0.47100028	0.0049733445	0.014123782	0.2593323	0.16886595	0.020739105	0.20598587	CD4 T cell
1193	1.2598807	3.113948	0.080404714	0.9696107	5.6772256	0.012283617	0.005263366	0.33019927	0.31110314	0.72948515	0.92577726	0.005250107	0.0403663	0.0029679255	1.1215571	0.022213468	2.5549655	0.11282625	0.0433754	0.0065880762	0.2063838	0.18006535	0.11000433	0.056259744	0.4515962	B cell
1194	0.44473708	1.0198224	0.9459516	0.18740252	0.99504447	0.97691566	1.980885	2.1584442	0.18999577	4.335068	0.2766672	0.41061515	0.5117287	0.016162485	0.6506465	0.19652502	1.3291432	0.0023001987	0.016919142	0.045236167	0.105443545	0.0904917	0.022169875	0.44770333	0.69416136	CD8 T cell
1195	0.43035185	1.5551432	0.68941206	1.6833888	0.901804	0.24314128	0.25985497	0.36117902	0.15727544	1.6519943	0.11597906	0.12364934	0.05438347	0.0031652083	0.4522559	0.18512689	1.3927842	0.012714938	0.019531744	0.018528271	0.07542794	0.020481203	0.037804637	0.24466404	1.62264	Germinal Center B cell
1196	0.69127434	1.8022039	5.350848	0.2157717	0.66741127	1.263406	1.0680072	1.7143606	0.06583153	0.008108942	0.16478236	0.57771313	0.49782354	0.0029555901	0.47346142	0.06577924	0.4831211	0.122296326	0.107362375	0.05282637	0.284888	0.14979988	0.060965005	0.98299825	0.9098627	B cell
1197	0.56287724	1.1845412	1.123896	2.3932729	1.0776064	0.0027976197	0.00055113627	0.02886923	0.09235732	0.020454692	0.11646581	0.0028075932	0.027100472	0.0041572195	0.4316727	0.109256744	0.99424815	0.030699067	0.0067411605	0.0046789744	0.12509635	0.083712235	0.06371617	0.080433436	1.0230072	Germinal Center B cell
1198	0.19364655	0.037992496	0.031422507	0.9604764	1.4821496	2.6108594	2.5856235	0.18017344	0.25828317	0.84794253	0.81655544	0.91784924	1.4865769	0.31609333	1.1580945	0.53388923	0.7078695	0.05340913	0.04994257	0.21488915	0.6389491	0.72154367	0.5457983	0.46289107	0.79471594	CD4 T cell
1199	0.40679255	1.1262484	0.94975024	0.09534158	0.66669047	2.9992998	0.11416705	0.030550303	0.45767683	0.122874565	1.0435824	0.096258946	0.1519588	0.022216627	0.99568194	1.0172724	1.1533517	0.00793391	0.02708942	0.0017453621	0.15880871	0.31714112	0.14622082	0.12803821	0.350514	B cell
1200	0.50513315	0.03163503	0.00017469	0.85731125	1.0902071	2.0302682	2.4965682	3.2526608	0.17586493	0.17249279	0.09823295	0.02101063	0.3104682	0.18777949	0.9774483	0.29522526	1.8695911	0.0012292498	0.024180477	0.040382028	0.03225355	0.26143613	0.03649941	0.15158302	0.1538542	Memory CD4 T Cells
1201	0.50833476	0.8388105	0.22263914	0.5595037	1.2693615	0.55448574	1.4217583	0.3758867	0.27641383	3.807737	0.25685164	0.7967316	2.053026	0.0071757156	0.9326597	0.40582126	1.3352082	0.012840769	0.057691596	0.026309893	0.044393238	0.090871215	0.019734088	0.020139653	0.4441719	CD8 T cell
1202	0.93744767	3.3834116	0.36363226	0.71836203	4.019779	0.89792174	0.86178344	1.3395425	0.57134235	0.8772548	0.72180885	0.31607866	1.2502096	0.12113693	0.93305886	0.6926782	3.1926506	0.004192505	0.094634786	0.6705373	0.33437622	0.29769152	0.29619622	0.4137074	0.5809229	B cell
1204	0.6121134	2.6868672	2.0829751	0.21873039	0.9690866	1.540371	0.30078864	0.32891154	0.74717444	0.44641516	0.8997973	0.25105387	0.8282801	0.020528937	1.123654	0.9112894	1.5662086	0.025369124	0.05289414	0.008508076	0.536697	0.15021001	0.10546518	0.3190792	0.8004059	B cell
1205	0.23469262	0.18039675	0.019493492	0.6930386	1.8688831	0.9237925	2.074901	1.3824775	0.22674128	0.245374	0.31190407	5.595461	1.3048301	0.02478557	0.61125565	0.08570518	0.56747055	0.0046783197	0.24642688	0.050372753	0.0060450267	0.10060777	0.05573823	0.37285393	0.6435516	Memory CD4 T Cells
1206	0.9057479	0.6401392	1.1122707	0.14701267	1.5962743	2.9627004	0.06526683	0.04929179	0.30432656	0.18122587	0.7791934	0.9719323	2.9244027	0.9454809	1.4163231	0.7958971	0.3756338	0.7453585	0.011912126	0.11450579	0.16453545	0.70383775	0.4145276	0.7975639	0.704536	DCs
1207	0.96805364	2.3149376	0.5496078	2.0226467	2.5440066	0.022855686	0.037176646	0.23779708	0.28630143	0.12051235	0.37174034	0.025708089	0.025704665	0.011713231	0.9133498	0.10107193	1.840673	0.10287193	0.043566182	0.0076054637	0.1544019	0.2260842	0.06740128	0.1426149	1.1277856	B cell
1208	0.9815356	2.2919724	2.8128598	0.18715128	1.2465293	0.020694444	0.012324877	0.115415774	0.24494176	0.058792166	0.25821686	0.07469708	0.007880185	0.019877095	1.0738574	0.011571644	1.36848	0.09940964	0.097739436	0.016500557	0.22618617	0.12964712	0.034136042	0.1964525	0.7412431	B cell
1209	1.0715963	2.5808482	5.652343	0.39857006	0.84251094	0.36483872	0.009223442	1.523751	0.09602886	0.015858078	0.08565672	0.15504654	0.10042625	0.011311727	0.48224425	0.07736954	0.8008966	0.016916104	0.059756573	0.06171504	0.38003772	0.07157858	0.028852971	0.9821009	1.6435958	B cell
1210	0.91509724	3.2757635	5.297498	1.7789065	1.339611	0.009370794	0.042433497	0.24802296	0.17055355	0.008519668	0.17064862	0.04798088	0.011152897	0.0154367415	0.8262513	0.07679599	0.6471014	0.07899585	0.055929195	0.08198441	0.42090037	0.13143596	0.064607374	0.4705218	2.3363063	B cell
1211	0.0061073536	0.57461685	0.31231526	1.9582683	2.9217522	0.06520017	0.08644718	0.1916771	0.019425968	0.08177643	0.052728783	0.0013813277	0.18098386	0.010946265	0.9124384	1.3502464	0.26250663	0.041930944	0.0024518848	0.0037068564	0.08628512	0.06947787	0.6329419	1.5015668	4.735317	Tumor
1212	0.14159289	0.002195879	7.109142e-05	0.04893769	0.44729835	2.0406623	1.0540543	0.29016197	2.734825	0.034810368	0.54165435	0.15961458	0.2785687	0.1383907	0.9864865	0.60426664	1.665914	0.0037885369	0.055542257	0.0006442419	0.20884638	0.019653833	0.10157785	0.52290606	1.1877152	CD4 T cell
1213	6.505141e-06	0.4708778	0.16132875	2.1154203	2.970255	0.09644394	0.23710954	0.27943626	0.036710452	0.009021034	0.050083406	0.00045583298	0.2665784	0.008804618	0.9219233	1.3123068	0.35666537	0.024015058	0.027240293	0.0023324406	0.059790332	0.057205867	0.65896016	1.3792797	4.9791956	Tumor
1214	0.2574772	0.79278153	0.3211343	0.6352352	2.6458392	0.2619659	0.9881163	0.34919235	0.3028044	0.017584652	0.32483304	0.0756885	0.3049934	0.07112561	1.0320917	1.2459989	0.5731475	0.018108955	0.91548043	0.028112916	0.5207532	1.8876501	1.272032	0.32287157	0.9919771	Hevs
1215	0.64453864	2.0765839	2.5375912	0.5909285	3.157929	0.6122636	1.6356015	0.38658786	0.17103568	0.077727996	0.21154027	0.5351274	0.23808877	0.007615758	0.48596972	0.27810034	0.84109956	0.32531446	0.51921934	0.16842009	0.23368791	1.7810836	0.3183342	0.23426817	0.43834576	B cell
1216	0.27450395	0.18540968	0.02513548	0.7317312	0.98602253	2.3625975	1.1397837	0.66563106	0.5016686	0.19461939	0.6966279	0.09081344	1.0559099	0.4859602	0.67971575	1.8667841	1.6094075	0.15911573	0.010665852	0.0063306345	0.11979087	0.16278508	0.26130766	0.31647274	0.4894407	CD4 T cell
1217	0.87722844	2.5350962	1.9151177	0.18716012	1.5887597	0.009890001	0.0007993069	0.09133487	0.26744854	0.09182087	0.3639675	0.21712945	0.23059256	0.003195117	0.98692745	0.027432913	1.1282402	0.097152084	0.09099419	0.0047739767	0.18560725	0.11855275	0.041839775	0.14858948	1.0522902	B cell
1218	1.0443108	2.429012	4.610411	0.21648791	1.0052966	0.040876817	0.9986758	1.101449	0.28367314	0.63453406	0.14396654	0.0868496	0.037954077	0.011532718	0.6502943	0.05182871	0.71262985	0.02792421	0.198306	0.034890056	0.27593154	0.08337341	0.030890191	0.6177734	0.71198666	B cell
1219	0.24181104	0.24150358	0.009892501	0.671095	0.4363346	2.221604	1.6380466	1.0229124	0.99174166	0.9942719	0.59405637	0.5542469	0.25274506	0.20774888	1.203986	0.60650784	1.3767873	0.026328493	0.087798096	0.2907323	0.31693152	0.023334036	0.061021466	0.5604271	0.89571613	Memory CD4 T Cells
1220	0.18829721	0.3263559	0.00024110086	0.11662178	0.8304035	1.273662	1.5788463	0.020917524	0.2356109	1.261076	0.69824475	1.6812377	1.0243468	0.26623037	0.9939133	0.1268658	0.6837419	0.011910863	0.34667587	0.025665626	0.015128828	0.069318384	0.05741995	0.05956478	0.36031756	CD4 T cell
1221	0.29593328	0.7129518	0.019837394	0.06632184	0.8923006	1.061406	1.2287141	1.2641969	0.22771636	2.6681244	0.31986925	0.3831815	0.3884455	0.011291662	0.518536	0.19796985	1.2835872	0.009681548	0.06962176	0.01259825	0.03136735	0.063992396	0.03150687	0.34193882	0.9846485	CD4 T cell
1222	0.36692423	0.8300549	0.5613486	0.4479451	2.235171	1.4460937	0.9877501	1.0606979	0.051348705	0.56915313	0.3178732	1.0489994	2.433476	0.021603301	0.34393397	0.48596868	0.5568878	0.32209706	0.029910047	0.030390585	0.13775462	0.4861204	0.23190644	0.21473575	0.39749268	DCs
1223	0.02714354	0.035742257	0.28487158	0.85075253	2.157037	0.4640619	0.17290528	0.5494041	0.030651713	0.10432297	0.14831713	0.09913039	1.6041179	0.19758895	0.53601927	2.2322176	0.050602455	0.20513555	0.015597937	0.09877794	0.6316423	3.1034124	1.5969898	0.43296537	0.5964676	Hevs
1224	0.15486032	0.43847096	0.7838083	2.1758225	1.6819804	0.24693006	0.35757747	0.43712163	0.19196014	0.019754943	0.16577722	0.1447154	1.2014718	0.17657761	0.96454823	0.33220083	0.97314733	0.0033214497	0.038471814	0.29448003	1.1074108	4.3082423	0.046369337	0.14216515	0.16979215	Vessels
1225	0.5388362	0.2941984	0.0058366642	0.99770653	2.016675	2.5588148	1.6881353	1.0091738	0.20371677	0.052039612	0.38658145	0.13464497	0.28064287	0.006403188	0.704839	0.60010034	1.2297657	0.0046611996	0.09310824	0.0032979643	0.023222636	0.06030389	0.18240069	0.32596585	0.5441918	CD4 T cell
1226	0.45748016	0.9679414	0.31518924	0.15304938	0.31302837	1.5942017	0.69288075	0.17881763	0.328286	0.42892045	1.1282344	0.015182265	0.058176037	1.9682554	0.7601313	1.352752	1.677696	0.0021960475	0.00776406	0.028033402	0.05553683	0.3882004	0.15845321	0.08544622	0.026248865	CD4 T cell
1227	0.9730992	2.8364396	3.4219198	0.68488544	2.5126987	0.07672667	0.08604567	0.2423285	0.39567137	0.056615796	0.28832957	0.85581124	2.7230756	0.017424189	0.8522372	0.045223787	1.1076032	0.02836233	0.053758312	0.034843862	0.20473225	0.1511945	0.07257292	0.23812911	0.7414459	B cell
1228	0.7270127	0.7470797	0.0	0.45094934	1.9692951	2.962683	1.7284452	0.2839024	0.68641	0.37817863	1.4111131	0.4182959	0.49060395	0.008897348	0.9769815	0.65885615	1.092074	0.0066268817	0.27823535	0.00038589232	0.039237365	0.036887143	0.19941711	0.22854193	0.4736825	CD4 T cell
1229	0.6730416	2.9821515	3.879442	0.7409615	2.6043956	0.1776124	0.7211276	0.40403286	0.23617928	0.051100064	0.17485765	0.5601023	0.7255767	0.006868284	0.56659436	0.28543356	1.2354184	0.21770167	0.14722425	0.14137349	0.27063036	0.94114536	0.20710318	0.44879517	1.3807695	B cell
1230	0.9574077	2.875629	5.3507924	0.33883834	1.3744807	0.0043887794	0.12612784	0.7886008	0.40129006	0.12143382	0.21455169	0.18546833	0.01634005	0.010886572	0.93385124	0.01083421	1.1703691	0.099263474	0.1833701	0.022672806	0.35700986	0.15714413	0.03571974	0.4130404	1.279429	B cell
1231	0.21566442	0.12092711	0.17864387	0.45921844	1.6633818	1.614747	1.5801747	0.2799815	0.074410036	0.16108398	0.2910842	0.11538379	0.31850693	0.15654086	0.35650033	1.0306176	0.3736885	0.30996585	0.068750426	0.011702831	0.03319783	1.6886075	0.9923456	0.50122464	0.35659882	Hevs
1232	0.16419455	0.0012409872	0.00043213708	0.6668625	0.79838747	2.2817175	1.5734166	2.3235376	1.468681	0.0006089112	0.065930806	0.00077065243	0.13359545	0.029735008	0.80067563	0.6468491	1.8682071	0.0064232047	0.038038164	0.004451085	0.0281208	0.07223869	0.152886	0.62192136	0.8828298	Memory CD4 T Cells
1233	0.6849245	0.94875044	0.010879892	0.21246102	1.9398485	1.2049985	1.5628301	1.631398	0.15896265	0.033570163	0.59266496	0.042025723	0.12926145	0.0025588777	0.25943163	0.4659194	1.5162315	0.0022964394	0.052057818	0.0073999637	0.03603317	0.056724425	0.12475736	0.291598	0.19061178	CD4 T cell
1234	0.2954058	0.054435126	4.7150254e-05	0.16242597	1.324363	1.1429566	1.6999605	0.047678176	0.13970572	1.486086	0.6765846	0.9642608	1.1855373	0.005133291	0.90721947	0.09762905	0.5429152	0.0015536086	0.100133024	0.0060397815	0.003617901	0.09502638	0.04037554	0.055154573	0.18612936	CD4 T cell
1235	1.0142787	3.289861	3.877353	0.22255768	0.5083157	0.90101403	0.6455568	1.6251048	0.22055683	0.91122544	0.1709401	0.22414966	0.056282964	0.0013050407	0.45300257	0.09993201	0.9694461	0.017119175	0.056123152	0.038189806	0.37348133	0.04547972	0.04107286	0.99643034	1.2975382	B cell
1236	0.17222936	0.9051897	0.5604618	2.1522799	0.96051955	1.7575018	0.24311325	0.002537515	0.011340085	0.007321331	0.46526513	0.053506467	1.1579217	0.4705622	0.7976041	3.227246	1.1904151	0.8463939	0.022265598	0.00834749	0.14431818	0.3735474	0.3033714	0.0069302674	0.08574123	MAC
1237	0.39969915	1.1531397	0.17121667	0.021150252	0.96171504	0.8035512	2.0597146	0.18713294	0.53151774	5.1789007	0.40458968	0.46525627	0.30747005	0.009525785	1.3455849	0.2193904	1.3322878	0.013845641	0.12061489	0.012642335	0.029220482	0.026007049	0.019311218	0.090529926	0.7584482	CD8 T cell
1238	0.55452806	1.2354094	2.9006069	0.13423817	0.0578366	2.0708816	1.4612753	0.72670877	0.4362081	1.1802161	0.27158523	0.21024963	0.03222352	0.026295273	0.5154722	0.4901203	0.954946	0.051046293	0.073283695	0.0170155	0.16802691	0.13936606	0.015796738	0.61700183	0.46769685	B cell
1240	0.5066773	1.5565714	2.453185	0.51852894	0.7327214	0.62736285	1.1448922	0.64022744	0.11019464	1.6724545	0.1983161	1.5509695	0.941951	0.011923731	0.4764394	0.13925001	0.62408674	0.008707649	0.40414414	0.056845643	0.15723208	0.11773336	0.02620842	0.27923092	0.963777	B cell
1241	0.58993584	1.6415606	1.7890322	2.2455263	1.2400808	0.0064874054	0.012773579	0.069984876	0.059546556	0.040192116	0.19793858	0.019370414	0.021438662	0.0049058767	0.51261246	0.11365558	0.9399798	0.094804645	0.012365814	0.005544724	0.17767324	0.13001354	0.04663538	0.07216993	1.3648288	Germinal Center B cell
1242	0.03182216	0.4274421	0.9882134	3.1171672	1.8686327	0.14574946	0.05670173	0.6067631	0.25039262	0.041119292	0.2257853	0.04058389	0.10323253	0.38188282	2.2631035	0.44742385	1.795514	0.021379871	0.12082308	1.0471462	0.85205334	0.17361958	0.07230724	0.025843345	0.12381824	Stroma
1243	0.34431297	0.12599169	0.22564588	0.63660425	1.1306648	1.3242759	1.0441324	1.3998898	0.06598867	0.013961189	0.19922455	0.98896694	2.737986	0.005078978	0.1876553	0.123616524	0.47438082	0.00069057697	0.027402211	0.030539108	0.034703318	0.06359788	0.05900403	0.16623366	0.30436158	Memory CD4 T Cells
1244	8.690351e-05	0.5793991	0.40667757	1.9380504	2.6850684	0.05037128	0.053725902	0.19612226	0.028390352	0.0022682594	0.06290817	0.00018445103	0.10560525	0.010238515	0.9124532	1.3501873	0.2930728	0.022557588	0.0028678514	0.0014228163	0.087680906	0.11165861	0.64238083	1.6029315	4.4605856	Tumor
1245	0.34859106	0.4028966	5.0634526e-06	0.13222101	1.4031261	1.6960688	1.9226686	0.12426291	0.5344634	1.3363708	0.7821716	1.4875089	0.76806176	0.015076455	0.91590726	0.2392938	0.8790986	0.011749067	0.21310808	0.0024251116	0.010099064	0.070629954	0.095639944	0.27528268	0.86826056	CD4 T cell
1246	0.55395806	0.93863046	0.07467509	0.12422666	1.2454782	2.4538264	0.5568351	0.46091917	0.38928822	0.107834086	1.2471895	0.04073383	0.21153538	0.12007787	0.7263526	1.3566883	1.6008123	0.0064462977	0.044535697	0.004713645	0.038039684	0.16973911	0.2283577	0.1324244	0.13400657	CD4 T cell
1247	0.69421095	1.304971	0.00944788	0.32344106	1.1823263	2.3595657	0.9544185	1.3286676	0.2026193	0.11869871	0.71389616	0.0067923027	0.08105076	0.012223122	0.43805885	0.657385	1.8393373	0.03500458	0.041412536	0.010717468	0.06484773	0.058334257	0.14427574	0.6195398	0.5325192	CD4 T cell
1248	0.715838	1.4690028	2.554686	0.13746491	0.14962035	2.3739882	1.5272568	0.44516262	0.94303626	0.98845	0.43482837	0.12939022	0.28655085	0.20899588	0.62108994	0.78056777	1.0461999	0.0116633	0.017525412	0.0092869075	0.12864916	0.10983094	0.049599305	0.57087225	0.6054087	B cell
1249	0.62158656	0.77743995	5.259201e-05	0.74429923	3.001479	3.2923617	3.014382	0.082691126	0.30307266	0.60776883	1.1431507	0.6611032	0.86956716	0.0075182565	0.96421236	0.73995966	1.1688735	0.013868976	0.1525659	0.004793774	0.00816424	0.14166027	0.29313663	0.15175527	0.41607362	CD4 T cell
1250	0.275916	0.29602212	0.1427509	0.46561414	5.2186675	0.33999047	1.7931168	1.2917641	0.40913048	0.9354454	0.27479228	1.2582182	1.3944726	0.0039142244	0.310286	0.3474364	0.50135255	0.0013749736	0.27241758	0.017482674	0.021971073	0.05956953	0.4221728	0.22336684	0.45416078	CD4 Treg
1251	0.2292285	0.16732958	5.7836507e-05	0.050989233	0.6552854	1.0771618	1.2600269	1.0230064	0.82833785	2.0309968	0.31466085	0.44976106	0.36023366	0.024762524	0.46614972	0.28513816	1.1737243	0.00040865707	0.029128073	0.0027081408	0.024511319	0.013180503	0.04088016	0.4245631	0.99424845	CD8 T cell
1252	0.5683228	0.00040422857	0.007733321	1.5677105	2.7812164	1.8776829	3.8209472	0.1679513	0.74240977	0.006541737	0.31951767	0.2046795	0.9442497	0.03964936	1.223001	0.19525193	0.21446653	0.005680981	0.21728764	0.006297133	0.021736525	0.4321903	0.1933304	0.016268462	0.14202696	CD4 T cell
1253	4.827769e-05	0.6414967	0.5535164	1.5931604	2.913874	0.040217113	0.030445192	0.22792879	0.01703669	0.0014020783	0.04881009	0.0014162412	0.1531911	0.017597804	1.0750606	0.98123485	0.18017419	0.03131067	0.011109238	0.016624136	0.09927256	0.12353342	0.5660045	1.6390567	4.520722	Tumor
1254	0.00026418618	0.4862056	0.24882516	1.9713403	3.1204202	0.09703312	0.15822521	0.2501874	0.06672599	0.0053611	0.044220664	0.011853235	0.17806867	0.00866021	0.9052047	1.3791813	0.33105278	0.02579877	0.0059442953	0.003471655	0.06750741	0.05087417	0.684914	1.5957773	4.904608	Tumor
1255	0.022906117	0.08064998	0.03244734	0.9059426	1.4237348	1.7213289	1.3762293	1.8270019	0.040469874	0.0033226195	0.17863384	0.1252114	1.6488953	0.038297508	0.72533625	0.092630774	0.3940506	0.0034425948	0.017736645	0.009660448	0.015807126	0.16431212	0.14996734	0.15176305	0.6116858	Memory CD4 T Cells
1256	0.9105412	2.9108186	5.312816	0.9893413	1.1080468	0.014777872	0.54808277	1.0426347	0.239766	0.08096106	0.23723339	0.20927635	0.036274727	0.026263162	0.5787825	0.041794952	0.4518024	0.021925762	0.12478864	0.048390817	0.41844213	0.079532094	0.034616467	0.6215213	1.5559645	B cell
1257	0.9591013	3.2120562	5.5491977	0.5156797	2.5668125	0.0040809223	0.91774803	0.7643927	0.43343142	0.124275126	0.21537063	0.080530986	0.034486	0.010940035	0.8607941	0.028269066	1.2596401	0.15994753	0.16749872	0.034888376	0.29211956	0.21532978	0.049283925	0.49302277	1.163595	B cell
1258	0.11016162	0.0047915047	0.042766258	1.4139313	1.1137371	0.63720673	0.4343777	0.664065	0.14399868	0.53333074	0.43098378	0.02089048	0.9715657	0.14524728	1.5160227	0.5175298	0.519192	0.42991692	0.03815857	0.0012327086	1.730534	1.1338983	0.08394657	0.03218995	0.33238056	Vessels
1259	0.09476296	0.4571141	0.22029199	1.4441448	1.7289437	1.1681627	0.08180683	0.20079255	0.108878024	0.014684959	0.21257052	0.011479354	0.11559368	0.09984547	0.96563166	0.4867837	0.8054256	0.017478153	0.023643015	0.08625304	0.36365283	1.7084901	0.3229184	0.39750963	1.1374733	Vessels
1260	0.7427545	0.9058538	0.9669568	0.20327637	0.65738374	0.045589965	1.604215	2.5271957	0.37664464	8.364485	0.17884234	0.13680819	0.24046552	0.011436133	1.132173	0.06267972	1.3118503	0.02656903	0.15741016	0.04459338	0.07372984	0.095821224	0.02458314	0.1500834	0.42834082	CD8 T cell
1261	0.33075023	0.38900527	0.99001914	0.15426883	2.1127193	0.41851002	0.7460437	0.6728862	0.1460002	0.40823397	0.3443286	3.75007	1.1802198	0.0053616394	0.83475816	0.12058371	0.3263014	0.39644784	2.1332426	0.042290352	0.06946557	0.06506529	0.057169102	0.26186654	1.0399233	Neutrophil
1263	0.3320183	0.76406336	0.0006849745	0.035587896	0.9963935	1.0144262	1.9826688	0.53673434	0.35597175	5.360202	0.43524396	0.74099576	0.54951644	0.05536046	1.2190578	0.1674491	1.5584525	0.006156895	0.093246356	0.007974865	0.018212851	0.04920288	0.022150157	0.17055856	0.97093606	CD8 T cell
1264	0.016198078	0.30136418	0.026719918	0.88997483	1.2044468	1.3959335	0.34064677	0.28455806	2.433382	0.044447906	0.42740276	0.06865081	0.16776599	0.060134627	1.5776589	0.54190785	0.94888824	0.0070993425	0.14601538	0.00042022503	0.021592125	0.05120858	0.56949264	0.6438025	2.4125762	CD4 T cell
1265	0.85897124	2.3539832	4.7606783	0.30984458	1.7905502	0.028319804	0.0033643688	0.488288	0.2310371	0.10641664	0.18579498	0.056132812	0.009339341	0.0030266852	1.0034021	0.0057387957	1.0946836	0.09558157	0.10154178	0.018602805	0.34287104	0.15647984	0.031816468	0.35009342	0.99914944	B cell
1266	0.8656874	1.7949494	1.0132788	0.70446116	1.1026496	1.4322412	0.47730237	0.6507883	0.47368142	0.010723125	0.41541162	0.12754586	0.057936594	0.0028173467	0.38308164	0.48142084	1.5064651	0.01095937	0.039417844	0.03737909	0.22537862	0.099687785	0.14999439	0.59798884	0.99668026	B cell
1267	0.009407527	0.0002362135	7.1582894e-05	1.1116871	0.9720782	1.6591963	1.5400519	1.8120058	0.014195853	0.002476412	0.12264806	0.020692864	1.4488381	0.057114374	0.85795075	0.4231222	0.5206809	0.1117863	0.002340308	0.017204551	0.02064146	0.07916855	0.15695544	0.24238466	0.34159222	Memory CD4 T Cells
1268	0.0008886191	0.65696526	0.09037238	0.9793622	1.8431392	0.2861801	0.27606997	0.49429932	0.14287262	0.0078200465	0.2969931	0.0016592809	0.16191313	0.09127607	0.9196277	1.30162	0.24634905	0.023265569	0.0038448123	0.0052777547	0.12257435	0.34206793	1.0825511	2.8928142	3.2533545	Tumor
1269	2.7712256e-05	0.5304911	0.38112855	2.000747	2.711775	0.036717325	0.044743787	0.20735635	0.0134920245	0.0008985546	0.043412466	0.00010341752	0.15675136	0.009932889	0.9262099	1.2951604	0.22413671	0.03164369	0.004152376	0.004230313	0.062355567	0.0603802	0.63788426	1.3966081	4.5041533	Tumor
1270	0.4592576	0.6648501	1.0408605	0.15507855	0.558284	1.9359171	2.3978019	2.7487223	0.1592594	4.301141	0.28499743	0.7684999	0.7033369	0.11650597	0.5970126	0.17698798	0.9897849	0.005188016	0.030633507	0.060760505	0.12147441	0.105951324	0.026829576	0.7408015	0.83705455	CD4 T cell
1271	0.6553916	1.2753744	0.9672921	0.7344814	1.4490218	1.6459482	0.76878524	0.29955557	0.54447657	0.093710944	0.48591283	0.07497113	0.2954996	0.0021276122	0.4845971	0.74513066	1.1308317	0.0009268482	0.082095265	0.012514742	0.08082672	0.039566442	0.22641967	0.7573059	2.1891096	B cell
1272	0.026734123	0.42456424	0.7981592	1.4839247	1.8911353	0.24402831	0.06200077	1.1297692	0.20114458	0.03605028	0.23204781	0.03646098	0.20468502	0.28974992	1.6140312	0.2091262	1.4929734	0.011908158	0.14269051	0.96755767	0.21382709	0.03797328	0.09847349	0.020617109	0.100287415	Stroma
1273	0.4480629	1.3172834	1.1645188	1.9806712	1.2730716	0.003147209	0.0671861	0.24672487	0.094819106	0.018687494	0.09013908	0.006381753	0.009350062	0.00683429	0.38437128	0.076487355	0.9644673	0.04123786	0.017589629	0.010279912	0.16703081	0.12752078	0.03154663	0.10001031	1.142131	Germinal Center B cell
1274	0.2681209	0.01912118	0.0003614454	0.9840049	1.0639803	2.2581282	1.9531872	2.2687073	0.1010802	0.15225706	0.095094346	0.03632082	0.24725011	0.008913456	0.78885746	0.25868392	1.390016	0.0013685022	0.047762286	0.014076636	0.01638681	0.17604335	0.045439605	0.29156783	0.3407659	Memory CD4 T Cells
1275	0.6031472	0.5026732	0.098500356	1.0960892	2.6336024	0.9759777	2.8513694	3.633241	0.27094698	0.019933213	0.1826298	0.03857304	0.10854343	0.055112712	0.6665625	0.18661635	1.6169144	0.0031365808	0.09734728	0.020910919	0.044288546	0.20086797	0.109872214	0.36537227	0.21284917	CD4 T cell
1276	0.52353364	0.70684	1.0111719	0.997207	2.669747	0.24900623	0.86638594	1.5544475	0.1697949	0.072072215	0.42360213	2.056997	3.605641	0.051218975	0.622359	0.14542492	0.33701515	0.5275005	0.095775716	0.0307286	0.12896186	0.031398635	0.20584805	0.28272846	0.7575271	DCs
1277	0.9084752	2.4963531	0.5454466	0.47468582	1.6949519	3.7898436	0.028606113	0.048172534	0.5286514	0.016270734	0.6694613	0.1511155	0.36435068	0.028479546	0.9874189	0.54965866	0.95736283	0.007517773	0.01194831	0.030523114	0.1470163	0.12620507	0.23712887	1.0503244	2.5264003	B cell
1278	0.9995799	1.3974974	0.41816956	1.3077298	3.024733	0.001126323	0.009506197	0.8079964	0.38190758	0.9512197	0.410895	0.054252826	0.0418489	0.007720598	1.0016804	0.014864212	1.7701465	0.27847564	0.031768367	0.018702	0.1972196	0.11452708	0.07889658	0.14220136	0.4134618	B cell
1279	0.4636292	0.9825749	0.009612123	0.04339588	1.2704886	0.17884545	1.4726666	0.3967634	0.24419025	4.954882	0.2354704	0.38921946	0.5379111	0.0042924895	1.0697004	0.08890588	1.3898506	0.0010625934	0.04082544	0.04923482	0.003712213	0.037992697	0.032869376	0.04146495	0.4356726	CD8 T cell
1280	0.8642991	1.743766	2.4932752	1.8613864	1.5415279	1.3267109	0.6712156	0.07481717	0.0863479	0.000747966	0.41460967	0.10143394	0.09868313	0.010873494	0.7837628	0.65206575	0.91832227	0.9006498	0.0804009	0.0064156703	0.35491362	0.22361925	0.16781847	0.15443708	0.8868761	B cell
1281	0.3749822	0.66970366	1.0863563	0.3929886	1.1291502	1.9062676	0.9940201	0.18435748	1.0239193	0.35738114	0.5787945	0.16394275	0.60512924	0.73773366	0.7824619	0.778461	0.64588416	0.003836084	0.13115062	0.012531758	0.19498843	1.0258068	0.17366938	0.21845749	0.28910238	CD4 T cell
1282	0.18712121	0.0051038032	0.0008156836	0.665904	1.0347958	2.1003377	1.3838458	2.0724173	0.08312781	0.6062336	0.28886798	0.21637124	0.99130106	0.07581203	0.8845588	0.24371246	1.1501014	0.0116075855	0.027619908	0.02203073	0.11716185	0.25717366	0.076311074	0.27472627	0.49180263	CD4 T cell
1283	0.98866415	2.3828466	3.7550504	0.5253244	0.19043949	2.9298599	2.1509845	0.7791283	0.26628232	0.017941091	0.5656631	0.054782923	0.017568635	0.12133756	0.37219816	0.94050074	1.045343	0.0026787927	0.0450944	0.031476207	0.2075777	0.1183842	0.046545386	0.5723655	0.29323035	B cell
1284	0.34006634	0.9342617	1.8752404	0.15927146	0.15822753	1.2629535	1.4812897	1.6434883	0.082156315	2.9219608	0.14765468	0.84255856	0.8095082	0.02416148	0.59643257	0.11638662	0.67632115	0.0022023087	0.042749193	0.06413629	0.07256894	0.056815103	0.007574959	0.65898424	0.62491894	CD8 T cell
1285	0.5601685	0.97900945	0.35375634	0.20947054	0.8557964	1.6193851	1.6615913	0.10620447	0.41660905	1.6494395	0.8681684	1.281707	1.0839623	0.9071437	0.83139086	0.5905836	0.7613434	0.14734797	0.07495842	0.02344014	0.022031851	0.13202712	0.14422126	0.09396833	0.25328743	CD4 T cell
1286	1.2929509	4.345404	7.8597846	0.13852914	1.5580592	0.023143403	0.0023286855	0.23887463	0.3626026	0.018244348	0.31844682	0.22832102	0.24189597	0.0035381261	1.0571288	0.021776013	0.87768525	0.04870381	0.12113612	0.048642945	0.37031206	0.10494913	0.035891958	0.4773436	0.9857178	B cell
1287	0.10794342	0.06703607	0.19026993	0.32018754	1.5527204	1.5243763	0.968472	0.102238126	0.11650584	0.36465526	0.1682894	0.34983408	0.26985577	0.032872844	0.48634142	1.1504159	0.2099209	0.032767512	0.035075933	0.018271754	0.16768302	2.1206026	1.1261119	0.40939513	0.31596914	Hevs
1288	0.63871413	1.5872843	4.5322833	0.35428867	0.33953792	2.1830823	2.5849364	1.1878514	0.14683914	0.24210855	0.23303516	0.3798129	0.06665735	0.004007306	0.44582814	0.4306751	0.9530371	0.008090831	0.106452145	0.062387303	0.19081263	0.28295678	0.062084407	0.7406807	0.5618741	B cell
1289	0.36349332	0.50026137	0.51606435	0.22783242	0.5257099	1.2495834	1.5321376	0.6236548	0.16733707	3.5448408	0.40654692	0.9523019	1.1907923	0.117366575	0.9401504	0.26298043	1.2788035	0.044688776	0.02133696	0.055212375	0.13229407	0.06650707	0.04236768	0.24731734	0.5220452	CD8 T cell
1290	0.8841307	1.9062164	1.2064568	1.3712013	1.6650563	0.020658156	0.015309005	0.1158567	0.35099456	0.10387685	0.17207532	0.021464285	0.02171349	0.010308387	0.6780925	0.08753168	1.4316118	0.086068116	0.034914505	0.018646846	0.24425298	0.1958463	0.03449769	0.09637099	0.9483858	B cell
1291	0.5119796	2.0569932	2.1602576	5.690824	0.94985914	0.014541838	0.0005855455	0.05402133	0.009302796	0.004650241	0.05421385	0.007259944	0.034501918	0.0006510977	0.4859279	0.2994478	1.2005633	0.0089296745	0.0033290447	0.016363049	0.25312993	0.027883844	0.06981795	0.14307776	3.2314417	Germinal Center B cell
1292	0.7444938	0.03171844	0.0360871	1.8130529	2.3823614	0.39724034	2.2808874	3.2661424	0.3068043	0.010507155	0.20571066	0.04000301	0.62781376	0.06981461	0.8957853	0.38385344	1.4168589	0.051855	0.039380178	0.033138532	0.048812337	0.26961732	0.25112286	0.11155704	0.09216979	Memory CD4 T Cells
1293	0.521213	0.2699966	0.01266757	0.48751417	1.3067259	2.0617375	1.396747	0.70097905	0.1367395	0.407329	0.54871184	1.7029593	2.8591769	0.15760341	0.5359442	0.34223777	0.9233185	0.0026109377	0.028946586	0.014332193	0.027242132	0.07786059	0.09248081	0.3478876	0.9152041	Memory CD4 T Cells
1294	0.28141224	0.3738454	0.0060945023	0.14658324	0.7192602	1.2088323	1.2635503	1.3335525	0.5373786	3.125362	0.5082165	0.2601839	0.6085989	0.05328478	0.7675812	0.36730096	1.5793213	0.0012229279	0.010719097	0.008028652	0.113955334	0.033682093	0.051528238	0.41707203	0.9477919	CD8 T cell
1295	0.9356279	2.8623312	2.7771454	0.2940357	1.6121409	0.0098697245	0.0015404683	0.31541595	0.18033291	0.61095256	0.25174287	0.035730246	0.016387122	0.0032445975	0.8731732	0.02242207	1.2777544	0.13350122	0.05422861	0.013851985	0.34896094	0.16609487	0.022817109	0.32754672	1.2574885	B cell
1296	0.32140028	0.30636033	0.03332508	0.21496832	0.9770355	1.7515883	0.9359756	1.3374531	0.82239217	0.21809398	0.5707715	0.42171383	1.5073864	0.018313529	0.31532213	0.6205281	1.2916284	0.01145001	0.016566444	0.005599187	0.2399831	0.030851658	0.14254765	0.70651937	1.0918581	CD4 T cell
1297	0.12952971	0.0045734546	0.000986694	1.7979797	1.490563	1.0718706	0.98203236	2.1627321	0.031933032	0.5296366	0.1987583	0.5225046	4.173896	0.05466458	0.7749116	0.87271947	0.7600829	0.00292693	0.004396051	0.011728864	0.06554909	0.21523799	0.15857485	0.17364231	0.6002336	Memory CD4 T Cells
1298	0.55161166	0.96803516	2.622774	0.77589774	1.7794997	0.41602492	2.3790226	2.7926471	0.23104043	0.010927494	0.10911025	0.124899276	0.07504404	0.041130003	0.67391425	0.0958836	1.1278596	0.014790056	0.09927904	0.075489126	0.12887488	0.27125862	0.064759895	0.3149384	0.40086988	B cell
1299	0.83439285	2.3056257	5.183884	0.60347337	0.9176555	2.7608445	2.6037643	1.3293779	0.24281542	0.043659996	0.3470439	0.30607826	0.104148746	0.10536551	0.5308255	0.5613886	0.78724515	0.009944056	0.15919802	0.030798154	0.2539628	0.28813165	0.1605355	0.708993	0.6580033	B cell
1300	0.98453116	0.9588632	0.9929927	0.87434274	2.262967	1.5875697	0.4707762	0.3233575	0.32567364	0.048943434	0.68449426	1.0280292	3.9106874	0.013583689	1.412077	0.12627868	0.6760437	0.012280932	0.12585536	0.037948444	0.18892258	0.30013737	0.15590665	0.10396526	0.7592972	B cell
1301	0.99171644	0.53589565	0.039506886	0.6301061	3.564832	0.85212666	2.2162821	0.16411512	0.29014736	0.05968356	0.8523627	1.0331343	1.1881692	0.0035463409	0.52601343	0.22539204	0.39043927	0.22013651	1.1290047	0.0115931565	0.016606629	0.1447868	0.2447773	0.027318014	0.08804245	CD4 T cell
1302	0.52901363	1.5048053	3.3385112	0.2866696	0.9749802	0.55212736	1.4615778	1.1734225	0.19409259	1.1000795	0.12612975	0.46058694	0.059159756	0.028645316	0.46003982	0.10238272	0.6094885	0.017490378	0.52183825	0.061694767	0.1623964	0.20046203	0.050232824	0.51699257	0.5681086	B cell
1304	1.1263715	2.8372858	4.853951	0.102519125	1.2178043	0.034162086	0.00018597039	0.13027334	0.33288607	0.052029114	0.49930555	0.12829521	0.048286602	0.0080326935	0.9684071	0.0053497176	1.3113183	0.046727642	0.109005935	0.045866355	0.33849418	0.20201734	0.04748823	0.22340277	0.53535	B cell
1305	0.77411705	0.12321416	0.00061150297	1.0868921	1.7620938	2.4790254	2.8110514	0.0221319	0.2786121	0.36232415	0.8022247	0.6146286	0.978277	0.03627889	1.2823268	0.35663354	0.18800327	0.005465747	0.35598192	0.0032398337	0.023328679	0.17736928	0.11155474	0.008596857	0.14672586	CD4 T cell
1306	0.93510467	3.316537	4.4549956	0.21277806	1.7141865	0.017098447	0.00032602742	0.17399098	0.4031085	0.19284035	0.28679168	0.051527765	0.009104507	0.0026067856	0.98810726	0.0078867525	1.2848794	0.07604891	0.04949124	0.010244731	0.3904565	0.16760463	0.044810843	0.22917813	1.047571	B cell
1307	0.26799887	0.453229	0.14575337	0.15949386	2.2071729	0.9902028	1.4315108	0.26869294	0.16344853	1.9920983	0.5034546	0.6903156	0.6370669	0.40228322	0.7927297	0.9045232	0.7120512	0.26114628	0.04475844	0.014572084	0.03578984	1.3539585	1.0391887	0.36837485	0.5494552	Hevs
1308	0.79964304	2.181003	2.8778512	0.77076286	0.73590785	3.0823965	2.0753078	0.725539	0.12330653	0.13079047	0.6742781	0.104660176	0.07497323	0.26111022	0.5311902	1.0955849	0.9761037	0.03913688	0.033211567	0.062096734	0.412178	0.6021681	0.46868438	0.82505184	0.6270045	B cell
1309	1.1911818	4.9304285	7.029054	0.16590354	0.93754756	0.04946064	0.008636571	0.14429882	0.3252314	0.033952106	0.31662282	0.18256156	0.089440085	0.00529583	0.965587	0.011679979	1.1376518	0.03730888	0.05878853	0.061409187	0.46583003	0.03419515	0.04218352	0.75912756	2.2907922	B cell
1310	0.13087708	0.06123762	0.12579307	0.67975247	2.0682418	1.3286947	0.8621038	0.71657246	0.21625514	0.60716426	0.40126273	0.02715384	0.22647128	0.18680437	0.9178263	1.9909034	0.3637118	0.06211427	0.024544286	0.007885619	0.8421464	3.1640377	2.0459452	0.39965516	0.6072615	Hevs
1311	0.077943444	0.05413314	0.09181854	3.650388	2.6249082	0.089843966	0.19805144	0.38549334	0.12542829	0.28143105	0.20338218	0.024942596	1.7775346	0.31328827	0.38643917	4.72138	1.6295954	0.0675649	0.02070877	0.0041799336	0.05198538	0.8426012	0.40984055	0.037623797	0.044401437	MAC
1312	0.42054716	0.071078986	0.000281827	0.40095732	1.0290632	1.1411747	1.5685202	1.8326814	0.15146786	0.99273425	0.31271875	0.08780193	0.45467493	0.049068768	0.67870086	0.2561046	1.1728429	0.009822753	0.025227055	0.0068021473	0.016151536	0.081531115	0.044641264	0.13671178	0.13968477	CD4 T cell
1313	0.25668648	0.000930388	0.0054996973	1.1175536	1.2466921	1.1649837	1.9842732	2.3884501	0.091411345	0.0006681798	0.070226446	0.02474761	0.9706116	0.05073737	0.58752215	0.20151922	0.96614414	0.00094193	0.013637444	0.021186048	0.010736947	0.16397396	0.0452156	0.10895559	0.100033104	Memory CD4 T Cells
1314	0.8204494	2.2257574	2.2913687	0.9797025	1.6012993	0.010274831	0.00068089756	0.07382251	0.2807045	0.095658205	0.19332533	0.08175115	0.024471618	0.054597013	0.78310883	0.035412394	1.1886009	0.09899737	0.05475464	0.03919051	0.2291174	0.12402831	0.058133617	0.16014785	1.0811902	B cell
1315	1.018073	3.102393	5.418926	0.33860826	0.51021045	1.5895516	0.89935976	1.1006635	0.14242207	0.29076314	0.17515805	0.08491375	0.16838306	0.008433839	0.49975556	0.3380688	0.9954817	0.05478175	0.05255036	0.04707418	0.3293655	0.3938434	0.05033545	0.53732085	0.60359204	B cell
1316	0.059741132	0.30612662	0.08458174	1.3605502	2.5587466	1.079322	0.402904	0.08784786	0.07857294	0.0375119	0.11758136	0.18448533	0.38801435	0.0020564608	1.2363416	0.62899363	0.24855037	0.022502959	0.09889118	0.0021632088	0.014766215	0.059744447	0.38060388	0.98016953	4.1230817	Tumor
1317	0.35680538	0.6741921	1.1336879	0.3720937	1.1846484	1.1062595	0.9734351	0.70111865	0.07539844	0.051544543	0.2077923	1.350064	1.5532116	0.002655743	0.24190408	0.28057572	0.31263256	0.24155287	0.12420332	0.03535233	0.101949	0.45469925	0.10378794	0.333567	0.5098212	DCs
1318	0.0024720184	0.515371	0.28866234	1.5781567	2.5430315	0.28416428	0.18647511	0.122106835	0.05038041	0.027002951	0.064471826	0.0053954893	0.14252193	0.01072425	0.9579763	1.1680949	0.2805783	0.01921773	0.011940535	0.0022866668	0.06359584	0.09258777	0.5144302	1.3648267	4.1446595	Tumor
1319	0.6301573	1.003778	0.026856394	0.2273326	1.0721668	1.950699	1.8080958	0.6921322	0.6087804	0.31809992	0.74171335	0.15418927	0.37999728	0.3587099	0.5318487	0.99905556	1.3199372	0.013819678	0.05363874	0.024938935	0.047764715	0.038249362	0.13867062	0.33031955	0.4229996	CD4 T cell
1320	0.4247831	0.67751193	0.00014624029	0.44455296	1.7415872	2.6601915	1.0335213	0.045069735	0.4983659	0.58603543	0.8767721	1.7567651	1.7172537	0.018381335	0.9236549	0.40609995	0.8712801	0.0049125496	0.074461706	0.003543537	0.00710972	0.08835447	0.1803898	0.25544906	0.9916197	CD4 T cell
1321	0.7440465	1.1020439	0.01620336	0.12795685	1.909227	1.5725186	0.6214443	0.051221453	1.0176971	0.05842048	1.0604333	0.073729135	0.2959532	0.1749928	0.53212583	0.797792	0.99557567	0.0022544577	0.16134867	0.0017538432	0.033294864	0.033355992	0.1554729	0.06471198	0.0917847	CD4 T cell
1322	0.7322507	0.16654795	0.29818994	1.2526885	2.0338738	0.8670953	0.9189444	1.1514736	0.13261922	0.07474509	0.56212497	2.0653164	6.790231	0.033434935	0.9621316	0.102377005	0.0905466	0.5302477	0.077666245	0.022360453	0.019848282	0.08674981	0.23254235	0.21717037	0.62969446	DCs
1323	0.14757183	0.006407373	0.0	0.7805134	0.8395055	2.07634	1.7446864	3.3136563	0.12142112	1.0561726	0.13561115	0.09961253	0.2978247	0.064255536	0.98595685	0.36697644	1.5925192	0.005421489	0.014099332	0.017685048	0.0392764	0.121357076	0.060764715	0.58508766	0.5700045	CD4 T cell
1324	0.8675325	2.2476592	3.382987	0.25434342	0.9756938	1.434663	0.11476629	0.23689152	0.3572293	0.04299535	0.58742905	0.38818064	0.91797197	0.0043884013	1.0972246	0.1783523	0.6974723	0.024048764	0.039310936	0.008314716	0.86407214	0.04176305	0.040861174	0.22034773	1.150984	B cell
1325	0.42836195	0.84653264	0.33026436	0.29088974	1.367368	1.4109715	1.5567006	1.8698645	0.070653036	0.011406136	0.2210556	1.0044879	0.84278196	0.00095010456	0.15944603	0.17048773	0.99887806	0.0003393071	0.025295222	0.10012538	0.03329735	0.0838267	0.14329281	0.50392413	0.46317565	CD4 T cell
1326	0.61341095	1.0176697	0.9955826	0.71454585	2.715341	0.371348	2.7833467	3.0887897	0.263051	0.075165875	0.50927645	0.71502364	1.6632782	0.0043135644	0.29904634	0.058096975	0.6278431	0.092889674	0.0717529	0.06379587	0.08797592	0.027657721	0.12368909	0.72375494	0.6472992	CD4 T cell
1327	0.5526963	1.1102349	3.0290499	0.18012667	0.8084799	2.5432622	0.9724413	0.77437633	0.36079708	2.1466546	0.49896973	0.65672827	0.67346036	0.49374178	1.1505176	0.7911828	0.94584155	0.07491043	0.06785677	0.04309877	0.22747885	0.85920376	0.60490125	0.6523455	0.8065813	B cell
1328	1.1616327	2.6683655	2.5724702	0.5737748	0.56060183	3.020363	0.10321711	0.05340837	0.41362536	0.007869343	0.6864128	0.054342844	0.01394106	0.19243522	1.0353656	0.7610854	0.9911586	0.08507921	0.01928301	0.015152373	0.23288794	0.18219215	0.06323273	0.1538537	0.35707837	B cell
1329	0.8603679	1.6260604	2.4881885	1.210361	0.75786203	0.9334236	0.45148468	1.488721	0.14687453	0.012529778	0.15652172	0.10813898	0.09776787	0.002052404	0.36595884	0.17603809	0.9584203	0.015515055	0.034791216	0.012342844	0.21790294	0.08957916	0.034919303	0.7528597	1.166319	B cell
1330	0.3267658	0.4554121	0.0017688491	0.083988346	0.6861602	1.1569128	1.2719266	0.8867429	0.30481893	4.1735044	0.41957554	0.9443129	0.5931582	0.0056643076	0.96077174	0.21922937	1.2831619	0.0064519644	0.10977754	0.008381236	0.026774002	0.058466434	0.029411646	0.34100464	1.3084503	CD8 T cell
1331	0.74703217	0.79559284	0.11697675	0.8207548	1.4368534	2.9173667	1.9689775	1.99013	0.122101806	0.12928301	0.6276377	0.12130795	0.28425312	0.11100933	0.5236563	0.89078665	2.0192745	0.023330994	0.024411416	0.06723212	0.11874819	0.09935645	0.1535949	0.7801965	0.65796953	CD4 T cell
1332	0.35546872	0.3702085	0.024363859	0.07040333	0.7504596	1.7486556	1.7079248	0.48590007	0.9559236	2.3982356	0.625928	1.3092496	0.6349124	0.07183354	0.9600546	0.2873034	0.8587094	0.011709033	0.12562798	0.0063482164	0.023087785	0.037876632	0.059890013	0.44222218	1.1597816	CD4 T cell
1333	0.74082285	0.99425125	0.8121597	1.28374	3.1119885	0.26211783	1.0229951	0.75413156	0.5555658	0.14112572	0.8936069	2.3048415	3.337319	0.09933849	0.9028109	0.07057757	0.6042875	0.010422587	0.45653746	0.055248298	0.113270074	0.029765645	0.15981373	0.20410745	0.7921674	B cell
1334	0.5833867	2.76896	3.4741147	7.892195	0.4588188	0.17975324	0.033220075	0.02117852	0.0029631099	0.0021285773	0.068668365	0.022125222	0.105700724	0.014581176	0.76141775	0.8532626	1.5869495	0.4147024	0.017419	0.04435855	0.37528506	0.19517533	0.25359836	0.14679267	3.5863736	Germinal Center B cell
1335	0.6321267	0.92974335	0.073523626	0.57391137	3.2922304	1.0659074	2.443477	1.4970841	0.419644	0.4427455	0.6074378	0.11529744	0.9835232	0.013980312	0.31945327	0.37151414	1.2221694	0.0026093437	0.07084501	0.01572106	0.13688757	0.062478866	0.20773642	0.26294786	0.33075207	CD4 T cell
1336	0.8275982	1.9301372	1.9396174	1.4618443	1.483124	0.012703232	0.0009573142	0.044652123	0.20557532	0.13988127	0.20216003	0.054793153	0.018818334	0.0040107775	0.7780229	0.085791886	0.9714271	0.19833061	0.034335148	0.027000204	0.21599367	0.14867888	0.041867755	0.2744292	1.1142917	B cell
1337	1.0351663	2.4502928	5.0946517	0.33710554	1.5443263	0.0016471033	0.16878007	0.7111844	0.3353788	0.023728421	0.13360916	0.059812285	0.010297715	0.011582833	0.94033396	0.0141950585	1.380581	0.045620456	0.09454915	0.021686284	0.29039815	0.11281444	0.044390313	0.5725274	0.99120843	B cell
1339	0.4439468	0.9967041	0.6896214	0.11867875	1.3626902	2.3144264	1.972397	0.123355694	0.5533762	1.0131838	0.9605244	0.8249019	0.7989535	0.017254988	0.96577543	0.5264771	1.1979935	0.0023327589	0.09511329	0.0077167153	0.0666466	0.16879198	0.14481048	0.38679388	0.6772727	CD4 T cell
1340	0.90672606	0.6773958	0.049041722	4.90121	0.94320136	1.633005	0.57503104	0.7273407	0.009769664	0.0011049679	0.3756397	0.0050861407	0.040775664	0.0042740055	0.6788447	1.4196564	1.2835335	1.2271945	0.048682228	0.0010882751	0.41689155	0.058467083	0.17976344	0.081948005	0.6355002	CD4 T cell
1341	0.48053882	1.3813883	1.4856788	3.911221	1.3029146	0.0109165795	0.0014934717	0.03016647	0.03725941	0.033730045	0.052643325	0.03925339	0.3662823	0.0028447695	0.37664562	0.3071671	0.9242713	0.016507596	0.007443348	0.010348358	0.14254117	0.046674553	0.042865988	0.030789044	1.5562729	Germinal Center B cell
1342	0.403189	0.9756601	0.25214094	0.13472739	1.0973595	1.4658039	1.3471289	0.730148	0.30734104	2.14526	0.43625042	0.7627632	0.4339225	0.06978572	0.5558265	0.4291395	1.2079456	0.012603855	0.08876104	0.026945274	0.026527345	0.036419064	0.09360893	0.32631472	0.71511596	CD4 T cell
1343	0.66425854	1.0864755	0.013991632	0.24070281	1.4225663	2.0592372	1.5841211	0.7741632	0.30820593	0.9783811	0.7579454	0.7705951	0.32698646	0.008655198	0.70185417	0.79733187	1.8015692	0.029957993	0.22947396	0.0059519587	0.06032593	0.098031834	0.24449143	0.33340204	0.80975825	CD4 T cell
1344	0.5159603	0.73019207	0.47048235	0.73571295	0.6128571	2.580807	1.961017	1.3041422	0.12806462	0.3444873	0.69303375	0.7189147	1.2350483	0.551284	0.6446436	0.9887294	1.0450826	0.40141782	0.035108197	0.02786863	0.22067353	0.097896956	0.14234765	0.5192834	0.4875212	DCs
1345	0.00019487186	0.53675884	0.19967638	2.135012	2.8576977	0.13475965	0.51052314	0.20860685	0.029887892	0.0068007275	0.07952537	8.7230605e-05	0.454091	0.013902998	0.9845485	1.0618058	0.18080723	0.02509469	0.0968154	0.007183421	0.070613995	0.07561333	0.49843296	1.1096795	4.6279726	Tumor
1346	1.8241922	7.045078	15.176378	0.17392734	1.1820116	0.21830015	0.17964444	0.46309605	0.37344414	0.019262683	0.12043694	0.37718123	0.014732482	0.008290775	0.9155013	0.08874897	0.8256053	0.07683635	0.104361214	0.07590271	0.4929887	0.14795533	0.019913869	0.9544971	1.8946605	B cell
1347	0.4111752	0.47533345	0.8116701	0.98701686	1.7579497	3.1305318	0.348638	0.2684741	0.21761864	0.14306071	0.39267322	0.1851864	1.2894834	0.018372357	1.0519327	0.5458665	0.6213997	0.009451781	0.03249471	0.0066071735	0.05287173	0.19886705	0.30107707	0.84130675	2.7537823	B cell
1348	0.6384773	2.22938	4.883696	5.748581	0.64471835	0.31810626	0.015395071	0.11526405	0.055025637	0.0037390732	0.104902655	0.5718832	1.3366697	0.049055826	0.40942222	0.9158325	0.38187662	0.030709937	0.032947738	0.101849504	0.16266258	0.08891942	0.09396829	0.12991665	1.7930146	DCs
1349	0.9290145	1.646557	0.9525341	0.22636561	1.1898634	1.7836144	1.198397	0.72598356	0.32900137	0.068576954	0.44324058	0.18290797	0.080378756	0.027718043	0.3754371	0.60870093	1.4067892	0.010043384	0.07132063	0.008906531	0.12448445	0.13846372	0.12229187	0.28466186	0.34157056	B cell
1350	0.23624226	0.8169839	0.811616	1.5265747	2.2732618	1.7017446	0.84154606	0.5237795	0.035529748	0.013477233	0.27403116	0.4879505	2.1057389	0.010252883	0.362222	1.6277859	0.8683563	0.153148	0.023632582	0.039625417	0.24511684	0.2799084	0.36804223	0.34167874	0.6153405	DCs
1351	0.74429154	1.6422292	1.7020986	0.3005983	0.33104348	2.1153224	1.3258473	0.9747228	0.13914083	0.46499994	0.4257134	0.65631473	0.65963036	0.041249223	0.38214862	0.5710013	1.1011088	0.027619367	0.017182214	0.039251514	0.1403652	0.16244659	0.07485142	0.7054713	0.8181973	B cell
1352	0.815729	0.018181186	0.020461597	1.4666315	2.2911363	0.7708847	2.8916347	2.5109544	0.47832078	0.0009887794	0.17484802	0.006081164	0.37176335	0.13749592	0.91099316	0.22610553	1.3560274	0.0071121124	0.09590049	0.022729402	0.046187356	0.42512545	0.123889774	0.050293062	0.0095143365	Memory CD4 T Cells
1353	0.87562865	1.9111418	4.8289127	0.22538924	1.1399938	0.51857644	1.3484107	0.9650016	0.42757568	0.17471172	0.23529658	1.3355674	0.6185931	0.019198477	0.5989905	0.113587976	0.38473946	0.08452569	0.9273403	0.05992491	0.19810693	0.12643175	0.041282635	0.3038954	0.6236137	B cell
1354	0.8298995	1.8481336	0.6401725	0.082781926	0.7433709	1.1031303	1.6129578	0.091064304	0.9742174	1.954618	0.86092	0.20314099	0.1300726	0.2003336	0.86623585	0.54489565	1.2529017	0.02228743	0.1156866	0.023905667	0.07134034	0.19385283	0.15255216	0.06527841	0.19820537	CD4 T cell
1355	0.8004172	0.9324922	1.9420823	0.6643323	0.34725586	1.7472942	1.4094473	1.2700315	0.10049538	0.15606432	0.19556779	0.15800901	0.08014482	0.006303414	0.35742295	0.518093	1.2955062	0.011268381	0.060011104	0.055153478	0.11439453	0.13869414	0.018026298	0.34739777	0.25941497	B cell
1356	0.9633765	3.5023696	9.626948	0.6449591	2.3864372	0.54102325	0.13847971	0.46245128	0.19239795	0.12105902	0.18807127	1.1464938	1.8840656	0.03079939	0.9176717	0.30792755	0.6570505	0.44831437	0.101936586	0.17920801	0.27442354	0.30228332	0.11218379	0.44987044	0.88773614	B cell
1357	0.9109585	2.8489606	3.9403784	0.15389648	1.4036974	0.9469531	0.5513425	0.64640903	0.2845312	1.2170511	0.31148925	0.10459118	0.019637184	0.0021710338	0.70491153	0.059207004	0.8774656	0.031543434	0.09204302	0.02558187	0.32141456	0.08434202	0.027897844	0.48188844	1.2121875	B cell
1358	0.88941675	2.1925592	2.5641236	0.7267641	1.7908311	1.450057	0.42116728	0.68979406	0.42050862	0.012308837	0.34797725	0.11903388	0.23289295	0.023648847	0.6396642	0.68222886	1.442333	0.18524805	0.047838703	0.021875588	0.27263227	0.17064081	0.10842823	0.4068285	0.64549327	B cell
1359	0.5345998	1.9627281	2.5805724	4.7389774	1.2965921	0.0014711097	0.00441181	0.050900035	0.029578367	0.03892172	0.060880993	0.02840189	0.12127292	0.006484295	0.4227627	0.31085944	0.925852	0.015690345	0.007370704	0.017621757	0.22041123	0.16147113	0.06536059	0.086948566	2.1985886	Germinal Center B cell
1360	1.2389259	2.4327242	7.6506305	0.5857778	0.9991497	0.29536468	1.0034013	1.5592936	0.1784624	0.014259679	0.13596584	0.60876834	0.026307592	0.012470534	0.76334214	0.1379826	0.57248527	0.06323928	0.30905774	0.04815916	0.24718401	0.1580953	0.034816172	0.47084948	0.6927654	B cell
1361	0.6687626	2.9798608	1.8131208	1.0752904	3.4261315	0.007022245	0.01047686	0.24892989	0.41076404	0.39604372	0.37869582	0.17049444	0.13558072	0.005694493	0.7061402	0.049421914	2.072362	0.17197548	0.0695296	0.02208319	0.17972705	0.19375505	0.061087042	0.22807452	0.98117745	B cell
1362	0.17935525	0.69171125	0.36362848	1.6721292	3.0572162	1.547161	0.29010874	0.53796977	0.25954407	0.020311017	0.2355205	0.019672975	0.69178706	0.07140046	1.5064664	0.35765857	0.41833067	0.046261452	0.117610134	0.11670325	0.06407716	0.2887694	0.6302751	0.8733834	2.4796326	DCs
1363	0.8849664	3.0006564	4.9027214	4.432314	0.9826453	0.07409732	0.028123463	0.1366617	0.081956685	0.016623221	0.1509565	0.03602872	0.09487775	0.007525169	0.832095	0.09536626	1.0694189	0.021519305	0.0338738	0.04535821	0.4135468	0.12231951	0.06620903	0.3802505	3.214666	Germinal Center B cell
1364	0.43780115	0.10207234	0.003996178	0.19447614	0.99992967	0.7852959	1.2018272	1.0002815	0.21316859	4.7344646	0.42251864	0.53361183	0.8683523	0.018663429	1.4304868	0.14917165	1.4691757	0.004941975	0.10095873	0.0036937888	0.02680397	0.09763438	0.022662615	0.16557725	0.595105	CD8 T cell
1365	0.665852	0.9998001	1.6078614	2.359509	1.5105215	1.0007998	0.03522653	0.04070946	0.048235156	0.0064338343	0.25947493	0.009733126	0.062090658	0.012841935	0.6423024	0.49264273	0.57821035	1.6461127	0.046483032	0.004719443	0.34442702	0.1537266	0.1441278	0.098614655	0.9747014	MAC
1366	0.58944756	0.34800375	0.09153751	0.3291381	0.36887136	2.4011016	1.4072917	2.3949547	0.30377868	4.611051	0.42651317	0.8594595	0.8376867	0.045545816	0.8439208	0.36896488	1.5699067	0.009004241	0.03655809	0.014204507	0.09434934	0.06837527	0.023458648	0.48373222	0.898177	CD8 T cell
1367	0.104227185	0.06150801	9.578772e-05	0.029009454	0.4142748	1.0593388	0.9851653	0.6486083	1.3894264	1.4356298	0.3257203	0.17783393	0.37757	0.039113875	0.5646791	0.37792403	1.2644401	0.0007027361	0.019005613	0.00036353938	0.06196478	0.009820661	0.055513047	0.6014777	1.3220733	CD4 T cell
1368	0.4211182	0.3197467	0.003188087	0.3132101	1.1025072	2.581127	1.6798892	1.7948505	0.7013058	0.15552543	0.59219956	0.048308954	0.1887968	0.15853132	0.3659872	0.89238	1.7716742	0.048310082	0.022899438	0.005578044	0.04733214	0.036991976	0.13815427	0.9743732	0.6963119	CD4 T cell
1369	0.12774804	0.033857033	0.056709662	0.45020485	0.9311517	0.75012827	1.7946262	1.2850537	0.19429646	1.6374024	0.7180215	0.16060844	1.2786028	0.3845492	0.96728045	0.60103816	1.1308782	0.17824139	0.021059973	0.032998037	0.6780108	0.33966315	0.23130633	0.16809878	0.3147531	CD4 T cell
1370	0.8526801	1.0892961	0.9841408	5.0117183	1.79702	0.008785364	0.01391506	0.092452504	0.06216108	0.030604646	0.29393393	0.036540028	0.026642945	0.008125821	0.89452785	0.26197007	1.5079286	1.0017217	0.05077626	0.0046009813	0.24716258	0.18450621	0.054573074	0.027441952	0.9995696	Germinal Center B cell
1371	0.05801529	0.4753211	0.16433066	1.4126177	2.7675984	0.4335607	0.3649082	0.27330413	0.14953513	0.18090564	0.089167245	0.029581169	0.16649841	0.004543538	1.1069635	0.97325915	0.49458298	0.16661344	0.035287995	0.005942607	0.05175503	0.06159219	0.49671742	1.5311505	5.052043	Tumor
1372	0.4412092	0.690333	0.099626556	0.3811295	1.0040199	1.9256895	1.5767034	1.1075659	0.22492792	0.9228841	0.51489174	0.6785611	0.80517864	0.07089014	0.5629052	0.5768408	1.3619378	0.0022808742	0.05962736	0.020297335	0.0481828	0.15609644	0.15717247	0.55925286	0.99899507	CD4 T cell
1373	0.26001167	0.3391941	0.078765325	0.31787866	1.458397	0.8847464	1.6769809	1.872579	0.3318061	0.99071985	0.28988186	0.5980476	1.1043569	0.025011998	0.402936	0.21899092	1.0371205	0.00209931	0.034508195	0.025746498	0.06512679	0.041674387	0.08799496	0.46659926	0.67773783	CD4 T cell
1374	0.27015138	0.56117964	0.002304574	0.1954904	1.6219509	1.2794286	1.8854187	0.501442	0.3348771	3.169239	0.7076817	0.6694935	0.62602943	0.4841074	0.9301428	0.50363904	1.4673575	0.00663058	0.062280413	0.015361769	0.05334718	0.03720878	0.12065723	0.13478035	0.35818425	CD8 T cell
1375	0.07584823	0.635993	0.24045943	1.0597435	2.6663804	0.74443674	0.6915538	0.6074453	1.1750275	0.012020972	0.17600128	0.15466183	0.5895866	0.03849495	0.9850641	0.61713815	0.79626906	0.004519717	0.06260114	0.007988151	0.046973146	0.08417689	0.41279796	1.8031585	4.061898	Tumor
1376	0.40499553	0.675503	0.0075025144	0.52968234	1.3953669	1.084491	1.6167816	0.5943462	0.28390315	3.2265635	0.47748825	0.7900314	0.69717497	0.013265361	0.84278923	0.3507959	1.3707241	0.008489732	0.094801016	0.003487876	0.014154266	0.036006905	0.06462517	0.18142886	0.97887725	CD8 T cell
1377	0.34969926	0.19810759	0.025743954	0.6365944	1.005351	2.2212176	1.84156	1.4999132	0.662643	0.45476788	0.3401562	0.1088609	0.16370775	0.048703708	0.6575151	0.6662353	1.3693119	0.0130034825	0.083934404	0.01218376	0.035412222	0.050142355	0.14949848	0.68035203	0.99866223	Memory CD4 T Cells
1378	0.84670234	2.1547067	2.6862853	0.14574687	0.5277215	1.4718894	1.5031474	0.8518759	0.27902147	2.065329	0.2583118	0.73642325	0.1376447	0.07109942	0.4473571	0.35930303	0.8820277	0.04817043	0.040108193	0.042238798	0.13734545	0.122305065	0.07942879	0.5448676	0.73101455	B cell
1379	0.6754317	1.0785137	0.5087043	0.34526432	0.7962961	2.9102857	1.7082577	1.8815393	0.70446587	0.09485862	0.61638284	0.025283692	0.37144998	0.34365636	0.34660506	0.91993695	1.791705	0.001117931	0.026140401	0.012111901	0.10487581	0.106977575	0.15673713	0.98037153	0.5984611	CD4 T cell
1380	0.8691072	0.9452094	0.6318276	0.5477696	2.3748658	0.27216986	2.1781204	3.1739268	0.5628547	1.3151412	0.25671402	0.27093104	0.087085806	0.008479796	0.41605127	0.051276673	1.2191621	0.009136639	0.11374712	0.043704897	0.07891715	0.092308365	0.059661344	0.56681645	0.2009588	B cell
1381	1.3646859e-05	0.6947173	0.5092641	2.850918	2.9826493	0.02624726	0.18986666	0.3305342	0.054927	0.0018307308	0.041619755	3.380956e-05	0.16930705	0.0018995812	0.9353172	1.2587312	0.26045835	0.037508573	0.013593823	0.0059444085	0.0617663	0.021059865	0.78942287	1.3853048	5.6570272	Tumor
1382	0.3283509	0.29372966	0.06167153	0.62316483	1.5124087	2.2175007	1.5232307	1.3881508	0.6438986	0.20812063	0.26692617	0.21935813	0.25778368	0.12414391	0.5935685	0.6885689	1.270805	0.004418532	0.064206004	0.0064393985	0.03327103	0.061437193	0.16365822	0.57814664	0.9322987	CD4 T cell
1383	0.6086604	1.5677546	2.1161745	4.730901	1.1379588	0.010965725	0.041749045	0.07904983	0.025542181	0.00792245	0.08258669	0.046961617	0.42305484	0.0063291322	0.43159476	0.3381459	0.96551037	0.014100271	0.005755503	0.023678266	0.21498668	0.043232217	0.073462866	0.07512185	2.422957	Germinal Center B cell
1384	0.20665015	0.01818505	0.016720304	0.22645041	0.8004881	0.94878703	1.3220569	1.4033232	0.1541698	3.9695177	0.33729672	0.36675453	0.58107066	0.011782713	0.99022204	0.16513735	1.0391117	0.005506439	0.016477188	0.0049233967	0.06377982	0.049922697	0.040831853	0.2909651	1.0713584	CD8 T cell
1385	0.42413887	0.8062817	0.005823344	0.08929878	1.6345004	0.8645866	1.615306	1.1708639	0.4047111	5.481669	0.45168748	0.71382153	0.5995639	0.0031883428	0.95728403	0.08345635	1.6159399	0.008833705	0.10966141	0.009758131	0.024785524	0.061019905	0.028043946	0.08995323	0.7718699	CD8 T cell
1386	0.8565555	3.1031437	1.572218	0.90510964	3.9489956	0.0075738095	0.7638561	1.3795617	0.55542946	0.089212246	0.36921233	0.05411948	0.01674302	0.022425966	0.7887435	0.044451613	1.7568964	0.10307462	0.086288236	0.026395872	0.20665857	0.11152544	0.07522328	0.27967682	0.8092531	B cell
1387	0.7722519	1.2021807	0.1669091	0.48483515	1.5547894	2.4011502	1.7248428	0.027455255	0.3345168	0.005753716	1.0720832	0.24643983	0.30106792	0.05006624	0.47763234	0.88827616	0.9819792	0.0021091597	0.097054265	0.010883231	0.025379011	0.0818952	0.18904603	0.1611989	0.21768054	CD4 T cell
1388	0.85350454	1.1507969	0.5850856	0.37362882	2.351579	0.9623007	1.3170055	2.7666802	0.47194758	0.10288042	0.17807487	0.16552402	0.04319909	0.0017884113	0.21329723	0.10495518	1.4202284	0.010893542	0.24951124	0.013140495	0.07023986	0.017609444	0.08235448	0.5514137	0.5732983	B cell
1389	0.20998813	0.25470483	0.0007060562	0.17680678	0.81879044	1.3248094	1.2392485	0.5001548	0.16607231	2.5938303	0.5664518	0.9927348	1.0290608	0.05557043	0.7623805	0.6342002	1.2180283	0.011426856	0.039756883	0.00660333	0.016254684	0.05347438	0.05375078	0.25657868	0.7946362	CD8 T cell
1390	0.1496996	0.015168312	0.0027748882	0.23705019	0.67822444	1.2555667	1.1832799	1.383045	0.90243167	0.95418006	0.18508187	0.12594351	0.559718	0.13237764	0.6777021	0.46233422	1.3076005	0.00022316717	0.030346977	0.005579238	0.038128857	0.039725292	0.06857365	0.5791405	1.3065505	CD4 T cell
1392	0.993572	0.052581195	0.00014315765	0.81615186	1.7511657	3.5614002	2.6477332	0.20104705	0.92858887	0.5887778	0.85106224	0.75283015	1.0257119	0.11924805	1.8241966	0.30690697	0.49811876	0.1236664	0.4306984	0.00069464644	0.044568185	0.31370896	0.11803412	0.25537065	0.45913956	CD4 T cell
1393	0.50500363	0.9772728	0.7856414	0.23774983	1.178415	1.417901	1.215995	1.0909088	0.25058213	0.026750851	0.5013591	0.054964732	0.13593064	0.008413415	0.2649302	0.58711404	1.2121636	0.005385799	0.049148533	0.013154233	0.12519099	0.09428301	0.16876817	0.39735094	0.30258447	B cell
1394	1.1243933	4.0783978	6.4504223	0.16984662	1.1676998	0.23974714	0.21779709	0.9689017	0.25068587	0.01701054	0.13850623	0.092873186	0.0075836633	0.0046569374	0.6682356	0.04285152	0.73317903	0.057667334	0.051931117	0.024047708	0.4477373	0.09325056	0.03118634	0.72674835	1.3665676	B cell
1395	0.77365494	1.7958913	3.1157343	0.46993262	0.33088994	2.3961465	1.8097612	1.1279708	0.14444996	0.5737075	0.47008988	0.08188801	0.11284049	0.031053085	0.4227189	0.59079	0.9680073	0.0010296641	0.050966926	0.02176397	0.2173819	0.21832266	0.09980419	0.7980562	0.58121794	B cell
1396	0.0053093643	0.92036325	0.5397298	1.6229433	4.135334	0.22048013	0.36991525	0.6217219	0.19658692	0.001925762	0.11762567	0.01931199	0.7440175	0.031396378	1.3185471	0.5529255	0.23207158	0.084305525	0.027026828	0.007848013	0.31968352	0.13911796	0.6591947	2.6126618	5.942395	Tumor
1397	0.64190316	1.4811178	1.3746479	1.5795065	0.1627814	1.7009622	0.85056597	0.012954785	0.21837166	0.020390678	0.87422633	0.07291403	0.10365581	1.0015999	0.43001306	0.99960005	0.78801525	0.009239884	0.004955662	0.042374335	0.0692771	0.058609184	0.07194414	0.024245236	0.0812661	B cell
1398	0.07069722	0.06895951	0.13248362	0.28225976	2.0588913	0.72090405	0.7152071	0.3249675	0.077532	0.76766396	0.4527881	0.39465764	0.52209395	0.6844562	0.6026996	1.5236889	0.23383316	0.44951814	0.031768106	0.006628663	0.07104616	2.4972818	1.961738	0.87659466	1.4936212	Hevs
1399	0.1092347	0.010056001	0.0001630179	0.048949018	0.3284433	1.1107184	0.97232044	0.6792524	1.5903425	1.155233	0.26946625	0.08516305	0.6681694	0.07602194	0.6750461	0.42833138	1.4076599	0.01376966	0.023264233	0.0004611448	0.07696676	0.008642141	0.07820456	0.6404133	1.6774579	CD4 T cell
1400	0.9831683	2.1314423	5.453539	0.57726353	1.6975565	0.03256767	0.24403234	0.14418274	0.34601995	0.023518974	0.2035479	0.07372283	0.025478464	0.003095492	1.067327	0.039966755	1.1483183	0.05214577	0.100520656	0.005153617	0.29230252	0.16826846	0.029275967	0.22632241	0.8508283	B cell
1401	1.1490124	4.042174	1.0616759	0.33910227	3.993072	0.37125456	0.020044992	0.24694312	0.4512709	0.28442428	0.5646421	0.11942894	0.013615681	0.0053766132	0.98458105	0.07502864	2.5788288	0.13071314	0.048824664	0.011138068	0.25912073	0.22311643	0.06388808	0.27321157	0.80509204	B cell
1402	0.79095346	1.5399213	1.5026613	1.8105572	0.69460946	1.6239057	0.052343912	0.1078541	0.0235833	0.007812947	0.2936945	0.07316482	0.05379124	0.0010691298	0.57680655	0.77393705	0.95951355	0.88857	0.015844587	0.0016545268	0.44403768	0.0736772	0.18069504	0.12364491	1.161946	Germinal Center B cell
1403	0.4792944	0.6152847	0.3847648	1.10234	0.97441506	0.58331126	1.7363156	0.6901409	0.22594334	4.7004337	0.32723534	0.4475044	0.56250453	0.044211764	1.1206375	0.22494468	1.3926016	0.025978398	0.08979432	0.045724504	0.046476122	0.08665537	0.023098072	0.1210655	0.7781862	CD8 T cell
1404	0.75566953	2.1624703	4.6010337	0.8560157	0.89217407	0.033018745	0.39219838	1.4313034	0.19937617	2.769542	0.09879269	0.21949144	0.39668837	0.008402355	0.66379607	0.06701827	0.6053781	0.073205754	0.044407487	0.05335614	0.3001242	0.10878054	0.02272455	0.87117684	2.1162946	B cell
1405	0.80518216	1.3505224	0.07055008	0.40177247	0.9451272	2.2949784	1.2194912	1.7935853	0.11814887	0.040704552	0.46532792	0.057308808	0.17154215	0.0020358257	0.23396745	0.6415796	1.7449741	0.00036626487	0.011427616	0.025696997	0.051562894	0.019116309	0.12752256	0.8076261	0.6396832	CD4 T cell
1406	0.0012146271	0.56451845	0.18281323	1.796401	2.821699	0.104290545	0.19678205	0.17482117	0.042749014	0.0135214515	0.039431054	0.004830628	0.31849173	0.005507018	0.9599194	1.1603224	0.3487791	0.040381048	0.013373082	0.0033705048	0.061908796	0.044017445	0.5538754	1.396424	4.8720326	Tumor
1407	0.33204955	0.9035007	0.010088083	0.1300467	1.063427	0.9211305	1.0041246	0.07201572	0.5037321	3.0131423	0.5152823	0.5435948	0.42807838	0.09124696	0.9989689	0.22282523	1.0803429	0.0016644896	0.054865327	0.0023275644	0.012070329	0.015767269	0.07733825	0.21250054	1.0132822	CD8 T cell
1408	0.23605168	0.044190846	0.060737636	1.490518	1.9753029	1.293726	0.31965005	1.2122077	0.040324114	0.13912126	0.17439075	0.946948	4.8929105	0.041255534	0.714978	0.23644516	0.1709891	0.23756632	0.021485627	0.020406207	0.07333875	0.14661954	0.19336353	0.18176766	0.49981973	MAC
1409	0.58280116	0.9992462	0.37850156	0.10478295	0.8190293	1.0030152	1.0957345	1.5090232	0.16845508	1.3288457	0.24781598	0.37397182	0.17273961	0.0038547697	0.22558358	0.21510734	1.1451459	0.00719391	0.030886928	0.012089983	0.08085896	0.061710607	0.04383489	0.48272204	0.60173887	CD4 T cell
1410	0.30728844	0.22455302	0.4405122	0.06734472	0.15851322	1.9779794	1.4582883	0.59443355	0.44328913	1.2733582	0.90981114	0.5873193	1.1004959	0.9748761	0.83335936	0.6375627	1.2261202	0.058385678	0.007759908	0.022943204	0.31801957	0.06922513	0.055644106	0.2978437	0.47477952	CD4 T cell
1411	4.3017782e-05	0.96662897	0.31256643	0.7167235	3.1317058	0.092251	0.0025159155	0.6463795	0.036188133	0.0099499915	0.15898567	0.0023432777	0.05875505	0.14573671	1.1334841	1.5012461	0.35421792	0.020257147	0.055502612	0.20465547	0.14833479	0.46660632	0.8662577	3.302043	3.509346	Tumor
1412	0.7505589	2.51635	3.5590608	1.9446672	1.3584627	0.014650645	0.0012100795	0.23734827	0.11696962	0.0074604712	0.13422379	0.044157133	0.03659819	0.0066048405	0.6071783	0.06725455	0.91038436	0.06618095	0.046188384	0.0150689315	0.30796298	0.14263248	0.053770922	0.2992513	1.8802842	Germinal Center B cell
1413	0.44944713	0.05728448	0.0009684604	0.90661323	0.8400614	3.4049802	2.116439	1.3735468	0.896029	0.64721674	0.71853334	0.29644072	0.7396618	0.23965915	1.4171973	0.6727716	1.7532388	0.2899581	0.055038866	0.008313948	0.44831976	0.10410996	0.13182388	0.30359337	0.7444832	Memory CD4 T Cells
1414	0.4806138	0.5119136	0.00039501712	0.2276489	1.7325629	2.072678	2.2847106	0.6152097	0.5284011	2.0535805	0.8380574	0.86476266	0.61658716	0.021026572	0.9145677	0.44169146	1.3417292	0.0133767575	0.12671465	0.005046461	0.038555093	0.08308279	0.14371929	0.2674807	0.80727994	CD4 T cell
1415	0.3872607	0.5669698	0.00028061765	0.18452273	0.97725344	1.7754369	1.890402	0.546441	0.2982155	2.680843	0.6627478	1.0401433	0.5757531	0.036985923	0.98996425	0.3839477	1.3112797	0.005427828	0.07260881	0.007948228	0.025743665	0.07691407	0.049975064	0.28536114	0.87363476	CD4 T cell
1416	0.16263208	0.0050918595	0.0075574485	0.30748436	1.3861902	1.0991076	1.2648554	0.5723685	1.5452374	0.058678947	0.16138048	0.10593658	0.9752231	0.026925603	0.4385419	0.7524947	1.3163031	0.004540751	0.061289452	0.004939645	0.018214503	0.52007324	0.12993687	0.28209665	0.69774073	Memory CD4 T Cells
1417	1.1727057	1.0117654	0.9628878	0.5637309	3.581711	0.6968834	1.7822446	1.4527996	0.25162694	0.04130953	0.44140455	0.5184796	0.7855871	0.0031939815	0.62233484	0.2434727	0.9180297	0.9970587	0.3325674	0.023530181	0.10419189	0.30144584	0.15137027	0.25904894	0.29792374	MAC
1419	0.43199658	0.65814817	0.46153733	0.20571949	1.0230829	2.101244	1.7007797	0.9942293	0.14570177	2.6291327	0.5439673	0.59350055	0.501261	0.013630499	0.8982453	0.4152232	1.4351429	0.013532966	0.13317427	0.0111634545	0.07976842	0.15406686	0.09311743	0.44429228	0.8657709	CD4 T cell
1420	0.64054346	0.033470646	0.012563906	0.919781	0.996796	1.9640675	2.4859016	3.4920123	0.20177472	1.0128161	0.18156181	0.03788486	0.37740082	0.05957572	0.9821125	0.35857603	1.799377	0.0031291922	0.031619243	0.03595111	0.060321994	0.1310985	0.03866502	0.32888973	0.24738492	Memory CD4 T Cells
1421	0.46987134	0.26666993	9.075199e-05	0.2743837	1.7222786	1.4596219	1.9618818	0.03821842	0.21125913	0.97264403	0.86158407	1.109424	1.1922526	0.045280825	0.7186279	0.22386147	0.477985	0.0049780468	0.14883626	0.008240868	0.004832372	0.11248333	0.1053522	0.05815086	0.22119755	CD4 T cell
1422	0.35742256	0.91544515	1.4693096e-05	0.117170505	1.2634315	1.904036	1.843448	0.1306555	1.626644	0.5981333	0.7826116	0.95562416	0.30127314	0.07433001	0.52824545	0.5295116	1.1775031	0.005010765	0.09838883	0.0030825837	0.0045558168	0.02039546	0.1568547	0.41468972	0.8289775	CD4 T cell
1424	0.5119801	0.62988317	0.13625677	0.32803872	1.5444238	1.566692	1.2177002	0.9878269	0.18481573	0.57108873	0.51050484	0.914106	2.030242	0.026695041	0.30041832	0.40956712	1.0486925	0.0035472275	0.028053759	0.023414182	0.057358418	0.09149032	0.11882821	0.42978153	0.7279999	CD4 T cell
1425	1.1425892	2.8061812	0.021530876	0.035878934	2.0075667	1.5266917	0.038972035	0.034356344	0.41926122	0.1268056	0.9643527	0.027182031	0.09805245	0.014118481	0.8872114	0.3116249	1.4674112	0.036086056	0.0673824	0.002575748	0.076181814	0.069999985	0.08895083	0.09228692	0.33793858	B cell
1426	0.4188554	1.3023742	0.9986883	2.029554	1.065339	0.002940624	0.06301098	0.46476227	0.06284073	0.815497	0.05383943	0.0050858064	0.019216577	0.0038747562	0.29273382	0.066967584	1.0052468	0.029954104	0.004844934	0.009293139	0.14502335	0.06760097	0.018525098	0.22571875	1.611043	Germinal Center B cell
1427	2.1086827e-05	0.721614	0.5121295	2.0334754	2.8914251	0.033062212	0.019891597	0.15926917	0.015223731	0.003156908	0.051285725	0.0003178558	0.2166084	0.009509826	0.93472296	1.2611082	0.228627	0.017489964	0.0029136608	0.0032610323	0.07546196	0.07249256	0.58162004	1.3743212	4.5297513	Tumor
1428	0.34078577	0.7030887	0.038433626	0.28694075	1.6182638	1.330457	0.52248	0.15909448	0.47372708	0.95550275	0.4438061	1.1779889	2.07154	0.06654566	0.5976835	0.5785247	1.4883325	0.0007099999	0.038025122	0.009008636	0.026634693	0.07119892	0.09729032	0.26579726	0.8548208	DCs
1429	1.1263715	2.8372858	4.853951	0.102519125	1.2178044	0.034162086	0.00018597039	0.13027333	0.33288607	0.052029114	0.4993056	0.12829524	0.0482866	0.0080326935	0.9684071	0.0053497166	1.3113183	0.046727646	0.10900592	0.045866355	0.3384942	0.20201734	0.047488235	0.22340277	0.53535	B cell
1430	0.44952	0.10159133	8.4382125e-05	1.6481026	2.52055	3.1313024	3.8864312	0.34997994	0.27914152	0.08321006	0.6188	0.6901095	0.95172983	0.012034035	1.1930807	0.47607148	0.5873967	0.091642015	0.28058782	0.007310243	0.03658137	0.18724488	0.20873745	0.07852651	0.28140187	CD4 T cell
1431	0.82394344	1.1677823	1.1574515	1.1498439	0.77469534	2.1298015	0.73517865	0.62823886	0.013498143	0.012326109	0.4115352	0.21258664	0.9300419	0.0048869294	0.6865478	0.9725924	0.92502004	1.1096305	0.03443771	0.016149513	0.2750093	0.07655774	0.13593341	0.23038313	0.5671713	DCs
1432	9.590076e-05	0.54025763	0.48680848	1.4286356	2.7664626	0.59533435	0.73009163	0.60499823	0.16559927	0.009117715	0.19742914	0.00018342977	0.2191002	0.018223444	1.4767426	0.8928411	0.37708268	0.023202268	0.08239768	0.014625832	0.051384732	0.09052634	0.50997365	1.5905216	4.434378	Tumor
1433	0.5871381	0.9945232	1.9062558	0.25091398	1.0219072	0.4661016	1.3180159	1.1432201	0.2572919	2.5716796	0.13785179	0.22204603	0.15185072	0.0035805008	0.543093	0.17705162	0.70703375	0.003400536	0.094094545	0.025903437	0.10888043	0.089901514	0.09126514	0.255363	0.28688532	B cell
1434	0.62323177	0.973938	0.12554495	0.593696	1.104248	2.222797	1.3664339	1.1977586	0.18705575	0.0040280507	0.46335188	0.09392874	0.2657152	0.0034245595	0.29736343	0.8426011	1.6231657	0.0009539453	0.0674069	0.026790025	0.05492278	0.08707215	0.2571065	0.8230496	0.7508101	CD4 T cell
1435	1.1675255	2.5570478	0.33671814	0.39232746	3.1359668	0.004293472	0.009355965	0.9927412	0.35592556	0.25668964	0.6822219	0.12260291	0.1345923	0.0027058402	0.9999005	0.01535929	1.9961044	0.17661192	0.09278024	0.009529097	0.24302816	0.20308825	0.0800863	0.3007409	1.0003979	B cell
1436	0.8115875	1.6519973	2.7573655	0.48599997	0.17532645	2.5195324	1.5504553	0.37670413	0.3618588	0.10072852	0.52184707	0.07802232	0.02980964	0.2192451	0.4694864	0.99898887	1.0040447	0.0018709355	0.0351037	0.008951564	0.15072003	0.19434407	0.03926989	0.34868947	0.20508268	B cell
1437	0.19587332	0.11724113	0.2727181	1.9560747	1.3614004	2.5073285	0.6292584	0.90964985	0.114442736	0.092539035	0.30632725	0.17829406	1.3639587	0.060544495	1.6074119	0.33032066	0.884402	0.013077247	0.054274343	0.33653423	0.38974473	0.85964453	0.122101344	0.24295716	0.77695566	DCs
1438	0.50524664	0.8657634	0.0054129343	0.2628482	2.2934215	1.9675208	2.122234	0.05547592	0.50375485	1.052203	0.98694927	1.5353967	0.7889155	0.032581743	0.79304487	0.55466485	0.9209758	0.01990754	0.268837	0.0041169557	0.0062990678	0.07260252	0.26332837	0.14294313	0.56297976	CD4 T cell
1439	0.40756541	0.08826142	0.042324238	1.2045946	0.9488514	2.0681727	1.2367572	1.6008089	0.2852864	0.014157859	0.24588858	0.02201077	0.3305313	0.6053936	0.9228412	0.48378104	1.5142138	0.0019838086	0.016382532	0.0687055	0.09417821	0.12934735	0.15006727	0.37471947	0.69795066	Memory CD4 T Cells
1440	0.50226057	0.589774	0.31264845	0.63851076	1.4114695	1.8533709	2.1266632	1.9033082	0.05773921	0.005676981	0.3180917	0.19489457	0.39557603	0.0067665945	0.418724	0.38424745	1.448373	0.002267223	0.044706002	0.16040033	0.14763094	0.17570277	0.11337116	0.80740327	0.8971327	CD4 T cell
1441	0.9209467	1.7342496	0.9797311	0.36890435	2.347797	0.19611049	1.0810754	2.3802853	0.3829916	0.64790434	0.33299717	0.09229237	0.07804132	0.004023489	0.5495482	0.037450027	1.3935955	0.046928316	0.047451727	0.021114692	0.14751057	0.10532554	0.05538432	0.54951864	0.488547	B cell
1442	0.06502741	0.0021599634	0.0028026693	1.1643604	1.3969653	1.1716607	1.8233889	2.0783563	0.089699484	0.0010189736	0.066149764	0.0067641777	0.31395808	0.062349446	0.67277646	0.3039378	0.9589099	0.0024665724	0.010907918	0.0235533	0.008297315	0.16077276	0.04905659	0.09498548	0.12190493	Memory CD4 T Cells
1443	1.5317832	4.0282297	9.31508	0.07781877	0.4658966	0.08012408	0.014601302	0.20008643	0.47208735	0.014536478	0.11153792	0.0555363	0.0075215157	0.006257489	1.0645598	0.02584933	0.9838601	0.018597718	0.06711397	0.033624157	0.45906043	0.18833385	0.033387862	0.97073656	1.5744284	B cell
1444	0.16067085	0.08150824	0.00029268424	0.34176442	2.859908	1.0750358	1.1464034	0.9489294	0.17017388	0.98124105	0.32002375	0.9016162	1.0917805	0.05291554	0.36296728	0.623567	0.8362636	0.0106446	0.11044655	0.014815006	0.04790313	0.056136355	0.27335766	0.41820437	1.297626	CD4 Treg
1445	0.88176215	1.910764	1.6769172	0.52466404	2.209987	0.29525998	0.3279498	0.57872593	0.3201808	0.25118324	0.48746455	0.5147328	1.5142974	0.0037707505	0.9335154	0.07845252	0.8701675	0.13883042	0.09531831	0.03831999	0.14113824	0.14308324	0.08048492	0.381401	1.2659383	B cell
1446	0.48751366	0.59146035	0.9509642	0.44857895	1.196143	2.4499862	2.491723	2.7673428	0.110754386	0.16818978	0.24095131	0.15850313	0.28792003	0.0032416366	0.40495157	0.4019067	1.7079494	0.002569611	0.04001281	0.029324858	0.08771142	0.19970234	0.06586284	0.860092	0.51025873	CD4 T cell
1447	0.071016766	0.8105778	0.64139104	1.8314129	3.0919583	0.8576294	0.065533385	0.08777497	0.12542279	0.005149219	0.072320595	0.013130406	0.10844262	0.019064222	0.95260495	1.18958	0.37651598	0.021237344	0.003668089	0.0025871873	0.06675824	0.0850972	0.5521216	1.5910792	5.5254407	Tumor
1448	1.0168899	1.0528274	1.4234196	2.8503735	0.22778657	1.9428906	0.48476782	0.838051	0.019823378	0.003065554	0.28040823	0.104394846	0.026265299	0.0006386765	0.4849513	0.89856106	0.99577755	0.73541576	0.029269263	0.002118707	0.41564265	0.037864733	0.1065919	0.37137133	0.97450215	CD4 T cell
1449	0.047627423	0.9391219	0.78720886	1.4084655	2.8391736	0.09558055	0.120178066	0.21407357	0.1183385	0.004208458	0.06429687	0.0048433165	0.15100515	0.021763558	0.76834494	1.2435126	0.24729148	0.011089971	0.004792464	0.006932172	0.11594352	0.12803987	0.7305818	2.4264796	4.9480114	Tumor
1450	1.3227476	2.9944322	3.7978997	0.18627918	0.28007767	1.7355642	0.05062028	0.10027066	0.49789333	0.09003739	0.56716913	0.16380607	0.16175938	0.030050635	1.0568155	0.49048993	0.9857961	0.031024156	0.022562535	0.023642095	0.3690545	0.2144622	0.06824292	0.3186866	0.34007716	B cell
1451	0.33738598	0.74176455	1.8031878	2.654792	0.75838375	1.2329197	1.9754329	1.3492416	0.02094911	0.0013208712	0.17365979	0.2868128	0.054268584	0.0051315133	0.33400857	0.30979505	0.60468173	0.064189956	0.048476126	0.036912143	0.12361549	0.25798705	0.09537155	0.46880436	0.9417701	CD4 T cell
1452	0.50398636	1.3542908	0.966152	2.3675601	1.4840212	0.0034498572	0.001043108	0.041814808	0.06664426	0.016863914	0.078945324	0.007879116	0.06351775	0.0016075711	0.35800603	0.12771118	1.2927248	0.046461023	0.014243538	0.0052128043	0.12926856	0.06747378	0.01993992	0.11536098	1.1353921	Germinal Center B cell
[truncated: 3,340 more rows]
