# Supplementary material for: CellSighter: a neural network to classify cells in highly multiplexed images
Source: Nat Commun. 2023 Jul 18;14:4302. doi: 10.1038/s41467-023-40066-7 (PMC10354029; doi:10.1038/s41467-023-40066-7)
Supplement: Supplementary file 4 — Source Data [file 41467_2023_40066_MOESM4_ESM.zip › SourceData/fig3_B.csv]

	overlap	model
0	0.1954887211322784	CellSighter
1	0.1625000089406967	CellSighter
2	0.1833333373069763	CellSighter
3	0.54076087474823	CellSighter
4	0.683693528175354	CellSighter
5	0.4545454680919647	CellSighter
6	0.7769784331321716	CellSighter
7	0.2898089289665222	CellSighter
8	0.9132652878761292	CellSighter
9	0.5737051963806152	CellSighter
10	0.3157894909381866	CellSighter
11	0.0693069323897361	CellSighter
12	0.6839377880096436	CellSighter
13	0.914634108543396	CellSighter
14	0.4825174808502197	CellSighter
15	0.6884422302246094	CellSighter
16	0.7643835544586182	CellSighter
17	0.5770924687385559	CellSighter
18	0.2918552160263061	CellSighter
19	0.4618834257125854	CellSighter
20	0.2222222238779068	CellSighter
21	0.9607843160629272	CellSighter
22	0.246621623635292	CellSighter
23	0.9484536051750184	CellSighter
24	0.8789808750152588	CellSighter
25	0.2149999886751175	CellSighter
26	0.8679245710372925	CellSighter
27	0.9795918464660645	CellSighter
28	0.969014048576355	CellSighter
29	0.8129032254219055	CellSighter
30	0.3483483493328094	CellSighter
31	0.9449999928474426	CellSighter
32	0.75	CellSighter
33	0.5641025900840759	CellSighter
34	0.4000000059604645	CellSighter
35	0.1259640157222747	CellSighter
36	0.9459459781646729	CellSighter
37	0.8691099286079407	CellSighter
38	0.8788659572601318	CellSighter
39	0.3376623392105102	CellSighter
40	0.2863247990608215	CellSighter
41	0.9842932224273682	CellSighter
42	0.9275362491607666	CellSighter
43	0.2476190477609634	CellSighter
44	0.375	CellSighter
45	0.7240356206893921	CellSighter
46	0.4088397920131683	CellSighter
47	0.6245210766792297	CellSighter
48	0.9454545378684998	CellSighter
49	0.4737991392612457	CellSighter
50	0.6747311949729919	CellSighter
51	0.9034091234207152	CellSighter
52	0.3675675690174103	CellSighter
53	0.6493055820465088	CellSighter
54	0.2848101258277893	CellSighter
55	0.1161616146564483	CellSighter
56	0.9152542352676392	CellSighter
57	0.8055555820465088	CellSighter
58	0.6800000071525574	CellSighter
59	0.2744063436985016	CellSighter
60	0.1681931763887405	CellSighter
61	0.2055214643478393	CellSighter
62	0.0935251787304878	CellSighter
63	0.8522167205810547	CellSighter
64	0.4440000355243683	CellSighter
65	0.5377358794212341	CellSighter
66	0.3821656107902527	CellSighter
67	0.0304568521678447	CellSighter
68	0.2620689570903778	CellSighter
69	0.5066078901290894	CellSighter
70	0.0977272689342498	CellSighter
71	0.8715083599090576	CellSighter
72	0.7910863161087036	CellSighter
73	0.3045977056026459	CellSighter
74	0.6254826188087463	CellSighter
75	0.8353909254074097	CellSighter
76	0.9505494832992554	CellSighter
77	0.3755868673324585	CellSighter
78	0.5687103271484375	CellSighter
79	0.2440191358327865	CellSighter
80	0.1345755755901336	CellSighter
81	0.7029702663421631	CellSighter
82	0.8310248851776123	CellSighter
83	0.2717948853969574	CellSighter
84	0.3245823383331299	CellSighter
85	0.1955922842025756	CellSighter
86	0.2188498377799987	CellSighter
87	0.6666666269302368	CellSighter
88	0.518072247505188	CellSighter
89	0.4777777791023254	CellSighter
90	0.6512702107429504	CellSighter
91	0.5537190437316895	CellSighter
92	0.7476038336753845	CellSighter
93	0.9563758373260498	CellSighter
94	0.8921933174133301	CellSighter
95	0.1746987849473953	CellSighter
96	0.4087591171264648	CellSighter
97	0.2607758641242981	CellSighter
98	0.127572014927864	CellSighter
99	0.5820895433425903	CellSighter
100	0.5086206793785095	CellSighter
101	0.800000011920929	CellSighter
102	0.936241626739502	CellSighter
103	0.6253869533538818	CellSighter
104	0.1467889845371246	CellSighter
105	0.4396284818649292	CellSighter
106	0.5702006220817566	CellSighter
107	0.3058823645114898	CellSighter
108	0.4236559271812439	CellSighter
109	0.4433962106704712	CellSighter
110	0.2057877779006958	CellSighter
111	0.508474588394165	CellSighter
112	0.5086848735809326	CellSighter
113	0.4193548262119293	CellSighter
114	0.1603375375270843	CellSighter
115	0.1855203658342361	CellSighter
116	0.5193798542022705	CellSighter
117	0.3753846287727356	CellSighter
118	0.2552447617053985	CellSighter
119	0.8355263471603394	CellSighter
120	0.2202852666378021	CellSighter
121	0.207612469792366	CellSighter
122	0.7875458002090454	CellSighter
123	0.3917525708675384	CellSighter
124	0.6160714626312256	CellSighter
125	0.3276836276054382	CellSighter
126	0.7161290049552917	CellSighter
127	0.218232050538063	CellSighter
128	0.1205479502677917	CellSighter
129	0.6421052813529968	CellSighter
130	0.5219511985778809	CellSighter
131	0.6577181220054626	CellSighter
132	0.4572864174842834	CellSighter
133	0.0728476792573928	CellSighter
134	0.6311111450195312	CellSighter
135	0.7014925479888916	CellSighter
136	0.973913073539734	CellSighter
137	0.3796791434288025	CellSighter
138	0.5988371968269348	CellSighter
139	0.1448598057031631	CellSighter
140	0.7169811725616455	CellSighter
141	0.8970588445663452	CellSighter
142	0.8110830783843994	CellSighter
143	0.518324613571167	CellSighter
144	0.5809248685836792	CellSighter
145	0.6910299062728882	CellSighter
146	0.5364963412284851	CellSighter
147	0.623115599155426	CellSighter
148	0.5764411091804504	CellSighter
149	0.7270029783248901	CellSighter
150	0.7601810097694397	CellSighter
151	0.2722772359848022	CellSighter
152	0.4906542003154754	CellSighter
153	0.8785942196846008	CellSighter
154	0.6934306621551514	CellSighter
155	0.8764706254005432	CellSighter
156	0.8585858345031738	CellSighter
157	0.801089882850647	CellSighter
158	0.8810068368911743	CellSighter
159	0.7428571581840515	CellSighter
160	0.8839285969734192	CellSighter
161	0.7632850408554077	CellSighter
162	0.7827298045158386	CellSighter
163	0.7617647051811218	CellSighter
164	0.6499999761581421	CellSighter
165	0.3445945978164673	CellSighter
166	0.1098901107907295	CellSighter
167	0.2329411655664444	CellSighter
168	0.3145400583744049	CellSighter
169	0.5379310250282288	CellSighter
170	0.6580086350440979	CellSighter
171	0.7456647157669067	CellSighter
172	0.6468172669410706	CellSighter
173	0.5267379879951477	CellSighter
174	0.4314928352832794	CellSighter
175	0.4906976819038391	CellSighter
176	0.682092547416687	CellSighter
177	0.4439655244350433	CellSighter
178	0.6765957474708557	CellSighter
179	0.4410876035690307	CellSighter
180	0.1850828826427459	CellSighter
181	0.3444975912570953	CellSighter
182	0.2090261429548263	CellSighter
183	0.6292135119438171	CellSighter
184	0.3531598448753357	CellSighter
185	0.292974591255188	CellSighter
186	0.9477611780166626	CellSighter
187	0.2320000082254409	CellSighter
188	0.2581818103790283	CellSighter
189	0.2664670646190643	CellSighter
190	0.3078947365283966	CellSighter
191	0.9545454382896424	CellSighter
192	0.3770053684711456	CellSighter
193	0.112676054239273	CellSighter
194	0.1711864322423935	CellSighter
195	0.3255814015865326	CellSighter
196	0.3135135173797607	CellSighter
197	0.1760797351598739	CellSighter
198	0.1832884103059768	CellSighter
199	0.3448275923728943	CellSighter
200	0.5821428894996643	CellSighter
201	0.27824267745018	CellSighter
202	0.422222226858139	CellSighter
203	0.4763779640197754	CellSighter
204	0.1271186470985412	CellSighter
205	0.4680850803852081	CellSighter
206	0.774319052696228	CellSighter
207	0.1222493946552276	CellSighter
208	0.7173912525177002	CellSighter
209	0.2479784339666366	CellSighter
210	0.5777778029441833	CellSighter
211	0.0753138065338134	CellSighter
212	0.437007874250412	CellSighter
213	0.3557046949863434	CellSighter
214	0.4174311757087707	CellSighter
215	0.1130063980817794	CellSighter
216	0.4917127192020416	CellSighter
217	0.3464788496494293	CellSighter
218	0.4832214713096618	CellSighter
219	0.6541353464126587	CellSighter
220	0.3560606241226196	CellSighter
221	0.979274570941925	CellSighter
222	0.1227436810731887	CellSighter
223	0.4354430437088012	CellSighter
224	0.2246376872062683	CellSighter
225	0.1356783956289291	CellSighter
226	0.5257731676101685	CellSighter
227	0.5404040217399597	CellSighter
228	0.0419847331941127	CellSighter
229	0.5902140736579895	CellSighter
230	0.5322129130363464	CellSighter
231	0.1328671276569366	CellSighter
232	0.1265060156583786	CellSighter
233	0.2938144207000732	CellSighter
234	0.2838283777236938	CellSighter
235	0.6805555820465088	CellSighter
236	0.5680000185966492	CellSighter
237	0.5275590419769287	CellSighter
238	0.4866666793823242	CellSighter
239	0.2985074520111084	CellSighter
240	0.1773398965597152	CellSighter
241	0.4851485192775726	CellSighter
242	0.6316872239112854	CellSighter
243	0.1273292005062103	CellSighter
244	0.4562737643718719	CellSighter
245	0.3491686582565307	CellSighter
246	0.7240356206893921	CellSighter
247	0.8095237612724304	CellSighter
248	0.3745318353176117	CellSighter
249	0.3050847351551056	CellSighter
250	0.095238097012043	CellSighter
251	0.1415094435214996	CellSighter
252	0.2374670207500457	CellSighter
253	0.3726235628128052	CellSighter
254	0.3673469126224518	CellSighter
255	0.2824427485466003	CellSighter
256	0.2521150410175323	CellSighter
257	0.3521126806735992	CellSighter
258	0.3131749331951141	CellSighter
259	0.304347813129425	CellSighter
260	0.5961538553237915	CellSighter
261	0.545098066329956	CellSighter
262	0.2355212271213531	CellSighter
263	0.072202168405056	CellSighter
264	0.0737327188253402	CellSighter
265	0.2953367829322815	CellSighter
266	0.1955128163099289	CellSighter
267	0.4313725531101227	CellSighter
268	0.4959016144275665	CellSighter
269	0.6068965196609497	CellSighter
270	0.4342105388641357	CellSighter
271	0.6590037941932678	CellSighter
272	0.2167300432920456	CellSighter
273	0.406542032957077	CellSighter
274	0.1954887211322784	xgboost
275	0.1625000089406967	xgboost
276	0.1833333373069763	xgboost
277	0.54076087474823	xgboost
278	0.6886792778968811	xgboost
279	0.1832358688116073	xgboost
280	0.7769784331321716	xgboost
281	0.9132652878761292	xgboost
282	0.3157894909381866	xgboost
283	0.6839377880096436	xgboost
284	0.8181818127632141	xgboost
285	0.914634108543396	xgboost
286	0.6884422302246094	xgboost
287	0.7643835544586182	xgboost
288	0.4618834257125854	xgboost
289	0.229122057557106	xgboost
290	0.2222222238779068	xgboost
291	0.1891891807317733	xgboost
292	0.9607843160629272	xgboost
293	0.1219512149691581	xgboost
294	0.9484536051750184	xgboost
295	0.8789808750152588	xgboost
296	0.8679245710372925	xgboost
297	0.9795918464660645	xgboost
298	0.3035714328289032	xgboost
299	0.1886792480945587	xgboost
300	0.969014048576355	xgboost
301	0.8129032254219055	xgboost
302	0.1815126091241836	xgboost
303	0.75	xgboost
304	0.5641025900840759	xgboost
305	0.3238095343112945	xgboost
306	0.4000000059604645	xgboost
307	0.8691099286079407	xgboost
308	0.8788659572601318	xgboost
309	0.3376623392105102	xgboost
310	0.2863247990608215	xgboost
311	0.3197969496250152	xgboost
312	0.9842932224273682	xgboost
313	0.9275362491607666	xgboost
314	0.2476190477609634	xgboost
315	0.1576470583677292	xgboost
316	0.375	xgboost
317	0.7240356206893921	xgboost
318	0.4088397920131683	xgboost
319	0.6245210766792297	xgboost
320	0.9454545378684998	xgboost
321	0.4737991392612457	xgboost
322	0.6747311949729919	xgboost
323	0.9034091234207152	xgboost
324	0.3675675690174103	xgboost
325	0.6493055820465088	xgboost
326	0.4819276928901672	xgboost
327	0.7751938104629517	xgboost
328	0.2848101258277893	xgboost
329	0.9152542352676392	xgboost
330	0.8055555820465088	xgboost
331	0.6800000071525574	xgboost
332	0.2744063436985016	xgboost
333	0.1681931763887405	xgboost
334	0.2055214643478393	xgboost
335	0.8522167205810547	xgboost
336	0.1333333402872085	xgboost
337	0.4440000355243683	xgboost
338	0.0635451525449752	xgboost
339	0.5377358794212341	xgboost
340	0.3821656107902527	xgboost
341	0.2620689570903778	xgboost
342	0.1986301392316818	xgboost
343	0.5066078901290894	xgboost
344	0.0977272689342498	xgboost
345	0.8715083599090576	xgboost
346	0.079479768872261	xgboost
347	0.7910863161087036	xgboost
348	0.3045977056026459	xgboost
349	0.6254826188087463	xgboost
350	0.8353909254074097	xgboost
351	0.9505494832992554	xgboost
352	0.3755868673324585	xgboost
353	0.5687103271484375	xgboost
354	0.2440191358327865	xgboost
355	0.1345755755901336	xgboost
356	0.7029702663421631	xgboost
357	0.8310248851776123	xgboost
358	0.2717948853969574	xgboost
359	0.3245823383331299	xgboost
360	0.1955922842025756	xgboost
361	0.2188498377799987	xgboost
362	0.3571428656578064	xgboost
363	0.1412429362535476	xgboost
364	0.0880681872367858	xgboost
365	0.6666666269302368	xgboost
366	0.518072247505188	xgboost
367	0.4777777791023254	xgboost
368	0.2342342436313629	xgboost
369	0.6512702107429504	xgboost
370	0.5537190437316895	xgboost
371	0.7476038336753845	xgboost
372	0.9563758373260498	xgboost
373	0.0626223087310791	xgboost
374	0.099071204662323	xgboost
375	0.8921933174133301	xgboost
376	0.1746987849473953	xgboost
377	0.1852791905403137	xgboost
378	0.4087591171264648	xgboost
379	0.2607758641242981	xgboost
380	0.127572014927864	xgboost
381	0.5820895433425903	xgboost
382	0.5086206793785095	xgboost
383	0.1129032224416732	xgboost
384	0.800000011920929	xgboost
385	0.936241626739502	xgboost
386	0.1092150136828422	xgboost
387	0.1437908560037613	xgboost
388	0.6253869533538818	xgboost
389	0.1467889845371246	xgboost
390	0.4396284818649292	xgboost
391	0.5702006220817566	xgboost
392	0.4236559271812439	xgboost
393	0.1876430064439773	xgboost
394	0.09375	xgboost
395	0.1105882301926612	xgboost
396	0.3185378611087799	xgboost
397	0.4433962106704712	xgboost
398	0.508474588394165	xgboost
399	0.5086848735809326	xgboost
400	0.4193548262119293	xgboost
401	0.1603375375270843	xgboost
402	0.1855203658342361	xgboost
403	0.5193798542022705	xgboost
404	0.3753846287727356	xgboost
405	0.2552447617053985	xgboost
406	0.8355263471603394	xgboost
407	0.2202852666378021	xgboost
408	0.207612469792366	xgboost
409	0.1733333319425583	xgboost
410	0.1583011597394943	xgboost
411	0.7875458002090454	xgboost
412	0.118518516421318	xgboost
413	0.3917525708675384	xgboost
414	0.6160714626312256	xgboost
415	0.3276836276054382	xgboost
416	0.7161290049552917	xgboost
417	0.218232050538063	xgboost
418	0.1205479502677917	xgboost
419	0.0840517207980156	xgboost
420	0.6421052813529968	xgboost
421	0.145161285996437	xgboost
422	0.5219511985778809	xgboost
423	0.6577181220054626	xgboost
424	0.4572864174842834	xgboost
425	0.6311111450195312	xgboost
426	0.7014925479888916	xgboost
427	0.973913073539734	xgboost
428	0.3796791434288025	xgboost
429	0.5988371968269348	xgboost
430	0.1788617819547653	xgboost
431	0.7169811725616455	xgboost
432	0.1766561567783355	xgboost
433	0.518324613571167	xgboost
434	0.6910299062728882	xgboost
435	0.5364963412284851	xgboost
436	0.1240105628967285	xgboost
437	0.623115599155426	xgboost
438	0.5764411091804504	xgboost
439	0.7270029783248901	xgboost
440	0.7601810097694397	xgboost
441	0.2722772359848022	xgboost
442	0.4906542003154754	xgboost
443	0.8785942196846008	xgboost
444	0.6934306621551514	xgboost
445	0.8764706254005432	xgboost
446	0.8585858345031738	xgboost
447	0.801089882850647	xgboost
448	0.8810068368911743	xgboost
449	0.7428571581840515	xgboost
450	0.8839285969734192	xgboost
451	0.7632850408554077	xgboost
452	0.7827298045158386	xgboost
453	0.1211180165410041	xgboost
454	0.7617647051811218	xgboost
455	0.6499999761581421	xgboost
456	0.2329411655664444	xgboost
457	0.5379310250282288	xgboost
458	0.7456647157669067	xgboost
459	0.6468172669410706	xgboost
460	0.1443661898374557	xgboost
461	0.5267379879951477	xgboost
462	0.4314928352832794	xgboost
463	0.4906976819038391	xgboost
464	0.682092547416687	xgboost
465	0.6765957474708557	xgboost
466	0.4410876035690307	xgboost
467	0.1850828826427459	xgboost
468	0.3444975912570953	xgboost
469	0.2090261429548263	xgboost
470	0.6292135119438171	xgboost
471	0.1648351699113845	xgboost
472	0.2469879388809204	xgboost
473	0.1392190158367157	xgboost
474	0.3531598448753357	xgboost
475	0.292974591255188	xgboost
476	0.9477611780166626	xgboost
477	0.208443284034729	xgboost
478	0.2320000082254409	xgboost
479	0.2581818103790283	xgboost
480	0.2677165269851684	xgboost
481	0.2664670646190643	xgboost
482	0.0792880281805992	xgboost
483	0.3078947365283966	xgboost
484	0.1042735055088996	xgboost
485	0.9545454382896424	xgboost
486	0.3770053684711456	xgboost
487	0.3207547068595886	xgboost
488	0.1711864322423935	xgboost
489	0.1173912957310676	xgboost
490	0.3255814015865326	xgboost
491	0.3135135173797607	xgboost
492	0.1760797351598739	xgboost
493	0.1832884103059768	xgboost
494	0.5821428894996643	xgboost
495	0.422222226858139	xgboost
496	0.1271186470985412	xgboost
497	0.774319052696228	xgboost
498	0.2517006695270538	xgboost
499	0.1222493946552276	xgboost
500	0.7173912525177002	xgboost
501	0.2479784339666366	xgboost
502	0.5777778029441833	xgboost
503	0.3030303120613098	xgboost
504	0.437007874250412	xgboost
505	0.3557046949863434	xgboost
506	0.4174311757087707	xgboost
507	0.1130063980817794	xgboost
508	0.1173594146966934	xgboost
509	0.4917127192020416	xgboost
510	0.3464788496494293	xgboost
511	0.4832214713096618	xgboost
512	0.6541353464126587	xgboost
513	0.3560606241226196	xgboost
514	0.979274570941925	xgboost
515	0.1395348906517028	xgboost
516	0.098039224743843	xgboost
517	0.4354430437088012	xgboost
518	0.1356783956289291	xgboost
519	0.5404040217399597	xgboost
520	0.5902140736579895	xgboost
521	0.2380952537059784	xgboost
522	0.5322129130363464	xgboost
523	0.1265060156583786	xgboost
524	0.2938144207000732	xgboost
525	0.1124497950077056	xgboost
526	0.2838283777236938	xgboost
527	0.6805555820465088	xgboost
528	0.5680000185966492	xgboost
529	0.5275590419769287	xgboost
530	0.2985074520111084	xgboost
531	0.1773398965597152	xgboost
532	0.4851485192775726	xgboost
533	0.6316872239112854	xgboost
534	0.1149825826287269	xgboost
535	0.1273292005062103	xgboost
536	0.4562737643718719	xgboost
537	0.2418878972530365	xgboost
538	0.7240356206893921	xgboost
539	0.0790697634220123	xgboost
540	0.8095237612724304	xgboost
541	0.1948529481887817	xgboost
542	0.0792452841997146	xgboost
543	0.1152737736701965	xgboost
544	0.095238097012043	xgboost
545	0.1415094435214996	xgboost
546	0.0993788838386535	xgboost
547	0.0980392172932624	xgboost
548	0.3726235628128052	xgboost
549	0.1029023826122284	xgboost
550	0.3673469126224518	xgboost
551	0.2824427485466003	xgboost
552	0.1483146101236343	xgboost
553	0.3131749331951141	xgboost
554	0.304347813129425	xgboost
555	0.5961538553237915	xgboost
556	0.545098066329956	xgboost
557	0.2953367829322815	xgboost
558	0.1955128163099289	xgboost
559	0.4313725531101227	xgboost
560	0.1101871132850647	xgboost
561	0.4959016144275665	xgboost
562	0.6068965196609497	xgboost
563	0.4342105388641357	xgboost
564	0.0896226465702056	xgboost
565	0.1152073740959167	xgboost
566	0.6590037941932678	xgboost
567	0.2167300432920456	xgboost
568	0.406542032957077	xgboost
