# Supplementary material for: CellSighter: a neural network to classify cells in highly multiplexed images
Source: Nat Commun. 2023 Jul 18;14:4302. doi: 10.1038/s41467-023-40066-7 (PMC10354029; doi:10.1038/s41467-023-40066-7)
Supplement: Supplementary file 4 — Source Data [file 41467_2023_40066_MOESM4_ESM.zip › SourceData/fig3_D.csv]

	B cell xgboost classification	B cell CellSighter classification
0	0.5045537340619308	0.30418943533697634
1	0.48633879781420764	0.2896174863387978
2	0.48633879781420764	0.302367941712204
3	0.4808743169398907	0.2604735883424408
4	0.5063752276867031	0.2859744990892532
5	0.5009107468123861	0.2896174863387978
6	0.47540983606557374	0.30418943533697634
7	0.5154826958105647	0.29508196721311475
8	0.4972677595628415	0.29326047358834245
9	0.5045537340619308	0.29143897996357016
10	0.47176684881602915	0.27140255009107467
11	0.4808743169398907	0.3005464480874317
12	0.48269581056466304	0.3296903460837887
13	0.48451730418943534	0.29508196721311475
14	0.4808743169398907	0.28051001821493626
15	0.4936247723132969	0.3132969034608379
16	0.48451730418943534	0.302367941712204
17	0.5227686703096539	0.29508196721311475
18	0.4990892531876138	0.2987249544626594
19	0.4899817850637523	0.302367941712204
20	0.47540983606557374	0.2987249544626594
21	0.4663023679417122	0.2896174863387978
22	0.48269581056466304	0.3005464480874317
23	0.5045537340619308	0.302367941712204
24	0.5045537340619308	0.302367941712204
25	0.4990892531876138	0.26958105646630237
26	0.5100182149362478	0.29690346083788705
27	0.4808743169398907	0.2859744990892532
28	0.5027322404371585	0.3132969034608379
29	0.5045537340619308	0.3005464480874317
30	0.48269581056466304	0.30601092896174864
31	0.49544626593806923	0.302367941712204
32	0.49544626593806923	0.3005464480874317
33	0.4899817850637523	0.2987249544626594
34	0.4899817850637523	0.2659380692167577
35	0.49544626593806923	0.2896174863387978
36	0.4899817850637523	0.2896174863387978
37	0.4990892531876138	0.2877959927140255
38	0.47540983606557374	0.28415300546448086
39	0.4772313296903461	0.31693989071038253
40	0.517304189435337	0.28233151183970856
41	0.4772313296903461	0.29143897996357016
42	0.5009107468123861	0.3242258652094718
43	0.4790528233151184	0.2877959927140255
44	0.5136612021857924	0.29690346083788705
45	0.4808743169398907	0.2896174863387978
46	0.49544626593806923	0.29326047358834245
47	0.5027322404371585	0.31693989071038253
48	0.4644808743169399	0.2859744990892532
49	0.47540983606557374	0.28415300546448086
50	0.4972677595628415	0.30601092896174864
51	0.51183970856102	0.3242258652094718
52	0.5027322404371585	0.2896174863387978
53	0.5136612021857924	0.29508196721311475
54	0.4918032786885246	0.29326047358834245
55	0.48269581056466304	0.30418943533697634
56	0.4772313296903461	0.2750455373406193
57	0.4918032786885246	0.30418943533697634
58	0.46994535519125685	0.2859744990892532
59	0.5136612021857924	0.30601092896174864
60	0.5045537340619308	0.3114754098360656
61	0.5100182149362478	0.3132969034608379
62	0.48633879781420764	0.28415300546448086
63	0.5063752276867031	0.28415300546448086
64	0.4899817850637523	0.2896174863387978
65	0.4790528233151184	0.2786885245901639
66	0.48816029143898	0.3151183970856102
67	0.4772313296903461	0.29143897996357016
68	0.48269581056466304	0.28415300546448086
69	0.4972677595628415	0.29326047358834245
70	0.48451730418943534	0.2896174863387978
71	0.48816029143898	0.27140255009107467
72	0.4644808743169399	0.2786885245901639
73	0.5081967213114754	0.2859744990892532
74	0.48269581056466304	0.28415300546448086
75	0.4918032786885246	0.3224043715846995
76	0.5009107468123861	0.2877959927140255
77	0.51183970856102	0.2987249544626594
78	0.453551912568306	0.273224043715847
79	0.48633879781420764	0.28415300546448086
80	0.48816029143898	0.29508196721311475
81	0.4990892531876138	0.28233151183970856
82	0.4808743169398907	0.29326047358834245
83	0.4918032786885246	0.28233151183970856
84	0.5154826958105647	0.2987249544626594
85	0.5045537340619308	0.28415300546448086
86	0.4899817850637523	0.3005464480874317
87	0.4936247723132969	0.29326047358834245
88	0.47540983606557374	0.2987249544626594
89	0.5245901639344263	0.3114754098360656
90	0.4899817850637523	0.3114754098360656
91	0.4790528233151184	0.2896174863387978
92	0.51183970856102	0.2859744990892532
93	0.4972677595628415	0.2859744990892532
94	0.48633879781420764	0.29690346083788705
95	0.5300546448087432	0.3005464480874317
96	0.4972677595628415	0.29690346083788705
97	0.5027322404371585	0.3132969034608379
98	0.5027322404371585	0.30418943533697634
99	0.5136612021857924	0.2987249544626594
