# Supplementary material for: CellSighter: a neural network to classify cells in highly multiplexed images
Source: Nat Commun. 2023 Jul 18;14:4302. doi: 10.1038/s41467-023-40066-7 (PMC10354029; doi:10.1038/s41467-023-40066-7)
Supplement: Supplementary file 4 — Source Data [file 41467_2023_40066_MOESM4_ESM.zip › SourceData/fig3_E.csv]

	probabilites_CellSighter	probabilites_xgboost
0	0.7654605	0.7732169
1	0.2655429	0.99614406
2	0.2708195	0.45314035
3	0.21457815	0.35546124
4	0.7980537	0.9888043
5	0.30852914	0.7291122
6	0.47337243	0.060413107
7	0.7409944	0.9273934
8	0.90141755	0.9983139
9	0.09237107	0.34021503
10	0.014806141	0.004379834
11	0.16823037	0.067771785
12	0.50993836	0.2733432
13	0.45377612	0.7732674
14	0.5930486	0.5911748
15	0.07859047	0.34907374
16	0.1655419	0.023422074
17	0.6510846	0.996256
18	0.3068857	0.060857475
19	0.023137158	0.16015951
20	0.8371259	0.99909127
21	0.0034804083	0.01932292
22	0.076733276	0.0023969251
23	0.48292443	0.59331465
24	0.17189549	0.20208041
25	0.2480063	0.4123597
26	0.031681594	0.10766823
27	0.39613727	0.4509358
28	0.2218308	0.9815579
29	0.05978009	0.18165208
30	0.101936124	0.058630887
31	0.041589405	0.004283338
32	0.048592485	0.2044848
33	0.56616193	0.9006591
34	0.16859894	0.0118122585
35	0.67791045	0.64311314
36	0.7674786	0.9968646
37	0.31747016	0.34322456
38	0.008018953	0.08970447
39	0.046944905	0.44939733
40	0.23459426	0.9917812
41	0.27824172	0.3225204
42	0.47296476	0.9671865
43	0.13021082	0.067138165
44	0.02818478	0.0120933475
45	0.038187202	0.0035664449
46	0.100381784	0.040958975
47	0.48171768	0.99445903
48	0.7753176	0.99849916
49	0.12688717	0.106111795
50	0.37520763	0.20833088
51	0.26658008	0.5331863
52	0.20938773	0.63735384
53	0.02586017	0.1524515
54	0.18425795	0.292304
55	0.070582986	0.09890949
56	0.3970506	0.9981534
57	0.63992447	0.9962359
58	0.44758955	0.60535985
59	0.94044894	0.99770254
60	0.01054833	0.0102047175
61	0.024205161	0.008170374
62	0.19471322	0.014440467
63	0.009382132	0.04328826
64	0.5971597	0.10555522
65	0.534602	0.96929574
66	0.2755098	0.9963231
67	0.021314127	0.05134963
68	0.77691275	0.9186393
69	0.012041063	0.07885503
70	0.42196995	0.53744096
71	0.19707318	0.45684946
72	0.13384728	0.21795464
73	0.07393756	0.64664096
74	0.61148846	0.56059396
75	0.13253246	0.8807472
76	0.024921069	0.29049334
77	0.17560111	0.31044343
78	0.08102492	0.34038326
79	0.08936383	0.744141
80	0.019996902	0.26545686
81	0.56655216	0.99546355
82	0.049666658	0.8368389
83	0.14207578	0.036823906
84	0.018477617	0.009277665
85	0.45838496	0.99814904
86	0.8088415	0.96136504
87	0.04655245	0.14138323
88	0.7074103	0.95186
89	0.23956852	0.99427056
90	0.018950116	0.09085711
91	0.516228	0.9986375
92	0.42861772	0.89287597
93	0.4623084	0.7240337
94	0.6780971	0.9882085
95	0.89874935	0.9991836
96	0.033326298	0.013220224
97	0.07497477	0.3254518
98	0.33981457	0.081018046
99	0.67941636	0.94449747
100	0.40608644	0.99541324
101	0.75061864	0.92932236
102	0.20113611	0.079553805
103	0.2735041	0.7867143
104	0.7778739	0.7694047
105	0.76526445	0.44931588
106	0.06254534	0.07562774
107	0.068295136	0.03768892
108	0.059423536	0.6781032
109	0.025138272	0.029597847
110	0.10361662	0.17348732
111	0.5906752	0.98710793
112	0.36092982	0.98873246
113	0.80150557	0.9852101
114	0.057050597	0.021965869
115	0.3697988	0.16974708
116	0.12752269	0.23372282
117	0.0747934	0.040299594
118	7.207979e-05	0.019431107
119	0.16364045	0.023496006
120	0.327622	0.9247971
121	0.64612764	0.6182525
122	0.06784004	0.11107171
123	0.08013688	0.5113811
124	0.8867406	0.99545234
125	0.11507405	0.4606424
126	0.20731866	0.2140829
127	0.39365265	0.028873358
128	0.4253071	0.98206615
129	0.4149084	0.53013414
130	0.7405607	0.99890673
131	0.061273474	0.03743964
132	0.33962828	0.9213855
133	0.47399697	0.9599178
134	0.039775904	0.13453045
135	0.37692672	0.96031237
136	0.6154136	0.99536264
137	0.020437812	0.1373538
138	0.24435611	0.02723124
139	0.58169377	0.9869587
140	0.81040186	0.9990508
141	0.85016614	0.990906
142	0.64629143	0.6356155
143	0.78430885	0.9542393
144	0.43465725	0.4195403
145	0.0016845852	0.12158289
146	0.18609379	0.25318223
147	0.054971468	0.33818337
148	0.15944874	0.19449465
149	0.49626517	0.99470526
150	0.34530333	0.27287832
151	0.34604934	0.086455226
152	0.26333615	0.36493835
153	0.10680165	0.1301435
154	0.058501568	0.058732416
155	0.05262477	0.030968146
156	0.6744281	0.9945852
157	0.30794188	0.9910313
158	0.57648087	0.19451477
159	0.41465077	0.9972451
160	0.5229934	0.9685697
161	0.11256733	0.04354349
162	0.28522828	0.7530265
163	0.25841737	0.36902407
164	0.6914037	0.97682095
165	0.70250434	0.5212735
166	0.20923196	0.07188019
167	0.71505326	0.9947366
168	0.32221097	0.13702482
169	0.8100483	0.98728174
170	0.380594	0.74966335
171	0.55641145	0.2678319
172	0.71469307	0.99223727
173	0.69385505	0.99609524
174	0.18337667	0.22159614
175	0.0011579723	0.026082775
176	0.26633963	0.8220936
177	0.48614836	0.39931947
178	0.47514305	0.5229202
179	0.0074880766	0.053364277
180	0.16713737	0.21276553
181	0.1916127	0.994352
182	0.02090875	0.044015713
183	0.6350126	0.57813853
184	0.5501137	0.81074554
185	0.25767612	0.9983011
186	0.49752292	0.93638545
187	0.45165974	0.9730217
188	0.15195478	0.5041624
189	0.1146742	0.51004064
190	0.035391767	0.027165843
191	0.19976616	0.9946843
192	0.73216295	0.9413129
193	0.17910767	0.91924137
194	0.50229716	0.9920665
195	0.00027051516	0.005551587
196	0.72366077	0.9970004
197	0.21705158	0.31600723
198	0.13565573	0.76064104
199	0.1194919	0.1504831
200	0.21646507	0.087803334
201	0.31623694	0.98112774
202	0.10627308	0.26314595
203	0.29168025	0.9979734
204	0.21783376	0.31750497
205	0.3958597	0.99733967
206	0.007000045	0.49001986
207	0.09858422	0.23444828
208	0.123981535	0.027857782
209	0.03216491	0.071386546
210	0.044717923	0.06930375
211	0.14926845	0.21640663
212	0.09922149	0.9889581
213	0.020103924	0.06349665
214	0.025289295	0.043801025
215	0.5350098	0.32523632
216	0.20149934	0.9932595
217	0.118436515	0.41749924
218	0.5857243	0.3412374
219	0.29740912	0.5722451
220	0.029447539	0.83458865
221	0.04800591	0.018571684
222	0.49975762	0.39145085
223	0.098146	0.99352235
224	0.06274187	0.727871
225	0.3624443	0.05650902
226	0.40526626	0.8906597
227	0.4301048	0.95336455
228	0.47983313	0.99624735
229	0.1800738	0.5410212
230	0.44519553	0.99783176
231	0.59412175	0.6347038
232	0.44813904	0.10459929
233	0.6220536	0.05096421
234	0.043877404	0.26248148
235	0.17144202	0.031283725
236	0.0625034	0.011862915
237	0.33666876	0.07239469
238	0.30900696	0.6923016
239	0.02652884	0.86662537
240	0.7373589	0.67377734
241	0.43764073	0.99524707
242	0.25548345	0.5324587
243	0.007971796	0.11553803
244	0.045004845	0.52895945
245	0.18941675	0.45417494
246	0.38042113	0.70431924
247	0.09852628	0.97965187
248	0.08475635	0.024278881
249	0.058916725	0.20923918
250	0.75105035	0.9987734
251	0.07388051	0.85347617
252	0.5822442	0.83034825
253	0.51001215	0.99518085
254	0.555661	0.9917863
255	0.33409575	0.30607614
256	0.51924926	0.9353636
257	0.9237162	0.99923897
258	0.7705528	0.97916746
259	0.053945493	0.088146016
260	0.10970326	0.71500766
261	0.2162375	0.45736465
262	0.091646634	0.60902786
263	0.11358823	0.15941803
264	0.24179588	0.9243199
265	0.11808403	0.31123796
266	0.09727538	0.4491155
267	0.55740416	0.90806353
268	0.033260245	0.0017464051
269	0.23355304	0.8096225
270	0.06853362	0.006424419
271	0.33854342	0.58876103
272	0.66215354	0.9835044
273	0.24012446	0.45850968
274	0.005672204	0.00563511
275	0.28022394	0.050132584
276	0.5760155	0.93509436
277	0.002716258	0.06816226
278	0.038974553	0.023274424
279	0.6409447	0.9978757
280	0.16918279	0.060428634
281	0.6837274	0.9956548
282	0.56210136	0.37430465
283	0.48571476	0.9975655
284	0.45576897	0.4502427
285	0.8755193	0.9793505
286	0.20994473	0.99612135
287	0.6892247	0.7346957
288	0.566668	0.9509168
289	0.82999194	0.9650342
290	0.7115674	0.6883592
291	0.59514266	0.97852063
292	0.056213748	0.02644351
293	0.4817725	0.9245959
294	0.23530535	0.9434486
295	0.14397395	0.5471521
296	0.029541267	0.08652266
297	0.4856411	0.61638707
298	0.0068017477	0.19671862
299	0.0562553	0.021033648
300	0.033820566	0.05559236
301	0.055461366	0.9239434
302	0.13926013	0.061669905
303	0.12742336	0.17153572
304	0.8615803	0.99426794
305	0.43241134	0.9966307
306	0.24343832	0.9915187
307	0.68245345	0.76085645
308	0.61795396	0.78609025
309	0.14703746	0.15311931
310	0.027553594	0.60764056
311	0.5280518	0.9903494
312	0.35617772	0.9955225
313	0.07729257	0.1564109
314	0.62060535	0.81081784
315	0.3166533	0.9880008
316	0.22086647	0.99882597
317	0.106691614	0.0045609986
318	0.64761215	0.9972357
319	0.0657923	0.005298919
320	0.33361164	0.9741241
321	0.4658268	0.93469393
322	0.06627809	0.2796511
323	0.002705232	0.032415412
324	0.006406127	0.0039734
325	0.016358363	0.020454964
326	0.41340253	0.43634406
327	0.3843176	0.99719965
328	0.6621364	0.41373193
329	0.84363985	0.5913401
330	0.8858097	0.9939972
331	0.8394486	0.8985539
332	0.03500201	0.026569331
333	0.027246976	0.25040773
334	0.6013117	0.9976641
335	0.30648005	0.020044446
336	0.32421017	0.7896983
337	0.4075477	0.3028134
338	0.0921223	0.10482702
339	0.010188956	0.0120931035
340	0.008154651	0.0045612063
341	0.569823	0.9986804
342	0.0026580808	0.009381306
343	0.47875366	0.9255744
344	0.18131085	0.9955674
345	0.09619317	0.61702734
346	0.41180268	0.64616156
347	0.19667855	0.5154521
348	0.11940632	0.15593188
349	0.019481603	0.022970432
350	0.7025909	0.996858
351	0.8934108	0.9977348
352	0.10881402	0.0038172903
353	0.20065029	0.15362716
354	0.07736629	0.15045068
355	0.026453435	0.24143296
356	0.0050573386	0.034493387
357	0.39228317	0.7544139
358	0.57217455	0.18654981
359	0.24952613	0.9906483
360	0.11385459	0.5890365
361	0.20279375	0.4566446
362	0.5102203	0.14527303
363	0.014783338	0.003111805
364	0.016384365	0.009237971
365	0.11177253	0.1831792
366	0.085452676	0.9766877
367	0.09209315	0.24915151
368	0.33703628	0.4000287
369	0.66611874	0.91537756
370	0.05401942	0.24403842
371	0.8730419	0.99709535
372	0.7155783	0.99807954
373	0.051101524	0.19341911
374	0.15896222	0.5138805
375	0.06614998	0.16103603
376	0.15280496	0.1508896
377	0.7870361	0.59769356
378	0.20539542	0.08621015
379	0.6344665	0.9907477
380	0.13407016	0.3572411
381	0.530435	0.99830365
382	0.010837394	0.0032128023
383	0.38124242	0.033865344
384	0.073872365	0.009643408
385	0.21426049	0.6109069
386	0.12744373	0.1588963
387	0.012148869	0.7046993
388	0.020338789	0.28687474
389	0.03682579	0.26090285
390	0.19738601	0.12848085
391	0.36729014	0.7313609
392	0.30538806	0.9677807
393	0.19649422	0.0020333596
394	0.10003103	0.06740821
395	0.026173044	0.007929108
396	0.024666874	0.02929095
397	0.26295513	0.76148254
398	0.5290124	0.74237204
399	0.25564143	0.78274685
400	0.1459403	0.081699535
401	0.008322357	0.16813347
402	0.19423519	0.34659922
403	0.03053747	0.60560197
404	0.2385999	0.06485042
405	0.17921773	0.087777935
406	0.35256413	0.83219796
407	0.8538205	0.9860643
408	0.051999535	0.2521089
409	0.032426186	0.15140234
410	0.7513408	0.9570816
411	0.8196664	0.53572845
412	0.99850637	0.9991673
413	0.04121846	0.031170575
414	0.011081967	0.03797894
415	0.15836039	0.99591076
416	0.49011302	0.99583995
417	0.48350212	0.9976205
418	0.7196938	0.9512493
419	0.10275718	0.22639798
420	0.049417432	0.01763493
421	0.4137907	0.99733895
422	0.74186546	0.7655223
423	0.10561544	0.19846812
424	0.10396824	0.11687275
425	0.94892734	0.95502335
426	0.013070124	0.022843063
427	0.083630435	0.0117214285
428	0.16658561	0.054670166
429	0.012447124	0.001121451
430	0.059676558	0.63818365
431	0.21350761	0.29489604
432	0.22155444	0.97476166
433	0.42090008	0.996268
434	0.6445438	0.9968701
435	0.0638913	0.23546578
436	0.017707156	0.058453362
437	0.30162045	0.07444832
438	0.5442114	0.56852543
439	0.006355699	0.07705369
440	0.07373988	0.9967722
441	0.18640758	0.7808752
442	0.0018814973	0.005856945
443	0.16399555	0.29685396
444	0.80796635	0.9983529
445	0.94478637	0.9993304
446	0.10366036	0.11589211
447	0.08627933	0.018718993
448	0.49973115	0.99445087
449	0.09701305	0.06335408
450	0.06963515	0.07562704
451	0.7421028	0.9301276
452	0.3963523	0.99789053
453	0.49306494	0.74403703
454	0.31722853	0.98774415
455	0.38394168	0.9970175
456	0.20238781	0.7341166
457	0.40554237	0.6871409
458	0.121450365	0.09285671
459	0.5677478	0.15671025
460	0.049090985	0.15834115
461	0.32197025	0.9245162
462	0.5787489	0.93335557
463	0.3496913	0.9972727
464	0.11469106	0.27776498
465	0.3093655	0.7184354
466	0.016799083	0.02272385
467	0.49413046	0.98194
468	0.017793799	0.04186802
469	0.82232064	0.9631825
470	0.8017559	0.9983582
471	0.08646272	0.029330725
472	0.8539714	0.9986004
473	0.4642069	0.12937108
474	0.065455675	0.12008876
475	0.75608665	0.9962274
476	0.06722159	0.021820439
477	0.562606	0.9930449
478	0.47803855	0.9950689
479	0.30114493	0.7764455
480	0.5770667	0.9974503
481	0.014009091	0.0018812327
482	0.81418765	0.98925614
483	0.096255876	0.014486137
484	0.32015142	0.08503984
485	0.010990259	0.1149271
486	0.42395154	0.99557966
487	0.5759433	0.9982035
488	0.27316007	0.21144834
489	0.0924015	0.29148495
490	0.0426255	0.06521315
491	0.18925999	0.04771642
492	0.013805528	0.46022877
493	0.2074778	0.99466056
494	0.2249422	0.996935
495	0.8088116	0.9980616
496	0.8237025	0.99611974
497	0.8692061	0.7549464
498	0.44622993	0.9414341
499	0.032274704	0.21616179
500	0.0059948214	0.006846936
501	0.20168316	0.594366
502	0.001412243	0.040385365
503	0.038007885	0.015036976
504	0.5193194	0.9717159
505	0.8859215	0.99900526
506	0.5813905	0.87395054
507	0.75580645	0.9982718
508	0.6507842	0.9972473
509	0.2578475	0.997008
510	0.9546777	0.99485046
511	0.28153387	0.2105561
512	0.089821175	0.17801641
513	0.08061558	0.75796556
514	0.7650011	0.99688894
515	0.30500287	0.256322
516	0.17331241	0.37559336
517	0.17939666	0.0956401
518	0.00506927	0.088208154
519	0.05120464	0.37514362
520	0.2899338	0.15088536
521	0.06776939	0.002878942
522	0.65073776	0.99833244
523	0.24575336	0.51816034
524	0.3168893	0.9954086
525	0.45246416	0.72251767
526	0.48690572	0.99766845
527	0.0298782	0.36677277
528	0.50285643	0.53848624
529	0.14286508	0.21541429
530	0.27988702	0.23291674
531	0.25776762	0.032073446
532	0.7280451	0.9796072
533	0.0012976611	0.010609695
534	0.77246714	0.99691474
535	0.0447534	0.32801616
536	0.56595063	0.87071073
537	0.5536173	0.1715512
538	0.23993932	0.32690105
539	0.85252136	0.7887571
540	0.02306702	0.029052548
541	0.012524565	0.14394125
542	0.58712214	0.34097695
543	0.0014551177	0.0049175653
544	0.20624729	0.25058225
545	0.7991667	0.99488705
546	0.666991	0.9558765
547	0.48667526	0.9481953
548	0.011030335	0.04960952
