# Supplementary material for: CellSighter: a neural network to classify cells in highly multiplexed images
Source: Nat Commun. 2023 Jul 18;14:4302. doi: 10.1038/s41467-023-40066-7 (PMC10354029; doi:10.1038/s41467-023-40066-7)
Supplement: Supplementary file 4 — Source Data [file 41467_2023_40066_MOESM4_ESM.zip › SourceData/fig3_F.csv]

normalized_distance	grad_sum	class
0.09626534958406009	0.0	CD4 T cell
0.2887960487521803	0.0043729558	CD4 T cell
0.48132674792030045	0.061102197	CD4 T cell
0.6738574470884207	0.2170434	CD4 T cell
0.8663881462565408	0.48299795	CD4 T cell
1.058918845424661	0.70811313	CD4 T cell
1.2514495445927811	0.8790077	CD4 T cell
1.4439802437609013	0.9558556	CD4 T cell
1.6365109429290214	1.0	CD4 T cell
0.09410909024331338	0.00040351236	CD4 T cell
0.2823272707299401	0.013719957	CD4 T cell
0.4705454512165669	0.04603491	CD4 T cell
0.6587636317031936	0.1474558	CD4 T cell
0.8469818121898204	0.37075436	CD4 T cell
1.0351999926764472	0.63116336	CD4 T cell
1.223418173163074	0.8530204	CD4 T cell
1.4116363536497007	0.9577998	CD4 T cell
1.5998545341363275	1.0	CD4 T cell
0.10236490203407797	0.012849631	CD4 T cell
0.3070947061022339	0.09235965	CD4 T cell
0.5118245101703898	0.31148055	CD4 T cell
0.7165543142385458	0.563446	CD4 T cell
0.9212841183067016	0.78753686	CD4 T cell
1.1260139223748575	0.88194215	CD4 T cell
1.3307437264430135	0.9294782	CD4 T cell
1.5354735305111695	0.9669259	CD4 T cell
1.7402033345793253	1.0	CD4 T cell
0.06631255315370647	0.00507384	CD4 T cell
0.19893765946111944	0.04515366	CD4 T cell
0.3315627657685324	0.118781164	CD4 T cell
0.46418787207594536	0.20723367	CD4 T cell
0.5968129783833583	0.34755453	CD4 T cell
0.7294380846907713	0.5332916	CD4 T cell
0.8620631909981842	0.7369742	CD4 T cell
0.9946882973055972	0.90661746	CD4 T cell
1.1273134036130101	1.0	CD4 T cell
0.09129031620551639	0.0025310272	CD4 T cell
0.27387094861654915	0.033221826	CD4 T cell
0.45645158102758193	0.14259556	CD4 T cell
0.6390322134386147	0.34942716	CD4 T cell
0.8216128458496476	0.57979846	CD4 T cell
1.0041934782606803	0.77379453	CD4 T cell
1.1867741106717131	0.89999646	CD4 T cell
1.369354743082746	0.9604962	CD4 T cell
1.5519353754937786	1.0	CD4 T cell
0.14040223764995072	0.0	CD4 T cell
0.4212067129498521	0.05629641	CD4 T cell
0.7020111882497535	0.29155657	CD4 T cell
0.9828156635496549	0.5871578	CD4 T cell
1.2636201388495563	0.85005414	CD4 T cell
1.5444246141494578	0.95028806	CD4 T cell
1.8252290894493592	0.9909301	CD4 T cell
2.1060335647492607	0.99845755	CD4 T cell
2.386838040049162	1.0	CD4 T cell
0.09119319362812328	0.0	CD4 T cell
0.27357958088436984	0.008015083	CD4 T cell
0.4559659681406164	0.07421169	CD4 T cell
0.638352355396863	0.20962213	CD4 T cell
0.8207387426531095	0.45530203	CD4 T cell
1.0031251299093562	0.71219945	CD4 T cell
1.1855115171656028	0.9153258	CD4 T cell
1.3678979044218493	0.972473	CD4 T cell
1.550284291678096	1.0	CD4 T cell
0.11829465429271298	0.025101177	CD4 T cell
0.35488396287813895	0.15523545	CD4 T cell
0.5914732714635649	0.41928846	CD4 T cell
0.8280625800489908	0.60477597	CD4 T cell
1.0646518886344167	0.754268	CD4 T cell
1.3012411972198428	0.87165135	CD4 T cell
1.5378305058052688	0.9410082	CD4 T cell
1.7744198143906946	0.97313464	CD4 T cell
2.0110091229761204	1.0	CD4 T cell
0.08765031022282964	0.023343757	CD4 T cell
0.2629509306684889	0.14786005	CD4 T cell
0.4382515511141482	0.36760363	CD4 T cell
0.6135521715598075	0.5133727	CD4 T cell
0.7888527920054668	0.6559679	CD4 T cell
0.9641534124511261	0.732109	CD4 T cell
1.1394540328967853	0.8176462	CD4 T cell
1.3147546533424446	0.90351504	CD4 T cell
1.4900552737881039	1.0	CD4 T cell
0.10811257781402005	0.011371096	CD4 T cell
0.3243377334420601	0.11354724	CD4 T cell
0.5405628890701002	0.33700022	CD4 T cell
0.7567880446981403	0.5922187	CD4 T cell
0.9730132003261804	0.83742917	CD4 T cell
1.1892383559542206	0.92416245	CD4 T cell
1.4054635115822607	0.9736028	CD4 T cell
1.6216886672103006	0.9918487	CD4 T cell
1.8379138228383407	1.0	CD4 T cell
0.10546007230104139	0.0	CD4 T cell
0.3163802169031242	0.005031106	CD4 T cell
0.527300361505207	0.10365827	CD4 T cell
0.7382205061072897	0.35144085	CD4 T cell
0.9491406507093725	0.6489559	CD4 T cell
1.1600607953114552	0.8413556	CD4 T cell
1.370980939913538	0.9420045	CD4 T cell
1.581901084515621	0.9778966	CD4 T cell
1.7928212291177037	1.0	CD4 T cell
0.06087482245404647	0.0020082777	CD4 T cell
0.18262446736213941	0.01608838	CD4 T cell
0.30437411227023237	0.069138736	CD4 T cell
0.4261237571783253	0.15961647	CD4 T cell
0.5478734020864182	0.31162927	CD4 T cell
0.6696230469945111	0.4897134	CD4 T cell
0.7913726919026041	0.676195	CD4 T cell
0.913122336810697	0.8561368	CD4 T cell
1.03487198171879	1.0	CD4 T cell
0.07880619485281408	0.0026925015	CD4 T cell
0.23641858455844222	0.02400911	CD4 T cell
0.39403097426407035	0.076643296	CD4 T cell
0.5516433639696985	0.18251175	CD4 T cell
0.7092557536753267	0.3814601	CD4 T cell
0.8668681433809549	0.6225012	CD4 T cell
1.024480533086583	0.83878005	CD4 T cell
1.1820929227922112	0.95590997	CD4 T cell
1.3397053124978393	1.0	CD4 T cell
0.1506015366419225	0.008777002	CD4 T cell
0.4518046099257675	0.07050728	CD4 T cell
0.7530076832096125	0.3345733	CD4 T cell
1.0542107564934575	0.6026562	CD4 T cell
1.3554138297773026	0.7524866	CD4 T cell
1.6566169030611475	0.8267094	CD4 T cell
1.9578199763449926	0.8883351	CD4 T cell
2.2590230496288375	0.9467696	CD4 T cell
2.5602261229126824	1.0	CD4 T cell
0.05288992610978074	0.0050361212	CD4 T cell
0.1586697783293422	0.046324704	CD4 T cell
0.2644496305489037	0.12073389	CD4 T cell
0.3702294827684651	0.1930266	CD4 T cell
0.4760093349880266	0.31413794	CD4 T cell
0.5817891872075881	0.4892329	CD4 T cell
0.6875690394271495	0.6926218	CD4 T cell
0.793348891646711	0.8691665	CD4 T cell
0.8991287438662725	1.0	CD4 T cell
0.12068971272175343	0.0	CD4 T cell
0.3620691381652603	0.018711988	CD4 T cell
0.6034485636087672	0.11905567	CD4 T cell
0.8448279890522741	0.3119233	CD4 T cell
1.086207414495781	0.5723711	CD4 T cell
1.3275868399392878	0.752185	CD4 T cell
1.5689662653827947	0.8537478	CD4 T cell
1.8103456908263014	0.9336679	CD4 T cell
2.0517251162698082	1.0	CD4 T cell
0.10155275842722691	0.0050739995	CD4 T cell
0.3046582752816807	0.03699081	CD4 T cell
0.5077637921361345	0.14295696	CD4 T cell
0.7108693089905884	0.3382346	CD4 T cell
0.9139748258450422	0.5568039	CD4 T cell
1.117080342699496	0.72842884	CD4 T cell
1.32018585955395	0.8589883	CD4 T cell
1.5232913764084037	0.94679743	CD4 T cell
1.7263968932628575	1.0	CD4 T cell
0.14426580185919483	0.025701042	CD4 T cell
0.43279740557758445	0.18995652	CD4 T cell
0.7213290092959741	0.46070722	CD4 T cell
1.0098606130143637	0.66051453	CD4 T cell
1.2983922167327533	0.81374955	CD4 T cell
1.5869238204511429	0.8780128	CD4 T cell
1.8754554241695325	0.9219199	CD4 T cell
2.1639870278879223	0.9623137	CD4 T cell
2.4525186316063117	1.0	CD4 T cell
0.06159291403297969	0.0	CD4 T cell
0.18477874209893907	0.0017484151	CD4 T cell
0.3079645701648984	0.022214873	CD4 T cell
0.4311503982308578	0.055961605	CD4 T cell
0.5543362262968172	0.13333821	CD4 T cell
0.6775220543627766	0.28276104	CD4 T cell
0.8007078824287359	0.48788553	CD4 T cell
0.9238937104946954	0.7711068	CD4 T cell
1.0470795385606548	1.0	CD4 T cell
0.06679839361666413	0.007960449	CD4 T cell
0.2003951808499924	0.0717597	CD4 T cell
0.33399196808332066	0.23340286	CD4 T cell
0.4675887553166489	0.45374048	CD4 T cell
0.6011855425499771	0.64513046	CD4 T cell
0.7347823297833054	0.73008585	CD4 T cell
0.8683791170166336	0.7760105	CD4 T cell
1.0019759042499619	0.8742849	CD4 T cell
1.1355726914832902	1.0	CD4 T cell
0.06843020862815957	0.0	CD4 T cell
0.20529062588447874	6.0081933e-05	CD4 T cell
0.34215104314079786	0.0032276383	CD4 T cell
0.47901146039711706	0.038198523	CD4 T cell
0.6158718776534362	0.1575723	CD4 T cell
0.7527322949097554	0.37916574	CD4 T cell
0.8895927121660745	0.6542648	CD4 T cell
1.0264531294223938	0.87409395	CD4 T cell
1.1633135466787128	1.0	CD4 T cell
0.05719153362667528	0.0	CD4 T cell
0.17157460088002582	0.0	CD4 T cell
0.28595766813337636	0.00070936413	CD4 T cell
0.40034073538672693	0.014633819	CD4 T cell
0.5147238026400774	0.09191888	CD4 T cell
0.629106869893428	0.26786298	CD4 T cell
0.7434899371467786	0.54663783	CD4 T cell
0.8578730044001291	0.8215447	CD4 T cell
0.9722560716534797	1.0	CD4 T cell
0.10552417510933063	0.013816624	CD4 T cell
0.31657252532799185	0.064140625	CD4 T cell
0.527620875546653	0.14062853	CD4 T cell
0.7386692257653144	0.24718201	CD4 T cell
0.9497175759839755	0.41541484	CD4 T cell
1.1607659262026369	0.5766303	CD4 T cell
1.3718142764212982	0.724189	CD4 T cell
1.5828626266399592	0.8619547	CD4 T cell
1.7939109768586206	1.0	CD4 T cell
0.07278168008616838	0.02694726	CD4 T cell
0.21834504025850512	0.120893665	CD4 T cell
0.3639084004308419	0.28539968	CD4 T cell
0.5094717606031787	0.3937513	CD4 T cell
0.6550351207755154	0.49009725	CD4 T cell
0.8005984809478521	0.5836607	CD4 T cell
0.9461618411201889	0.7246494	CD4 T cell
1.0917252012925256	0.88140285	CD4 T cell
1.2372885614648623	1.0	CD4 T cell
0.08072818085435714	0.0	CD4 T cell
0.2421845425630714	0.0	CD4 T cell
0.40364090427178567	0.0015009583	CD4 T cell
0.5650972659804999	0.022199133	CD4 T cell
0.7265536276892142	0.26692122	CD4 T cell
0.8880099893979284	0.6322365	CD4 T cell
1.0494663511066427	0.8797817	CD4 T cell
1.210922712815357	0.9503467	CD4 T cell
1.3723790745240712	1.0	CD4 T cell
0.0810633817129782	0.00024203942	CD4 T cell
0.24319014513893458	0.02667597	CD4 T cell
0.40531690856489094	0.12763177	CD4 T cell
0.5674436719908473	0.29235047	CD4 T cell
0.7295704354168038	0.49712437	CD4 T cell
0.8916971988427601	0.7012235	CD4 T cell
1.0538239622687164	0.8633835	CD4 T cell
1.2159507256946729	0.95073843	CD4 T cell
1.3780774891206293	1.0	CD4 T cell
0.11090924071970597	0.0	CD4 T cell
0.3327277221591179	0.009075387	CD4 T cell
0.5545462035985298	0.14766039	CD4 T cell
0.7763646850379418	0.4121145	CD4 T cell
0.9981831664773537	0.6697669	CD4 T cell
1.2200016479167657	0.786902	CD4 T cell
1.4418201293561774	0.86750406	CD4 T cell
1.6636386107955894	0.9408499	CD4 T cell
1.8854570922350014	1.0	CD4 T cell
0.09810693076866005	0.0	CD4 T cell
0.29432079230598013	0.0	CD4 T cell
0.4905346538433002	0.01118555	CD4 T cell
0.6867485153806203	0.06689316	CD4 T cell
0.8829623769179403	0.2276806	CD4 T cell
1.0791762384552603	0.45981613	CD4 T cell
1.2753900999925805	0.6874546	CD4 T cell
1.4716039615299006	0.86418915	CD4 T cell
1.6678178230672207	1.0	CD4 T cell
0.1202889110725001	0.0025579473	CD4 T cell
0.3608667332175003	0.040713698	CD4 T cell
0.6014445553625005	0.3101015	CD4 T cell
0.8420223775075008	0.6226789	CD4 T cell
1.082600199652501	0.83257306	CD4 T cell
1.323178021797501	0.8989929	CD4 T cell
1.5637558439425014	0.93275595	CD4 T cell
1.8043336660875016	0.9642615	CD4 T cell
2.044911488232502	1.0	CD4 T cell
0.06250406455602829	0.030169258	CD4 T cell
0.18751219366808486	0.15749246	CD4 T cell
0.3125203227801414	0.3316489	CD4 T cell
0.43752845189219797	0.47006094	CD4 T cell
0.5625365810042545	0.58906066	CD4 T cell
0.6875447101163111	0.70434076	CD4 T cell
0.8125528392283677	0.8250142	CD4 T cell
0.9375609683404242	0.92277944	CD4 T cell
1.0625690974524808	1.0	CD4 T cell
0.09064483441422093	0.00095141336	CD4 T cell
0.2719345032426628	0.0058956174	CD4 T cell
0.45322417207110466	0.0428364	CD4 T cell
0.6345138408995465	0.17274597	CD4 T cell
0.8158035097279884	0.39491355	CD4 T cell
0.9970931785564302	0.64536697	CD4 T cell
1.178382847384872	0.8449317	CD4 T cell
1.359672516213314	0.9426031	CD4 T cell
1.5409621850417559	1.0	CD4 T cell
0.13107277824462082	0.006461068	CD4 T cell
0.3932183347338625	0.09276307	CD4 T cell
0.6553638912231041	0.34948465	CD4 T cell
0.9175094477123458	0.64671606	CD4 T cell
1.1796550042015874	0.8544583	CD4 T cell
1.441800560690829	0.922432	CD4 T cell
1.7039461171800707	0.9585788	CD4 T cell
1.9660916736693124	0.9806154	CD4 T cell
2.228237230158554	1.0	CD4 T cell
0.06330744346182636	0.00019791257	CD4 T cell
0.18992233038547907	0.028153598	CD4 T cell
0.31653721730913176	0.13584693	CD4 T cell
0.4431521042327845	0.3170502	CD4 T cell
0.5697669911564373	0.54532033	CD4 T cell
0.6963818780800899	0.71111083	CD4 T cell
0.8229967650037426	0.830972	CD4 T cell
0.9496116519273954	0.93565375	CD4 T cell
1.0762265388510481	1.0	CD4 T cell
0.09405725891355549	0.0	CD4 T cell
0.28217177674066646	0.005466065	CD4 T cell
0.47028629456777743	0.07369723	CD4 T cell
0.6584008123948885	0.24068873	CD4 T cell
0.8465153302219994	0.5052544	CD4 T cell
1.0346298480491103	0.73116624	CD4 T cell
1.2227443658762214	0.8751899	CD4 T cell
1.4108588837033325	0.9482331	CD4 T cell
1.5989734015304433	1.0	CD4 T cell
0.08923785248950031	0.02072349	CD4 T cell
0.26771355746850095	0.12111372	CD4 T cell
0.44618926244750157	0.31733114	CD4 T cell
0.6246649674265022	0.5135048	CD4 T cell
0.8031406724055028	0.7237062	CD4 T cell
0.9816163773845035	0.8454711	CD4 T cell
1.1600920823635041	0.9268481	CD4 T cell
1.3385677873425046	0.9710555	CD4 T cell
1.5170434923215053	1.0	CD4 T cell
0.20380891941967746	0.0705424	CD4 T cell
0.6114267582590324	0.35666126	CD4 T cell
1.0190445970983872	0.65145737	CD4 T cell
1.4266624359377422	0.75371	CD4 T cell
1.8342802747770972	0.83640033	CD4 T cell
2.241898113616452	0.90668297	CD4 T cell
2.6495159524558067	0.95540076	CD4 T cell
3.0571337912951617	0.9827643	CD4 T cell
3.4647516301345167	1.0	CD4 T cell
0.05394691473280437	0.001833178	CD4 T cell
0.16184074419841313	0.012981493	CD4 T cell
0.26973457366402187	0.037113734	CD4 T cell
0.37762840312963064	0.10356566	CD4 T cell
0.48552223259523936	0.25351834	CD4 T cell
0.5934160620608481	0.47085845	CD4 T cell
0.7013098915264568	0.70269704	CD4 T cell
0.8092037209920656	0.888625	CD4 T cell
0.9170975504576744	1.0	CD4 T cell
0.060276581914220195	0.0	CD4 T cell
0.18082974574266059	0.0	CD4 T cell
0.301382909571101	0.0	CD4 T cell
0.42193607339954137	0.005927724	CD4 T cell
0.5424892372279818	0.11467446	CD4 T cell
0.6630424010564222	0.377065	CD4 T cell
0.7835955648848626	0.6867264	CD4 T cell
0.904148728713303	0.91087973	CD4 T cell
1.0247018925417433	1.0	CD4 T cell
0.07220749407817512	0.0013633812	CD4 T cell
0.21662248223452535	0.034540497	CD4 T cell
0.3610374703908756	0.10639355	CD4 T cell
0.5054524585472258	0.23244534	CD4 T cell
0.649867446703576	0.44420624	CD4 T cell
0.7942824348599262	0.65213996	CD4 T cell
0.9386974230162765	0.8379946	CD4 T cell
1.0831124111726267	0.94253814	CD4 T cell
1.2275273993289768	1.0	CD4 T cell
0.08829232619734367	0.0036748778	CD4 T cell
0.264876978592031	0.021858227	CD4 T cell
0.44146163098671837	0.08054253	CD4 T cell
0.6180462833814058	0.24652213	CD4 T cell
0.7946309357760931	0.47625574	CD4 T cell
0.9712155881707805	0.6990028	CD4 T cell
1.1478002405654677	0.8897636	CD4 T cell
1.3243848929601552	0.97749835	CD4 T cell
1.5009695453548424	1.0	CD4 T cell
0.08287465778645622	0.0	CD4 T cell
0.24862397335936867	0.0	CD4 T cell
0.4143732889322811	0.016352843	CD4 T cell
0.5801226045051935	0.08954484	CD4 T cell
0.745871920078106	0.3411164	CD4 T cell
0.9116212356510184	0.5931558	CD4 T cell
1.0773705512239309	0.7866539	CD4 T cell
1.2431198667968433	0.90815556	CD4 T cell
1.4088691823697557	1.0	CD4 T cell
0.0661965798071821	0.0177462	CD4 T cell
0.1985897394215463	0.0636982	CD4 T cell
0.33098289903591055	0.12094613	CD4 T cell
0.46337605865027476	0.16039996	CD4 T cell
0.595769218264639	0.24325	CD4 T cell
0.7281623778790032	0.41201916	CD4 T cell
0.8605555374933674	0.65278864	CD4 T cell
0.9929486971077316	0.8746059	CD4 T cell
1.1253418567220959	1.0	CD4 T cell
0.15350392138592356	0.048430916	CD4 T cell
0.4605117641577707	0.26191851	CD4 T cell
0.7675196069296178	0.5200252	CD4 T cell
1.074527449701465	0.6824131	CD4 T cell
1.381535292473312	0.84678614	CD4 T cell
1.6885431352451592	0.9093611	CD4 T cell
1.9955509780170062	0.9505651	CD4 T cell
2.302558820788853	0.9804453	CD4 T cell
2.6095666635607007	1.0	CD4 T cell
0.09744209120755036	0.0007893398	CD4 T cell
0.29232627362265107	0.020431083	CD4 T cell
0.4872104560377518	0.108584054	CD4 T cell
0.6820946384528526	0.29249942	CD4 T cell
0.8769788208679533	0.54380524	CD4 T cell
1.071863003283054	0.74925005	CD4 T cell
1.2667471856981547	0.8914543	CD4 T cell
1.4616313681132556	0.95794857	CD4 T cell
1.6565155505283562	1.0	CD4 T cell
0.08087246777039622	0.014007809	CD4 T cell
0.24261740331118867	0.067666076	CD4 T cell
0.4043623388519811	0.14020117	CD4 T cell
0.5661072743927735	0.2313263	CD4 T cell
0.727852209933566	0.3579167	CD4 T cell
0.8895971454743584	0.5277105	CD4 T cell
1.0513420810151508	0.69031274	CD4 T cell
1.2130870165559433	0.84954154	CD4 T cell
1.3748319520967358	1.0	CD4 T cell
0.15664454506050096	0.006478276	CD4 T cell
0.46993363518150294	0.06677078	CD4 T cell
0.7832227253025048	0.2980824	CD4 T cell
1.0965118154235067	0.5788698	CD4 T cell
1.4098009055445087	0.81688386	CD4 T cell
1.7230899956655106	0.9087279	CD4 T cell
2.0363790857865127	0.95199513	CD4 T cell
2.3496681759075146	0.9780988	CD4 T cell
2.6629572660285166	1.0	CD4 T cell
0.0777333025437371	0.0	CD4 T cell
0.23319990763121132	0.0	CD4 T cell
0.3886665127186855	0.012219213	CD4 T cell
0.5441331178061597	0.07770574	CD4 T cell
0.6995997228936339	0.18939832	CD4 T cell
0.8550663279811082	0.3058785	CD4 T cell
1.0105329330685824	0.49974045	CD4 T cell
1.1659995381560566	0.7293431	CD4 T cell
1.3214661432435308	1.0	CD4 T cell
0.07698347665954544	0.0	CD4 T cell
0.23095042997863635	0.0	CD4 T cell
0.38491738329772723	0.0070693176	CD4 T cell
0.5388843366168181	0.11057662	CD4 T cell
0.692851289935909	0.40531027	CD4 T cell
0.8468182432549999	0.6722801	CD4 T cell
1.0007851965740908	0.9025842	CD4 T cell
1.1547521498931816	0.97628444	CD4 T cell
1.3087191032122727	1.0	CD4 T cell
0.07679617706530674	0.0016692536	CD4 T cell
0.2303885311959202	0.017611723	CD4 T cell
0.3839808853265337	0.11351952	CD4 T cell
0.5375732394571472	0.29028073	CD4 T cell
0.6911655935877606	0.5383621	CD4 T cell
0.8447579477183741	0.7403073	CD4 T cell
0.9983503018489875	0.8980959	CD4 T cell
1.151942655979601	0.97385633	CD4 T cell
1.3055350101102146	1.0	CD4 T cell
0.09548255031479184	0.011323584	CD4 T cell
0.2864476509443755	0.07220661	CD4 T cell
0.47741275157395924	0.18961987	CD4 T cell
0.668377852203543	0.34440488	CD4 T cell
0.8593429528331267	0.57065976	CD4 T cell
1.0503080534627103	0.7801462	CD4 T cell
1.241273154092294	0.89973277	CD4 T cell
1.4322382547218777	0.96214926	CD4 T cell
1.6232033553514613	1.0	CD4 T cell
0.09029404620016201	0.0	CD4 T cell
0.27088213860048604	0.020300314	CD4 T cell
0.4514702310008101	0.11302816	CD4 T cell
0.6320583234011341	0.28536832	CD4 T cell
0.8126464158014581	0.54611444	CD4 T cell
0.993234508201782	0.7555641	CD4 T cell
1.1738226006021062	0.89959	CD4 T cell
1.3544106930024302	0.970552	CD4 T cell
1.5349987854027543	1.0	CD4 T cell
0.10928802734035047	0.0055116997	CD4 T cell
0.3278640820210514	0.046568934	CD4 T cell
0.5464401367017523	0.18966353	CD4 T cell
0.7650161913824532	0.4253874	CD4 T cell
0.9835922460631542	0.6788489	CD4 T cell
1.202168300743855	0.8344531	CD4 T cell
1.420744355424556	0.93738925	CD4 T cell
1.639320410105257	0.9792982	CD4 T cell
1.857896464785958	1.0	CD4 T cell
0.07234280206795039	0.0	CD4 T cell
0.21702840620385117	4.4106073e-05	CD4 T cell
0.361714010339752	0.013643539	CD4 T cell
0.5063996144756527	0.08765127	CD4 T cell
0.6510852186115536	0.27850294	CD4 T cell
0.7957708227474543	0.54071015	CD4 T cell
0.9404564268833551	0.7836384	CD4 T cell
1.0851420310192559	0.9424905	CD4 T cell
1.2298276351551567	1.0	CD4 T cell
0.07498451254767893	0.0	CD4 T cell
0.2249535376430368	0.002480179	CD4 T cell
0.3749225627383947	0.043725114	CD4 T cell
0.5248915878337526	0.16348016	CD4 T cell
0.6748606129291104	0.40126854	CD4 T cell
0.8248296380244683	0.6366514	CD4 T cell
0.9747986631198261	0.82950306	CD4 T cell
1.124767688215184	0.93799037	CD4 T cell
1.2747367133105418	1.0	CD4 T cell
0.06743726730684016	0.012795487	CD4 T cell
0.20231180192052048	0.06553576	CD4 T cell
0.33718633653420077	0.18895511	CD4 T cell
0.4720608711478811	0.34354246	CD4 T cell
0.6069354057615615	0.5434432	CD4 T cell
0.7418099403752417	0.7228021	CD4 T cell
0.8766844749889221	0.8711266	CD4 T cell
1.0115590096026024	0.9613131	CD4 T cell
1.1464335442162827	1.0	CD4 T cell
0.0772163082572677	0.0	CD4 T cell
0.23164892477180313	0.02302485	CD4 T cell
0.38608154128633854	0.109579384	CD4 T cell
0.540514157800874	0.29693988	CD4 T cell
0.6949467743154094	0.5543165	CD4 T cell
0.8493793908299448	0.7829296	CD4 T cell
1.0038120073444803	0.9117937	CD4 T cell
1.1582446238590156	0.9657235	CD4 T cell
1.3126772403735512	1.0	CD4 T cell
0.09483478644184236	0.0031046616	CD4 T cell
0.2845043593255271	0.026860196	CD4 T cell
0.47417393220921183	0.084202275	CD4 T cell
0.6638435050928966	0.21137811	CD4 T cell
0.8535130779765813	0.3993488	CD4 T cell
1.043182650860266	0.6028828	CD4 T cell
1.2328522237439508	0.7996215	CD4 T cell
1.4225217966276353	0.9247639	CD4 T cell
1.6121913695113201	1.0	CD4 T cell
0.09756402564747671	0.014304378	CD4 T cell
0.29269207694243016	0.112603754	CD4 T cell
0.4878201282373836	0.35138574	CD4 T cell
0.682948179532337	0.5706483	CD4 T cell
0.8780762308272904	0.7532212	CD4 T cell
1.0732042821222438	0.86370677	CD4 T cell
1.2683323334171972	0.92468935	CD4 T cell
1.4634603847121508	0.9672496	CD4 T cell
1.6585884360071041	1.0	CD4 T cell
0.05453607389531497	0.0	CD4 T cell
0.1636082216859449	0.0	CD4 T cell
0.27268036947657487	0.005756661	CD4 T cell
0.38175251726720477	0.06117308	CD4 T cell
0.49082466505783473	0.23136255	CD4 T cell
0.5998968128484646	0.45993745	CD4 T cell
0.7089689606390946	0.6474802	CD4 T cell
0.8180411084297246	0.8273469	CD4 T cell
0.9271132562203545	1.0	CD4 T cell
0.07557043616296057	0.0054200105	CD4 T cell
0.2267113084888817	0.04069763	CD4 T cell
0.3778521808148029	0.19574301	CD4 T cell
0.528993053140724	0.40763757	CD4 T cell
0.6801339254666452	0.60691845	CD4 T cell
0.8312747977925663	0.7382877	CD4 T cell
0.9824156701184874	0.8461788	CD4 T cell
1.1335565424444085	0.9357026	CD4 T cell
1.2846974147703298	1.0	CD4 T cell
0.07808546093034932	0.0055045676	CD4 T cell
0.23425638279104796	0.03727215	CD4 T cell
0.3904273046517466	0.13352825	CD4 T cell
0.5465982265124453	0.2777069	CD4 T cell
0.7027691483731439	0.49085858	CD4 T cell
0.8589400702338424	0.7006798	CD4 T cell
1.0151109920945411	0.8756794	CD4 T cell
1.1712819139552397	0.9658877	CD4 T cell
1.3274528358159383	1.0	CD4 T cell
0.1393437868371326	0.020678103	CD4 T cell
0.41803136051139783	0.20689656	CD4 T cell
0.696718934185663	0.46315917	CD4 T cell
0.9754065078599282	0.6577858	CD4 T cell
1.2540940815341934	0.8369234	CD4 T cell
1.5327816552084588	0.9197963	CD4 T cell
1.8114692288827239	0.964408	CD4 T cell
2.090156802556989	0.9872283	CD4 T cell
2.3688443762312543	1.0	CD4 T cell
0.12490034603881385	0.015135437	CD4 T cell
0.37470103811644156	0.120695494	CD4 T cell
0.6245017301940693	0.37841535	CD4 T cell
0.874302422271697	0.6077712	CD4 T cell
1.1241031143493248	0.809096	CD4 T cell
1.3739038064269524	0.8937625	CD4 T cell
1.62370449850458	0.95034504	CD4 T cell
1.8735051905822078	0.9818317	CD4 T cell
2.1233058826598357	1.0	CD4 T cell
0.10853974575074662	0.044324595	CD4 T cell
0.3256192372522399	0.23096034	CD4 T cell
0.5426987287537332	0.49470794	CD4 T cell
0.7597782202552265	0.6915338	CD4 T cell
0.9768577117567196	0.8470609	CD4 T cell
1.193937203258213	0.9167946	CD4 T cell
1.4110166947597063	0.96196586	CD4 T cell
1.6280961862611993	0.9855633	CD4 T cell
1.8451756777626926	1.0	CD4 T cell
0.08901078705383765	0.0	CD4 T cell
0.26703236116151297	0.0083201025	CD4 T cell
0.44505393526918824	0.09025117	CD4 T cell
0.6230755093768635	0.2890195	CD4 T cell
0.8010970834845388	0.54033154	CD4 T cell
0.9791186575922142	0.7504774	CD4 T cell
1.1571402316998893	0.90431595	CD4 T cell
1.3351618058075647	0.97465	CD4 T cell
1.51318337991524	1.0	CD4 T cell
0.10919974210525384	0.0	CD4 T cell
0.3275992263157615	0.0036220632	CD4 T cell
0.5459987105262692	0.057224445	CD4 T cell
0.7643981947367768	0.2488596	CD4 T cell
0.9827976789472845	0.5781638	CD4 T cell
1.2011971631577922	0.81585467	CD4 T cell
1.4195966473683	0.9271245	CD4 T cell
1.6379961315788076	0.9731358	CD4 T cell
1.8563956157893153	1.0	CD4 T cell
0.09601808836851498	0.012219879	CD4 T cell
0.28805426510554494	0.061434284	CD4 T cell
0.4800904418425749	0.18683417	CD4 T cell
0.6721266185796049	0.3719368	CD4 T cell
0.8641627953166349	0.6805444	CD4 T cell
1.0561989720536649	0.896581	CD4 T cell
1.2482351487906946	0.9854636	CD4 T cell
1.4402713255277246	0.99636155	CD4 T cell
1.6323075022647546	1.0	CD4 T cell
0.16605328269167668	0.07596555	CD4 T cell
0.49815984807503005	0.3367038	CD4 T cell
0.8302664134583835	0.6526758	CD4 T cell
1.1623729788417367	0.80323267	CD4 T cell
1.4944795442250902	0.9100334	CD4 T cell
1.8265861096084435	0.95448256	CD4 T cell
2.158692674991797	0.9798677	CD4 T cell
2.4907992403751504	0.9950776	CD4 T cell
2.8229058057585035	1.0	CD4 T cell
0.11935225051752553	0.0065654647	CD4 T cell
0.3580567515525766	0.09798935	CD4 T cell
0.5967612525876276	0.31446537	CD4 T cell
0.8354657536226787	0.57285386	CD4 T cell
1.0741702546577296	0.78872335	CD4 T cell
1.3128747556927807	0.8954235	CD4 T cell
1.551579256727832	0.95149803	CD4 T cell
1.790283757762883	0.978573	CD4 T cell
2.0289882587979338	1.0	CD4 T cell
0.10541261851902638	0.012100131	CD4 T cell
0.3162378555570791	0.09550058	CD4 T cell
0.5270630925951318	0.27994147	CD4 T cell
0.7378883296331846	0.48183787	CD4 T cell
0.9487135666712374	0.673698	CD4 T cell
1.1595388037092902	0.7997579	CD4 T cell
1.370364040747343	0.8995871	CD4 T cell
1.5811892777853958	0.9632707	CD4 T cell
1.7920145148234483	1.0	CD4 T cell
0.11365661065541564	0.0	CD4 T cell
0.3409698319662469	0.012590078	CD4 T cell
0.5682830532770782	0.13444471	CD4 T cell
0.7955962745879095	0.36812302	CD4 T cell
1.0229094958987408	0.6323042	CD4 T cell
1.2502227172095721	0.7928856	CD4 T cell
1.4775359385204032	0.8923167	CD4 T cell
1.7048491598312345	0.9552547	CD4 T cell
1.9321623811420658	1.0	CD4 T cell
0.0745638296563621	0.005150173	CD4 T cell
0.2236914889690863	0.081065476	CD4 T cell
0.3728191482818105	0.27271664	CD4 T cell
0.5219468075945347	0.508145	CD4 T cell
0.6710744669072589	0.71989536	CD4 T cell
0.8202021262199831	0.83434784	CD4 T cell
0.9693297855327073	0.9166293	CD4 T cell
1.1184574448454316	0.97476125	CD4 T cell
1.2675851041581558	1.0	CD4 T cell
0.0635760034685669	0.01573479	CD4 T cell
0.1907280104057007	0.076541536	CD4 T cell
0.3178800173428345	0.18384711	CD4 T cell
0.4450320242799683	0.3155383	CD4 T cell
0.5721840312171022	0.49371707	CD4 T cell
0.699336038154236	0.6784711	CD4 T cell
0.8264880450913697	0.8346423	CD4 T cell
0.9536400520285035	0.9514458	CD4 T cell
1.0807920589656372	1.0	CD4 T cell
0.10919974210525384	0.0	CD4 T cell
0.3275992263157615	0.0036220625	CD4 T cell
0.5459987105262692	0.05722444	CD4 T cell
0.7643981947367768	0.2488596	CD4 T cell
0.9827976789472845	0.5781638	CD4 T cell
1.2011971631577922	0.81585467	CD4 T cell
1.4195966473683	0.9271245	CD4 T cell
1.6379961315788076	0.97313577	CD4 T cell
1.8563956157893153	1.0	CD4 T cell
0.07216578993479604	0.0	CD4 T cell
0.2164973698043881	0.0	CD4 T cell
0.36082894967398016	0.03232217	CD4 T cell
0.5051605295435723	0.11924968	CD4 T cell
0.6494921094131643	0.32947683	CD4 T cell
0.7938236892827564	0.5798533	CD4 T cell
0.9381552691523485	0.8260564	CD4 T cell
1.0824868490219406	0.9560789	CD4 T cell
1.2268184288915327	1.0	CD4 T cell
0.10151307903883133	0.0013822097	CD4 T cell
0.304539237116494	0.042670693	CD4 T cell
0.5075653951941567	0.20995393	CD4 T cell
0.7105915532718193	0.4751848	CD4 T cell
0.913617711349482	0.75088483	CD4 T cell
1.1166438694271448	0.8881089	CD4 T cell
1.3196700275048074	0.95963746	CD4 T cell
1.52269618558247	0.984523	CD4 T cell
1.7257223436601328	1.0	CD4 T cell
0.10222708249064254	0.015179305	CD4 T cell
0.3066812474719276	0.10068905	CD4 T cell
0.5111354124532127	0.28903878	CD4 T cell
0.7155895774344978	0.48127335	CD4 T cell
0.9200437424157828	0.6891348	CD4 T cell
1.124497907397068	0.80300546	CD4 T cell
1.328952072378353	0.89340293	CD4 T cell
1.533406237359638	0.95476586	CD4 T cell
1.7378604023409232	1.0	CD4 T cell
0.09740720534412349	0.004450811	CD4 T cell
0.29222161603237046	0.038774177	CD4 T cell
0.48703602672061747	0.11391025	CD4 T cell
0.6818504374088644	0.23350523	CD4 T cell
0.8766648480971114	0.45881718	CD4 T cell
1.0714792587853583	0.67926747	CD4 T cell
1.2662936694736053	0.84458447	CD4 T cell
1.4611080801618523	0.9466366	CD4 T cell
1.6559224908500993	1.0	CD4 T cell
0.099697240901753	0.0029201065	CD4 T cell
0.29909172270525897	0.029037774	CD4 T cell
0.49848620450876496	0.15426037	CD4 T cell
0.697880686312271	0.34782866	CD4 T cell
0.8972751681157769	0.5794215	CD4 T cell
1.096669649919283	0.7702793	CD4 T cell
1.296064131722789	0.88180614	CD4 T cell
1.4954586135262948	0.9507681	CD4 T cell
1.6948530953298009	1.0	CD4 T cell
0.11218072400909662	0.027051376	CD4 T cell
0.33654217202728987	0.17966793	CD4 T cell
0.5609036200454831	0.43819186	CD4 T cell
0.7852650680636764	0.6256076	CD4 T cell
1.0096265160818696	0.8310727	CD4 T cell
1.2339879641000628	0.9186988	CD4 T cell
1.458349412118256	0.9613626	CD4 T cell
1.6827108601364493	0.9823488	CD4 T cell
1.9070723081546426	1.0	CD4 T cell
0.06964926812127992	0.008511794	CD4 T cell
0.20894780436383975	0.051906962	CD4 T cell
0.3482463406063996	0.12796663	CD4 T cell
0.48754487684895936	0.22374476	CD4 T cell
0.6268434130915193	0.36194357	CD4 T cell
0.7661419493340791	0.5389877	CD4 T cell
0.9054404855766388	0.72904545	CD4 T cell
1.0447390218191988	0.8853724	CD4 T cell
1.1840375580617586	1.0	CD4 T cell
0.11266252150210106	0.0018780043	CD4 T cell
0.3379875645063032	0.0323829	CD4 T cell
0.5633126075105053	0.15080059	CD4 T cell
0.7886376505147074	0.37968445	CD4 T cell
1.0139626935189094	0.6533333	CD4 T cell
1.2392877365231116	0.838262	CD4 T cell
1.4646127795273136	0.92971253	CD4 T cell
1.6899378225315158	0.969334	CD4 T cell
1.915262865535718	1.0	CD4 T cell
0.09026382587067289	0.0	CD4 T cell
0.27079147761201866	0.0023584159	CD4 T cell
0.45131912935336443	0.03091345	CD4 T cell
0.6318467810947103	0.14516129	CD4 T cell
0.812374432836056	0.31570607	CD4 T cell
0.9929020845774018	0.48990566	CD4 T cell
1.1734297363187476	0.6569385	CD4 T cell
1.3539573880600935	0.81631655	CD4 T cell
1.5344850398014391	1.0	CD4 T cell
0.09580442658376949	0.00298551	CD4 T cell
0.2874132797513085	0.039901845	CD4 T cell
0.47902213291884743	0.16498403	CD4 T cell
0.6706309860863864	0.34924275	CD4 T cell
0.8622398392539253	0.567758	CD4 T cell
1.0538486924214643	0.73695785	CD4 T cell
1.2454575455890033	0.8652847	CD4 T cell
1.4370663987565422	0.94924885	CD4 T cell
1.6286752519240812	1.0	CD4 T cell
0.08928437776279359	0.0	CD4 T cell
0.26785313328838073	0.008159721	CD4 T cell
0.44642188881396794	0.09932918	CD4 T cell
0.6249906443395551	0.2619678	CD4 T cell
0.8035593998651422	0.5358127	CD4 T cell
0.9821281553907294	0.74058706	CD4 T cell
1.1606969109163165	0.8919683	CD4 T cell
1.3392656664419038	0.9673992	CD4 T cell
1.5178344219674909	1.0	CD4 T cell
0.07272130085198082	0.0015355356	CD4 T cell
0.21816390255594245	0.011093942	CD4 T cell
0.3636065042599041	0.043845348	CD4 T cell
0.5090491059638658	0.12007247	CD4 T cell
0.6544917076678274	0.24943632	CD4 T cell
0.799934309371789	0.45489562	CD4 T cell
0.9453769110757506	0.6918835	CD4 T cell
1.0908195127797122	0.88829935	CD4 T cell
1.2362621144836738	1.0	CD4 T cell
0.053433003844349555	0.0	CD4 T cell
0.16029901153304865	0.0	CD4 T cell
0.26716501922174773	0.012599891	CD4 T cell
0.3740310269104469	0.05966896	CD4 T cell
0.48089703459914596	0.17687878	CD4 T cell
0.587763042287845	0.39197135	CD4 T cell
0.6946290499765442	0.6559739	CD4 T cell
0.8014950576652433	0.8678291	CD4 T cell
0.9083610653539423	1.0	CD4 T cell
0.09350380676032123	0.0039990456	CD4 T cell
0.2805114202809637	0.07086912	CD4 T cell
0.46751903380160614	0.23885736	CD4 T cell
0.6545266473222486	0.43728006	CD4 T cell
0.8415342608428911	0.6312136	CD4 T cell
1.0285418743635335	0.79120964	CD4 T cell
1.215549487884176	0.9020834	CD4 T cell
1.4025571014048186	0.9612769	CD4 T cell
1.589564714925461	1.0	CD4 T cell
0.09628861607612246	0.0	CD4 T cell
0.28886584822836736	0.0026687423	CD4 T cell
0.4814430803806123	0.04117303	CD4 T cell
0.6740203125328572	0.17992692	CD4 T cell
0.8665975446851021	0.3661581	CD4 T cell
1.059174776837347	0.5298422	CD4 T cell
1.251752008989592	0.71898484	CD4 T cell
1.444329241141837	0.87434757	CD4 T cell
1.6369064732940817	1.0	CD4 T cell
0.06419099013593424	0.0009235907	CD4 T cell
0.19257297040780272	0.00798864	CD4 T cell
0.32095495067967117	0.038655948	CD4 T cell
0.44933693095153965	0.107096545	CD4 T cell
0.5777189112234081	0.22398569	CD4 T cell
0.7061008914952766	0.4137802	CD4 T cell
0.8344828717671451	0.637639	CD4 T cell
0.9628648520390135	0.8472685	CD4 T cell
1.091246832310882	1.0	CD4 T cell
0.07015429682155493	0.0	CD4 T cell
0.21046289046466476	0.0	CD4 T cell
0.3507714841077746	0.00029782555	CD4 T cell
0.49108007775088447	0.043124393	CD4 T cell
0.6313886713939943	0.28175777	CD4 T cell
0.7716972650371041	0.5874225	CD4 T cell
0.912005858680214	0.8340431	CD4 T cell
1.0523144523233239	0.9499557	CD4 T cell
1.1926230459664338	1.0	CD4 T cell
0.09814758342314332	0.0061807935	CD4 T cell
0.29444275026943	0.054684743	CD4 T cell
0.4907379171157166	0.20132235	CD4 T cell
0.6870330839620034	0.40894303	CD4 T cell
0.8833282508082899	0.6800474	CD4 T cell
1.0796234176545767	0.8568854	CD4 T cell
1.2759185845008634	0.95484054	CD4 T cell
1.47221375134715	0.9881633	CD4 T cell
1.6685089181934365	1.0	CD4 T cell
0.0748899943220572	0.009457274	CD4 T cell
0.2246699829661716	0.06609093	CD4 T cell
0.374449971610286	0.19364783	CD4 T cell
0.5242299602544004	0.3946848	CD4 T cell
0.6740099488985148	0.6221637	CD4 T cell
0.8237899375426292	0.80058813	CD4 T cell
0.9735699261867437	0.9260378	CD4 T cell
1.123349914830858	0.978853	CD4 T cell
1.2731299034749723	1.0	CD4 T cell
0.08953089552582888	0.0017342021	CD4 T cell
0.26859268657748664	0.025025537	CD4 T cell
0.4476544776291444	0.07252749	CD4 T cell
0.6267162686808022	0.18130623	CD4 T cell
0.80577805973246	0.3815471	CD4 T cell
0.9848398507841177	0.5786353	CD4 T cell
1.1639016418357755	0.7732589	CD4 T cell
1.3429634328874331	0.905455	CD4 T cell
1.522025223939091	1.0	CD4 T cell
0.09952360265844011	0.0020476326	CD4 T cell
0.2985708079753203	0.0333192	CD4 T cell
0.4976180132922005	0.15041405	CD4 T cell
0.6966652186090807	0.3248741	CD4 T cell
0.895712423925961	0.5955493	CD4 T cell
1.0947596292428412	0.80771255	CD4 T cell
1.2938068345597213	0.93240523	CD4 T cell
1.4928540398766015	0.9784561	CD4 T cell
1.6919012451934818	1.0	CD4 T cell
0.07507674313271218	0.014680999	CD4 T cell
0.2252302293981365	0.07378716	CD4 T cell
0.3753837156635609	0.13447689	CD4 T cell
0.5255372019289852	0.23839594	CD4 T cell
0.6756906881944096	0.4271874	CD4 T cell
0.8258441744598339	0.6458134	CD4 T cell
0.9759976607252582	0.83646613	CD4 T cell
1.1261511469906826	0.94281363	CD4 T cell
1.276304633256107	1.0	CD4 T cell
0.12598911862130194	0.0	CD4 T cell
0.3779673558639058	0.051766455	CD4 T cell
0.6299455931065097	0.26033407	CD4 T cell
0.8819238303491136	0.5345162	CD4 T cell
1.1339020675917175	0.7419234	CD4 T cell
1.3858803048343213	0.85144085	CD4 T cell
1.6378585420769252	0.91896	CD4 T cell
1.889836779319529	0.96582276	CD4 T cell
2.141815016562133	1.0	CD4 T cell
0.09211284793688325	0.010504774	CD4 T cell
0.27633854381064976	0.054567266	CD4 T cell
0.46056423968441623	0.15209633	CD4 T cell
0.6447899355581828	0.23991911	CD4 T cell
0.8290156314319492	0.33632958	CD4 T cell
1.0132413273057157	0.45559356	CD4 T cell
1.1974670231794822	0.591631	CD4 T cell
1.3816927190532486	0.79763377	CD4 T cell
1.5659184149270151	1.0	CD4 T cell
0.05961492629093205	0.0	CD4 T cell
0.17884477887279615	0.0036478727	CD4 T cell
0.29807463145466023	0.025261601	CD4 T cell
0.4173044840365243	0.08957812	CD4 T cell
0.5365343366183885	0.25170237	CD4 T cell
0.6557641892002525	0.49227113	CD4 T cell
0.7749940417821166	0.70805305	CD4 T cell
0.8942238943639808	0.884333	CD4 T cell
1.013453746945845	1.0	CD4 T cell
0.08479226511232725	0.0	CD4 T cell
0.25437679533698176	0.0	CD4 T cell
0.4239613255616363	0.0	CD4 T cell
0.5935458557862908	0.0035224594	CD4 T cell
0.7631303860109453	0.11276324	CD4 T cell
0.9327149162355998	0.45088786	CD4 T cell
1.1022994464602542	0.7806407	CD4 T cell
1.2718839766849088	0.93332857	CD4 T cell
1.4414685069095634	1.0	CD4 T cell
0.10624067295270014	0.007597482	CD4 T cell
0.3187220188581004	0.08003652	CD4 T cell
0.5312033647635007	0.29131994	CD4 T cell
0.743684710668901	0.57497555	CD4 T cell
0.9561660565743012	0.81610835	CD4 T cell
1.1686474024797016	0.9294276	CD4 T cell
1.3811287483851018	0.9783425	CD4 T cell
1.593610094290502	0.99214494	CD4 T cell
1.8060914401959023	1.0	CD4 T cell
0.10535030229376749	0.001953037	CD4 T cell
0.3160509068813025	0.038111545	CD4 T cell
0.5267515114688375	0.17428367	CD4 T cell
0.7374521160563724	0.3914169	CD4 T cell
0.9481527206439074	0.6586418	CD4 T cell
1.1588533252314424	0.84522605	CD4 T cell
1.3695539298189774	0.94279176	CD4 T cell
1.5802545344065124	0.9811795	CD4 T cell
1.7909551389940475	1.0	CD4 T cell
0.08995098562750055	0.0	CD4 T cell
0.26985295688250166	0.00143807	CD4 T cell
0.44975492813750273	0.051989745	CD4 T cell
0.6296568993925038	0.22968057	CD4 T cell
0.809558870647505	0.45645583	CD4 T cell
0.989460841902506	0.6600309	CD4 T cell
1.1693628131575071	0.81549245	CD4 T cell
1.3492647844125083	0.92547643	CD4 T cell
1.5291667556675093	1.0	CD4 T cell
0.10008442370678773	0.008613178	CD4 T cell
0.3002532711203632	0.06042188	CD4 T cell
0.5004221185339387	0.2015819	CD4 T cell
0.7005909659475141	0.3623878	CD4 T cell
0.9007598133610896	0.5596629	CD4 T cell
1.1009286607746651	0.7227374	CD4 T cell
1.3010975081882405	0.83228016	CD4 T cell
1.501266355601816	0.9192974	CD4 T cell
1.7014352030153914	1.0	CD4 T cell
0.07224641400237276	0.0	CD4 T cell
0.21673924200711828	0.0	CD4 T cell
0.3612320700118638	0.0	CD4 T cell
0.5057248980166094	0.0005346301	CD4 T cell
0.6502177260213549	0.097272165	CD4 T cell
0.7947105540261004	0.37807032	CD4 T cell
0.939203382030846	0.7101254	CD4 T cell
1.0836962100355914	0.9195534	CD4 T cell
1.2281890380403369	1.0	CD4 T cell
0.15082998305748982	0.03130909	CD4 T cell
0.4524899491724695	0.22307266	CD4 T cell
0.7541499152874491	0.5100012	CD4 T cell
1.0558098814024288	0.72933346	CD4 T cell
1.3574698475174083	0.85821056	CD4 T cell
1.659129813632388	0.8970317	CD4 T cell
1.9607897797473677	0.9329361	CD4 T cell
2.262449745862347	0.9673318	CD4 T cell
2.564109711977327	1.0	CD4 T cell
0.05732791772757998	0.0048313895	CD4 T cell
0.17198375318273995	0.04570851	CD4 T cell
0.2866395886378999	0.14760287	CD4 T cell
0.4012954240930599	0.27872217	CD4 T cell
0.5159512595482199	0.43600562	CD4 T cell
0.6306070950033799	0.57175374	CD4 T cell
0.7452629304585398	0.7158779	CD4 T cell
0.8599187659136998	0.8733073	CD4 T cell
0.9745746013688598	1.0	CD4 T cell
0.12077915510939426	0.0002494247	CD4 T cell
0.3623374653281828	0.010474181	CD4 T cell
0.6038957755469713	0.16103151	CD4 T cell
0.8454540857657598	0.44220316	CD4 T cell
1.0870123959845484	0.664716	CD4 T cell
1.3285707062033367	0.7933971	CD4 T cell
1.5701290164221253	0.8928947	CD4 T cell
1.811687326640914	0.95620126	CD4 T cell
2.0532456368597023	1.0	CD4 T cell
0.16716733520783125	0.033952754	CD4 T cell
0.5015020056234938	0.17985754	CD4 T cell
0.8358366760391562	0.4996545	CD4 T cell
1.1701713464548187	0.7311531	CD4 T cell
1.5045060168704814	0.88871974	CD4 T cell
1.8388406872861438	0.9242842	CD4 T cell
2.173175357701806	0.9438377	CD4 T cell
2.5075100281174687	0.96959895	CD4 T cell
2.8418446985331314	1.0	CD4 T cell
0.06844131232007718	0.004789151	CD4 T cell
0.20532393696023152	0.068419784	CD4 T cell
0.3422065616003859	0.21391055	CD4 T cell
0.47908918624054025	0.38707727	CD4 T cell
0.6159718108806946	0.60235465	CD4 T cell
0.752854435520849	0.76403165	CD4 T cell
0.8897370601610033	0.8892474	CD4 T cell
1.0266196848011577	0.962553	CD4 T cell
1.163502309441312	1.0	CD4 T cell
0.08888001330433548	0.013686517	CD4 T cell
0.26664003991300644	0.0678176	CD4 T cell
0.44440006652167746	0.14621814	CD4 T cell
0.6221600931303484	0.30196598	CD4 T cell
0.7999201197390194	0.51552147	CD4 T cell
0.9776801463476904	0.7240271	CD4 T cell
1.1554401729563613	0.8883551	CD4 T cell
1.3332001995650322	0.95704895	CD4 T cell
1.5109602261737032	1.0	CD4 T cell
0.06868401146864529	0.0	CD4 T cell
0.20605203440593586	0.0	CD4 T cell
0.34342005734322645	0.00456378	CD4 T cell
0.480788080280517	0.022868928	CD4 T cell
0.6181561032178076	0.07215298	CD4 T cell
0.7555241261550981	0.1926044	CD4 T cell
0.8928921490923887	0.43085766	CD4 T cell
1.0302601720296793	0.7475491	CD4 T cell
1.1676281949669698	1.0	CD4 T cell
0.09974809367479304	0.0	CD4 T cell
0.2992442810243791	0.01120691	CD4 T cell
0.4987404683739652	0.11765893	CD4 T cell
0.6982366557235512	0.31134182	CD4 T cell
0.8977328430731373	0.5337011	CD4 T cell
1.0972290304227235	0.71426815	CD4 T cell
1.2967252177723094	0.8606209	CD4 T cell
1.4962214051218956	0.9421503	CD4 T cell
1.6957175924714816	1.0	CD4 T cell
0.09415314108389033	0.0	CD4 T cell
0.282459423251671	0.013431567	CD4 T cell
0.4707657054194517	0.08633585	CD4 T cell
0.6590719875872324	0.239009	CD4 T cell
0.8473782697550131	0.46875113	CD4 T cell
1.0356845519227937	0.65672827	CD4 T cell
1.2239908340905745	0.80430776	CD4 T cell
1.412297116258355	0.8939726	CD4 T cell
1.6006033984261359	1.0	CD4 T cell
0.08818793694964855	0.001276959	CD4 T cell
0.26456381084894565	0.02149635	CD4 T cell
0.44093968474824274	0.0831277	CD4 T cell
0.6173155586475398	0.17620589	CD4 T cell
0.7936914325468369	0.31783178	CD4 T cell
0.970067306446134	0.5134192	CD4 T cell
1.1464431803454311	0.71772295	CD4 T cell
1.3228190542447282	0.87871337	CD4 T cell
1.4991949281440253	1.0	CD4 T cell
0.10169936684245431	0.00023218563	CD4 T cell
0.30509810052736297	0.04392544	CD4 T cell
0.5084968342122715	0.19205531	CD4 T cell
0.7118955678971802	0.45554507	CD4 T cell
0.9152943015820889	0.73687017	CD4 T cell
1.1186930352669975	0.8937437	CD4 T cell
1.322091768951906	0.9637749	CD4 T cell
1.5254905026368148	0.9881054	CD4 T cell
1.7288892363217234	1.0	CD4 T cell
0.0836153468852411	0.0	CD4 T cell
0.25084604065572325	0.0	CD4 T cell
0.41807673442620547	0.0	CD4 T cell
0.5853074281966877	0.0	CD4 T cell
0.7525381219671698	0.22101454	CD4 T cell
0.919768815737652	0.31795827	CD4 T cell
1.0869995095081342	0.34794015	CD4 T cell
1.2542302032786163	0.4728373	CD4 T cell
1.4214608970490985	1.0	CD4 T cell
0.0937937879469451	0.00012898256	CD4 T cell
0.2813813638408353	0.0040755672	CD4 T cell
0.4689689397347255	0.021284774	CD4 T cell
0.6565565156286157	0.12865192	CD4 T cell
0.8441440915225059	0.3623339	CD4 T cell
1.031731667416396	0.6524947	CD4 T cell
1.2193192433102862	0.8738139	CD4 T cell
1.4069068192041765	0.9684048	CD4 T cell
1.5944943950980666	1.0	CD4 T cell
0.09787371351131524	0.009084639	CD4 T cell
0.2936211405339457	0.07602254	CD4 T cell
0.4893685675565762	0.2057464	CD4 T cell
0.6851159945792067	0.3647578	CD4 T cell
0.8808634216018372	0.5438174	CD4 T cell
1.0766108486244677	0.7220529	CD4 T cell
1.2723582756470981	0.88360596	CD4 T cell
1.4681057026697286	0.96416867	CD4 T cell
1.663853129692359	1.0	CD4 T cell
0.042250045732309255	0.0	CD4 T cell
0.12675013719692776	0.0	CD4 T cell
0.21125022866154625	0.00027350697	CD4 T cell
0.29575032012616476	0.007051681	CD4 T cell
0.38025041159078327	0.031136673	CD4 T cell
0.4647505030554018	0.1686401	CD4 T cell
0.5492505945200202	0.41207	CD4 T cell
0.6337506859846388	0.7340557	CD4 T cell
0.7182507774492572	1.0	CD4 T cell
0.06274194060848151	0.004424582	CD4 T cell
0.18822582182544453	0.03595159	CD4 T cell
0.31370970304240753	0.12318961	CD4 T cell
0.43919358425937055	0.2364947	CD4 T cell
0.5646774654763336	0.3672206	CD4 T cell
0.6901613466932967	0.5203862	CD4 T cell
0.8156452279102596	0.68977606	CD4 T cell
0.9411291091272226	0.858021	CD4 T cell
1.0666129903441857	1.0	CD4 T cell
0.08403788603733785	0.0	CD4 T cell
0.25211365811201353	0.0013931053	CD4 T cell
0.42018943018668925	0.016185954	CD4 T cell
0.5882652022613649	0.11550058	CD4 T cell
0.7563409743360406	0.3447612	CD4 T cell
0.9244167464107164	0.62502766	CD4 T cell
1.092492518485392	0.8502346	CD4 T cell
1.2605682905600677	0.9522052	CD4 T cell
1.4286440626347434	1.0	CD4 T cell
0.04791232547424053	0.0	CD4 T cell
0.14373697642272157	0.0	CD4 T cell
0.23956162737120262	0.013476176	CD4 T cell
0.3353862783196837	0.043225788	CD4 T cell
0.43121092926816473	0.12732607	CD4 T cell
0.5270355802166458	0.30700392	CD4 T cell
0.6228602311651269	0.5516111	CD4 T cell
0.7186848821136079	0.8278472	CD4 T cell
0.814509533062089	1.0	CD4 T cell
0.11383773528288445	0.00046858907	CD4 T cell
0.34151320584865336	0.042935815	CD4 T cell
0.5691886764144223	0.21788022	CD4 T cell
0.7968641469801911	0.46283594	CD4 T cell
1.02453961754596	0.71590585	CD4 T cell
1.2522150881117289	0.85761464	CD4 T cell
1.479890558677498	0.9369394	CD4 T cell
1.7075660292432668	0.9756697	CD4 T cell
1.9352414998090357	1.0	CD4 T cell
0.07050309269977084	0.0	CD4 T cell
0.21150927809931253	0.0	CD4 T cell
0.3525154634988542	0.0	CD4 T cell
0.4935216488983959	0.014396055	CD4 T cell
0.6345278342979376	0.07464692	CD4 T cell
0.7755340196974793	0.21189874	CD4 T cell
0.9165402050970209	0.43352214	CD4 T cell
1.0575463904965627	0.73177063	CD4 T cell
1.1985525758961044	1.0	CD4 T cell
0.061589426534455274	0.002120705	CD4 T cell
0.1847682796033658	0.012583932	CD4 T cell
0.30794713267227636	0.05552858	CD4 T cell
0.43112598574118693	0.11824258	CD4 T cell
0.5543048388100975	0.22435634	CD4 T cell
0.677483691879008	0.40648165	CD4 T cell
0.8006625449479186	0.6252246	CD4 T cell
0.9238413980168291	0.84150475	CD4 T cell
1.0470202510857396	1.0	CD4 T cell
0.07390083037087776	0.002687679	CD4 T cell
0.22170249111263327	0.017127266	CD4 T cell
0.3695041518543888	0.08476884	CD4 T cell
0.5173058125961443	0.17282489	CD4 T cell
0.6651074733378998	0.34496838	CD4 T cell
0.8129091340796553	0.5779394	CD4 T cell
0.9607107948214109	0.8105281	CD4 T cell
1.1085124555631662	0.9466311	CD4 T cell
1.2563141163049218	1.0	CD4 T cell
0.06736750780323894	0.0	CD4 T cell
0.20210252340971682	0.0	CD4 T cell
0.33683753901619473	0.0	CD4 T cell
0.4715725546226726	0.006443668	CD4 T cell
0.6063075702291505	0.08322037	CD4 T cell
0.7410425858356284	0.26895624	CD4 T cell
0.8757776014421063	0.55092204	CD4 T cell
1.010512617048584	0.82453626	CD4 T cell
1.145247632655062	1.0	CD4 T cell
0.10279088643729181	0.0032607075	CD4 T cell
0.3083726593118754	0.022954123	CD4 T cell
0.5139544321864591	0.10025778	CD4 T cell
0.7195362050610427	0.26371977	CD4 T cell
0.9251179779356263	0.507478	CD4 T cell
1.13069975081021	0.72817624	CD4 T cell
1.3362815236847936	0.88564897	CD4 T cell
1.5418632965593773	0.96243143	CD4 T cell
1.7474450694339607	1.0	CD4 T cell
0.08436591281646189	0.0	CD4 T cell
0.25309773844938566	0.0	CD4 T cell
0.4218295640823094	0.0	CD4 T cell
0.5905613897152332	0.00967513	CD4 T cell
0.759293215348157	0.1452094	CD4 T cell
0.9280250409810807	0.44568777	CD4 T cell
1.0967568666140044	0.7547096	CD4 T cell
1.2654886922469282	0.92365134	CD4 T cell
1.434220517879852	1.0	CD4 T cell
0.06943768163160434	0.0	CD4 T cell
0.208313044894813	0.0	CD4 T cell
0.3471884081580217	0.0	CD4 T cell
0.48606377142123036	0.0	CD4 T cell
0.6249391346844391	0.017742222	CD4 T cell
0.7638144979476477	0.1910795	CD4 T cell
0.9026898612108564	0.42652053	CD4 T cell
1.041565224474065	0.7613401	CD4 T cell
1.1804405877372737	1.0	CD4 T cell
0.13496619653952963	0.00741628	CD4 T cell
0.4048985896185888	0.08102898	CD4 T cell
0.6748309826976481	0.27437565	CD4 T cell
0.9447633757767073	0.49305037	CD4 T cell
1.2146957688557665	0.6941582	CD4 T cell
1.4846281619348258	0.80883634	CD4 T cell
1.754560555013885	0.8895747	CD4 T cell
2.024492948092944	0.94515294	CD4 T cell
2.2944253411720035	1.0	CD4 T cell
0.11003658175697373	0.0006402463	CD4 T cell
0.3301097452709212	0.028381951	CD4 T cell
0.5501829087848686	0.1342916	CD4 T cell
0.7702560722988161	0.32927892	CD4 T cell
0.9903292358127636	0.5860365	CD4 T cell
1.210402399326711	0.7696669	CD4 T cell
1.4304755628406585	0.8986807	CD4 T cell
1.650548726354606	0.9629201	CD4 T cell
1.8706218898685534	1.0	CD4 T cell
0.07072771963446031	0.0	CD4 T cell
0.21218315890338094	0.0	CD4 T cell
0.35363859817230153	0.004557577	CD4 T cell
0.49509403744122216	0.07714418	CD4 T cell
0.6365494767101428	0.28975448	CD4 T cell
0.7780049159790634	0.5794404	CD4 T cell
0.9194603552479841	0.8163005	CD4 T cell
1.0609157945169048	0.9455494	CD4 T cell
1.2023712337858252	1.0	CD4 T cell
0.07395296607832536	0.0011096309	CD4 T cell
0.2218588982349761	0.01726727	CD4 T cell
0.36976483039162683	0.0840723	CD4 T cell
0.5176707625482775	0.2330447	CD4 T cell
0.6655766947049282	0.4499276	CD4 T cell
0.813482626861579	0.66414595	CD4 T cell
0.9613885590182297	0.8307268	CD4 T cell
1.1092944911748803	0.94092476	CD4 T cell
1.257200423331531	1.0	CD4 T cell
0.09119463708295719	0.016529195	CD4 T cell
0.27358391124887155	0.0700884	CD4 T cell
0.45597318541478593	0.17816879	CD4 T cell
0.6383624595807004	0.35490623	CD4 T cell
0.8207517337466147	0.5742462	CD4 T cell
1.0031410079125291	0.7639105	CD4 T cell
1.1855302820784435	0.90003824	CD4 T cell
1.3679195562443578	0.96671444	CD4 T cell
1.5503088304102721	1.0	CD4 T cell
0.07152673511043753	0.00032775197	CD4 T cell
0.21458020533131258	0.017150877	CD4 T cell
0.35763367555218767	0.086740285	CD4 T cell
0.5006871457730627	0.23713021	CD4 T cell
0.6437406159939377	0.44196048	CD4 T cell
0.7867940862148128	0.6412601	CD4 T cell
0.9298475564356878	0.814994	CD4 T cell
1.0729010266565628	0.9350651	CD4 T cell
1.215954496877438	1.0	CD4 T cell
0.07949610777814362	0.0	CD4 T cell
0.23848832333443085	0.0031894445	CD4 T cell
0.3974805388907181	0.042207655	CD4 T cell
0.5564727544470054	0.16565906	CD4 T cell
0.7154649700032926	0.417492	CD4 T cell
0.8744571855595799	0.68392724	CD4 T cell
1.033449401115867	0.87710327	CD4 T cell
1.1924416166721543	0.9662886	CD4 T cell
1.3514338322284416	1.0	CD4 T cell
0.06997407976907358	0.0	CD4 T cell
0.20992223930722073	0.0030282608	CD4 T cell
0.3498703988453679	0.023828171	CD4 T cell
0.48981855838351507	0.069836535	CD4 T cell
0.6297667179216622	0.21181014	CD4 T cell
0.7697148774598094	0.4439021	CD4 T cell
0.9096630369979565	0.69627255	CD4 T cell
1.0496111965361037	0.88835186	CD4 T cell
1.1895593560742508	1.0	CD4 T cell
0.12607824557011674	0.056334957	CD4 T cell
0.3782347367103502	0.28970677	CD4 T cell
0.6303912278505837	0.5486364	CD4 T cell
0.8825477189908171	0.6864673	CD4 T cell
1.1347042101310505	0.8350003	CD4 T cell
1.386860701271284	0.9082361	CD4 T cell
1.6390171924115176	0.95669717	CD4 T cell
1.891173683551751	0.9820125	CD4 T cell
2.143330174691984	1.0	CD4 T cell
0.11914856482121171	0.006638906	CD4 T cell
0.3574456944636351	0.030746398	CD4 T cell
0.5957428241060585	0.24750413	CD4 T cell
0.8340399537484819	0.5437571	CD4 T cell
1.0723370833909054	0.7963305	CD4 T cell
1.3106342130333288	0.8886117	CD4 T cell
1.548931342675752	0.9371949	CD4 T cell
1.7872284723181755	0.97248274	CD4 T cell
2.025525601960599	1.0	CD4 T cell
0.14731711908780995	0.0	CD4 T cell
0.4419513572634299	0.023183152	CD4 T cell
0.7365855954390498	0.22314794	CD4 T cell
1.0312198336146696	0.5179378	CD4 T cell
1.3258540717902896	0.7698772	CD4 T cell
1.6204883099659095	0.85176367	CD4 T cell
1.9151225481415295	0.91124755	CD4 T cell
2.2097567863171492	0.96041495	CD4 T cell
2.504391024492769	1.0	CD4 T cell
0.0523994039343928	0.0	CD4 T cell
0.15719821180317842	0.0043123923	CD4 T cell
0.26199701967196404	0.024016244	CD4 T cell
0.36679582754074963	0.08230244	CD4 T cell
0.4715946354095352	0.19855177	CD4 T cell
0.5763934432783209	0.35144475	CD4 T cell
0.6811922511471065	0.5513262	CD4 T cell
0.7859910590158921	0.7753624	CD4 T cell
0.8907898668846777	1.0	CD4 T cell
0.07948910517219382	0.010603054	CD4 T cell
0.23846731551658146	0.061697517	CD4 T cell
0.3974455258609691	0.2232502	CD4 T cell
0.5564237362053568	0.48107544	CD4 T cell
0.7154019465497444	0.75091875	CD4 T cell
0.8743801568941321	0.90314895	CD4 T cell
1.0333583672385196	0.9782017	CD4 T cell
1.1923365775829073	0.99550897	CD4 T cell
1.351314787927295	1.0	CD4 T cell
0.07381697771620982	0.0	CD4 T cell
0.22145093314862943	0.0057067885	CD4 T cell
0.3690848885810491	0.03420383	CD4 T cell
0.5167188440134687	0.1137943	CD4 T cell
0.6643527994458883	0.29250616	CD4 T cell
0.811986754878308	0.5333852	CD4 T cell
0.9596207103107276	0.7576907	CD4 T cell
1.1072546657431472	0.9237046	CD4 T cell
1.2548886211755668	1.0	CD4 T cell
0.08372839598640672	9.047932e-05	CD4 T cell
0.2511851879592202	0.0059712897	CD4 T cell
0.4186419799320336	0.050720558	CD4 T cell
0.586098771904847	0.15790154	CD4 T cell
0.7535555638776604	0.39055502	CD4 T cell
0.9210123558504739	0.6606012	CD4 T cell
1.0884691478232873	0.8716086	CD4 T cell
1.255925939796101	0.96177405	CD4 T cell
1.4233827317689143	1.0	CD4 T cell
0.07706646822662587	0.0	CD4 T cell
0.23119940467987762	0.0040345937	CD4 T cell
0.38533234113312936	0.043719552	CD4 T cell
0.5394652775863812	0.15650983	CD4 T cell
0.6935982140396328	0.36431786	CD4 T cell
0.8477311504928846	0.61971694	CD4 T cell
1.0018640869461364	0.8477533	CD4 T cell
1.1559970233993881	0.957544	CD4 T cell
1.31012995985264	1.0	CD4 T cell
0.09812731257427447	0.0	CD4 T cell
0.2943819377228234	0.039332952	CD4 T cell
0.4906365628713723	0.17094049	CD4 T cell
0.6868911880199212	0.38709396	CD4 T cell
0.8831458131684702	0.6497056	CD4 T cell
1.079400438317019	0.81346744	CD4 T cell
1.2756550634655681	0.9074339	CD4 T cell
1.471909688614117	0.95679593	CD4 T cell
1.6681643137626658	1.0	CD4 T cell
0.06808895714823467	0.030783465	CD4 T cell
0.20426687144470398	0.11813766	CD4 T cell
0.3404447857411733	0.20213196	CD4 T cell
0.4766227000376426	0.2659405	CD4 T cell
0.6128006143341119	0.38784707	CD4 T cell
0.7489785286305813	0.5707194	CD4 T cell
0.8851564429270506	0.77131164	CD4 T cell
1.0213343572235198	0.91552764	CD4 T cell
1.1575122715199893	1.0	CD4 T cell
0.05717415791050333	0.0013873513	CD4 T cell
0.17152247373150997	0.016696	CD4 T cell
0.28587078955251666	0.058582164	CD4 T cell
0.4002191053735233	0.15585172	CD4 T cell
0.5145674211945299	0.2714207	CD4 T cell
0.6289157370155366	0.41929367	CD4 T cell
0.7432640528365433	0.6130529	CD4 T cell
0.85761236865755	0.8360679	CD4 T cell
0.9719606844785565	1.0	CD4 T cell
0.08008935751069919	0.006522906	CD4 T cell
0.2402680725320976	0.036793917	CD4 T cell
0.40044678755349594	0.12060477	CD4 T cell
0.5606255025748944	0.2991156	CD4 T cell
0.7208042175962928	0.5219139	CD4 T cell
0.8809829326176911	0.6878477	CD4 T cell
1.0411616476390895	0.8200614	CD4 T cell
1.201340362660488	0.92437625	CD4 T cell
1.3615190776818862	1.0	CD4 T cell
0.052031415269024356	0.015138041	CD4 T cell
0.15609424580707307	0.088366166	CD4 T cell
0.26015707634512175	0.22075151	CD4 T cell
0.36421990688317046	0.32730237	CD4 T cell
0.4682827374212192	0.46204212	CD4 T cell
0.5723455679592679	0.59482807	CD4 T cell
0.6764083984973166	0.7533206	CD4 T cell
0.7804712290353653	0.9003698	CD4 T cell
0.884534059573414	1.0	CD4 T cell
0.09560413330034007	0.009538683	CD4 T cell
0.2868123999010202	0.058834497	CD4 T cell
0.47802066650170033	0.19284841	CD4 T cell
0.6692289331023804	0.36209977	CD4 T cell
0.8604371997030605	0.572925	CD4 T cell
1.0516454663037407	0.76829946	CD4 T cell
1.242853732904421	0.90951633	CD4 T cell
1.434061999505101	0.9695236	CD4 T cell
1.6252702661057812	1.0	CD4 T cell
0.08799089760909513	0.0	CD4 T cell
0.2639726928272854	0.0	CD4 T cell
0.4399544880454757	0.009383614	CD4 T cell
0.615936283263666	0.07800271	CD4 T cell
0.7919180784818562	0.3364562	CD4 T cell
0.9678998737000466	0.60993004	CD4 T cell
1.1438816689182367	0.8527793	CD4 T cell
1.319863464136427	0.9482743	CD4 T cell
1.4958452593546174	1.0	CD4 T cell
0.143493408231874	0.00908762	CD4 T cell
0.430480224695622	0.07200866	CD4 T cell
0.7174670411593701	0.31059825	CD4 T cell
1.0044538576231181	0.5859782	CD4 T cell
1.291440674086866	0.78034747	CD4 T cell
1.5784274905506142	0.8427934	CD4 T cell
1.8654143070143623	0.90298843	CD4 T cell
2.15240112347811	0.9509455	CD4 T cell
2.439387939941858	1.0	CD4 T cell
0.08805859196412945	0.00043609424	CD4 T cell
0.26417577589238833	0.009713881	CD4 T cell
0.44029295982064726	0.08606288	CD4 T cell
0.6164101437489061	0.24293783	CD4 T cell
0.792527327677165	0.5217126	CD4 T cell
0.968644511605424	0.7620977	CD4 T cell
1.1447616955336828	0.90461034	CD4 T cell
1.3208788794619417	0.9685054	CD4 T cell
1.4969960633902006	1.0	CD4 T cell
0.07075385825179854	0.0027548082	CD4 T cell
0.21226157475539562	0.01884469	CD4 T cell
0.3537692912589927	0.05994856	CD4 T cell
0.4952770077625898	0.12080483	CD4 T cell
0.6367847242661869	0.27274194	CD4 T cell
0.778292440769784	0.48850366	CD4 T cell
0.919800157273381	0.7370962	CD4 T cell
1.061307873776978	0.90832776	CD4 T cell
1.2028155902805753	1.0	CD4 T cell
0.08003431036300122	0.0033354417	CD4 T cell
0.24010293108900368	0.0549773	CD4 T cell
0.40017155181500613	0.17270398	CD4 T cell
0.5602401725410086	0.32174224	CD4 T cell
0.720308793267011	0.53669506	CD4 T cell
0.8803774139930135	0.70292115	CD4 T cell
1.0404460347190159	0.8472912	CD4 T cell
1.2005146554450183	0.9450487	CD4 T cell
1.3605832761710208	1.0	CD4 T cell
0.11063287971337346	0.008123513	CD4 T cell
0.3318986391401204	0.06894004	CD4 T cell
0.5531643985668673	0.2738447	CD4 T cell
0.7744301579936143	0.50061727	CD4 T cell
0.9956959174203612	0.6899251	CD4 T cell
1.216961676847108	0.8033527	CD4 T cell
1.438227436273855	0.88966	CD4 T cell
1.659493195700602	0.95617056	CD4 T cell
1.880758955127349	1.0	CD4 T cell
0.10456163828284042	0.0	CD4 T cell
0.31368491484852123	0.007355097	CD4 T cell
0.5228081914142021	0.051868975	CD4 T cell
0.731931467979883	0.18757081	CD4 T cell
0.9410547445455638	0.42513272	CD4 T cell
1.1501780211112447	0.67261404	CD4 T cell
1.3593012976769254	0.84940195	CD4 T cell
1.5684245742426064	0.94086885	CD4 T cell
1.7775478508082871	1.0	CD4 T cell
0.08298801030860359	0.0	CD4 T cell
0.24896403092581076	0.00012633087	CD4 T cell
0.41494005154301794	0.0028756538	CD4 T cell
0.5809160721602251	0.028048517	CD4 T cell
0.7468920927774323	0.124379225	CD4 T cell
0.9128681133946395	0.32728088	CD4 T cell
1.0788441340118466	0.5918249	CD4 T cell
1.2448201546290538	0.8286971	CD4 T cell
1.410796175246261	1.0	CD4 T cell
0.08341241094670163	0.0017662499	CD4 T cell
0.25023723284010485	0.02182554	CD4 T cell
0.4170620547335081	0.16454695	CD4 T cell
0.5838868766269114	0.38083884	CD4 T cell
0.7507116985203146	0.63522714	CD4 T cell
0.9175365204137178	0.8174266	CD4 T cell
1.084361342307121	0.92820525	CD4 T cell
1.2511861642005244	0.9761147	CD4 T cell
1.4180109860939276	1.0	CD4 T cell
0.058331063676772425	0.0	CD4 T cell
0.17499319103031727	0.0	CD4 T cell
0.2916553183838621	0.036440626	CD4 T cell
0.40831744573740697	0.1362937	CD4 T cell
0.5249795730909518	0.3153926	CD4 T cell
0.6416417004444966	0.52889794	CD4 T cell
0.7583038277980415	0.7276826	CD4 T cell
0.8749659551515864	0.8792961	CD4 T cell
0.9916280825051312	1.0	CD4 T cell
0.08026937936325466	0.004027423	CD4 T cell
0.24080813808976398	0.031928957	CD4 T cell
0.4013468968162733	0.2137052	CD4 T cell
0.5618856555427826	0.46120238	CD4 T cell
0.7224244142692919	0.7172237	CD4 T cell
0.8829631729958013	0.8608084	CD4 T cell
1.0435019317223106	0.948725	CD4 T cell
1.20404069044882	0.98044854	CD4 T cell
1.3645794491753291	1.0	CD4 T cell
0.08341241094670163	0.0017662499	CD4 T cell
0.25023723284010485	0.02182554	CD4 T cell
0.4170620547335081	0.16454695	CD4 T cell
0.5838868766269114	0.38083884	CD4 T cell
0.7507116985203146	0.63522714	CD4 T cell
0.9175365204137178	0.81742656	CD4 T cell
1.084361342307121	0.92820525	CD4 T cell
1.2511861642005244	0.9761146	CD4 T cell
1.4180109860939276	1.0	CD4 T cell
0.09863925324444121	0.008374783	CD4 T cell
0.2959177597333236	0.10031166	CD4 T cell
0.493196266222206	0.27225488	CD4 T cell
0.6904747727110885	0.4379129	CD4 T cell
0.8877532791999708	0.6311104	CD4 T cell
1.0850317856888534	0.7908554	CD4 T cell
1.2823102921777356	0.9109467	CD4 T cell
1.479588798666618	0.97515094	CD4 T cell
1.6768673051555005	1.0	CD4 T cell
0.07700826260433276	0.0021097492	CD4 T cell
0.23102478781299826	0.010554271	CD4 T cell
0.3850413130216638	0.078086756	CD4 T cell
0.5390578382303293	0.21393102	CD4 T cell
0.6930743634389949	0.439059	CD4 T cell
0.8470908886476604	0.66365874	CD4 T cell
1.0011074138563258	0.83952475	CD4 T cell
1.1551239390649914	0.94446415	CD4 T cell
1.3091404642736568	1.0	CD4 T cell
0.10142550297502918	0.0	CD4 T cell
0.3042765089250875	0.0034001002	CD4 T cell
0.5071275148751458	0.13912177	CD4 T cell
0.7099785208252043	0.40244946	CD4 T cell
0.9128295267752626	0.6337556	CD4 T cell
1.115680532725321	0.79966736	CD4 T cell
1.3185315386753793	0.92559934	CD4 T cell
1.5213825446254376	0.9757529	CD4 T cell
1.724233550575496	1.0	CD4 T cell
0.10397133791844934	0.023609592	CD4 T cell
0.31191401375534805	0.14611852	CD4 T cell
0.5198566895922467	0.36944288	CD4 T cell
0.7277993654291455	0.5635901	CD4 T cell
0.9357420412660441	0.773038	CD4 T cell
1.1436847171029427	0.8854063	CD4 T cell
1.3516273929398415	0.9524116	CD4 T cell
1.5595700687767402	0.9827983	CD4 T cell
1.767512744613639	1.0	CD4 T cell
0.1024434984698581	0.0010384902	CD4 T cell
0.3073304954095743	0.018159477	CD4 T cell
0.5122174923492905	0.13730145	CD4 T cell
0.7171044892890067	0.32856798	CD4 T cell
0.9219914862287228	0.5903285	CD4 T cell
1.126878483168439	0.76204216	CD4 T cell
1.3317654801081553	0.8657138	CD4 T cell
1.5366524770478716	0.9431532	CD4 T cell
1.7415394739875878	1.0	CD4 T cell
0.06452307244908201	0.0051853987	CD4 T cell
0.193569217347246	0.03653445	CD4 T cell
0.32261536224541	0.093495294	CD4 T cell
0.451661507143574	0.17097558	CD4 T cell
0.580707652041738	0.31895605	CD4 T cell
0.709753796939902	0.5120884	CD4 T cell
0.838799941838066	0.7196328	CD4 T cell
0.9678460867362301	0.8895815	CD4 T cell
1.096892231634394	1.0	CD4 T cell
0.08286226042609847	0.0012111326	CD4 T cell
0.2485867812782954	0.020584093	CD4 T cell
0.41431130213049233	0.09466837	CD4 T cell
0.5800358229826893	0.22095385	CD4 T cell
0.7457603438348862	0.3916991	CD4 T cell
0.9114848646870831	0.57818705	CD4 T cell
1.07720938553928	0.7549577	CD4 T cell
1.242933906391477	0.90784717	CD4 T cell
1.408658427243674	1.0	CD4 T cell
0.057689905971993735	0.0	CD4 T cell
0.1730697179159812	0.0	CD4 T cell
0.28844952985996863	0.0	CD4 T cell
0.40382934180395613	0.0	CD4 T cell
0.5192091537479436	0.0073231375	CD4 T cell
0.634588965691931	0.13929918	CD4 T cell
0.7499687776359185	0.43139625	CD4 T cell
0.865348589579906	0.73543954	CD4 T cell
0.9807284015238934	1.0	CD4 T cell
0.04948000449605448	0.0012052509	CD4 T cell
0.14844001348816346	0.026976021	CD4 T cell
0.24740002248027243	0.13353819	CD4 T cell
0.3463600314723814	0.300952	CD4 T cell
0.44532004046449036	0.48801857	CD4 T cell
0.5442800494565994	0.6324053	CD4 T cell
0.6432400584487084	0.79043055	CD4 T cell
0.7422000674408172	0.9105725	CD4 T cell
0.8411600764329262	1.0	CD4 T cell
0.16502182702040102	0.006590639	CD4 T cell
0.49506548106120307	0.08103657	CD4 T cell
0.8251091351020051	0.34197518	CD4 T cell
1.1551527891428073	0.6325819	CD4 T cell
1.4851964431836093	0.84052	CD4 T cell
1.8152400972244114	0.913151	CD4 T cell
2.145283751265213	0.95264596	CD4 T cell
2.4753274053060155	0.9812886	CD4 T cell
2.8053710593468173	1.0	CD4 T cell
0.0910947738324577	0.0069959247	CD4 T cell
0.27328432149737314	0.0766036	CD4 T cell
0.45547386916228855	0.22955477	CD4 T cell
0.637663416827204	0.42969933	CD4 T cell
0.8198529644921194	0.6469883	CD4 T cell
1.0020425121570349	0.7990949	CD4 T cell
1.1842320598219502	0.899726	CD4 T cell
1.3664216074868656	0.9586672	CD4 T cell
1.548611155151781	1.0	CD4 T cell
0.11904840837513254	0.020130837	CD4 T cell
0.35714522512539765	0.1350749	CD4 T cell
0.5952420418756628	0.3641439	CD4 T cell
0.8333388586259278	0.5917148	CD4 T cell
1.0714356753761929	0.7573631	CD4 T cell
1.309532492126458	0.84289217	CD4 T cell
1.5476293088767232	0.91916776	CD4 T cell
1.7857261256269883	0.96874744	CD4 T cell
2.0238229423772536	1.0	CD4 T cell
0.04856506988324293	0.0	CD4 T cell
0.14569520964972882	0.002363005	CD4 T cell
0.24282534941621467	0.0346635	CD4 T cell
0.3399554891827005	0.11706014	CD4 T cell
0.4370856289491864	0.27531332	CD4 T cell
0.5342157687156723	0.47629544	CD4 T cell
0.6313459084821581	0.6764245	CD4 T cell
0.728476048248644	0.8613729	CD4 T cell
0.8256061880151299	1.0	CD4 T cell
0.10142163775609889	0.0040281876	CD4 T cell
0.30426491326829663	0.052551933	CD4 T cell
0.5071081887804945	0.18712649	CD4 T cell
0.7099514642926922	0.39850798	CD4 T cell
0.9127947398048899	0.6295911	CD4 T cell
1.1156380153170877	0.78103447	CD4 T cell
1.3184812908292856	0.88020986	CD4 T cell
1.5213245663414832	0.94119936	CD4 T cell
1.724167841853681	1.0	CD4 T cell
0.08851829925154486	0.0	CD4 T cell
0.2655548977546346	0.0	CD4 T cell
0.4425914962577243	0.0	CD4 T cell
0.619628094760814	0.0	CD4 T cell
0.7966646932639038	0.0	CD4 T cell
0.9737012917669935	0.0	CD4 T cell
1.1507378902700833	0.0	CD4 T cell
1.327774488773173	0.12744041	CD4 T cell
1.5048110872762628	1.0	CD4 T cell
0.07480093763687544	0.003166276	CD4 T cell
0.2244028129106263	0.02825357	CD4 T cell
0.3740046881843772	0.09680814	CD4 T cell
0.5236065634581281	0.21854751	CD4 T cell
0.673208438731879	0.4244301	CD4 T cell
0.8228103140056298	0.64198744	CD4 T cell
0.9724121892793807	0.81829715	CD4 T cell
1.1220140645531316	0.93612903	CD4 T cell
1.2716159398268825	1.0	CD4 T cell
0.08733605686585312	0.0036940018	CD4 T cell
0.2620081705975594	0.034650374	CD4 T cell
0.43668028432926564	0.12818398	CD4 T cell
0.6113523980609719	0.27032822	CD4 T cell
0.7860245117926782	0.5067408	CD4 T cell
0.9606966255243844	0.6867522	CD4 T cell
1.1353687392560907	0.8452215	CD4 T cell
1.310040852987797	0.9423834	CD4 T cell
1.4847129667195031	1.0	CD4 T cell
0.08628276676640237	0.0030257707	CD4 T cell
0.25884830029920713	0.023232324	CD4 T cell
0.4314138338320119	0.12297632	CD4 T cell
0.6039793673648166	0.31977984	CD4 T cell
0.7765449008976213	0.60728997	CD4 T cell
0.9491104344304261	0.8495211	CD4 T cell
1.1216759679632309	0.962861	CD4 T cell
1.2942415014960356	0.9879234	CD4 T cell
1.4668070350288402	1.0	CD4 T cell
0.05014327455988777	0.0075032692	CD4 T cell
0.15042982367966332	0.04667131	CD4 T cell
0.25071637279943887	0.13942687	CD4 T cell
0.3510029219192144	0.26786783	CD4 T cell
0.4512894710389899	0.5188099	CD4 T cell
0.5515760201587655	0.7415704	CD4 T cell
0.651862569278541	0.9000432	CD4 T cell
0.7521491183983166	0.9596876	CD4 T cell
0.8524356675180921	1.0	CD4 T cell
0.09603550042775517	0.020545956	CD4 T cell
0.2881065012832655	0.08853359	CD4 T cell
0.48017750213877586	0.24965355	CD4 T cell
0.6722485029942862	0.41937524	CD4 T cell
0.8643195038497965	0.64821684	CD4 T cell
1.0563905047053068	0.74975175	CD4 T cell
1.2484615055608173	0.8280468	CD4 T cell
1.4405325064163275	0.90025586	CD4 T cell
1.632603507271838	1.0	CD4 T cell
0.08659841152777926	0.008343363	CD4 T cell
0.2597952345833378	0.035345793	CD4 T cell
0.43299205763889637	0.13762446	CD4 T cell
0.6061888806944549	0.28323865	CD4 T cell
0.7793857037500134	0.44257542	CD4 T cell
0.952582526805572	0.58124274	CD4 T cell
1.1257793498611306	0.73568285	CD4 T cell
1.298976172916689	0.884035	CD4 T cell
1.4721729959722476	1.0	CD4 T cell
0.12625863419733052	0.03067882	CD4 T cell
0.3787759025919916	0.16691822	CD4 T cell
0.6312931709866526	0.40750104	CD4 T cell
0.8838104393813138	0.6275817	CD4 T cell
1.1363277077759748	0.8024119	CD4 T cell
1.3888449761706358	0.8629657	CD4 T cell
1.641362244565297	0.91199327	CD4 T cell
1.893879512959958	0.96433055	CD4 T cell
2.146396781354619	1.0	CD4 T cell
0.12374476320851575	0.0	CD4 T cell
0.3712342896255473	0.03608801	CD4 T cell
0.6187238160425788	0.18280542	CD4 T cell
0.8662133424596103	0.38092768	CD4 T cell
1.113702868876642	0.62319833	CD4 T cell
1.3611923952936733	0.782705	CD4 T cell
1.608681921710705	0.8859772	CD4 T cell
1.8561714481277365	0.95242983	CD4 T cell
2.103660974544768	1.0	CD4 T cell
0.13312442924736764	0.00037116572	CD4 T cell
0.3993732877421029	0.041323382	CD4 T cell
0.6656221462368381	0.21037745	CD4 T cell
0.9318710047315735	0.45259535	CD4 T cell
1.1981198632263088	0.71389145	CD4 T cell
1.464368721721044	0.8351148	CD4 T cell
1.7306175802157793	0.8999525	CD4 T cell
1.9968664387105146	0.9529314	CD4 T cell
2.2631152972052497	1.0	CD4 T cell
0.07801017860469435	0.0	CD4 T cell
0.23403053581408303	0.0	CD4 T cell
0.39005089302347173	0.0152879115	CD4 T cell
0.5460712502328604	0.113044396	CD4 T cell
0.7020916074422491	0.33888304	CD4 T cell
0.8581119646516379	0.59952044	CD4 T cell
1.0141323218610265	0.8109376	CD4 T cell
1.1701526790704153	0.9431032	CD4 T cell
1.3261730362798039	1.0	CD4 T cell
0.05055463356887144	0.016069436	CD4 T cell
0.1516639007066143	0.10561682	CD4 T cell
0.2527731678443572	0.25159872	CD4 T cell
0.3538824349821001	0.36812642	CD4 T cell
0.45499170211984297	0.51496196	CD4 T cell
0.5561009692575859	0.63538224	CD4 T cell
0.6572102363953287	0.72435296	CD4 T cell
0.7583195035330716	0.85672456	CD4 T cell
0.8594287706708145	1.0	CD4 T cell
0.11450326329757728	0.019728037	CD4 T cell
0.3435097898927318	0.11576779	CD4 T cell
0.5725163164878864	0.29871744	CD4 T cell
0.8015228430830409	0.51207936	CD4 T cell
1.0305293696781954	0.75101864	CD4 T cell
1.25953589627335	0.86692065	CD4 T cell
1.4885424228685045	0.9360499	CD4 T cell
1.717548949463659	0.9696256	CD4 T cell
1.9465554760588135	1.0	CD4 T cell
0.10680916363332632	0.012184492	CD4 T cell
0.32042749089997896	0.107850246	CD4 T cell
0.5340458181666317	0.3443509	CD4 T cell
0.7476641454332843	0.5463155	CD4 T cell
0.9612824726999369	0.71635455	CD4 T cell
1.1749007999665895	0.820646	CD4 T cell
1.3885191272332422	0.89152867	CD4 T cell
1.6021374544998948	0.94660705	CD4 T cell
1.8157557817665475	1.0	CD4 T cell
0.055869703285976735	0.0020317691	CD4 T cell
0.1676091098579302	0.024180233	CD4 T cell
0.2793485164298837	0.071957536	CD4 T cell
0.39108792300183715	0.13748078	CD4 T cell
0.5028273295737906	0.24044406	CD4 T cell
0.6145667361457441	0.40883905	CD4 T cell
0.7263061427176976	0.618855	CD4 T cell
0.838045549289651	0.8310672	CD4 T cell
0.9497849558616045	1.0	CD4 T cell
0.07615277208680656	0.0014825502	CD4 T cell
0.22845831626041968	0.012350365	CD4 T cell
0.3807638604340328	0.061867982	CD4 T cell
0.533069404607646	0.15765163	CD4 T cell
0.685374948781259	0.30574265	CD4 T cell
0.8376804929548721	0.48084825	CD4 T cell
0.9899860371284853	0.6713516	CD4 T cell
1.1422915813020984	0.8525235	CD4 T cell
1.2945971254757116	1.0	CD4 T cell
0.09091798223009591	0.0	CD4 T cell
0.27275394669028774	0.0	CD4 T cell
0.45458991115047953	0.013891199	CD4 T cell
0.6364258756106713	0.08213048	CD4 T cell
0.8182618400708632	0.27277294	CD4 T cell
1.0000978045310551	0.53244627	CD4 T cell
1.1819337689912468	0.78591686	CD4 T cell
1.3637697334514387	0.9295252	CD4 T cell
1.5456056979116304	1.0	CD4 T cell
0.07316121889408349	0.0	CD4 T cell
0.21948365668225048	0.0	CD4 T cell
0.36580609447041745	0.016006967	CD4 T cell
0.5121285322585845	0.12028007	CD4 T cell
0.6584509700467515	0.29148668	CD4 T cell
0.8047734078349184	0.46835318	CD4 T cell
0.9510958456230854	0.61895144	CD4 T cell
1.0974182834112522	0.7833488	CD4 T cell
1.2437407211994194	1.0	CD4 T cell
0.09336526072129031	0.0	CD4 T cell
0.28009578216387093	0.0	CD4 T cell
0.4668263036064515	0.012205856	CD4 T cell
0.6535568250490321	0.1422271	CD4 T cell
0.8402873464916127	0.47688788	CD4 T cell
1.0270178679341933	0.77236885	CD4 T cell
1.213748389376774	0.9555616	CD4 T cell
1.4004789108193545	0.99464124	CD4 T cell
1.5872094322619352	1.0	CD4 T cell
0.055833076684859956	0.0023642017	CD4 T cell
0.16749923005457987	0.060937252	CD4 T cell
0.27916538342429975	0.23449063	CD4 T cell
0.39083153679401966	0.43163222	CD4 T cell
0.5024976901637396	0.6785076	CD4 T cell
0.6141638435334595	0.8527181	CD4 T cell
0.7258299969031794	0.9702176	CD4 T cell
0.8374961502728994	0.9959389	CD4 T cell
0.9491623036426192	1.0	CD4 T cell
0.07948148928040318	0.011584041	CD4 T cell
0.23844446784120954	0.07490604	CD4 T cell
0.3974074464020159	0.16738814	CD4 T cell
0.5563704249628223	0.3404093	CD4 T cell
0.7153334035236286	0.55407447	CD4 T cell
0.8742963820844349	0.7501487	CD4 T cell
1.0332593606452414	0.8870116	CD4 T cell
1.1922223392060478	0.9520325	CD4 T cell
1.351185317766854	1.0	CD4 T cell
0.10260060221258771	0.0011491724	CD4 T cell
0.30780180663776313	0.021549216	CD4 T cell
0.5130030110629386	0.11985711	CD4 T cell
0.718204215488114	0.28548428	CD4 T cell
0.9234054199132895	0.53642756	CD4 T cell
1.128606624338465	0.7339941	CD4 T cell
1.3338078287636403	0.8543314	CD4 T cell
1.5390090331888158	0.93758976	CD4 T cell
1.7442102376139912	1.0	CD4 T cell
0.061127920475687075	0.0012043306	CD4 T cell
0.18338376142706123	0.014904377	CD4 T cell
0.30563960237843535	0.064578034	CD4 T cell
0.4278954433298095	0.16652516	CD4 T cell
0.5501512842811837	0.35551465	CD4 T cell
0.6724071252325579	0.5721297	CD4 T cell
0.794662966183932	0.7683847	CD4 T cell
0.9169188071353062	0.91598916	CD4 T cell
1.0391746480866804	1.0	CD4 T cell
0.07458410019222596	0.00046777076	CD4 T cell
0.2237523005766779	0.017099801	CD4 T cell
0.37292050096112983	0.08384962	CD4 T cell
0.5220887013455817	0.2376886	CD4 T cell
0.6712569017300337	0.474351	CD4 T cell
0.8204251021144856	0.7075451	CD4 T cell
0.9695933024989375	0.8870224	CD4 T cell
1.1187615028833895	0.96366227	CD4 T cell
1.2679297032678414	1.0	CD4 T cell
0.07751350843882403	0.01799878	CD4 T cell
0.23254052531647207	0.11657115	CD4 T cell
0.3875675421941201	0.30448073	CD4 T cell
0.5425945590717681	0.5023028	CD4 T cell
0.6976215759494162	0.72980344	CD4 T cell
0.8526485928270643	0.8561507	CD4 T cell
1.0076756097047124	0.9308404	CD4 T cell
1.1627026265823603	0.9741298	CD4 T cell
1.3177296434600083	1.0	CD4 T cell
0.10149448876958007	0.025975076	CD4 T cell
0.30448346630874024	0.08479118	CD4 T cell
0.5074724438479004	0.19069062	CD4 T cell
0.7104614213870605	0.2924388	CD4 T cell
0.9134503989262206	0.49277067	CD4 T cell
1.1164393764653808	0.72449684	CD4 T cell
1.3194283540045408	0.8892147	CD4 T cell
1.522417331543701	0.960609	CD4 T cell
1.7254063090828613	1.0	CD4 T cell
0.08036009750111622	0.0008179868	CD4 T cell
0.24108029250334867	0.039459802	CD4 T cell
0.4018004875055811	0.1534221	CD4 T cell
0.5625206825078135	0.30484214	CD4 T cell
0.723240877510046	0.54569054	CD4 T cell
0.8839610725122784	0.7404028	CD4 T cell
1.044681267514511	0.8803495	CD4 T cell
1.2054014625167433	0.95330715	CD4 T cell
1.3661216575189759	1.0	CD4 T cell
0.10596422680622816	0.00067104225	CD4 T cell
0.3178926804186845	0.013906846	CD4 T cell
0.5298211340311408	0.11467159	CD4 T cell
0.7417495876435971	0.33550134	CD4 T cell
0.9536780412560535	0.5980006	CD4 T cell
1.1656064948685099	0.78088063	CD4 T cell
1.377534948480966	0.89119285	CD4 T cell
1.5894634020934224	0.9460882	CD4 T cell
1.8013918557058788	1.0	CD4 T cell
0.08405693075517574	0.0	CD4 T cell
0.25217079226552724	0.001467911	CD4 T cell
0.4202846537758787	0.04779844	CD4 T cell
0.5883985152862302	0.24490567	CD4 T cell
0.7565123767965817	0.5929152	CD4 T cell
0.9246262383069331	0.84401804	CD4 T cell
1.0927400998172847	0.95576215	CD4 T cell
1.2608539613276362	0.97723705	CD4 T cell
1.4289678228379876	1.0	CD4 T cell
0.059522474193470745	0.006176167	CD4 T cell
0.17856742258041225	0.05334864	CD4 T cell
0.2976123709673537	0.15002207	CD4 T cell
0.41665731935429523	0.2678907	CD4 T cell
0.5357022677412367	0.44181663	CD4 T cell
0.6547472161281782	0.6168695	CD4 T cell
0.7737921645151197	0.7887737	CD4 T cell
0.8928371129020612	0.916047	CD4 T cell
1.0118820612890027	1.0	CD4 T cell
0.09130545141548023	0.0	CD4 T cell
0.2739163542464407	0.00537584	CD4 T cell
0.4565272570774011	0.058215413	CD4 T cell
0.6391381599083615	0.21343598	CD4 T cell
0.821749062739322	0.46047446	CD4 T cell
1.0043599655702824	0.6872067	CD4 T cell
1.186970868401243	0.84070617	CD4 T cell
1.3695817712322034	0.93761635	CD4 T cell
1.5521926740631637	1.0	CD4 T cell
0.08948482324508104	0.0	CD4 T cell
0.2684544697352431	0.0034706953	CD4 T cell
0.4474241162254052	0.040754132	CD4 T cell
0.6263937627155672	0.19096427	CD4 T cell
0.8053634092057294	0.4594935	CD4 T cell
0.9843330556958915	0.6964703	CD4 T cell
1.1633027021860536	0.8729385	CD4 T cell
1.3422723486762156	0.9495102	CD4 T cell
1.5212419951663776	1.0	CD4 T cell
0.06962434594543772	0.0	CD4 T cell
0.20887303783631317	0.00327346	CD4 T cell
0.34812172972718863	0.035484076	CD4 T cell
0.4873704216180641	0.16368587	CD4 T cell
0.6266191135089395	0.41890955	CD4 T cell
0.765867805399815	0.65069807	CD4 T cell
0.9051164972906904	0.8206125	CD4 T cell
1.044365189181566	0.92321825	CD4 T cell
1.1836138810724413	1.0	CD4 T cell
0.07277581544474739	0.0	CD4 T cell
0.21832744633424214	0.0	CD4 T cell
0.3638790772237369	0.012437554	CD4 T cell
0.5094307081132317	0.072357975	CD4 T cell
0.6549823390027264	0.23470895	CD4 T cell
0.8005339698922211	0.47950462	CD4 T cell
0.9460856007817159	0.7280743	CD4 T cell
1.0916372316712106	0.91114086	CD4 T cell
1.2371888625607055	1.0	CD4 T cell
0.08981834453618548	0.0	CD4 T cell
0.26945503360855644	0.0	CD4 T cell
0.4490917226809274	0.006203408	CD4 T cell
0.6287284117532983	0.05552874	CD4 T cell
0.8083651008256693	0.33025324	CD4 T cell
0.9880017898980402	0.64154136	CD4 T cell
1.1676384789704113	0.8544437	CD4 T cell
1.3472751680427821	0.92724377	CD4 T cell
1.526911857115153	1.0	CD4 T cell
0.07410708145908776	0.0007539459	CD4 T cell
0.2223212443772633	0.018376345	CD4 T cell
0.3705354072954388	0.077314645	CD4 T cell
0.5187495702136143	0.19977537	CD4 T cell
0.6669637331317899	0.39626774	CD4 T cell
0.8151778960499654	0.6140846	CD4 T cell
0.963392058968141	0.8091698	CD4 T cell
1.1116062218863165	0.934616	CD4 T cell
1.259820384804492	1.0	CD4 T cell
0.06695147126767333	0.0	CD4 T cell
0.20085441380302	0.01636685	CD4 T cell
0.3347573563383667	0.09144528	CD4 T cell
0.46866029887371335	0.1984456	CD4 T cell
0.60256324140906	0.31518337	CD4 T cell
0.7364661839444067	0.43004906	CD4 T cell
0.8703691264797533	0.61268824	CD4 T cell
1.0042720690151	0.82938176	CD4 T cell
1.1381750115504468	1.0	CD4 T cell
0.06553552486744471	0.0	CD4 T cell
0.19660657460233413	0.0040604942	CD4 T cell
0.3276776243372235	0.042200584	CD4 T cell
0.45874867407211295	0.14077502	CD4 T cell
0.5898197238070024	0.30700967	CD4 T cell
0.7208907735418918	0.53093	CD4 T cell
0.8519618232767813	0.7511919	CD4 T cell
0.9830328730116706	0.91794395	CD4 T cell
1.1141039227465601	1.0	CD4 T cell
0.05481559717695827	0.0	CD4 T cell
0.1644467915308748	0.001561316	CD4 T cell
0.2740779858847914	0.026424084	CD4 T cell
0.38370918023870787	0.14921409	CD4 T cell
0.4933403745926244	0.34825292	CD4 T cell
0.602971568946541	0.6250154	CD4 T cell
0.7126027633004575	0.85066783	CD4 T cell
0.822233957654374	0.9575795	CD4 T cell
0.9318651520082906	1.0	CD4 T cell
0.10473396155838033	0.010571187	CD4 T cell
0.314201884675141	0.10707668	CD4 T cell
0.5236698077919016	0.32066414	CD4 T cell
0.7331377309086623	0.5346404	CD4 T cell
0.942605654025423	0.7482228	CD4 T cell
1.1520735771421837	0.845592	CD4 T cell
1.3615415002589444	0.8995482	CD4 T cell
1.571009423375705	0.95210314	CD4 T cell
1.7804773464924657	1.0	CD4 T cell
0.07338486954956504	0.0010213493	CD4 T cell
0.2201546086486951	0.024126789	CD4 T cell
0.3669243477478252	0.09578292	CD4 T cell
0.5136940868469553	0.22311729	CD4 T cell
0.6604638259460853	0.45263812	CD4 T cell
0.8072335650452154	0.70600843	CD4 T cell
0.9540033041443454	0.9003925	CD4 T cell
1.1007730432434755	0.98311937	CD4 T cell
1.2475427823426055	1.0	CD4 T cell
0.08240995940002353	0.006071428	CD4 T cell
0.24722987820007059	0.056499653	CD4 T cell
0.4120497970001177	0.18228577	CD4 T cell
0.5768697158001647	0.37909424	CD4 T cell
0.7416896346002118	0.6052038	CD4 T cell
0.9065095534002588	0.7946455	CD4 T cell
1.071329472200306	0.9238352	CD4 T cell
1.236149391000353	0.97924656	CD4 T cell
1.4009693098004	1.0	CD4 T cell
0.12874226389968826	0.0035846024	CD4 T cell
0.38622679169906476	0.04475441	CD4 T cell
0.6437113194984413	0.20555921	CD4 T cell
0.9011958472978178	0.4166311	CD4 T cell
1.1586803750971943	0.63595825	CD4 T cell
1.4161649028965708	0.7988247	CD4 T cell
1.6736494306959473	0.9057005	CD4 T cell
1.9311339584953238	0.9622267	CD4 T cell
2.1886184862947005	1.0	CD4 T cell
0.09573909285726742	0.0	CD4 T cell
[truncated: 10,556 more rows]
