# Supplementary material for: CellSighter: a neural network to classify cells in highly multiplexed images
Source: Nat Commun. 2023 Jul 18;14:4302. doi: 10.1038/s41467-023-40066-7 (PMC10354029; doi:10.1038/s41467-023-40066-7)
Supplement: Supplementary file 4 — Source Data [file 41467_2023_40066_MOESM4_ESM.zip › SourceData/fig3_H.csv]

	model	overlap_percentage	is_predicted_as_B_Cell
0	CellSighter	100.0	True
1	CellSighter	100.0	True
2	CellSighter	100.0	True
3	CellSighter	100.0	False
4	CellSighter	100.0	True
5	CellSighter	100.0	True
6	CellSighter	100.0	True
7	CellSighter	100.0	True
8	CellSighter	100.0	False
9	CellSighter	100.0	True
10	CellSighter	100.0	True
11	CellSighter	100.0	True
12	CellSighter	100.0	True
13	CellSighter	100.0	True
14	CellSighter	100.0	True
15	CellSighter	100.0	True
16	CellSighter	100.0	False
17	CellSighter	100.0	True
18	CellSighter	100.0	True
19	CellSighter	100.0	True
20	CellSighter	100.0	True
21	CellSighter	100.0	False
22	CellSighter	100.0	True
23	CellSighter	100.0	True
24	CellSighter	100.0	True
25	CellSighter	100.0	False
26	CellSighter	100.0	True
27	CellSighter	100.0	True
28	CellSighter	100.0	False
29	CellSighter	100.0	True
30	CellSighter	100.0	True
31	CellSighter	100.0	True
32	CellSighter	100.0	True
33	CellSighter	100.0	True
34	CellSighter	100.0	True
35	CellSighter	100.0	True
36	CellSighter	100.0	True
37	CellSighter	100.0	True
38	CellSighter	100.0	True
39	CellSighter	100.0	False
40	CellSighter	100.0	True
41	CellSighter	100.0	True
42	CellSighter	100.0	False
43	CellSighter	100.0	True
44	CellSighter	100.0	False
45	CellSighter	100.0	False
46	CellSighter	100.0	True
47	CellSighter	100.0	True
48	CellSighter	100.0	True
49	CellSighter	100.0	True
50	CellSighter	100.0	True
51	CellSighter	100.0	True
52	CellSighter	100.0	True
53	CellSighter	100.0	True
54	CellSighter	100.0	False
55	CellSighter	100.0	False
56	CellSighter	100.0	True
57	CellSighter	100.0	True
58	CellSighter	100.0	True
59	CellSighter	100.0	True
60	CellSighter	100.0	True
61	CellSighter	100.0	True
62	CellSighter	100.0	True
63	CellSighter	100.0	False
64	CellSighter	100.0	False
65	CellSighter	100.0	True
66	CellSighter	100.0	False
67	CellSighter	100.0	True
68	CellSighter	100.0	True
69	CellSighter	100.0	True
70	CellSighter	100.0	True
71	CellSighter	100.0	True
72	CellSighter	100.0	True
73	CellSighter	100.0	True
74	CellSighter	100.0	True
75	CellSighter	100.0	True
76	CellSighter	100.0	False
77	CellSighter	100.0	False
78	CellSighter	100.0	True
79	CellSighter	100.0	True
80	CellSighter	100.0	True
81	CellSighter	100.0	True
82	CellSighter	100.0	True
83	CellSighter	100.0	True
84	CellSighter	100.0	True
85	CellSighter	100.0	True
86	CellSighter	100.0	True
87	CellSighter	100.0	True
88	CellSighter	100.0	True
89	CellSighter	100.0	True
90	CellSighter	100.0	True
91	CellSighter	100.0	True
92	CellSighter	100.0	False
93	CellSighter	100.0	True
94	CellSighter	100.0	False
95	CellSighter	100.0	True
96	CellSighter	100.0	True
97	CellSighter	100.0	True
98	CellSighter	100.0	True
99	CellSighter	100.0	True
100	CellSighter	100.0	True
101	CellSighter	100.0	True
102	CellSighter	100.0	True
103	CellSighter	100.0	True
104	CellSighter	100.0	True
105	CellSighter	100.0	True
106	CellSighter	100.0	True
107	CellSighter	100.0	False
108	CellSighter	100.0	True
109	CellSighter	100.0	True
110	CellSighter	100.0	True
111	CellSighter	100.0	True
112	CellSighter	100.0	True
113	CellSighter	100.0	True
114	CellSighter	100.0	True
115	CellSighter	100.0	True
116	CellSighter	100.0	True
117	CellSighter	100.0	True
118	CellSighter	100.0	False
119	CellSighter	100.0	True
120	CellSighter	100.0	False
121	CellSighter	100.0	True
122	CellSighter	100.0	True
123	CellSighter	100.0	True
124	CellSighter	100.0	True
125	CellSighter	100.0	True
126	CellSighter	100.0	True
127	CellSighter	100.0	True
128	CellSighter	100.0	True
129	CellSighter	100.0	True
130	CellSighter	100.0	True
131	CellSighter	100.0	True
132	CellSighter	100.0	True
133	CellSighter	100.0	True
134	CellSighter	100.0	True
135	CellSighter	100.0	True
136	CellSighter	100.0	True
137	CellSighter	100.0	True
138	CellSighter	100.0	True
139	CellSighter	100.0	True
140	CellSighter	100.0	True
141	CellSighter	100.0	False
142	CellSighter	100.0	True
143	CellSighter	100.0	True
144	CellSighter	100.0	True
145	CellSighter	100.0	True
146	CellSighter	100.0	True
147	CellSighter	100.0	True
148	CellSighter	100.0	True
149	CellSighter	100.0	True
150	CellSighter	100.0	True
151	CellSighter	100.0	True
152	CellSighter	100.0	True
153	CellSighter	100.0	True
154	CellSighter	100.0	True
155	CellSighter	100.0	True
156	CellSighter	100.0	True
157	CellSighter	100.0	True
158	CellSighter	100.0	True
159	CellSighter	100.0	True
160	CellSighter	100.0	True
161	CellSighter	100.0	True
162	CellSighter	100.0	False
163	CellSighter	100.0	True
164	CellSighter	100.0	True
165	CellSighter	100.0	True
166	CellSighter	100.0	True
167	CellSighter	100.0	True
168	CellSighter	100.0	True
169	CellSighter	100.0	True
170	CellSighter	100.0	False
171	CellSighter	100.0	True
172	CellSighter	100.0	True
173	CellSighter	100.0	False
174	CellSighter	100.0	False
175	CellSighter	100.0	True
176	CellSighter	100.0	True
177	CellSighter	100.0	True
178	CellSighter	100.0	False
179	CellSighter	100.0	True
180	CellSighter	100.0	True
181	CellSighter	100.0	False
182	CellSighter	100.0	True
183	CellSighter	100.0	True
184	CellSighter	100.0	True
185	CellSighter	100.0	True
186	CellSighter	100.0	True
187	CellSighter	100.0	False
188	CellSighter	100.0	True
189	CellSighter	100.0	True
190	CellSighter	100.0	True
191	CellSighter	100.0	True
192	CellSighter	100.0	False
193	CellSighter	100.0	True
194	CellSighter	100.0	True
195	CellSighter	100.0	False
196	CellSighter	100.0	True
197	CellSighter	100.0	True
198	CellSighter	100.0	True
199	CellSighter	100.0	True
200	xgboost	100.0	True
201	xgboost	100.0	True
202	xgboost	100.0	True
203	xgboost	100.0	False
204	xgboost	100.0	True
205	xgboost	100.0	True
206	xgboost	100.0	True
207	xgboost	100.0	True
208	xgboost	100.0	True
209	xgboost	100.0	True
210	xgboost	100.0	True
211	xgboost	100.0	True
212	xgboost	100.0	True
213	xgboost	100.0	True
214	xgboost	100.0	True
215	xgboost	100.0	True
216	xgboost	100.0	False
217	xgboost	100.0	False
218	xgboost	100.0	True
219	xgboost	100.0	True
220	xgboost	100.0	True
221	xgboost	100.0	False
222	xgboost	100.0	True
223	xgboost	100.0	True
224	xgboost	100.0	True
225	xgboost	100.0	False
226	xgboost	100.0	True
227	xgboost	100.0	True
228	xgboost	100.0	False
229	xgboost	100.0	True
230	xgboost	100.0	True
231	xgboost	100.0	False
232	xgboost	100.0	True
233	xgboost	100.0	True
234	xgboost	100.0	False
235	xgboost	100.0	True
236	xgboost	100.0	True
237	xgboost	100.0	False
238	xgboost	100.0	True
239	xgboost	100.0	False
240	xgboost	100.0	True
241	xgboost	100.0	True
242	xgboost	100.0	False
243	xgboost	100.0	True
244	xgboost	100.0	False
245	xgboost	100.0	False
246	xgboost	100.0	True
247	xgboost	100.0	False
248	xgboost	100.0	True
249	xgboost	100.0	True
250	xgboost	100.0	True
251	xgboost	100.0	True
252	xgboost	100.0	True
253	xgboost	100.0	True
254	xgboost	100.0	False
255	xgboost	100.0	True
256	xgboost	100.0	True
257	xgboost	100.0	True
258	xgboost	100.0	True
259	xgboost	100.0	True
260	xgboost	100.0	True
261	xgboost	100.0	True
262	xgboost	100.0	False
263	xgboost	100.0	False
264	xgboost	100.0	False
265	xgboost	100.0	True
266	xgboost	100.0	False
267	xgboost	100.0	True
268	xgboost	100.0	True
269	xgboost	100.0	True
270	xgboost	100.0	False
271	xgboost	100.0	True
272	xgboost	100.0	True
273	xgboost	100.0	True
274	xgboost	100.0	True
275	xgboost	100.0	True
276	xgboost	100.0	True
277	xgboost	100.0	False
278	xgboost	100.0	False
279	xgboost	100.0	True
280	xgboost	100.0	True
281	xgboost	100.0	True
282	xgboost	100.0	True
283	xgboost	100.0	True
284	xgboost	100.0	True
285	xgboost	100.0	True
286	xgboost	100.0	True
287	xgboost	100.0	True
288	xgboost	100.0	True
289	xgboost	100.0	True
290	xgboost	100.0	False
291	xgboost	100.0	True
292	xgboost	100.0	False
293	xgboost	100.0	True
294	xgboost	100.0	True
295	xgboost	100.0	True
296	xgboost	100.0	False
297	xgboost	100.0	False
298	xgboost	100.0	True
299	xgboost	100.0	True
300	xgboost	100.0	False
301	xgboost	100.0	True
302	xgboost	100.0	True
303	xgboost	100.0	True
304	xgboost	100.0	True
305	xgboost	100.0	True
306	xgboost	100.0	True
307	xgboost	100.0	False
308	xgboost	100.0	True
309	xgboost	100.0	True
310	xgboost	100.0	True
311	xgboost	100.0	True
312	xgboost	100.0	True
313	xgboost	100.0	True
314	xgboost	100.0	False
315	xgboost	100.0	True
316	xgboost	100.0	True
317	xgboost	100.0	True
318	xgboost	100.0	True
319	xgboost	100.0	True
320	xgboost	100.0	False
321	xgboost	100.0	True
322	xgboost	100.0	True
323	xgboost	100.0	True
324	xgboost	100.0	True
325	xgboost	100.0	True
326	xgboost	100.0	True
327	xgboost	100.0	False
328	xgboost	100.0	False
329	xgboost	100.0	True
330	xgboost	100.0	True
331	xgboost	100.0	True
332	xgboost	100.0	True
333	xgboost	100.0	True
334	xgboost	100.0	True
335	xgboost	100.0	True
336	xgboost	100.0	True
337	xgboost	100.0	True
338	xgboost	100.0	True
339	xgboost	100.0	True
340	xgboost	100.0	True
341	xgboost	100.0	False
342	xgboost	100.0	True
343	xgboost	100.0	True
344	xgboost	100.0	True
345	xgboost	100.0	True
346	xgboost	100.0	True
347	xgboost	100.0	True
348	xgboost	100.0	True
349	xgboost	100.0	True
350	xgboost	100.0	True
351	xgboost	100.0	True
352	xgboost	100.0	True
353	xgboost	100.0	True
354	xgboost	100.0	True
355	xgboost	100.0	True
356	xgboost	100.0	True
357	xgboost	100.0	True
358	xgboost	100.0	True
359	xgboost	100.0	True
360	xgboost	100.0	True
361	xgboost	100.0	True
362	xgboost	100.0	True
363	xgboost	100.0	True
364	xgboost	100.0	True
365	xgboost	100.0	True
366	xgboost	100.0	True
367	xgboost	100.0	True
368	xgboost	100.0	True
369	xgboost	100.0	True
370	xgboost	100.0	False
371	xgboost	100.0	True
372	xgboost	100.0	True
373	xgboost	100.0	False
374	xgboost	100.0	False
375	xgboost	100.0	False
376	xgboost	100.0	True
377	xgboost	100.0	True
378	xgboost	100.0	True
379	xgboost	100.0	True
380	xgboost	100.0	True
381	xgboost	100.0	False
382	xgboost	100.0	True
383	xgboost	100.0	True
384	xgboost	100.0	True
385	xgboost	100.0	True
386	xgboost	100.0	True
387	xgboost	100.0	False
388	xgboost	100.0	True
389	xgboost	100.0	True
390	xgboost	100.0	True
391	xgboost	100.0	True
392	xgboost	100.0	False
393	xgboost	100.0	True
394	xgboost	100.0	True
395	xgboost	100.0	False
396	xgboost	100.0	True
397	xgboost	100.0	True
398	xgboost	100.0	True
399	xgboost	100.0	True
400	CellSighter	50.0	True
401	CellSighter	50.0	True
402	CellSighter	50.0	True
403	CellSighter	50.0	False
404	CellSighter	50.0	True
405	CellSighter	50.0	True
406	CellSighter	50.0	True
407	CellSighter	50.0	True
408	CellSighter	50.0	True
409	CellSighter	50.0	True
410	CellSighter	50.0	True
411	CellSighter	50.0	True
412	CellSighter	50.0	True
413	CellSighter	50.0	True
414	CellSighter	50.0	True
415	CellSighter	50.0	True
416	CellSighter	50.0	False
417	CellSighter	50.0	True
418	CellSighter	50.0	True
419	CellSighter	50.0	True
420	CellSighter	50.0	True
421	CellSighter	50.0	False
422	CellSighter	50.0	True
423	CellSighter	50.0	True
424	CellSighter	50.0	True
425	CellSighter	50.0	False
426	CellSighter	50.0	True
427	CellSighter	50.0	True
428	CellSighter	50.0	False
429	CellSighter	50.0	True
430	CellSighter	50.0	True
431	CellSighter	50.0	True
432	CellSighter	50.0	True
433	CellSighter	50.0	True
434	CellSighter	50.0	True
435	CellSighter	50.0	True
436	CellSighter	50.0	True
437	CellSighter	50.0	True
438	CellSighter	50.0	True
439	CellSighter	50.0	False
440	CellSighter	50.0	True
441	CellSighter	50.0	True
442	CellSighter	50.0	False
443	CellSighter	50.0	True
444	CellSighter	50.0	True
445	CellSighter	50.0	False
446	CellSighter	50.0	True
447	CellSighter	50.0	True
448	CellSighter	50.0	True
449	CellSighter	50.0	True
450	CellSighter	50.0	True
451	CellSighter	50.0	True
452	CellSighter	50.0	True
453	CellSighter	50.0	True
454	CellSighter	50.0	False
455	CellSighter	50.0	False
456	CellSighter	50.0	True
457	CellSighter	50.0	True
458	CellSighter	50.0	True
459	CellSighter	50.0	True
460	CellSighter	50.0	True
461	CellSighter	50.0	True
462	CellSighter	50.0	True
463	CellSighter	50.0	True
464	CellSighter	50.0	True
465	CellSighter	50.0	True
466	CellSighter	50.0	False
467	CellSighter	50.0	True
468	CellSighter	50.0	True
469	CellSighter	50.0	True
470	CellSighter	50.0	True
471	CellSighter	50.0	True
472	CellSighter	50.0	True
473	CellSighter	50.0	True
474	CellSighter	50.0	True
475	CellSighter	50.0	True
476	CellSighter	50.0	False
477	CellSighter	50.0	False
478	CellSighter	50.0	True
479	CellSighter	50.0	True
480	CellSighter	50.0	True
481	CellSighter	50.0	True
482	CellSighter	50.0	True
483	CellSighter	50.0	True
484	CellSighter	50.0	True
485	CellSighter	50.0	True
486	CellSighter	50.0	True
487	CellSighter	50.0	True
488	CellSighter	50.0	True
489	CellSighter	50.0	True
490	CellSighter	50.0	True
491	CellSighter	50.0	True
492	CellSighter	50.0	False
493	CellSighter	50.0	True
494	CellSighter	50.0	False
495	CellSighter	50.0	True
496	CellSighter	50.0	True
497	CellSighter	50.0	True
498	CellSighter	50.0	True
499	CellSighter	50.0	True
500	CellSighter	50.0	True
501	CellSighter	50.0	True
502	CellSighter	50.0	True
503	CellSighter	50.0	True
504	CellSighter	50.0	True
505	CellSighter	50.0	True
506	CellSighter	50.0	True
507	CellSighter	50.0	False
508	CellSighter	50.0	True
509	CellSighter	50.0	True
510	CellSighter	50.0	True
511	CellSighter	50.0	True
512	CellSighter	50.0	True
513	CellSighter	50.0	True
514	CellSighter	50.0	True
515	CellSighter	50.0	True
516	CellSighter	50.0	True
517	CellSighter	50.0	True
518	CellSighter	50.0	True
519	CellSighter	50.0	True
520	CellSighter	50.0	False
521	CellSighter	50.0	True
522	CellSighter	50.0	True
523	CellSighter	50.0	True
524	CellSighter	50.0	True
525	CellSighter	50.0	True
526	CellSighter	50.0	False
527	CellSighter	50.0	True
528	CellSighter	50.0	False
529	CellSighter	50.0	True
530	CellSighter	50.0	True
531	CellSighter	50.0	False
532	CellSighter	50.0	True
533	CellSighter	50.0	True
534	CellSighter	50.0	True
535	CellSighter	50.0	True
536	CellSighter	50.0	True
537	CellSighter	50.0	True
538	CellSighter	50.0	True
539	CellSighter	50.0	True
540	CellSighter	50.0	True
541	CellSighter	50.0	False
542	CellSighter	50.0	True
543	CellSighter	50.0	True
544	CellSighter	50.0	True
545	CellSighter	50.0	True
546	CellSighter	50.0	True
547	CellSighter	50.0	True
548	CellSighter	50.0	True
549	CellSighter	50.0	True
550	CellSighter	50.0	True
551	CellSighter	50.0	True
552	CellSighter	50.0	True
553	CellSighter	50.0	True
554	CellSighter	50.0	True
555	CellSighter	50.0	True
556	CellSighter	50.0	True
557	CellSighter	50.0	True
558	CellSighter	50.0	True
559	CellSighter	50.0	True
560	CellSighter	50.0	True
561	CellSighter	50.0	True
562	CellSighter	50.0	False
563	CellSighter	50.0	True
564	CellSighter	50.0	True
565	CellSighter	50.0	True
566	CellSighter	50.0	True
567	CellSighter	50.0	True
568	CellSighter	50.0	True
569	CellSighter	50.0	True
570	CellSighter	50.0	False
571	CellSighter	50.0	True
572	CellSighter	50.0	True
573	CellSighter	50.0	False
574	CellSighter	50.0	False
575	CellSighter	50.0	True
576	CellSighter	50.0	True
577	CellSighter	50.0	True
578	CellSighter	50.0	True
579	CellSighter	50.0	True
580	CellSighter	50.0	True
581	CellSighter	50.0	False
582	CellSighter	50.0	True
583	CellSighter	50.0	True
584	CellSighter	50.0	True
585	CellSighter	50.0	True
586	CellSighter	50.0	True
587	CellSighter	50.0	False
588	CellSighter	50.0	True
589	CellSighter	50.0	True
590	CellSighter	50.0	True
591	CellSighter	50.0	True
592	CellSighter	50.0	False
593	CellSighter	50.0	True
594	CellSighter	50.0	True
595	CellSighter	50.0	False
596	CellSighter	50.0	True
597	CellSighter	50.0	True
598	CellSighter	50.0	True
599	CellSighter	50.0	True
600	xgboost	50.0	True
601	xgboost	50.0	True
602	xgboost	50.0	True
603	xgboost	50.0	False
604	xgboost	50.0	True
605	xgboost	50.0	True
606	xgboost	50.0	True
607	xgboost	50.0	True
608	xgboost	50.0	True
609	xgboost	50.0	True
610	xgboost	50.0	True
611	xgboost	50.0	True
612	xgboost	50.0	True
613	xgboost	50.0	True
614	xgboost	50.0	True
615	xgboost	50.0	True
616	xgboost	50.0	False
617	xgboost	50.0	True
618	xgboost	50.0	True
619	xgboost	50.0	True
620	xgboost	50.0	True
621	xgboost	50.0	False
622	xgboost	50.0	True
623	xgboost	50.0	True
624	xgboost	50.0	True
625	xgboost	50.0	False
626	xgboost	50.0	True
627	xgboost	50.0	True
628	xgboost	50.0	False
629	xgboost	50.0	True
630	xgboost	50.0	True
631	xgboost	50.0	False
632	xgboost	50.0	True
633	xgboost	50.0	True
634	xgboost	50.0	False
635	xgboost	50.0	True
636	xgboost	50.0	True
637	xgboost	50.0	True
638	xgboost	50.0	True
639	xgboost	50.0	False
640	xgboost	50.0	True
641	xgboost	50.0	True
642	xgboost	50.0	False
643	xgboost	50.0	True
644	xgboost	50.0	True
645	xgboost	50.0	False
646	xgboost	50.0	True
647	xgboost	50.0	False
648	xgboost	50.0	True
649	xgboost	50.0	True
650	xgboost	50.0	True
651	xgboost	50.0	True
652	xgboost	50.0	True
653	xgboost	50.0	True
654	xgboost	50.0	False
655	xgboost	50.0	True
656	xgboost	50.0	True
657	xgboost	50.0	True
658	xgboost	50.0	True
659	xgboost	50.0	True
660	xgboost	50.0	True
661	xgboost	50.0	True
662	xgboost	50.0	True
663	xgboost	50.0	False
664	xgboost	50.0	True
665	xgboost	50.0	True
666	xgboost	50.0	True
667	xgboost	50.0	True
668	xgboost	50.0	True
669	xgboost	50.0	True
670	xgboost	50.0	True
671	xgboost	50.0	True
672	xgboost	50.0	True
673	xgboost	50.0	True
674	xgboost	50.0	True
675	xgboost	50.0	True
676	xgboost	50.0	True
677	xgboost	50.0	True
678	xgboost	50.0	True
679	xgboost	50.0	True
680	xgboost	50.0	True
681	xgboost	50.0	True
682	xgboost	50.0	True
683	xgboost	50.0	True
684	xgboost	50.0	True
685	xgboost	50.0	True
686	xgboost	50.0	True
687	xgboost	50.0	True
688	xgboost	50.0	True
689	xgboost	50.0	True
690	xgboost	50.0	False
691	xgboost	50.0	True
692	xgboost	50.0	False
693	xgboost	50.0	True
694	xgboost	50.0	True
695	xgboost	50.0	True
696	xgboost	50.0	False
697	xgboost	50.0	True
698	xgboost	50.0	True
699	xgboost	50.0	True
700	xgboost	50.0	False
701	xgboost	50.0	True
702	xgboost	50.0	True
703	xgboost	50.0	True
704	xgboost	50.0	True
705	xgboost	50.0	True
706	xgboost	50.0	True
707	xgboost	50.0	True
708	xgboost	50.0	True
709	xgboost	50.0	True
710	xgboost	50.0	True
711	xgboost	50.0	True
712	xgboost	50.0	True
713	xgboost	50.0	True
714	xgboost	50.0	False
715	xgboost	50.0	True
716	xgboost	50.0	True
717	xgboost	50.0	True
718	xgboost	50.0	True
719	xgboost	50.0	True
720	xgboost	50.0	False
721	xgboost	50.0	True
722	xgboost	50.0	True
723	xgboost	50.0	True
724	xgboost	50.0	True
725	xgboost	50.0	True
726	xgboost	50.0	True
727	xgboost	50.0	True
728	xgboost	50.0	True
729	xgboost	50.0	True
730	xgboost	50.0	True
731	xgboost	50.0	True
732	xgboost	50.0	True
733	xgboost	50.0	True
734	xgboost	50.0	True
735	xgboost	50.0	True
736	xgboost	50.0	True
737	xgboost	50.0	True
738	xgboost	50.0	True
739	xgboost	50.0	True
740	xgboost	50.0	True
741	xgboost	50.0	False
742	xgboost	50.0	True
743	xgboost	50.0	True
744	xgboost	50.0	True
745	xgboost	50.0	True
746	xgboost	50.0	True
747	xgboost	50.0	True
748	xgboost	50.0	True
749	xgboost	50.0	True
750	xgboost	50.0	True
751	xgboost	50.0	True
752	xgboost	50.0	True
753	xgboost	50.0	True
754	xgboost	50.0	True
755	xgboost	50.0	True
756	xgboost	50.0	True
757	xgboost	50.0	True
758	xgboost	50.0	True
759	xgboost	50.0	True
760	xgboost	50.0	True
761	xgboost	50.0	True
762	xgboost	50.0	True
763	xgboost	50.0	True
764	xgboost	50.0	True
765	xgboost	50.0	True
766	xgboost	50.0	True
767	xgboost	50.0	True
768	xgboost	50.0	True
769	xgboost	50.0	True
770	xgboost	50.0	False
771	xgboost	50.0	True
772	xgboost	50.0	True
773	xgboost	50.0	False
774	xgboost	50.0	False
775	xgboost	50.0	False
776	xgboost	50.0	True
777	xgboost	50.0	True
778	xgboost	50.0	True
779	xgboost	50.0	True
780	xgboost	50.0	True
781	xgboost	50.0	True
782	xgboost	50.0	True
783	xgboost	50.0	True
784	xgboost	50.0	True
785	xgboost	50.0	True
786	xgboost	50.0	True
787	xgboost	50.0	False
788	xgboost	50.0	True
789	xgboost	50.0	True
790	xgboost	50.0	True
791	xgboost	50.0	True
792	xgboost	50.0	False
793	xgboost	50.0	True
794	xgboost	50.0	True
795	xgboost	50.0	True
796	xgboost	50.0	True
797	xgboost	50.0	True
798	xgboost	50.0	True
799	xgboost	50.0	True
800	CellSighter	25.0	True
801	CellSighter	25.0	True
802	CellSighter	25.0	True
803	CellSighter	25.0	False
804	CellSighter	25.0	True
805	CellSighter	25.0	True
806	CellSighter	25.0	True
807	CellSighter	25.0	True
808	CellSighter	25.0	False
809	CellSighter	25.0	True
810	CellSighter	25.0	True
811	CellSighter	25.0	True
812	CellSighter	25.0	True
813	CellSighter	25.0	False
814	CellSighter	25.0	True
815	CellSighter	25.0	True
816	CellSighter	25.0	False
817	CellSighter	25.0	False
818	CellSighter	25.0	False
819	CellSighter	25.0	True
820	CellSighter	25.0	True
821	CellSighter	25.0	False
822	CellSighter	25.0	False
823	CellSighter	25.0	False
824	CellSighter	25.0	True
825	CellSighter	25.0	False
826	CellSighter	25.0	True
827	CellSighter	25.0	True
828	CellSighter	25.0	False
829	CellSighter	25.0	True
830	CellSighter	25.0	True
831	CellSighter	25.0	False
832	CellSighter	25.0	True
833	CellSighter	25.0	False
834	CellSighter	25.0	True
835	CellSighter	25.0	True
836	CellSighter	25.0	True
837	CellSighter	25.0	True
838	CellSighter	25.0	False
839	CellSighter	25.0	False
840	CellSighter	25.0	False
841	CellSighter	25.0	True
842	CellSighter	25.0	False
843	CellSighter	25.0	True
844	CellSighter	25.0	False
845	CellSighter	25.0	False
846	CellSighter	25.0	True
847	CellSighter	25.0	False
848	CellSighter	25.0	True
849	CellSighter	25.0	True
850	CellSighter	25.0	True
851	CellSighter	25.0	True
852	CellSighter	25.0	True
853	CellSighter	25.0	True
854	CellSighter	25.0	False
855	CellSighter	25.0	False
856	CellSighter	25.0	True
857	CellSighter	25.0	True
858	CellSighter	25.0	True
859	CellSighter	25.0	True
860	CellSighter	25.0	True
861	CellSighter	25.0	True
862	CellSighter	25.0	True
863	CellSighter	25.0	False
864	CellSighter	25.0	True
865	CellSighter	25.0	True
866	CellSighter	25.0	False
867	CellSighter	25.0	True
868	CellSighter	25.0	True
869	CellSighter	25.0	True
870	CellSighter	25.0	True
871	CellSighter	25.0	False
872	CellSighter	25.0	True
873	CellSighter	25.0	True
874	CellSighter	25.0	False
875	CellSighter	25.0	True
876	CellSighter	25.0	False
877	CellSighter	25.0	False
878	CellSighter	25.0	True
879	CellSighter	25.0	True
880	CellSighter	25.0	False
881	CellSighter	25.0	True
882	CellSighter	25.0	True
883	CellSighter	25.0	True
884	CellSighter	25.0	True
885	CellSighter	25.0	True
886	CellSighter	25.0	True
887	CellSighter	25.0	True
888	CellSighter	25.0	True
889	CellSighter	25.0	True
890	CellSighter	25.0	False
891	CellSighter	25.0	True
892	CellSighter	25.0	False
893	CellSighter	25.0	True
894	CellSighter	25.0	False
895	CellSighter	25.0	True
896	CellSighter	25.0	False
897	CellSighter	25.0	True
898	CellSighter	25.0	True
899	CellSighter	25.0	True
900	CellSighter	25.0	True
901	CellSighter	25.0	True
902	CellSighter	25.0	True
903	CellSighter	25.0	True
904	CellSighter	25.0	True
905	CellSighter	25.0	True
906	CellSighter	25.0	True
907	CellSighter	25.0	False
908	CellSighter	25.0	True
909	CellSighter	25.0	True
910	CellSighter	25.0	True
911	CellSighter	25.0	False
912	CellSighter	25.0	False
913	CellSighter	25.0	True
914	CellSighter	25.0	False
915	CellSighter	25.0	False
916	CellSighter	25.0	True
917	CellSighter	25.0	True
918	CellSighter	25.0	False
919	CellSighter	25.0	False
920	CellSighter	25.0	False
921	CellSighter	25.0	True
922	CellSighter	25.0	False
923	CellSighter	25.0	True
924	CellSighter	25.0	True
925	CellSighter	25.0	True
926	CellSighter	25.0	False
927	CellSighter	25.0	True
928	CellSighter	25.0	False
929	CellSighter	25.0	True
930	CellSighter	25.0	True
931	CellSighter	25.0	False
932	CellSighter	25.0	True
933	CellSighter	25.0	True
934	CellSighter	25.0	True
935	CellSighter	25.0	False
936	CellSighter	25.0	True
937	CellSighter	25.0	True
938	CellSighter	25.0	True
939	CellSighter	25.0	True
940	CellSighter	25.0	True
941	CellSighter	25.0	False
942	CellSighter	25.0	True
943	CellSighter	25.0	False
944	CellSighter	25.0	True
945	CellSighter	25.0	True
946	CellSighter	25.0	True
947	CellSighter	25.0	True
948	CellSighter	25.0	True
949	CellSighter	25.0	True
950	CellSighter	25.0	True
951	CellSighter	25.0	False
952	CellSighter	25.0	True
953	CellSighter	25.0	True
954	CellSighter	25.0	True
955	CellSighter	25.0	True
956	CellSighter	25.0	True
957	CellSighter	25.0	True
958	CellSighter	25.0	True
959	CellSighter	25.0	True
960	CellSighter	25.0	False
961	CellSighter	25.0	True
962	CellSighter	25.0	False
963	CellSighter	25.0	True
964	CellSighter	25.0	True
965	CellSighter	25.0	True
966	CellSighter	25.0	True
967	CellSighter	25.0	True
968	CellSighter	25.0	True
969	CellSighter	25.0	True
970	CellSighter	25.0	False
971	CellSighter	25.0	True
972	CellSighter	25.0	True
973	CellSighter	25.0	False
974	CellSighter	25.0	False
975	CellSighter	25.0	False
976	CellSighter	25.0	False
977	CellSighter	25.0	True
978	CellSighter	25.0	False
979	CellSighter	25.0	True
980	CellSighter	25.0	True
981	CellSighter	25.0	False
982	CellSighter	25.0	True
983	CellSighter	25.0	True
984	CellSighter	25.0	True
985	CellSighter	25.0	True
986	CellSighter	25.0	True
987	CellSighter	25.0	False
988	CellSighter	25.0	True
989	CellSighter	25.0	True
990	CellSighter	25.0	True
991	CellSighter	25.0	True
992	CellSighter	25.0	False
993	CellSighter	25.0	True
994	CellSighter	25.0	True
995	CellSighter	25.0	False
996	CellSighter	25.0	True
997	CellSighter	25.0	True
998	CellSighter	25.0	True
999	CellSighter	25.0	True
1000	xgboost	25.0	True
1001	xgboost	25.0	True
1002	xgboost	25.0	True
1003	xgboost	25.0	False
1004	xgboost	25.0	True
1005	xgboost	25.0	True
1006	xgboost	25.0	True
1007	xgboost	25.0	True
1008	xgboost	25.0	True
1009	xgboost	25.0	True
1010	xgboost	25.0	True
1011	xgboost	25.0	True
1012	xgboost	25.0	True
1013	xgboost	25.0	True
1014	xgboost	25.0	True
1015	xgboost	25.0	True
1016	xgboost	25.0	False
1017	xgboost	25.0	True
1018	xgboost	25.0	True
1019	xgboost	25.0	True
1020	xgboost	25.0	True
1021	xgboost	25.0	False
1022	xgboost	25.0	True
1023	xgboost	25.0	True
1024	xgboost	25.0	True
1025	xgboost	25.0	False
1026	xgboost	25.0	True
1027	xgboost	25.0	True
1028	xgboost	25.0	False
1029	xgboost	25.0	True
1030	xgboost	25.0	True
1031	xgboost	25.0	False
1032	xgboost	25.0	True
1033	xgboost	25.0	True
1034	xgboost	25.0	False
1035	xgboost	25.0	True
1036	xgboost	25.0	True
1037	xgboost	25.0	True
1038	xgboost	25.0	True
1039	xgboost	25.0	False
1040	xgboost	25.0	True
1041	xgboost	25.0	True
1042	xgboost	25.0	False
1043	xgboost	25.0	True
1044	xgboost	25.0	True
1045	xgboost	25.0	False
1046	xgboost	25.0	True
1047	xgboost	25.0	False
1048	xgboost	25.0	True
1049	xgboost	25.0	True
1050	xgboost	25.0	True
1051	xgboost	25.0	True
1052	xgboost	25.0	True
1053	xgboost	25.0	True
1054	xgboost	25.0	False
1055	xgboost	25.0	True
1056	xgboost	25.0	True
1057	xgboost	25.0	True
1058	xgboost	25.0	True
1059	xgboost	25.0	True
1060	xgboost	25.0	True
1061	xgboost	25.0	True
1062	xgboost	25.0	True
1063	xgboost	25.0	True
1064	xgboost	25.0	True
1065	xgboost	25.0	True
1066	xgboost	25.0	False
1067	xgboost	25.0	True
1068	xgboost	25.0	True
1069	xgboost	25.0	True
1070	xgboost	25.0	True
1071	xgboost	25.0	True
1072	xgboost	25.0	True
1073	xgboost	25.0	True
1074	xgboost	25.0	True
1075	xgboost	25.0	True
1076	xgboost	25.0	True
1077	xgboost	25.0	True
1078	xgboost	25.0	True
1079	xgboost	25.0	True
1080	xgboost	25.0	True
1081	xgboost	25.0	True
1082	xgboost	25.0	True
1083	xgboost	25.0	True
1084	xgboost	25.0	True
1085	xgboost	25.0	True
1086	xgboost	25.0	True
1087	xgboost	25.0	True
1088	xgboost	25.0	True
1089	xgboost	25.0	True
1090	xgboost	25.0	False
1091	xgboost	25.0	True
1092	xgboost	25.0	False
1093	xgboost	25.0	True
1094	xgboost	25.0	True
1095	xgboost	25.0	True
1096	xgboost	25.0	False
1097	xgboost	25.0	True
1098	xgboost	25.0	True
1099	xgboost	25.0	True
1100	xgboost	25.0	False
1101	xgboost	25.0	True
1102	xgboost	25.0	True
1103	xgboost	25.0	True
1104	xgboost	25.0	True
1105	xgboost	25.0	True
1106	xgboost	25.0	True
1107	xgboost	25.0	True
1108	xgboost	25.0	True
1109	xgboost	25.0	True
1110	xgboost	25.0	True
1111	xgboost	25.0	True
1112	xgboost	25.0	True
1113	xgboost	25.0	True
1114	xgboost	25.0	False
1115	xgboost	25.0	True
1116	xgboost	25.0	True
1117	xgboost	25.0	True
1118	xgboost	25.0	True
1119	xgboost	25.0	True
1120	xgboost	25.0	False
1121	xgboost	25.0	True
1122	xgboost	25.0	True
1123	xgboost	25.0	True
1124	xgboost	25.0	True
1125	xgboost	25.0	True
1126	xgboost	25.0	True
1127	xgboost	25.0	True
1128	xgboost	25.0	True
1129	xgboost	25.0	True
1130	xgboost	25.0	True
1131	xgboost	25.0	True
1132	xgboost	25.0	True
1133	xgboost	25.0	True
1134	xgboost	25.0	True
1135	xgboost	25.0	True
1136	xgboost	25.0	True
1137	xgboost	25.0	True
1138	xgboost	25.0	True
1139	xgboost	25.0	True
1140	xgboost	25.0	True
1141	xgboost	25.0	False
1142	xgboost	25.0	True
1143	xgboost	25.0	True
1144	xgboost	25.0	True
1145	xgboost	25.0	True
1146	xgboost	25.0	True
1147	xgboost	25.0	True
1148	xgboost	25.0	True
1149	xgboost	25.0	True
1150	xgboost	25.0	True
1151	xgboost	25.0	True
1152	xgboost	25.0	True
1153	xgboost	25.0	True
1154	xgboost	25.0	True
1155	xgboost	25.0	True
1156	xgboost	25.0	True
1157	xgboost	25.0	True
1158	xgboost	25.0	True
1159	xgboost	25.0	True
1160	xgboost	25.0	True
1161	xgboost	25.0	True
1162	xgboost	25.0	True
1163	xgboost	25.0	True
1164	xgboost	25.0	True
1165	xgboost	25.0	True
1166	xgboost	25.0	True
1167	xgboost	25.0	True
1168	xgboost	25.0	True
1169	xgboost	25.0	True
1170	xgboost	25.0	False
1171	xgboost	25.0	True
1172	xgboost	25.0	True
1173	xgboost	25.0	False
1174	xgboost	25.0	False
1175	xgboost	25.0	False
1176	xgboost	25.0	True
1177	xgboost	25.0	True
1178	xgboost	25.0	True
1179	xgboost	25.0	True
1180	xgboost	25.0	True
1181	xgboost	25.0	True
1182	xgboost	25.0	True
1183	xgboost	25.0	True
1184	xgboost	25.0	True
1185	xgboost	25.0	True
1186	xgboost	25.0	True
1187	xgboost	25.0	False
1188	xgboost	25.0	True
1189	xgboost	25.0	True
1190	xgboost	25.0	True
1191	xgboost	25.0	True
1192	xgboost	25.0	False
1193	xgboost	25.0	True
1194	xgboost	25.0	True
1195	xgboost	25.0	True
1196	xgboost	25.0	True
1197	xgboost	25.0	True
1198	xgboost	25.0	True
1199	xgboost	25.0	True
1200	CellSighter	16.66666666666666	True
1201	CellSighter	16.66666666666666	True
1202	CellSighter	16.66666666666666	False
1203	CellSighter	16.66666666666666	False
1204	CellSighter	16.66666666666666	False
1205	CellSighter	16.66666666666666	False
1206	CellSighter	16.66666666666666	True
1207	CellSighter	16.66666666666666	False
1208	CellSighter	16.66666666666666	False
1209	CellSighter	16.66666666666666	True
1210	CellSighter	16.66666666666666	True
1211	CellSighter	16.66666666666666	True
1212	CellSighter	16.66666666666666	True
1213	CellSighter	16.66666666666666	False
1214	CellSighter	16.66666666666666	True
1215	CellSighter	16.66666666666666	True
1216	CellSighter	16.66666666666666	False
1217	CellSighter	16.66666666666666	False
1218	CellSighter	16.66666666666666	False
1219	CellSighter	16.66666666666666	True
1220	CellSighter	16.66666666666666	True
1221	CellSighter	16.66666666666666	False
1222	CellSighter	16.66666666666666	False
1223	CellSighter	16.66666666666666	False
1224	CellSighter	16.66666666666666	True
1225	CellSighter	16.66666666666666	False
1226	CellSighter	16.66666666666666	True
1227	CellSighter	16.66666666666666	True
1228	CellSighter	16.66666666666666	False
1229	CellSighter	16.66666666666666	True
1230	CellSighter	16.66666666666666	True
1231	CellSighter	16.66666666666666	False
1232	CellSighter	16.66666666666666	True
1233	CellSighter	16.66666666666666	False
1234	CellSighter	16.66666666666666	True
1235	CellSighter	16.66666666666666	False
1236	CellSighter	16.66666666666666	False
1237	CellSighter	16.66666666666666	False
1238	CellSighter	16.66666666666666	False
1239	CellSighter	16.66666666666666	False
1240	CellSighter	16.66666666666666	False
1241	CellSighter	16.66666666666666	True
1242	CellSighter	16.66666666666666	False
1243	CellSighter	16.66666666666666	True
1244	CellSighter	16.66666666666666	False
1245	CellSighter	16.66666666666666	False
1246	CellSighter	16.66666666666666	True
1247	CellSighter	16.66666666666666	False
1248	CellSighter	16.66666666666666	True
1249	CellSighter	16.66666666666666	False
1250	CellSighter	16.66666666666666	True
1251	CellSighter	16.66666666666666	True
1252	CellSighter	16.66666666666666	True
1253	CellSighter	16.66666666666666	False
1254	CellSighter	16.66666666666666	False
1255	CellSighter	16.66666666666666	False
1256	CellSighter	16.66666666666666	True
1257	CellSighter	16.66666666666666	True
1258	CellSighter	16.66666666666666	True
1259	CellSighter	16.66666666666666	True
1260	CellSighter	16.66666666666666	True
1261	CellSighter	16.66666666666666	True
1262	CellSighter	16.66666666666666	False
1263	CellSighter	16.66666666666666	False
1264	CellSighter	16.66666666666666	False
1265	CellSighter	16.66666666666666	True
1266	CellSighter	16.66666666666666	False
1267	CellSighter	16.66666666666666	False
1268	CellSighter	16.66666666666666	False
1269	CellSighter	16.66666666666666	True
1270	CellSighter	16.66666666666666	True
1271	CellSighter	16.66666666666666	False
1272	CellSighter	16.66666666666666	False
1273	CellSighter	16.66666666666666	True
1274	CellSighter	16.66666666666666	False
1275	CellSighter	16.66666666666666	True
1276	CellSighter	16.66666666666666	False
1277	CellSighter	16.66666666666666	False
1278	CellSighter	16.66666666666666	True
1279	CellSighter	16.66666666666666	True
1280	CellSighter	16.66666666666666	False
1281	CellSighter	16.66666666666666	True
1282	CellSighter	16.66666666666666	True
1283	CellSighter	16.66666666666666	True
1284	CellSighter	16.66666666666666	True
1285	CellSighter	16.66666666666666	True
1286	CellSighter	16.66666666666666	False
1287	CellSighter	16.66666666666666	False
1288	CellSighter	16.66666666666666	False
1289	CellSighter	16.66666666666666	True
1290	CellSighter	16.66666666666666	False
1291	CellSighter	16.66666666666666	True
1292	CellSighter	16.66666666666666	False
1293	CellSighter	16.66666666666666	True
1294	CellSighter	16.66666666666666	False
1295	CellSighter	16.66666666666666	True
1296	CellSighter	16.66666666666666	False
1297	CellSighter	16.66666666666666	True
1298	CellSighter	16.66666666666666	False
1299	CellSighter	16.66666666666666	True
1300	CellSighter	16.66666666666666	True
1301	CellSighter	16.66666666666666	False
1302	CellSighter	16.66666666666666	True
1303	CellSighter	16.66666666666666	False
1304	CellSighter	16.66666666666666	False
1305	CellSighter	16.66666666666666	False
1306	CellSighter	16.66666666666666	False
1307	CellSighter	16.66666666666666	False
1308	CellSighter	16.66666666666666	True
1309	CellSighter	16.66666666666666	True
1310	CellSighter	16.66666666666666	True
1311	CellSighter	16.66666666666666	False
1312	CellSighter	16.66666666666666	False
1313	CellSighter	16.66666666666666	True
1314	CellSighter	16.66666666666666	False
1315	CellSighter	16.66666666666666	False
1316	CellSighter	16.66666666666666	True
1317	CellSighter	16.66666666666666	False
1318	CellSighter	16.66666666666666	False
1319	CellSighter	16.66666666666666	False
1320	CellSighter	16.66666666666666	False
1321	CellSighter	16.66666666666666	True
1322	CellSighter	16.66666666666666	False
1323	CellSighter	16.66666666666666	False
1324	CellSighter	16.66666666666666	False
1325	CellSighter	16.66666666666666	True
1326	CellSighter	16.66666666666666	False
1327	CellSighter	16.66666666666666	False
1328	CellSighter	16.66666666666666	False
1329	CellSighter	16.66666666666666	False
1330	CellSighter	16.66666666666666	True
1331	CellSighter	16.66666666666666	False
1332	CellSighter	16.66666666666666	True
1333	CellSighter	16.66666666666666	False
1334	CellSighter	16.66666666666666	True
1335	CellSighter	16.66666666666666	False
1336	CellSighter	16.66666666666666	True
1337	CellSighter	16.66666666666666	True
1338	CellSighter	16.66666666666666	False
1339	CellSighter	16.66666666666666	False
1340	CellSighter	16.66666666666666	True
1341	CellSighter	16.66666666666666	False
1342	CellSighter	16.66666666666666	True
1343	CellSighter	16.66666666666666	False
1344	CellSighter	16.66666666666666	False
1345	CellSighter	16.66666666666666	False
1346	CellSighter	16.66666666666666	True
1347	CellSighter	16.66666666666666	False
1348	CellSighter	16.66666666666666	True
1349	CellSighter	16.66666666666666	True
1350	CellSighter	16.66666666666666	True
1351	CellSighter	16.66666666666666	False
1352	CellSighter	16.66666666666666	False
1353	CellSighter	16.66666666666666	True
1354	CellSighter	16.66666666666666	True
1355	CellSighter	16.66666666666666	True
1356	CellSighter	16.66666666666666	True
1357	CellSighter	16.66666666666666	False
1358	CellSighter	16.66666666666666	False
1359	CellSighter	16.66666666666666	True
1360	CellSighter	16.66666666666666	False
1361	CellSighter	16.66666666666666	False
1362	CellSighter	16.66666666666666	False
1363	CellSighter	16.66666666666666	True
1364	CellSighter	16.66666666666666	True
1365	CellSighter	16.66666666666666	True
1366	CellSighter	16.66666666666666	True
1367	CellSighter	16.66666666666666	True
1368	CellSighter	16.66666666666666	False
1369	CellSighter	16.66666666666666	True
1370	CellSighter	16.66666666666666	False
1371	CellSighter	16.66666666666666	False
1372	CellSighter	16.66666666666666	True
1373	CellSighter	16.66666666666666	False
1374	CellSighter	16.66666666666666	False
1375	CellSighter	16.66666666666666	False
1376	CellSighter	16.66666666666666	False
1377	CellSighter	16.66666666666666	True
1378	CellSighter	16.66666666666666	False
1379	CellSighter	16.66666666666666	True
1380	CellSighter	16.66666666666666	False
1381	CellSighter	16.66666666666666	False
1382	CellSighter	16.66666666666666	True
1383	CellSighter	16.66666666666666	True
1384	CellSighter	16.66666666666666	False
1385	CellSighter	16.66666666666666	True
1386	CellSighter	16.66666666666666	True
1387	CellSighter	16.66666666666666	False
1388	CellSighter	16.66666666666666	False
1389	CellSighter	16.66666666666666	False
1390	CellSighter	16.66666666666666	True
1391	CellSighter	16.66666666666666	True
1392	CellSighter	16.66666666666666	False
1393	CellSighter	16.66666666666666	True
1394	CellSighter	16.66666666666666	False
1395	CellSighter	16.66666666666666	False
1396	CellSighter	16.66666666666666	True
1397	CellSighter	16.66666666666666	False
1398	CellSighter	16.66666666666666	True
1399	CellSighter	16.66666666666666	False
1400	xgboost	16.66666666666666	True
1401	xgboost	16.66666666666666	True
1402	xgboost	16.66666666666666	True
1403	xgboost	16.66666666666666	False
1404	xgboost	16.66666666666666	True
1405	xgboost	16.66666666666666	True
1406	xgboost	16.66666666666666	True
1407	xgboost	16.66666666666666	True
1408	xgboost	16.66666666666666	True
1409	xgboost	16.66666666666666	True
1410	xgboost	16.66666666666666	True
1411	xgboost	16.66666666666666	True
1412	xgboost	16.66666666666666	True
1413	xgboost	16.66666666666666	True
1414	xgboost	16.66666666666666	True
1415	xgboost	16.66666666666666	True
1416	xgboost	16.66666666666666	False
1417	xgboost	16.66666666666666	False
1418	xgboost	16.66666666666666	True
1419	xgboost	16.66666666666666	True
1420	xgboost	16.66666666666666	True
1421	xgboost	16.66666666666666	False
1422	xgboost	16.66666666666666	False
1423	xgboost	16.66666666666666	True
1424	xgboost	16.66666666666666	True
1425	xgboost	16.66666666666666	False
1426	xgboost	16.66666666666666	True
1427	xgboost	16.66666666666666	True
1428	xgboost	16.66666666666666	False
1429	xgboost	16.66666666666666	True
1430	xgboost	16.66666666666666	True
1431	xgboost	16.66666666666666	False
1432	xgboost	16.66666666666666	True
1433	xgboost	16.66666666666666	True
1434	xgboost	16.66666666666666	False
1435	xgboost	16.66666666666666	True
1436	xgboost	16.66666666666666	True
1437	xgboost	16.66666666666666	True
1438	xgboost	16.66666666666666	True
1439	xgboost	16.66666666666666	False
1440	xgboost	16.66666666666666	True
1441	xgboost	16.66666666666666	True
1442	xgboost	16.66666666666666	False
1443	xgboost	16.66666666666666	True
1444	xgboost	16.66666666666666	False
1445	xgboost	16.66666666666666	False
1446	xgboost	16.66666666666666	True
1447	xgboost	16.66666666666666	False
1448	xgboost	16.66666666666666	True
1449	xgboost	16.66666666666666	True
1450	xgboost	16.66666666666666	True
1451	xgboost	16.66666666666666	True
1452	xgboost	16.66666666666666	True
1453	xgboost	16.66666666666666	True
1454	xgboost	16.66666666666666	False
1455	xgboost	16.66666666666666	True
1456	xgboost	16.66666666666666	True
1457	xgboost	16.66666666666666	True
1458	xgboost	16.66666666666666	True
1459	xgboost	16.66666666666666	True
1460	xgboost	16.66666666666666	True
1461	xgboost	16.66666666666666	True
1462	xgboost	16.66666666666666	True
1463	xgboost	16.66666666666666	False
1464	xgboost	16.66666666666666	True
1465	xgboost	16.66666666666666	True
1466	xgboost	16.66666666666666	False
1467	xgboost	16.66666666666666	True
1468	xgboost	16.66666666666666	True
1469	xgboost	16.66666666666666	True
1470	xgboost	16.66666666666666	True
1471	xgboost	16.66666666666666	True
1472	xgboost	16.66666666666666	True
1473	xgboost	16.66666666666666	True
1474	xgboost	16.66666666666666	True
1475	xgboost	16.66666666666666	True
1476	xgboost	16.66666666666666	True
1477	xgboost	16.66666666666666	True
1478	xgboost	16.66666666666666	True
1479	xgboost	16.66666666666666	True
1480	xgboost	16.66666666666666	True
1481	xgboost	16.66666666666666	True
1482	xgboost	16.66666666666666	True
1483	xgboost	16.66666666666666	True
1484	xgboost	16.66666666666666	True
1485	xgboost	16.66666666666666	True
1486	xgboost	16.66666666666666	True
1487	xgboost	16.66666666666666	True
1488	xgboost	16.66666666666666	True
1489	xgboost	16.66666666666666	True
1490	xgboost	16.66666666666666	False
1491	xgboost	16.66666666666666	True
1492	xgboost	16.66666666666666	False
1493	xgboost	16.66666666666666	True
1494	xgboost	16.66666666666666	True
1495	xgboost	16.66666666666666	True
1496	xgboost	16.66666666666666	False
1497	xgboost	16.66666666666666	False
1498	xgboost	16.66666666666666	True
1499	xgboost	16.66666666666666	True
1500	xgboost	16.66666666666666	False
1501	xgboost	16.66666666666666	True
1502	xgboost	16.66666666666666	True
1503	xgboost	16.66666666666666	True
1504	xgboost	16.66666666666666	False
1505	xgboost	16.66666666666666	True
1506	xgboost	16.66666666666666	True
1507	xgboost	16.66666666666666	True
1508	xgboost	16.66666666666666	True
1509	xgboost	16.66666666666666	True
1510	xgboost	16.66666666666666	True
1511	xgboost	16.66666666666666	True
1512	xgboost	16.66666666666666	True
1513	xgboost	16.66666666666666	True
1514	xgboost	16.66666666666666	False
1515	xgboost	16.66666666666666	True
1516	xgboost	16.66666666666666	True
1517	xgboost	16.66666666666666	True
1518	xgboost	16.66666666666666	True
1519	xgboost	16.66666666666666	True
1520	xgboost	16.66666666666666	False
1521	xgboost	16.66666666666666	True
1522	xgboost	16.66666666666666	True
1523	xgboost	16.66666666666666	True
1524	xgboost	16.66666666666666	True
1525	xgboost	16.66666666666666	True
1526	xgboost	16.66666666666666	True
1527	xgboost	16.66666666666666	False
1528	xgboost	16.66666666666666	True
1529	xgboost	16.66666666666666	True
1530	xgboost	16.66666666666666	True
1531	xgboost	16.66666666666666	True
1532	xgboost	16.66666666666666	True
1533	xgboost	16.66666666666666	True
1534	xgboost	16.66666666666666	True
1535	xgboost	16.66666666666666	True
1536	xgboost	16.66666666666666	True
1537	xgboost	16.66666666666666	True
1538	xgboost	16.66666666666666	True
1539	xgboost	16.66666666666666	True
1540	xgboost	16.66666666666666	True
1541	xgboost	16.66666666666666	False
1542	xgboost	16.66666666666666	True
1543	xgboost	16.66666666666666	True
1544	xgboost	16.66666666666666	True
1545	xgboost	16.66666666666666	False
1546	xgboost	16.66666666666666	True
1547	xgboost	16.66666666666666	True
1548	xgboost	16.66666666666666	True
1549	xgboost	16.66666666666666	True
1550	xgboost	16.66666666666666	True
1551	xgboost	16.66666666666666	True
1552	xgboost	16.66666666666666	True
1553	xgboost	16.66666666666666	True
1554	xgboost	16.66666666666666	True
1555	xgboost	16.66666666666666	True
1556	xgboost	16.66666666666666	True
1557	xgboost	16.66666666666666	True
1558	xgboost	16.66666666666666	True
1559	xgboost	16.66666666666666	True
1560	xgboost	16.66666666666666	True
1561	xgboost	16.66666666666666	True
1562	xgboost	16.66666666666666	True
1563	xgboost	16.66666666666666	True
1564	xgboost	16.66666666666666	True
1565	xgboost	16.66666666666666	True
1566	xgboost	16.66666666666666	True
1567	xgboost	16.66666666666666	True
1568	xgboost	16.66666666666666	True
1569	xgboost	16.66666666666666	True
1570	xgboost	16.66666666666666	False
1571	xgboost	16.66666666666666	True
1572	xgboost	16.66666666666666	True
1573	xgboost	16.66666666666666	False
1574	xgboost	16.66666666666666	False
1575	xgboost	16.66666666666666	False
1576	xgboost	16.66666666666666	True
1577	xgboost	16.66666666666666	True
1578	xgboost	16.66666666666666	True
1579	xgboost	16.66666666666666	True
1580	xgboost	16.66666666666666	True
1581	xgboost	16.66666666666666	True
1582	xgboost	16.66666666666666	True
1583	xgboost	16.66666666666666	True
1584	xgboost	16.66666666666666	True
1585	xgboost	16.66666666666666	True
1586	xgboost	16.66666666666666	True
1587	xgboost	16.66666666666666	False
1588	xgboost	16.66666666666666	True
1589	xgboost	16.66666666666666	True
1590	xgboost	16.66666666666666	True
1591	xgboost	16.66666666666666	True
1592	xgboost	16.66666666666666	False
1593	xgboost	16.66666666666666	True
1594	xgboost	16.66666666666666	True
1595	xgboost	16.66666666666666	True
1596	xgboost	16.66666666666666	True
1597	xgboost	16.66666666666666	True
1598	xgboost	16.66666666666666	True
1599	xgboost	16.66666666666666	True
1600	CellSighter	12.5	False
1601	CellSighter	12.5	False
1602	CellSighter	12.5	False
1603	CellSighter	12.5	False
1604	CellSighter	12.5	False
1605	CellSighter	12.5	False
1606	CellSighter	12.5	True
1607	CellSighter	12.5	False
1608	CellSighter	12.5	False
1609	CellSighter	12.5	True
1610	CellSighter	12.5	True
1611	CellSighter	12.5	True
1612	CellSighter	12.5	True
1613	CellSighter	12.5	False
1614	CellSighter	12.5	True
1615	CellSighter	12.5	True
1616	CellSighter	12.5	False
1617	CellSighter	12.5	False
1618	CellSighter	12.5	False
1619	CellSighter	12.5	True
1620	CellSighter	12.5	True
1621	CellSighter	12.5	False
1622	CellSighter	12.5	False
1623	CellSighter	12.5	False
1624	CellSighter	12.5	True
1625	CellSighter	12.5	False
1626	CellSighter	12.5	True
1627	CellSighter	12.5	True
1628	CellSighter	12.5	False
1629	CellSighter	12.5	False
1630	CellSighter	12.5	True
1631	CellSighter	12.5	False
1632	CellSighter	12.5	True
1633	CellSighter	12.5	False
1634	CellSighter	12.5	True
1635	CellSighter	12.5	False
1636	CellSighter	12.5	False
1637	CellSighter	12.5	False
1638	CellSighter	12.5	False
1639	CellSighter	12.5	False
1640	CellSighter	12.5	False
1641	CellSighter	12.5	True
1642	CellSighter	12.5	False
1643	CellSighter	12.5	False
1644	CellSighter	12.5	False
1645	CellSighter	12.5	False
1646	CellSighter	12.5	False
1647	CellSighter	12.5	False
1648	CellSighter	12.5	True
1649	CellSighter	12.5	False
1650	CellSighter	12.5	True
1651	CellSighter	12.5	True
1652	CellSighter	12.5	True
1653	CellSighter	12.5	False
1654	CellSighter	12.5	False
1655	CellSighter	12.5	False
1656	CellSighter	12.5	True
1657	CellSighter	12.5	False
1658	CellSighter	12.5	False
1659	CellSighter	12.5	True
1660	CellSighter	12.5	False
1661	CellSighter	12.5	True
1662	CellSighter	12.5	False
1663	CellSighter	12.5	False
1664	CellSighter	12.5	False
1665	CellSighter	12.5	True
1666	CellSighter	12.5	False
1667	CellSighter	12.5	False
1668	CellSighter	12.5	False
1669	CellSighter	12.5	True
1670	CellSighter	12.5	True
1671	CellSighter	12.5	False
1672	CellSighter	12.5	False
1673	CellSighter	12.5	True
1674	CellSighter	12.5	False
1675	CellSighter	12.5	True
1676	CellSighter	12.5	False
1677	CellSighter	12.5	False
1678	CellSighter	12.5	False
1679	CellSighter	12.5	True
1680	CellSighter	12.5	False
1681	CellSighter	12.5	True
1682	CellSighter	12.5	False
1683	CellSighter	12.5	True
1684	CellSighter	12.5	True
1685	CellSighter	12.5	True
1686	CellSighter	12.5	False
1687	CellSighter	12.5	True
1688	CellSighter	12.5	False
1689	CellSighter	12.5	True
1690	CellSighter	12.5	False
1691	CellSighter	12.5	True
1692	CellSighter	12.5	False
1693	CellSighter	12.5	True
1694	CellSighter	12.5	False
1695	CellSighter	12.5	True
1696	CellSighter	12.5	False
1697	CellSighter	12.5	False
1698	CellSighter	12.5	False
1699	CellSighter	12.5	True
1700	CellSighter	12.5	False
1701	CellSighter	12.5	False
1702	CellSighter	12.5	True
1703	CellSighter	12.5	False
1704	CellSighter	12.5	False
1705	CellSighter	12.5	False
1706	CellSighter	12.5	False
1707	CellSighter	12.5	False
1708	CellSighter	12.5	True
1709	CellSighter	12.5	True
1710	CellSighter	12.5	True
1711	CellSighter	12.5	False
1712	CellSighter	12.5	False
1713	CellSighter	12.5	True
1714	CellSighter	12.5	False
1715	CellSighter	12.5	False
1716	CellSighter	12.5	False
1717	CellSighter	12.5	False
1718	CellSighter	12.5	False
1719	CellSighter	12.5	False
1720	CellSighter	12.5	False
1721	CellSighter	12.5	False
1722	CellSighter	12.5	False
1723	CellSighter	12.5	False
1724	CellSighter	12.5	False
1725	CellSighter	12.5	False
1726	CellSighter	12.5	False
1727	CellSighter	12.5	False
1728	CellSighter	12.5	False
1729	CellSighter	12.5	False
1730	CellSighter	12.5	True
1731	CellSighter	12.5	False
1732	CellSighter	12.5	False
1733	CellSighter	12.5	False
1734	CellSighter	12.5	True
1735	CellSighter	12.5	False
1736	CellSighter	12.5	False
1737	CellSighter	12.5	True
1738	CellSighter	12.5	False
1739	CellSighter	12.5	False
1740	CellSighter	12.5	True
1741	CellSighter	12.5	False
1742	CellSighter	12.5	True
1743	CellSighter	12.5	False
1744	CellSighter	12.5	False
1745	CellSighter	12.5	False
1746	CellSighter	12.5	False
1747	CellSighter	12.5	False
1748	CellSighter	12.5	False
1749	CellSighter	12.5	True
1750	CellSighter	12.5	True
1751	CellSighter	12.5	False
1752	CellSighter	12.5	False
1753	CellSighter	12.5	True
1754	CellSighter	12.5	True
1755	CellSighter	12.5	True
1756	CellSighter	12.5	True
1757	CellSighter	12.5	False
1758	CellSighter	12.5	False
1759	CellSighter	12.5	False
1760	CellSighter	12.5	False
1761	CellSighter	12.5	False
1762	CellSighter	12.5	False
1763	CellSighter	12.5	True
1764	CellSighter	12.5	True
1765	CellSighter	12.5	False
1766	CellSighter	12.5	True
1767	CellSighter	12.5	True
1768	CellSighter	12.5	False
1769	CellSighter	12.5	True
1770	CellSighter	12.5	False
1771	CellSighter	12.5	False
1772	CellSighter	12.5	True
1773	CellSighter	12.5	False
1774	CellSighter	12.5	False
1775	CellSighter	12.5	False
1776	CellSighter	12.5	False
1777	CellSighter	12.5	True
1778	CellSighter	12.5	False
1779	CellSighter	12.5	True
1780	CellSighter	12.5	False
1781	CellSighter	12.5	False
1782	CellSighter	12.5	False
1783	CellSighter	12.5	True
1784	CellSighter	12.5	False
1785	CellSighter	12.5	True
1786	CellSighter	12.5	True
1787	CellSighter	12.5	False
1788	CellSighter	12.5	False
1789	CellSighter	12.5	False
1790	CellSighter	12.5	True
1791	CellSighter	12.5	True
1792	CellSighter	12.5	False
1793	CellSighter	12.5	True
1794	CellSighter	12.5	False
1795	CellSighter	12.5	False
1796	CellSighter	12.5	True
1797	CellSighter	12.5	False
1798	CellSighter	12.5	True
1799	CellSighter	12.5	False
1800	xgboost	12.5	True
1801	xgboost	12.5	True
1802	xgboost	12.5	True
1803	xgboost	12.5	False
1804	xgboost	12.5	False
1805	xgboost	12.5	True
1806	xgboost	12.5	True
1807	xgboost	12.5	True
1808	xgboost	12.5	True
1809	xgboost	12.5	False
1810	xgboost	12.5	True
1811	xgboost	12.5	True
1812	xgboost	12.5	True
1813	xgboost	12.5	True
1814	xgboost	12.5	True
1815	xgboost	12.5	True
1816	xgboost	12.5	False
1817	xgboost	12.5	False
1818	xgboost	12.5	False
1819	xgboost	12.5	True
1820	xgboost	12.5	True
1821	xgboost	12.5	False
1822	xgboost	12.5	False
1823	xgboost	12.5	True
1824	xgboost	12.5	True
1825	xgboost	12.5	False
1826	xgboost	12.5	True
1827	xgboost	12.5	True
1828	xgboost	12.5	False
1829	xgboost	12.5	True
1830	xgboost	12.5	True
1831	xgboost	12.5	False
1832	xgboost	12.5	False
1833	xgboost	12.5	True
1834	xgboost	12.5	False
1835	xgboost	12.5	True
1836	xgboost	12.5	True
1837	xgboost	12.5	False
1838	xgboost	12.5	True
1839	xgboost	12.5	False
1840	xgboost	12.5	True
1841	xgboost	12.5	True
1842	xgboost	12.5	False
1843	xgboost	12.5	True
1844	xgboost	12.5	False
1845	xgboost	12.5	False
1846	xgboost	12.5	True
1847	xgboost	12.5	False
1848	xgboost	12.5	True
1849	xgboost	12.5	False
1850	xgboost	12.5	True
1851	xgboost	12.5	True
1852	xgboost	12.5	True
1853	xgboost	12.5	True
1854	xgboost	12.5	False
1855	xgboost	12.5	True
1856	xgboost	12.5	True
1857	xgboost	12.5	True
1858	xgboost	12.5	True
1859	xgboost	12.5	True
1860	xgboost	12.5	True
1861	xgboost	12.5	True
1862	xgboost	12.5	False
1863	xgboost	12.5	False
1864	xgboost	12.5	True
1865	xgboost	12.5	True
1866	xgboost	12.5	False
1867	xgboost	12.5	True
1868	xgboost	12.5	True
1869	xgboost	12.5	True
1870	xgboost	12.5	True
1871	xgboost	12.5	True
1872	xgboost	12.5	True
1873	xgboost	12.5	True
1874	xgboost	12.5	True
1875	xgboost	12.5	True
1876	xgboost	12.5	False
1877	xgboost	12.5	False
1878	xgboost	12.5	False
1879	xgboost	12.5	True
1880	xgboost	12.5	False
1881	xgboost	12.5	True
1882	xgboost	12.5	True
1883	xgboost	12.5	True
1884	xgboost	12.5	True
1885	xgboost	12.5	True
1886	xgboost	12.5	True
1887	xgboost	12.5	True
1888	xgboost	12.5	True
1889	xgboost	12.5	True
1890	xgboost	12.5	False
1891	xgboost	12.5	True
1892	xgboost	12.5	False
1893	xgboost	12.5	True
1894	xgboost	12.5	False
1895	xgboost	12.5	True
1896	xgboost	12.5	False
1897	xgboost	12.5	False
1898	xgboost	12.5	True
1899	xgboost	12.5	True
1900	xgboost	12.5	False
1901	xgboost	12.5	True
1902	xgboost	12.5	True
1903	xgboost	12.5	False
1904	xgboost	12.5	False
1905	xgboost	12.5	True
1906	xgboost	12.5	True
1907	xgboost	12.5	False
1908	xgboost	12.5	True
1909	xgboost	12.5	True
1910	xgboost	12.5	True
1911	xgboost	12.5	False
1912	xgboost	12.5	False
1913	xgboost	12.5	True
1914	xgboost	12.5	False
1915	xgboost	12.5	False
1916	xgboost	12.5	True
1917	xgboost	12.5	True
1918	xgboost	12.5	True
1919	xgboost	12.5	True
1920	xgboost	12.5	False
1921	xgboost	12.5	True
1922	xgboost	12.5	True
1923	xgboost	12.5	True
1924	xgboost	12.5	True
1925	xgboost	12.5	True
1926	xgboost	12.5	True
1927	xgboost	12.5	False
1928	xgboost	12.5	False
1929	xgboost	12.5	True
1930	xgboost	12.5	True
1931	xgboost	12.5	True
1932	xgboost	12.5	True
1933	xgboost	12.5	True
1934	xgboost	12.5	True
1935	xgboost	12.5	True
1936	xgboost	12.5	True
1937	xgboost	12.5	True
1938	xgboost	12.5	True
1939	xgboost	12.5	False
1940	xgboost	12.5	True
1941	xgboost	12.5	False
1942	xgboost	12.5	True
1943	xgboost	12.5	True
1944	xgboost	12.5	True
1945	xgboost	12.5	True
1946	xgboost	12.5	True
1947	xgboost	12.5	True
1948	xgboost	12.5	True
1949	xgboost	12.5	True
1950	xgboost	12.5	True
1951	xgboost	12.5	True
1952	xgboost	12.5	True
1953	xgboost	12.5	True
1954	xgboost	12.5	True
1955	xgboost	12.5	True
1956	xgboost	12.5	True
1957	xgboost	12.5	True
1958	xgboost	12.5	True
1959	xgboost	12.5	True
1960	xgboost	12.5	True
1961	xgboost	12.5	True
1962	xgboost	12.5	False
1963	xgboost	12.5	True
1964	xgboost	12.5	True
1965	xgboost	12.5	True
1966	xgboost	12.5	True
1967	xgboost	12.5	True
1968	xgboost	12.5	False
1969	xgboost	12.5	False
1970	xgboost	12.5	False
1971	xgboost	12.5	True
1972	xgboost	12.5	True
1973	xgboost	12.5	False
1974	xgboost	12.5	False
1975	xgboost	12.5	False
1976	xgboost	12.5	True
1977	xgboost	12.5	True
1978	xgboost	12.5	True
1979	xgboost	12.5	True
1980	xgboost	12.5	True
1981	xgboost	12.5	False
1982	xgboost	12.5	True
1983	xgboost	12.5	True
1984	xgboost	12.5	True
1985	xgboost	12.5	True
1986	xgboost	12.5	True
1987	xgboost	12.5	False
1988	xgboost	12.5	True
1989	xgboost	12.5	True
1990	xgboost	12.5	True
1991	xgboost	12.5	True
1992	xgboost	12.5	False
1993	xgboost	12.5	True
1994	xgboost	12.5	True
1995	xgboost	12.5	True
1996	xgboost	12.5	True
1997	xgboost	12.5	True
1998	xgboost	12.5	True
[truncated: 1 more rows]
