# Supplementary material for: CellSighter: a neural network to classify cells in highly multiplexed images
Source: Nat Commun. 2023 Jul 18;14:4302. doi: 10.1038/s41467-023-40066-7 (PMC10354029; doi:10.1038/s41467-023-40066-7)
Supplement: Supplementary file 4 — Source Data [file 41467_2023_40066_MOESM4_ESM.zip › SourceData/fig4_A_left.csv]

	S100A9-Calprotectin	single_model
0	4.294725256	0.9958795309066772
1	6.709659246	0.9395914673805236
2	6.164039951	0.9949963092803956
3	6.345524767	0.9982738494873048
4	4.53117817	0.5206041932106018
5	6.77215004	0.9997441172599792
6	4.195280932	0.9999988079071044
7	5.468234201	0.9798983335494996
8	5.822396982	1.0
9	6.554738672	0.9869773983955384
10	6.440417314	0.9997957348823548
11	6.998095281	0.9998353719711304
12	7.078516724	0.999159574508667
13	6.98531437	0.9988995790481568
14	6.318059928	0.9999996423721312
15	5.903016586	1.0
16	5.456497211	0.9999849796295166
17	0.0	0.9986467957496644
18	5.648879118	0.999991774559021
19	0.0	0.4702823162078857
20	5.240994107	0.9978994131088256
21	5.198264447	1.0
22	7.182692577	0.9999929666519164
23	4.658030194	0.8154086470603943
24	3.747499267	0.8233304619789124
25	6.949466688	0.999908208847046
26	6.468985378	0.9991937279701232
27	6.470204255	0.9820225834846495
28	5.771412368	0.9996060729026794
29	4.494543593	0.9998855590820312
30	4.611311285	0.9959219694137572
31	0.0	0.5741391181945801
32	6.764269145	0.999996304512024
33	5.02930693	0.9827890992164612
34	6.631620935	0.9995864033699036
35	6.933145463	0.9993413090705872
36	7.271118817	0.999852418899536
37	6.011273182	1.0
38	5.153168778	0.9999672174453736
39	6.521160822	0.9998699426651
40	7.158640113	0.9999940395355223
41	6.206391332	0.9758861660957336
42	7.42143433	0.9869814515113832
43	0.0	0.975243091583252
44	4.723767673	0.999993085861206
45	4.174233508	0.736496090888977
46	6.97290129	0.9999821186065674
47	6.321194628	0.9989598989486694
48	4.467569474	0.9999842643737792
49	0.0	0.2875348329544067
50	4.804950549	0.9999998807907104
51	3.795914929	0.9872826337814332
52	4.322885942	0.9992241859436036
53	5.024056688	0.975425899028778
54	7.482979281	0.9925971031188964
55	5.420661189	0.8136109709739685
56	6.640755118	0.9974034428596495
57	4.527995208	0.9804932475090028
58	4.199930002	0.9989571571350098
59	6.396932433	0.9926772117614746
60	6.958811353	0.999262273311615
61	5.322010954	1.0
62	5.209179301	0.999998927116394
63	5.678534495	0.9983331561088562
64	4.034171709	0.9742586016654968
65	6.006241932	0.9658907055854796
66	5.561916644	0.999996781349182
67	6.378240406	0.9995926022529602
68	4.50160075	0.8964835405349731
69	4.975591647	0.7715907692909241
70	5.154562802	0.998410701751709
71	7.225901325	0.9998859167099
72	5.643565253	0.9980454444885254
73	5.436486669	0.9999996423721312
74	6.035145338	0.997605562210083
75	7.171790977	0.9969930648803712
76	7.133894975	0.9999487400054932
77	5.356326886	0.9809622168540956
78	0.0	0.6135939359664917
79	3.694638887	0.9986984729766846
80	4.990396904	0.9999933242797852
81	5.613141426	0.9999985694885254
82	6.503878457	0.9992377758026124
83	6.977389841	0.9992733597755432
84	5.095013986	0.8323894143104553
85	5.853655055	0.9999982118606568
86	6.252482081	1.0
87	5.821972451	0.9999997615814208
88	0.0	0.5505845546722412
89	5.667033537	0.999215841293335
90	0.0	0.8047129511833191
91	4.672268342	0.6878455281257629
92	4.671215784	0.9980887770652772
93	4.757124513	0.9665793776512146
94	6.291572569	0.9931976795196532
95	7.104240998	0.999382734298706
96	5.293888239	0.9960886240005492
97	5.353555475	0.9831560850143432
98	6.873854797	0.9998457431793212
99	7.462598118	0.9995380640029908
100	7.078101356	0.9991981387138368
101	5.209793812	0.8929746150970459
102	6.841777112	0.9989011287689208
103	6.826078425	0.9998124241828918
104	5.918004634	0.999247670173645
105	4.589012955	0.971210479736328
106	6.263020868	0.9999998807907104
107	6.474256118	0.9991363883018494
108	5.099400625	0.8832549452781677
109	3.804492243	0.9997172951698304
110	5.668803317	0.9997259974479676
111	5.430346119	0.9999985694885254
112	7.099594924	0.9995633959770204
113	4.36021096	0.8401675820350647
114	5.878419521	0.9999995231628418
115	5.877105715	0.9997822642326356
116	5.950925231	0.999903440475464
117	5.564600022	1.0
118	3.183257768	0.7861645817756653
119	6.745237734	0.9988842606544496
120	7.176162443	0.9998407363891602
121	5.142416713	0.9861454963684082
122	4.982094894	0.9999940395355223
123	7.214517018	0.9999988079071044
124	5.20452877	0.8927153944969177
125	6.186563025	0.9997509121894836
126	2.264641945	0.9448437094688416
127	4.583487269	0.9999997615814208
128	6.676891268	0.9995489716529846
129	5.904460608	1.0
130	4.948992002	0.999873161315918
131	6.307461574	0.999882698059082
132	4.656729727	0.5253609418869019
133	4.500268648	0.9918239712715148
134	6.824097882	0.9999860525131226
135	6.826334351	0.9994326233863832
136	6.811399252	0.9996919631958008
137	4.414576472	0.9555135369300842
138	5.163008789	0.988972008228302
139	4.63511734	1.0
140	4.689337814	0.9996095299720764
141	4.089375798	0.9992108345031738
142	5.350639382	0.5477526187896729
143	3.857487068	0.9999723434448242
144	4.302836128	0.9999531507492064
145	5.735854828	0.9999933242797852
146	3.689503869	0.525845468044281
147	5.587877382	0.9981039762496948
148	6.748204206	0.9998518228530884
149	6.733803388	0.9996088147163392
150	6.882590233	0.999857783317566
151	0.0	0.807970404624939
152	5.487911205	0.9998823404312134
153	3.966184711	0.737389326095581
154	4.552036889	0.7985154986381531
155	4.605270171	0.7178740501403809
156	4.934576703	0.9999998807907104
157	3.924389501	0.7356512546539307
158	4.398178271	0.8835564851760864
159	4.83122232	0.5602757930755615
160	6.960672804	0.9996287822723388
161	5.076057048	0.9540488123893738
162	4.51742802	0.5962772965431213
163	5.056719765	0.4535730183124542
164	6.817929517	0.9999891519546508
165	6.57712775	0.9999964237213136
166	5.153325005	0.6324204206466675
167	6.905867708	0.999158263206482
168	7.006769987	0.9997827410697936
169	6.779282791	0.9999827146530152
170	6.349593105	0.9999819993972778
171	5.183938442	0.9997172951698304
172	6.497531125	0.9992534518241882
173	6.162286721	0.9988780617713928
174	5.28425834	0.9999333620071412
175	5.128318765	0.9999675750732422
176	4.345541409	0.995433509349823
177	6.718564788	0.999573290348053
178	6.607076429	0.999964714050293
179	4.369764257	0.503527820110321
180	6.814917474	0.9999555349349976
181	4.924856622	0.8720479011535645
182	5.311080763	0.788891613483429
183	6.944759401	0.9999676942825316
184	7.219069492	0.9993672966957092
185	5.44675595	0.6559484004974365
186	4.805907817	0.9928411245346068
187	5.732073748	0.9999990463256836
188	4.930849325	0.9999982118606568
189	5.562757309	0.999865174293518
190	6.288199908	0.9878326654434204
191	4.994539977	0.9999998807907104
192	5.436226499	0.9999998807907104
193	7.091969676	0.9997005462646484
194	4.610659948	0.9999979734420776
195	5.446516467	0.9999998807907104
196	4.990396904	0.3990940451622009
197	5.103293711	0.9913440942764282
198	3.412334943	0.6241503357887268
199	7.253066966	0.9956523776054382
200	6.096830125	0.9982761144638062
201	5.835468837	0.9998488426208496
202	0.0	0.8674783706665039
203	5.506878592	0.9764205813407898
204	4.688730521	0.820820152759552
205	3.939702934	0.9834538698196412
206	4.753340713	0.9897172451019288
207	4.862758962	0.9782485961914062
208	4.992687799	0.9825220108032228
209	6.210673179	0.9999752044677734
210	5.822081508	0.9989941716194152
211	5.16724598	0.9470573663711548
212	5.703793586	0.9998829364776612
213	4.441519609	0.9031312465667723
214	0.0	0.6627464890480042
215	5.061029364	0.9673599600791932
216	6.342865529	0.9928049445152284
217	0.0	0.8793211579322815
218	0.0	0.8198630213737488
219	4.758770394	0.9678537249565125
220	6.25337179	0.9999669790267944
221	6.319072579	0.9987272620201112
222	7.037112072	0.9998940229415894
223	4.81568655	0.9538344740867616
224	5.291016694	1.0
225	3.709184832	0.805904746055603
226	6.592119009	0.9999157190322876
227	5.217221224	0.9177889227867126
228	5.578633603	0.9918379187583924
229	4.447328879	0.886813759803772
230	6.847000199	0.9999573230743408
231	6.087912063	0.9998648166656494
232	4.825094078	0.9001930356025696
233	4.344268103	0.3571086525917053
234	5.157993109	0.975849151611328
235	5.39236703	0.8336862921714783
236	6.300362361	0.99859219789505
237	6.622969332	0.9998579025268556
238	4.937661589	0.5682740211486816
239	4.497267419	0.9415867924690248
240	6.62213471	0.9996415376663208
241	5.585284393	0.4986968040466308
242	4.436234062	0.4773615598678589
243	6.37840029	0.9998947381973268
244	4.339294819	0.6520131230354309
245	5.269047505	0.6343643069267273
246	6.785951681	0.9999361038208008
247	6.16735961	0.9998611211776732
248	5.464372265	0.9134788513183594
249	4.803892739	0.867813766002655
250	3.967440881	0.8919950723648071
251	6.071201106	0.999992609024048
252	5.447019133	0.9999985694885254
253	6.174827242	0.9999988079071044
254	5.956516235	0.9513354897499084
255	4.808177662	0.7953974008560181
256	4.649713429	0.7231694459915161
257	4.757650904	0.705782949924469
258	6.239239821	0.9999992847442628
259	4.997194035	0.9992952346801758
260	6.416704833	0.999945878982544
261	6.343869899	0.9999982118606568
262	3.355348428	0.9297322630882264
263	3.34628608	0.4318471252918243
264	3.650011339	0.7372128367424011
265	5.629013778	1.0
266	4.316453419	0.6769982576370239
267	6.269948512	0.999984860420227
268	6.866634565	0.998213529586792
269	4.451155589	0.5722482204437256
270	5.076612347	0.8800139427185059
271	6.050522533	0.9999990463256836
272	7.236960079	0.9999693632125854
273	4.767122268	0.5257453918457031
274	5.668159342	0.9999988079071044
275	6.592043573	0.9999592304229736
276	5.107298762	0.9815386533737184
277	5.374500195	0.8825712203979492
278	3.791750373	0.742091178894043
279	7.020397713	0.9945608973503112
280	5.651909965	1.0
281	4.823582176	0.9999996423721312
282	6.974859875	0.9999046325683594
283	5.440652395	0.7450113892555237
284	2.545881037	0.410393625497818
285	5.254044423	0.9832189679145812
286	5.743887187	0.9999997615814208
287	5.240994107	0.6973847150802612
288	3.329230862	0.9665411710739136
289	7.051508002	0.9999997615814208
290	4.689073413	0.9996040463447572
291	5.646485292	0.9999998807907104
292	4.848063216	0.9999825954437256
293	5.151193276	0.9967870712280272
294	4.856545103	0.9999983310699464
295	4.174623872	0.9938815832138062
296	5.558787475	0.8488800525665283
297	5.353399536	1.0
298	6.852474618	0.999591052532196
299	6.428480621	0.999925971031189
300	7.210465264	0.9999349117279052
301	5.625323858	0.9854814410209656
302	5.931752355	0.9917646050453186
303	5.768995421	0.9032590389251708
304	3.564518124	0.9780879020690918
305	5.295101034	0.9414269924163818
306	4.857387674	0.7711603045463562
307	6.430268674	0.9999903440475464
308	6.832881199	0.9802085161209106
309	5.761162413	0.6279221177101135
310	5.150170476	0.989594340324402
311	5.657077049	0.4530888199806213
312	5.470914029	0.7836002707481384
313	6.348702931	1.0
314	5.451360962	0.903208076953888
315	7.39083137	0.9999759197235109
316	5.657327385	0.7896592617034912
317	4.988208923	0.8693650960922241
318	5.492248242	0.9748557209968568
319	5.161938351	0.9990456700325012
320	5.18502004	0.3363421261310577
321	6.422889555	0.9999899864196776
322	5.78163447	0.9999477863311768
323	4.816284593	0.9828972220420836
324	5.832761441	0.9348545670509338
325	4.937927342	0.9993237257003784
326	5.944324637	0.9936938881874084
327	5.606878065	0.4683070480823517
328	6.321379305	0.9999805688858032
329	7.489444676	0.9999477863311768
330	4.783722939	0.7730000615119934
331	4.867593617	0.9996557235717772
332	5.430725738	0.8840462565422058
333	7.170120135	0.9998345375061036
334	7.153126766	0.9999698400497437
335	5.89730505	0.9964812994003296
336	4.440293448	0.6634610891342163
337	4.969342226	0.8976326584815979
338	4.344286485	0.9886216521263124
339	6.706381606	0.7680410146713257
340	7.171360059	0.9999971389770508
341	6.500651739	0.9999877214431764
342	7.052207311	0.999994158744812
343	7.272148593	0.9999778270721436
344	6.768178128	0.999001681804657
345	6.944013957	0.9934322834014891
346	5.719541598	0.5013224482536316
347	5.977419222	0.9709484577178956
348	6.237693725	0.9993599057197572
349	5.468960655	0.9625818133354188
350	4.857821273	0.9835144281387328
351	2.769282233	0.8072413802146912
352	5.326085545	0.9485748410224916
353	6.40633818	0.9999853372573853
354	5.554645148	0.9999998807907104
355	7.60268683	0.999996781349182
356	6.083126481	0.9999622106552124
357	6.165966217	0.9999891519546508
358	5.974349974	0.6101192831993103
359	4.565747557	0.9810056686401368
360	6.077318494	0.9731762409210204
361	6.621087639	0.9053730368614196
362	7.081108873	0.9934321045875548
363	7.484497117	0.9999939203262328
364	5.570265594	0.9633147120475768
365	5.598916548	0.9999936819076538
366	5.657703551	1.0
367	7.357691752	0.9997695088386536
368	6.933982714	0.9999239444732666
369	5.381258953	0.9999245405197144
370	5.423127617	0.8824610710144043
371	7.2001438	0.999980926513672
372	6.266229272	0.9891535639762878
373	5.30674536	0.9999866485595704
374	3.118494761	0.3741298019886017
375	5.157354929	0.9999089241027832
376	7.151342646	0.999991536140442
377	5.460122409	0.999996304512024
378	5.449977094	0.999997615814209
379	6.330241455	0.655388593673706
380	5.838178158	1.0
381	5.176742116	0.9999997615814208
382	4.823147355	0.9925920963287354
383	5.458143203	0.9999994039535522
384	4.547013619	0.6236410140991211
385	4.325920619	0.7230690121650696
386	5.974317936	0.9999450445175172
387	4.749826295	0.9172937273979188
388	7.055428445	0.9999995231628418
389	5.177251119	0.9999741315841676
390	7.67466576	0.9996947050094604
391	7.384172509	0.9994056224822998
392	6.43255942	0.9996494054794312
393	5.617428841	0.9999785423278807
394	4.58188208	0.9993250370025636
395	5.400752741	0.99994695186615
396	4.721659758	0.926097810268402
397	4.953862748	0.9975754618644714
398	4.557813589	0.8185135126113892
399	6.551082376	0.998030960559845
400	7.486958514	0.9999860525131226
401	7.137831898	0.9908650517463684
402	5.219673593	0.999974012374878
403	7.252825178	0.9997804760932922
404	4.859295804	0.95710289478302
405	6.418731543	0.9349331259727478
406	7.031616949	0.9998162388801576
407	7.049803689	0.998703956604004
408	6.054402305	0.9942777752876282
409	6.069994652	0.994990050792694
410	7.372644202	0.9999657869338988
411	4.754387545	0.999056875705719
412	4.551214366	0.9940687417984008
413	6.315102909	0.9999574422836304
414	7.281324231	0.999027132987976
415	5.461869035	0.6102089881896973
416	5.557843439	0.9999892711639404
417	5.467535658	0.9979294538497924
418	4.896776547	0.5156434774398804
419	3.963677104	0.8562330603599548
420	6.579253141	0.9979861974716188
421	4.698418418	0.9216989278793336
422	4.96666694	0.999860405921936
423	5.10198108	0.9999958276748656
424	5.306352692	0.99723619222641
425	4.028171955	0.5861477255821228
426	6.217009204	0.9999979734420776
427	7.588230165	0.9985892176628112
428	5.414021601	0.9990516304969788
429	5.988086742	0.7022503614425659
430	6.804884174	0.9992526173591614
431	5.99321142	0.9565189480781556
432	6.779031538	0.9990923404693604
433	7.991301484	0.9932957291603088
434	6.03178585	0.9896288514137268
435	7.626498244	0.9998898506164552
436	7.562681517	0.9999752044677734
437	7.231727876	0.9982934594154358
438	6.500367501	0.8114151954650879
439	5.698922764	0.9999935626983644
440	5.719541598	0.9999020099639891
441	6.307244224	0.8414621949195862
442	4.907390364	0.9979255199432372
443	4.714342437	0.305500328540802
444	4.790411821	0.9658079743385316
445	3.393277036	0.5327602028846741
446	4.572639985	0.9654662609100342
447	4.049436147	0.9977885484695436
448	5.886899447	0.9999990463256836
449	4.424196346	0.998940885066986
450	5.554523748	0.9995939135551452
451	7.150702073	0.9999927282333374
452	0.0	0.7230599522590637
453	0.0	0.8446778655052185
454	0.0	0.768884003162384
455	0.0	0.9466345906257628
456	0.0	0.6792030334472656
457	4.814816424	0.982329785823822
458	0.0	0.9114177823066713
459	6.123529068	0.9999828338623048
460	6.705988084	0.9999001026153564
461	0.0	0.3450975716114044
462	5.472688393	0.8702276945114136
463	6.830395325	0.9998780488967896
464	0.0	0.7403552532196045
465	5.685540558	0.9997765421867372
466	5.600372324	0.9994763731956482
467	7.208721375	0.9999439716339112
468	5.807953689	0.9993170499801636
469	4.983283264	0.9939156174659728
470	4.036129349	0.5144363641738892
471	3.974386238	0.8979712128639221
472	6.088633442	0.9990500807762146
473	7.218475557	0.9954822063446044
474	5.45201171	0.5586432814598083
475	7.637599685	0.9988206028938292
476	6.275632745	0.9967404007911682
477	5.346110364	0.9999775886535645
478	6.52080916	0.9999549388885498
479	5.842808427	0.9999918937683104
480	4.288000941	0.6999529004096985
481	4.637352271	0.7408873438835144
482	4.466575927	0.9821186065673828
483	2.415948928	0.7842453718185425
484	6.279150135	0.9992591738700868
485	4.945845272	0.9862639904022216
486	5.931367671	1.0
487	5.218559574	0.9999933242797852
488	0.0	0.4676864147186279
489	5.652143398	1.0
490	6.600988588	0.9969648718833924
491	5.061227741	0.9973452687263488
492	6.151811732	0.547124445438385
493	5.93431314	0.9991768002510072
494	5.043829092	0.9993401169776917
495	5.574725863	0.9999932050704956
496	5.909793875	0.9998563528060912
497	6.578017815	0.9984005093574524
498	4.623071298	0.9999918937683104
499	4.855330183	1.0
500	4.833492181	0.98875892162323
501	3.83666934	0.9800631999969482
502	5.738279021	0.9999998807907104
503	4.487513689	0.9533302187919616
504	3.794745836	0.6510948538780212
505	5.889507284	0.7915824055671692
506	4.875774182	0.99949312210083
507	6.250869567	0.9999990463256836
508	4.977856438	0.9999954700469972
509	7.183345882	0.9999912977218628
510	6.68461329	0.9983975291252136
511	6.316031542	0.7908304333686829
512	6.976264056	0.999344766139984
513	5.316359986	0.9999127388000488
514	5.401386086	1.0
515	5.107733607	0.9999994039535522
516	5.730068832	1.0
517	6.675342288	0.9931097030639648
518	6.42262178	0.9999964237213136
519	4.490520451	0.8956429362297058
520	4.867032043	0.9991763234138488
521	4.378945867	0.959176242351532
522	5.937818792	0.3530241549015045
523	5.033406012	1.0
524	6.267448355	0.9999996423721312
525	6.564415853	0.99994158744812
526	5.48682893	0.9999998807907104
527	4.927889259	0.9976481795310974
528	5.230171477	0.9998617172241212
529	4.747342195	0.9999985694885254
530	4.892908504	0.9990400671958924
531	4.934403755	0.7419672012329102
532	5.119499484	0.9999998807907104
533	4.78756118	0.999969482421875
534	5.459108712	0.9979569911956788
535	5.082875154	0.9843029975891112
536	5.187534201	0.5301966071128845
537	6.328879375	0.9999986886978148
538	4.183962521	0.999631404876709
539	4.737912839	0.9021130800247192
540	5.815723638	0.9999994039535522
541	5.217874378	0.9703060388565063
542	5.214577042	0.999921441078186
543	4.831761398	0.999344527721405
544	5.565646783	0.9999979734420776
545	4.060930524	0.9753293991088868
546	3.689503869	0.6504205465316772
547	5.483575893	1.0
548	5.243193461	0.9999390840530396
549	5.55707615	0.993700623512268
550	4.88026755	0.9999908208847046
551	5.437131598	0.9999979734420776
552	5.708756265	0.992405116558075
553	6.7943119	0.999593198299408
554	4.42348861	0.9999443292617798
555	6.345841071	1.0
556	7.18422141	0.9999923706054688
557	3.994445104	0.9501386880874634
558	5.727629516	0.956447958946228
559	5.064040457	0.5699734091758728
560	5.766069214	1.0
561	5.780753042	0.999976396560669
562	5.504185983	0.991255521774292
563	5.50840526	1.0
564	3.745201602	0.6986348628997803
565	5.203037435	0.9975407123565674
566	5.495581424	0.9999998807907104
567	6.415800814	0.9980692267417908
568	6.123314271	0.9996383190155028
569	5.195111853	0.9999610185623168
570	5.350525641	1.0
571	3.75005725	0.9988970756530762
572	6.014263528	0.9999831914901732
573	5.099683866	0.9736828804016112
574	5.852159193	0.9998914003372192
575	4.579742107	0.8711602687835693
576	5.749049216	0.999037742614746
577	6.711263232	0.9990389347076416
578	6.042525361	0.9999784231185912
579	5.947171117	1.0
580	5.06313241	0.9949402809143066
581	7.344946608	0.9999955892562866
582	4.567537681	0.9784579873085022
583	5.082467484	0.7461565136909485
584	4.304387152	0.9999947547912598
585	6.228796622	0.9999529123306274
586	6.418041281	0.99905663728714
587	4.65421026	0.998793601989746
588	4.291242233	0.9948034882545472
589	5.614183608	0.999990701675415
590	6.605398323	0.9992954730987548
591	5.878799214	0.9990934133529664
592	4.794480668	0.7924596071243286
593	5.516189298	0.9996517896652222
594	6.114823511	0.8352711200714111
595	6.650245758	0.9651534557342528
596	6.902185245	0.9876371622085572
597	5.377926125	0.9990845918655396
598	4.335051512	0.6063189506530762
599	6.932448843	0.9998730421066284
600	5.46990387	0.9917798638343812
601	5.789186926	0.999996781349182
602	4.059773444	0.8296235203742981
603	6.529834049	0.9993008375167848
604	6.196807619	0.9984216690063475
605	4.765234875	0.5759109258651733
606	5.358282577	0.4950481057167053
607	6.589555295	0.9999982118606568
608	5.043297847	0.999997615814209
609	5.247963991	0.9998145699501038
610	5.585182615	0.9999960660934448
611	4.696225319	0.9623842835426332
612	6.297233686	0.9990917444229126
613	6.026041724	0.7325905561447144
614	5.246919862	1.0
615	6.694210972	0.999830961227417
616	6.749222321	0.9985652565956116
617	4.320959573	0.9989545345306396
618	4.946354979	1.0
619	6.254078238	0.9999998807907104
620	5.440950269	1.0
621	7.004135231	0.9995670914649964
622	6.953173672	0.997421145439148
623	6.201998927	0.9999920129776
624	6.239471942	1.0
625	6.271981696	0.9415827989578248
626	6.817167279	0.9999898672103882
627	5.782719222	0.9984230995178224
628	5.753599114	1.0
629	5.76649087	1.0
630	5.598435676	0.9999761581420898
631	3.320191905	0.99826318025589
632	4.388046146	0.9760885834693908
633	4.614131102	0.9996139407157898
634	5.270369952	0.9999754428863524
635	6.107808492	0.9555637240409852
636	6.229529068	0.9838533401489258
637	5.520244165	1.0
638	5.440269684	0.9887405037879944
639	6.394188962	0.9999910593032836
640	6.683571084	0.9999828338623048
641	5.603344478	0.9999905824661256
642	4.004430243	0.6318060755729675
643	4.249853303	0.9984042048454284
644	6.371453493	0.9999674558639526
645	5.966153314	0.9999675750732422
646	4.139475365	0.998522937297821
647	4.087753186	0.9999719858169556
648	5.113269575	0.9999884366989136
649	6.032628376	0.9985686540603638
650	6.119302759	0.7126379013061523
651	4.640201475	0.9721801280975342
652	6.544507757	0.9995343685150146
653	6.136459534	0.9999567270278932
654	3.55616339	0.6052117347717285
655	5.110422101	0.9998780488967896
656	6.754422618	0.9474241137504578
657	5.624852284	0.9243720769882202
658	4.864000508	1.0
659	3.716139713	0.4143803417682647
660	3.787031657	0.984914004802704
661	3.808002933	0.6102898716926575
662	4.342974879	0.9896600246429444
663	5.94519745	0.999872088432312
664	4.734840174	0.991496205329895
665	4.130628752	0.7200756669044495
666	5.653480594	0.998885691165924
667	4.211224533	0.8665239810943604
668	5.75849357	0.9981071949005128
669	5.409977334	0.9989694356918336
670	4.125065028	0.6246088743209839
671	4.805103096	1.0
672	5.329715968	1.0
673	3.361363172	0.6866788268089294
674	3.061828907	0.7532578110694885
675	5.286692338	0.9999997615814208
676	2.438074027	0.8641263842582703
677	4.88007282	0.9554702043533324
678	5.469757376	1.0
679	6.08709994	0.9989743232727052
680	5.772111411	0.9978445768356324
681	4.608098463	0.9995107650756836
682	4.314953105	0.999991536140442
683	5.312782338	1.0
684	5.970168488	0.9999988079071044
685	5.08129145	0.9999923706054688
686	6.43775421	0.999985933303833
687	4.862416404	0.9927104711532592
688	4.188506505	0.4452492594718933
689	6.416453798	0.999908208847046
690	6.795076285	0.999851942062378
691	5.80415207	0.9999147653579712
692	5.224238387	1.0
693	4.396716531	0.8430576324462891
694	5.018059192	0.9997004270553588
695	5.282469823	0.9998525381088256
696	3.486081865	0.9999513626098632
697	6.407255049	0.9998931884765624
698	3.957796119	0.9726591110229492
699	6.476305613	0.9998157620429992
700	4.33811297	0.9869108200073242
701	5.666054129	0.9670321345329284
702	5.059946614	0.6544252634048462
703	3.119643832	0.5916590094566345
704	4.784933423	0.9999996423721312
705	4.578063199	0.9999998807907104
706	4.848357724	0.9996621608734132
707	3.667281647	0.8335631489753723
708	5.253139294	0.9999889135360718
709	4.819892213	0.9210521578788756
710	5.122720318	0.999991536140442
711	5.367332015	0.9999998807907104
712	4.597667104	0.999451220035553
713	7.079660784	0.9999693632125854
714	3.424864242	0.5917876958847046
715	4.800138237	0.9999998807907104
716	4.177961199	0.8119198679924011
717	5.203810286	0.9998422861099244
718	5.18056597	1.0
719	2.625599633	0.5221215486526489
720	5.202119639	1.0
721	5.177436276	0.5246155858039856
722	5.150714953	0.9999998807907104
723	3.574936461	0.9986887574195862
724	4.321095164	0.9999964237213136
725	4.783151645	0.9958336353302002
726	5.384770903	1.0
727	5.623308275	0.9987717270851136
728	5.098558458	1.0
729	5.830913099	0.99041348695755
730	4.570186119	0.3920623362064361
731	4.931744134	0.9995100498199464
732	5.414747525	1.0
733	3.880900428	0.9769349098205566
734	4.967958755	0.9999855756759644
735	4.693847594	0.9998834133148192
736	5.786342298	0.9999991655349731
737	6.275174015	0.993804931640625
738	4.829126419	0.9999972581863404
739	4.590458092	0.7179171442985535
740	3.921805073	0.9657328128814696
741	4.674074271	0.99965500831604
742	5.472384175	0.9997475743293762
743	5.33638316	0.9997476935386658
744	4.45306165	0.9292238354682922
745	4.376244943	0.9999945163726808
746	4.686380743	0.944506824016571
747	4.517295808	0.9999994039535522
748	4.403682478	0.9999855756759644
749	5.381335462	0.9999998807907104
750	5.141583089	0.991462767124176
751	4.923325781	0.9376171827316284
752	3.21586783	0.5763577818870544
753	4.478407298	0.9999980926513672
754	4.970678103	0.928557276725769
755	5.711956716	0.999323844909668
756	5.403008266	0.9999986886978148
757	4.937927342	0.9972025156021118
758	6.034588487	0.9968609809875488
759	4.083156265	0.9995231628417968
760	5.007559886	0.9999996423721312
761	5.774328663	0.9999895095825196
762	4.839358758	0.9999998807907104
763	5.408338324	0.9113135933876038
764	5.521074435	1.0
765	4.926806368	0.9979264736175536
766	6.212055662	0.99992835521698
767	5.791474316	0.9998106360435486
768	4.022114672	0.8423779606819153
769	3.274375974	0.3872109055519104
770	4.680502739	0.9999998807907104
771	5.623908846	0.964792013168335
772	4.484538884	0.7514176964759827
773	5.06023251	0.9999676942825316
774	4.465988679	0.9999971389770508
775	6.617085456	0.9999864101409912
776	5.013342617	0.9682313203811646
777	4.731479955	0.8785531520843506
778	4.88500422	0.4221352636814117
779	5.190989835	0.9063253998756408
780	5.717730788	0.9632285237312316
781	6.411970228	0.9987919926643372
782	4.69226558	1.0
783	3.521418166	0.7148256301879883
784	3.949004303	0.7611759305000305
785	3.444775885	0.4836646914482116
786	4.481684253	0.999846577644348
787	4.354792671	0.9982545971870422
788	3.895685566	0.7903993725776672
789	3.967440881	0.9982120990753174
790	4.918439006	0.9186393022537231
791	6.278125027	0.999824583530426
792	4.588179215	0.6490744352340698
793	0.0	0.731296181678772
794	5.138266383	0.9999269247055054
795	6.568781882	0.9997772574424744
796	4.383473601	0.9999536275863647
797	6.853337771	0.9999663829803468
798	5.749944501	0.9999995231628418
799	5.194807438	0.9933046698570251
800	5.571072348	0.9999998807907104
801	6.166673039	0.9999991655349731
802	6.743728304	0.9974673986434937
803	0.0	0.5165797472000122
804	6.917789788	0.9996340274810792
805	7.123560789	0.9991614818572998
806	6.351470323	0.9989343285560608
807	5.276721006	0.9998897314071656
808	5.535570236	0.9999988079071044
809	3.182133033	0.4839814901351928
810	5.48576002	1.0
811	4.724794062	0.992397964000702
812	4.017707364	0.9919093251228333
813	5.29648889	1.0
814	5.317150775	0.9999990463256836
815	6.714244998	0.9999585151672364
816	5.223123003	0.8439632058143616
817	6.600765603	0.9999731779098512
818	5.749017723	0.9997349381446838
819	5.48576002	1.0
820	6.725611358	0.9999980926513672
821	6.829227746	0.9971482157707214
822	4.938251447	0.994102656841278
823	4.999208366	1.0
824	4.314659395	0.9999628067016602
825	5.382037531	1.0
826	3.619948703	0.997063934803009
827	4.409573494	0.9986780285835266
828	5.542529667	0.9999773502349854
829	6.35881702	0.9998378753662108
830	5.603712589	0.9966880679130554
831	5.878540968	0.9999947547912598
832	5.504726652	0.9982393980026244
833	5.022107427	0.9999995231628418
834	5.557765799	1.0
835	3.669051417	0.5177622437477112
836	5.47438689	1.0
837	6.053712374	0.9999886751174928
838	5.917113232	1.0
839	5.774025067	0.9998633861541748
840	4.863498026	0.9999330043792723
841	5.348172368	0.9741883277893066
842	4.382182848	0.8414676785469055
843	4.650871966	0.9999641180038452
844	5.343460644	0.9999974966049194
845	4.876317806	0.7433088421821594
846	0.0	0.3738874793052673
847	4.363062672	0.9905215501785278
848	4.385341425	0.5823183655738831
849	4.425683617	0.9999359846115112
850	5.375474521	0.99999737739563
851	6.974447529	0.9967921376228333
852	5.854613582	0.7586118578910828
853	4.357730381	0.7022597193717957
854	5.937320619	0.9999983310699464
855	5.585024898	0.9999938011169434
856	0.0	0.7006962299346924
857	5.178445213	0.9999723434448242
858	6.416350413	0.99904066324234
859	6.962632785	0.9995150566101074
860	7.212884808	0.9991220831871032
861	5.998690955	0.9999918937683104
862	4.663415114	0.9667515754699708
863	6.520649595	0.9999966621398926
864	5.861938593	0.9613326787948608
865	5.477472403	0.5214259624481201
866	4.098400856	0.999631643295288
867	4.96369819	0.9999998807907104
868	5.225707091	0.9996963739395142
869	6.112830307	0.9707375168800354
870	3.233912979	0.7391008734703064
871	5.638266477	0.9999871253967284
872	4.744286949	0.6301963329315186
873	6.027463966	1.0
874	3.386837334	0.7156645059585571
875	5.750312614	0.8091409802436829
876	5.301626277	0.9997392296791076
877	5.727603718	1.0
878	4.738778132	0.9908995628356934
879	6.424669038	0.9998902082443236
880	6.396932433	0.9980271458625792
881	5.719154535	0.9999995231628418
882	5.325797876	0.9999998807907104
883	4.526218775	0.9925631880760192
884	3.786243824	0.8337456583976746
885	5.816398269	1.0
886	5.281629734	0.9999988079071044
887	5.702432145	0.9855784177780152
888	3.917269363	0.9996380805969238
889	4.028750125	0.9983384609222412
890	4.697368639	0.999991774559021
891	6.36372049	0.999997854232788
892	5.129060382	0.98692387342453
893	4.70790577	0.8952794075012207
894	2.980295486	0.576180100440979
895	5.076411104	0.999990701675415
896	5.965570401	0.9999828338623048
897	5.14633504	0.9999986886978148
898	4.91616281	0.9451099634170532
899	4.979484226	0.9999375343322754
900	6.928711603	0.968591332435608
901	7.176726097	0.9999829530715942
902	5.869687125	1.0
903	5.272198427	0.9999678134918212
904	5.276364582	0.999991774559021
905	4.521518521	0.98407781124115
906	6.680637154	0.999869704246521
907	7.858125474	0.9997690320014954
908	6.888902656	0.9980804920196532
909	5.518775864	0.9999988079071044
910	4.679720499	0.974474549293518
911	5.175313009	0.9999946355819702
912	6.649561766	0.997246503829956
913	6.924285548	0.9979896545410156
914	4.704712931	0.9999847412109376
915	5.078294302	0.8281955718994141
916	5.924305052	0.9999991655349731
917	4.58376836	0.8978900909423828
918	5.169319466	0.8633480072021484
919	6.925774749	0.99982088804245
920	6.503985894	0.9999395608901978
921	3.90797199	0.8558273911476135
922	5.056381426	0.9891604781150818
923	7.258871818	0.9994274377822876
924	5.873689422	0.8109837174415588
925	5.731683237	0.9980927109718324
926	7.415980483	0.998953104019165
927	6.658956639	0.9998596906661988
928	6.837487234	0.9997947812080384
929	5.056217887	0.7090863585472107
930	4.946523876	0.9838692545890808
931	5.126841954	0.9439889788627625
932	7.057688231	0.999929666519165
933	4.87063843	0.3743255138397217
934	6.773012339	0.9998687505722046
935	5.749210101	0.9743820428848268
936	6.528685117	0.9999799728393556
937	4.911188529	0.9216622710227966
938	6.386856838	0.9986377358436584
939	7.236169973	0.9867669939994812
940	5.893032084	0.8467461466789246
941	5.196282407	0.9999953508377076
942	6.809021657	0.9997430443763732
943	6.777790249	0.9994326233863832
944	6.608111861	0.9999805688858032
945	6.320240273	1.0
946	6.872055504	0.9999855756759644
947	6.969610118	0.99980229139328
948	6.93672999	0.9999996423721312
949	6.991847664	0.9992884397506714
950	6.174199522	0.9999933242797852
951	6.672589135	0.9994832277297974
952	6.880605346	0.9996702671051024
953	4.399143172	0.9760549664497375
954	4.569830766	0.9903913736343384
955	6.403767692	0.9999657869338988
956	4.269469869	0.8699876666069031
957	4.207361662	0.6414463520050049
958	5.73017977	0.9645435214042664
959	6.51074967	0.9998179078102112
960	6.632760099	0.9998180270195008
961	6.472233633	0.9998722076416016
962	6.853168204	0.9978677034378052
963	6.234172471	0.997748076915741
964	6.248046616	0.99611496925354
965	6.665598085	0.9975632429122924
966	6.405510465	0.99994158744812
967	6.651112729	0.9947762489318848
968	5.614297442	0.9983468055725098
969	6.666128534	0.9997535347938538
970	6.606129616	0.9999164342880248
971	5.168815706	0.9999433755874634
972	6.887342107	0.9997989535331726
973	6.893538059	0.9997729659080504
974	4.703444372	0.9946645498275756
975	5.461215291	0.9794154167175292
976	7.31384369	0.999626874923706
977	6.579253141	0.9980408549308776
978	6.70802772	0.9999403953552246
979	4.837345264	0.8139501214027405
980	5.526981732	0.9999997615814208
981	5.305562255	0.9975547194480896
982	6.483857364	0.9999141693115234
983	5.84081272	0.999454915523529
984	4.772857105	0.9999998807907104
985	6.096513623	0.9990506768226624
986	5.203037435	1.0
987	4.936254274	0.996728539466858
988	0.0	0.5169638991355896
989	6.15693691	0.999997615814209
990	0.0	0.7391517162322998
991	6.06429241	0.9980960488319396
992	7.128486927	0.9996271133422852
993	5.490860103	0.9998733997344972
994	5.05052224	0.9380015730857848
995	5.730197188	0.9999990463256836
996	5.500536978	0.9994580149650574
997	5.855634549	0.9999988079071044
998	5.745341703	0.9999985694885254
999	5.977957249	0.999952793121338
1000	4.424017419	0.991239607334137
1001	4.00400044	0.6709892153739929
1002	4.566599357	0.9999538660049438
1003	3.965870915	0.4034076035022735
1004	6.592766809	0.9995834231376648
1005	4.867972432	0.9797404408454896
1006	5.285132803	0.9999996423721312
1007	5.798708221	0.9999797344207764
1008	4.246276009	0.999987006187439
1009	6.448299692	0.9999958276748656
1010	5.923813054	0.9969894289970398
1011	4.27802283	0.999951720237732
1012	6.345710463	0.9834495186805724
1013	5.117395966	1.0
1014	5.200443558	0.999043881893158
1015	4.174381298	0.815926194190979
1016	6.373675703	0.9997664093971252
1017	6.394240656	0.9998587369918824
1018	4.977379033	1.0
1019	6.891376392	0.999968409538269
1020	5.76299752	0.6569556593894958
1021	6.304529387	0.9999167919158936
1022	5.337561193	0.9990354776382446
1023	5.817648066	0.9999934434890748
1024	5.279295141	0.9362326264381408
1025	5.559547692	0.957557737827301
1026	5.518104341	1.0
1027	0.0	0.3024608492851257
1028	4.175095459	0.8481122851371765
1029	4.698034973	0.999998927116394
1030	6.118221103	0.99999737739563
1031	3.943581537	0.999650239944458
1032	5.546233796	0.9992064833641052
1033	0.0	0.9341407418251038
1034	5.641919646	0.9999982118606568
1035	5.138924017	0.9999603033065796
1036	6.788501842	0.9993866682052612
1037	5.958501204	0.9815073013305664
1038	6.014697364	0.9999960660934448
1039	5.903061049	0.9531211256980896
1040	5.217557494	0.9999860525131226
1041	5.219517961	0.9999996423721312
1042	5.494882918	0.9945356845855712
1043	7.059721111	0.9999871253967284
1044	4.842430573	0.9431723356246948
1045	7.410637714	0.9999723434448242
1046	5.647207442	0.6246715784072876
1047	5.060849593	0.920660138130188
1048	7.080956959	0.9961771965026855
1049	6.398981603	0.9996510744094848
1050	5.885177619	0.9864245057106018
1051	5.642506711	0.9999996423721312
1052	5.387191633	0.9999996423721312
1053	7.223100501	0.9999855756759644
1054	4.386189623	0.8483991622924805
1055	5.134049039	0.941648006439209
1056	6.543985143	0.9997153878211976
1057	5.785621926	1.0
1058	5.168359361	0.9999998807907104
1059	7.280229761	0.9994906187057496
1060	3.452554421	0.8172426223754883
1061	5.613219349	0.8457369208335876
1062	6.38460189	0.999953269958496
1063	7.154297039	0.9999794960021972
1064	3.672995534	0.9814009666442872
1065	2.506985566	0.7438720464706421
1066	5.193905509	1.0
1067	7.170120135	0.9998433589935304
1068	4.570791133	0.9958529472351074
1069	3.881328512	0.9935222268104552
1070	4.631240596	0.6188181042671204
1071	6.869953993	0.9999953508377076
1072	5.132186104	0.9999043941497804
1073	5.988559623	0.9946570992469788
1074	5.022335796	0.9997114539146424
1075	5.857064524	1.0
1076	6.289021815	0.9999995231628418
1077	6.180710827	0.9999995231628418
1078	7.044370026	0.999731719493866
1079	4.907505685	0.9998262524604796
1080	7.234658585	0.9993833303451538
1081	6.117095622	0.9997645020484924
1082	6.233758336	0.9999879598617554
1083	7.307141791	0.9999841451644896
1084	5.659831483	0.9998725652694702
1085	5.469095868	0.9944317936897278
1086	5.609977124	0.9911319613456726
1087	4.336587253	0.5325609445571899
1088	6.761334617	0.9999812841415404
1089	3.10984143	0.9772856831550598
1090	6.315600393	0.9999948740005492
1091	6.475484794	0.9995564818382264
1092	5.530665052	0.9999998807907104
1093	6.396003502	0.9999895095825196
1094	7.274575152	0.9723016023635864
1095	6.179725128	1.0
1096	7.130574215	0.9999890327453612
1097	5.880246719	0.8781582713127136
1098	5.17574699	0.4998635947704315
1099	5.804114287	0.5035197138786316
1100	6.623402763	0.9995859265327454
1101	7.127118752	0.9999066591262816
1102	5.706154809	0.963985562324524
1103	4.792636632	0.9999067783355712
1104	4.660319524	0.9999997615814208
1105	3.82505679	0.9999264478683472
1106	4.904468041	1.0
1107	6.841493926	0.999927282333374
1108	5.907333305	0.9789530038833618
1109	6.406688554	0.9310030937194824
1110	5.795028587	0.9955480098724364
1111	5.719541598	0.8989936709403992
1112	4.829343325	0.9725234508514404
1113	6.688573679	0.9999730587005616
1114	7.219069492	0.9997385144233704
1115	6.079742992	0.9952432513237
1116	7.238059567	0.9999721050262452
1117	7.080225248	0.9960927367210388
1118	6.801556017	0.9999979734420776
1119	5.25376079	0.9999996423721312
1120	6.260165893	0.9414254426956176
1121	6.68461329	0.99629008769989
1122	4.831879915	0.999996542930603
1123	5.570629022	1.0
1124	4.363260864	0.6706680059432983
1125	4.675679501	0.9999970197677612
1126	6.158238168	0.9982783794403076
1127	4.493773876	0.9980586171150208
1128	4.328591073	0.9040824770927428
1129	5.524549019	1.0
1130	5.476797442	0.9999997615814208
1131	6.942815152	0.9998255372047424
1132	6.760088948	0.999990940093994
1133	6.050310603	0.9998117089271544
1134	5.136185188	0.9999998807907104
1135	6.756860377	0.9999806880950928
1136	5.620599436	0.9999971389770508
1137	5.189266065	1.0
1138	5.467003172	0.8032850027084351
1139	5.827035906	1.0
1140	5.41319901	0.9986560344696044
1141	7.318959723	0.9999974966049194
1142	5.730575539	1.0
1143	5.524005283	1.0
1144	4.779845631	0.9999998807907104
1145	4.873810522	0.9999958276748656
1146	4.689166698	1.0
1147	5.730372648	0.9999998807907104
1148	5.298342366	0.999996304512024
1149	0.0	0.5198419690132141
1150	4.672396912	0.8773712515830994
1151	6.884073843	0.9985833168029784
1152	6.251176485	0.9981326460838318
1153	0.0	0.5409627556800842
1154	0.0	0.4915525019168854
1155	4.809219733	0.9999998807907104
1156	4.419212968	0.999996304512024
1157	4.334027099	0.998868763446808
1158	4.79703862	0.9999953508377076
1159	5.006927721	0.999969720840454
1160	5.930846981	0.7226232886314392
1161	7.136597484	0.9999959468841552
1162	4.422336834	0.9999881982803344
1163	5.188649581	1.0
1164	2.312438341	0.99186110496521
1165	4.882406975	0.9991841912269592
1166	6.157332877	0.9999994039535522
1167	5.129346638	0.9928425550460817
1168	5.054894493	0.9999996423721312
1169	5.486809937	0.99599289894104
1170	6.073617822	0.999678373336792
1171	5.498513292	0.999663233757019
1172	5.280829674	0.9915227890014648
1173	4.655846048	1.0
1174	6.854763861	0.9991018772125244
1175	5.902662397	0.9963513612747192
1176	5.313156722	0.9904346466064452
1177	4.686763237	0.7299509644508362
1178	4.99566698	1.0
1179	5.896981254	0.999790370464325
1180	4.563207733	0.844942033290863
1181	6.290898946	0.9999985694885254
1182	4.259623922	0.7786502838134766
1183	6.306057404	0.985079288482666
1184	6.374810642	0.9595230221748352
1185	6.164602099	0.6701889634132385
1186	6.193289503	0.9999351501464844
1187	6.505355197	0.8370904326438904
1188	6.043320251	0.9857215881347656
1189	6.384393154	0.8674437403678894
1190	5.980851362	0.9999997615814208
1191	5.900912461	0.9999563694000244
1192	6.404423063	0.9999066591262816
1193	6.084625902	0.9972087740898132
1194	3.953452752	0.7857792973518372
1195	4.066467433	0.8548818826675415
1196	6.488138738	0.9997729659080504
1197	3.345442193	0.8377185463905334
1198	5.378381375	0.9971795082092284
1199	6.054648957	1.0
1200	6.367124137	0.9981829524040222
1201	5.439171133	1.0
1202	4.310233527	0.9989027976989746
1203	6.493719229	0.9993526339530944
1204	6.127837579	0.999970555305481
1205	4.634990581	0.9999637603759766
1206	6.183840694	0.9762631058692932
1207	6.051338341	0.9997535347938538
1208	4.454185991	0.8623839616775513
1209	6.333862054	0.9999629259109496
1210	6.171309075	0.9841558933258056
1211	6.394103593	0.9999887943267822
1212	6.328286651	0.9999897480010986
1213	6.21613764	0.999383807182312
1214	5.902564901	0.6796303391456604
1215	6.776156726	0.9799259305000304
1216	5.465031517	0.7942233681678772
1217	6.83011282	0.9490895867347716
1218	5.245898655	0.9756012558937072
1219	6.467860385	0.9999938011169434
1220	6.408493192	0.9999986886978148
1221	4.766241435	0.7524245977401733
1222	6.831770536	0.999611794948578
1223	6.207594582	0.9999290704727172
1224	6.315492592	0.999868631362915
1225	6.295033071	0.9994634985923768
1226	4.376793692	0.9195009469985962
1227	6.548038246	0.9994801878929138
1228	4.643623656	0.9999992847442628
1229	6.685589373	0.9993232488632202
1230	6.385144543	0.9999467134475708
1231	6.030573053	0.9999148845672609
1232	6.375348984	0.936298370361328
1233	6.435023225	0.9958386421203612
1234	6.39400419	0.9971430897712708
1235	5.138192977	0.7957649827003479
1236	6.42876886	0.9999992847442628
1237	5.7569965	0.9750159382820128
1238	5.468556302	0.7298428416252136
1239	6.090767892	0.9985244870185852
1240	6.393610189	0.9999696016311646
1241	6.471260456	0.9999924898147584
1242	4.869179701	0.9998533725738524
1243	4.192211455	0.9744665026664734
1244	6.102695186	0.9999784231185912
1245	6.292033501	0.9993508458137512
1246	5.001869896	0.9096727967262268
1247	6.291876103	0.9996756315231324
1248	5.655970254	0.8998088240623474
1249	6.297595854	0.9905900955200196
1250	6.483109689	0.9984568357467652
1251	6.113936324	0.993532419204712
1252	6.408647984	0.9647207856178284
1253	5.991470797	0.9999508857727052
1254	5.271776702	0.4601310491561889
1255	5.933763244	0.981478214263916
1256	4.694201365	0.9521939754486084
1257	6.300352197	0.999992847442627
1258	6.05019539	0.616428554058075
1259	6.470023939	0.9999481439590454
1260	6.510104926	0.9997729659080504
1261	6.031135577	0.9996017813682556
1262	6.473305018	0.9233538508415222
1263	5.871494066	0.990757942199707
1264	6.134901702	0.99994957447052
1265	6.302654745	0.998262345790863
1266	4.493960731	0.6852831840515137
1267	6.676708136	0.9986603260040284
1268	6.703541242	0.9984138011932372
1269	4.243482485	0.5546501874923706
1270	6.453919065	0.9999338388442992
1271	5.80915199	0.9848639369010924
1272	5.968540149	0.9999731779098512
1273	6.269671458	0.999994158744812
1274	6.537383588	0.999763548374176
1275	6.188496466	0.9999910593032836
1276	4.078261332	0.954282820224762
1277	6.32145223	0.9999995231628418
1278	6.284655419	0.9999902248382568
1279	5.986495725	0.9993529915809632
1280	6.10487619	0.9994338154792786
1281	4.196314994	0.6709497570991516
1282	5.826029729	0.9725285172462464
1283	5.478127926	0.6260920763015747
1284	5.657057196	0.9996570348739624
1285	5.709265435	0.9462699294090272
1286	4.536292091	0.5393614768981934
1287	6.767829357	0.9996622800827026
1288	6.571560825	0.9999051094055176
1289	4.044902781	0.9999786615371704
1290	6.425752716	0.9985356330871582
1291	6.207796527	0.5786546468734741
1292	6.032107955	0.9996206760406494
1293	4.095841804	0.9040037393569946
1294	6.58409868	0.9987708926200868
1295	5.938190133	0.99949049949646
1296	5.271094123	0.9337124228477478
1297	6.315454654	0.7671265006065369
1298	5.547451594	0.9999964237213136
1299	6.451808754	0.9999916553497314
1300	5.867647203	0.9996782541275024
1301	6.5897897	0.9999920129776
1302	4.655410414	0.9954468607902528
1303	6.997087204	0.999439537525177
1304	5.451539926	0.8817830085754395
1305	6.991637609	0.9951769113540648
1306	6.63212328	0.9976394176483154
1307	7.307141791	0.9999991655349731
1308	5.497004864	0.5466976165771484
1309	5.803732021	0.9993993043899536
1310	6.005049888	0.9929054975509644
1311	4.66739027	0.9999994039535522
1312	5.349523812	0.994320273399353
1313	5.671533464	0.9996143579483032
1314	6.95934355	0.998091757297516
1315	5.968050823	0.99959796667099
1316	6.53948033	0.9998997449874878
1317	5.767104544	0.9997817873954772
1318	5.054161146	0.901223599910736
1319	5.390782678	0.6386995315551758
1320	6.328911312	0.9974017143249512
1321	5.713218519	0.671938955783844
1322	4.933497515	0.8537349104881287
1323	4.995616565	0.9768353700637816
1324	4.377749642	0.6958259344100952
1325	6.481751026	0.999971866607666
1326	4.077065825	0.8321363925933838
1327	2.056707822	0.6665165424346924
1328	3.710097953	0.7314949631690979
1329	6.327939972	0.999935269355774
1330	4.416273445	0.7555050253868103
1331	6.018869438	0.999985933303833
1332	4.950426236	0.7699069976806641
1333	6.067052601	0.9939367175102234
1334	6.952968535	0.9999594688415528
1335	4.307927786	0.8802034258842468
1336	6.257171386	0.5859286189079285
1337	6.42926764	0.9999920129776
1338	5.084781586	0.970529854297638
1339	6.623147172	0.9999597072601318
1340	5.149931	0.9492418766021729
1341	6.974447529	0.9998791217803956
1342	4.901070904	0.7494441270828247
1343	5.08819907	0.3579220175743103
1344	7.040779179	0.9997027516365052
1345	4.637012719	0.9492666721343994
1346	5.729110845	0.9999991655349731
1347	5.85288663	0.9988585710525512
1348	4.535441584	0.9545490741729736
1349	5.078829234	0.5728477239608765
1350	5.157493067	0.9998268485069276
1351	6.061082819	0.9999545812606812
1352	5.760271003	0.960253655910492
1353	5.731746609	0.999414563179016
1354	6.014727375	0.9998663663864136
1355	6.918227558	0.9978894591331482
1356	5.676287568	0.6660441160202026
1357	6.500798775	0.999992609024048
1358	3.184780751	0.4816252589225769
1359	5.046539381	0.7520217895507812
1360	5.361930483	0.990398406982422
1361	3.810206387	0.3043371140956878
1362	6.465665005	0.7719024419784546
1363	5.394272076	0.9238108396530152
1364	6.468569677	0.9996023774147034
1365	6.233188338	0.9945401549339294
1366	5.599841119	0.9822642207145692
1367	6.492996722	0.9491685032844543
1368	4.807263568	0.9158570170402528
1369	4.713083482	0.9481052756309508
1370	5.258735288	0.7838168144226074
1371	5.488318893	0.9373671412467957
1372	7.012952657	0.9999938011169434
1373	4.243763004	0.8944169878959656
1374	6.003258607	0.9999970197677612
1375	1.965720472	0.72349613904953
1376	5.432586005	0.9998840093612672
1377	4.570491258	0.9999998807907104
1378	4.475961168	0.991300404071808
1379	4.314060924	0.9999829530715942
1380	3.220471998	0.6402033567428589
1381	5.54145879	0.988673985004425
1382	6.475445295	0.996422290802002
1383	6.524161983	0.9998846054077148
1384	4.433742327	0.9615743160247804
1385	4.906330034	0.9245871305465698
1386	5.333026248	0.8879812359809875
1387	6.193334874	0.9999960660934448
1388	5.121936467	0.9847074747085572
1389	6.248355586	0.9994080066680908
1390	5.095759971	0.9999959468841552
1391	5.094825042	0.8324654698371887
1392	4.755917506	0.9998540878295898
1393	5.221541105	0.9922990202903748
1394	6.829491186	0.9983639121055604
1395	5.095205116	0.9996402263641356
1396	5.899710076	0.982425570487976
1397	6.751156486	0.9929693341255188
1398	5.382725876	0.9821464419364928
1399	4.908907074	0.9596524238586426
1400	4.551214366	0.8738912343978882
1401	5.435031782	0.9999991655349731
1402	4.905500288	0.9998672008514404
1403	4.432468639	0.9999955892562866
1404	0.0	0.3186968266963959
1405	0.0	0.5341372489929199
1406	0.0	0.8921852111816406
1407	3.904881636	0.47187539935112
1408	0.0	0.6507403254508972
1409	0.0	0.9650743007659912
1410	0.0	0.7160326242446899
1411	0.0	0.9968684315681458
1412	0.0	0.999170184135437
1413	0.0	0.5576820969581604
1414	0.0	0.5795600414276123
1415	0.0	0.5661342144012451
1416	0.0	0.4284747838973999
1417	0.0	0.6139901280403137
1418	0.0	0.9167152047157288
1419	0.0	0.9398850798606871
1420	3.779013653	0.9992712140083312
1421	0.0	0.8952541947364807
1422	0.0	0.9819250106811525
1423	0.0	0.4425300359725952
1424	0.0	0.9998708963394164
1425	0.0	0.8117722272872925
1426	5.400295749	0.999979853630066
1427	0.0	0.3798118531703949
1428	5.586504526	0.9999794960021972
1429	0.0	0.4904864430427551
1430	3.88725316	0.4989094734191894
1431	4.918548123	0.9999954700469972
1432	5.861019772	0.9858996272087096
1433	4.439412826	0.997757613658905
1434	6.999348815	0.9999977350234984
1435	4.573188482	0.976173996925354
1436	5.48238185	0.9923282265663148
1437	4.056903656	0.7145645618438721
1438	6.661623845	0.7863187193870544
1439	6.55802682	0.9999706745147704
1440	4.913668208	0.9994319081306458
1441	5.542362154	0.9999939203262328
1442	6.05386588	1.0
1443	5.191518297	0.9999493360519408
1444	5.003178497	0.9723204374313354
1445	4.906013396	0.9875307679176332
1446	3.856828567	0.9325811862945556
1447	5.032923411	0.9840563535690308
1448	6.338614606	0.9999953508377076
1449	5.109611705	0.9989966750144958
1450	5.178204844	0.999961256980896
1451	4.611618137	1.0
1452	1.980260811	0.876489520072937
1453	4.233816813	0.9999948740005492
1454	4.97328167	0.9999997615814208
1455	3.273421318	0.7314760088920593
1456	6.364763335	0.999459445476532
1457	5.860722915	0.9999985694885254
1458	4.734459135	0.9798438549041748
1459	5.500407767	0.999970555305481
1460	6.359192323	0.9999781847000122
1461	6.655343002	0.9998983144760132
1462	4.920685028	0.9998517036437988
1463	5.771233464	0.9999845027923584
1464	4.838847705	0.998318076133728
1465	3.683281141	0.6973784565925598
1466	6.547540056	0.9999741315841676
1467	6.331100761	0.9999953508377076
1468	4.669796586	0.833413302898407
1469	5.077596481	0.9989995360374452
1470	4.216316559	0.9727976322174072
1471	5.099280065	0.9532941579818726
1472	5.373374068	0.7540425658226013
1473	6.183533272	0.9999737739562988
1474	5.048763811	0.9999860525131226
1475	4.967801987	0.999744713306427
1476	4.22658657	0.9653623700141908
1477	4.506661367	0.6040770411491394
1478	5.097684015	0.870202898979187
1479	4.226485394	0.9248817563056946
1480	6.331011104	0.5570518374443054
1481	7.120291268	0.9988355040550232
1482	5.63552724	0.9865097403526306
1483	4.878825371	0.956491231918335
1484	5.645604018	0.999391794204712
1485	6.971157671	0.9999405145645142
1486	7.3068401	0.9996471405029296
1487	6.491045248	0.9995296001434326
1488	7.213889068	0.9564945101737976
1489	4.483195125	0.6707215309143066
1490	5.370226247	0.9257802963256836
1491	5.253892927	0.6527279615402222
1492	7.295137172	0.9961041212081908
1493	7.435854518	0.999953269958496
1494	5.977406046	0.9977051615715028
1495	7.425848902	0.9916133880615234
1496	7.755974557	0.9781904220581056
1497	3.208486561	0.8421653509140015
1498	4.571210665	0.9967319965362548
1499	3.796403912	0.8382731676101685
1500	5.313845789	0.8814122080802917
1501	7.049677543	0.9990574717521667
1502	7.232577421	0.9970077872276306
1503	6.35302748	0.9675539135932922
1504	5.527907603	0.9999806880950928
1505	3.267140073	0.5837956666946411
1506	5.830016761	0.9999998807907104
1507	5.772209165	0.9991157650947572
1508	7.47201177	0.999174416065216
1509	7.190160863	0.995798885822296
1510	6.786240598	0.999407172203064
1511	7.484753917	0.992004930973053
1512	7.026631402	0.9635302424430848
1513	7.169255458	0.9909797310829164
1514	7.14414468	0.9951075315475464
1515	5.776563154	0.9999953508377076
1516	4.81287556	0.8246559500694275
1517	5.067629844	0.9999892711639404
1518	6.384128233	0.999834418296814
1519	5.264442568	0.9970811009407043
1520	4.749983889	0.8137154579162598
1521	5.955986675	0.9166320562362672
1522	5.586013501	0.9999997615814208
1523	7.000846532	0.9816138744354248
1524	7.608698328	0.9995595812797546
1525	4.031960708	0.947305142879486
1526	5.06947443	1.0
1527	5.130938833	0.9998985528945924
1528	5.542678461	0.9999669790267944
1529	6.866083669	0.9714274406433104
1530	7.093908947	0.9554251432418824
1531	4.619253655	0.999967098236084
1532	5.01847332	0.9994743466377258
1533	7.582297531	0.9917786717414856
1534	3.54513175	0.9874355792999268
1535	7.040067183	0.9836068153381348
1536	6.240039291	0.9999916553497314
1537	6.203438888	0.997507393360138
1538	3.856380724	0.3103906214237213
1539	6.966128175	0.9930156469345092
1540	4.574919966	0.9614797830581664
1541	5.157271916	0.9999995231628418
1542	5.51420128	0.9997537732124328
1543	6.948764224	0.9893707036972046
1544	6.889459637	0.9941774606704712
1545	5.337126525	0.6587847471237183
1546	6.915228279	0.8607181310653687
1547	6.069178882	0.9265214800834656
1548	7.046827609	0.9373624920845032
1549	6.992542805	0.9331244826316832
1550	3.669051417	0.5165437459945679
1551	4.616149519	0.9999995231628418
1552	5.110301548	0.9966251850128174
1553	3.608761244	0.99882835149765
1554	7.06424936	0.9981738328933716
1555	6.225242335	0.640561044216156
1556	3.887033878	0.8580795526504517
1557	6.890070967	0.993325173854828
1558	5.154101117	0.5943363904953003
1559	3.968260975	0.593040943145752
1560	7.801202196	0.9995997548103333
1561	5.018059192	0.479428082704544
1562	4.175370067	0.9997063279151917
1563	4.696391225	0.9999899864196776
1564	7.147032348	0.9969326257705688
1565	4.514120779	0.987191677093506
1566	6.141365065	0.5001713037490845
1567	5.116414116	0.9389604926109314
1568	7.574757443	0.9253565669059752
1569	7.383989844	0.9984989166259766
1570	5.737776708	0.9999974966049194
1571	5.521476917	0.657606840133667
1572	6.75377345	0.9935327768325806
1573	7.046827609	0.9981592297554016
1574	6.841735319	0.9894375801086426
1575	7.187485595	0.9681509733200072
1576	3.55616339	0.4283504486083984
1577	6.101112744	0.9493448734283448
1578	3.67182677	0.9957625269889832
1579	7.510282028	0.9739004969596864
1580	6.04254512	0.9988892674446106
1581	4.137717499	0.9849833846092224
1582	4.533715363	0.9841381907463074
1583	5.599752296	0.9999964237213136
1584	6.759195017	0.9999837875366212
1585	4.129346541	0.4927927553653717
1586	5.061968697	0.8978034853935242
1587	5.012975744	0.6819940805435181
1588	5.815286869	0.9999995231628418
1589	6.968499615	0.9999457597732544
1590	3.725392617	0.913930892944336
1591	3.496723404	0.9983456134796144
1592	6.702439019	0.999988317489624
1593	6.470603057	0.9999943971633912
1594	6.416932991	0.9960964322090148
1595	5.324891305	0.4446996450424194
1596	5.123218519	1.0
1597	4.779062016	0.9985561966896056
1598	6.964487144	0.9999605417251588
1599	4.511053974	1.0
1600	5.056682102	0.9999779462814332
1601	6.467734893	0.9999979734420776
1602	4.541159322	0.9999680519104004
1603	5.202447326	1.0
1604	5.101587438	1.0
1605	4.726826698	0.9999603033065796
1606	5.125819116	0.8450613617897034
1607	6.46954459	0.9919087290763856
1608	6.938222622	0.9999853372573853
1609	5.100889935	0.9904634356498718
1610	5.288931006	0.7815903425216675
1611	4.260300128	0.3908722698688507
1612	6.980826711	0.9997765421867372
1613	5.938056566	1.0
1614	6.701252558	0.9999392032623292
1615	6.360118672	0.9963894486427308
1616	6.963506189	0.9986283779144288
1617	7.449300702	0.996565282344818
1618	3.730276952	0.9076361060142516
1619	5.465279301	1.0
1620	5.171597873	0.9837170839309692
1621	5.183221846	0.991105616092682
1622	6.029854578	0.9633161425590516
1623	7.052793669	0.999858856201172
1624	6.254630695	0.9967331886291504
1625	6.117064984	0.9620164036750792
1626	5.449493405	1.0
1627	6.823865212	0.9967028498649596
1628	6.561838168	0.9999849796295166
1629	5.21403985	0.997297704219818
1630	5.556440218	0.9990720748901368
1631	5.388722293	0.9993785619735718
1632	5.866880688	0.994484007358551
1633	4.884812212	0.996814787387848
1634	5.259251473	0.5005244016647339
1635	4.833568035	1.0
1636	6.166615876	0.9996234178543092
1637	4.119926328	0.9989626407623292
1638	6.501057096	0.9999110698699952
1639	4.672080161	0.9158142805099488
1640	6.716754402	0.9675061106681824
1641	6.286299692	0.9999979734420776
1642	5.11308651	0.9999653100967408
1643	4.26419722	0.7016607522964478
1644	3.833206852	0.7943657636642456
1645	4.082507674	0.94247967004776
1646	4.603349326	0.7792891263961792
1647	6.041521003	0.9999685287475586
1648	4.805805335	0.9999806880950928
1649	4.273616754	0.8488754034042358
1650	5.64242609	0.7995719313621521
1651	4.951455597	0.8298338651657104
1652	5.747807444	1.0
1653	5.642747305	0.9999998807907104
1654	6.719099362	0.9645468592643738
1655	3.924991622	0.999990701675415
1656	5.240637106	0.9962098598480223
1657	5.547636928	0.9739901423454284
1658	6.449411961	0.8717328906059265
1659	5.076963542	0.9999693632125854
1660	4.313997424	0.5111249089241028
1661	7.292651462	0.9346275925636292
1662	7.008590254	0.646821141242981
1663	3.86367355	0.9062315821647644
1664	4.075609783	0.999595820903778
1665	6.77823381	0.9668014049530028
1666	6.064313917	0.9998940229415894
1667	5.386268407	0.9990179538726808
1668	5.667395993	0.9999778270721436
1669	7.547615993	0.9980334639549256
1670	6.114729624	0.9195800423622132
1671	7.159296467	0.9806837439537048
1672	5.751994666	0.9991058707237244
1673	6.467041636	0.9960676431655884
1674	5.060425519	0.9998831748962402
1675	4.405986234	0.9995504021644592
1676	7.082344638	0.9977228045463562
1677	6.82502196	0.999935507774353
1678	4.695982434	0.9999542236328124
1679	6.809900705	0.9998441934585572
