# Supplementary material for: CellSighter: a neural network to classify cells in highly multiplexed images
Source: Nat Commun. 2023 Jul 18;14:4302. doi: 10.1038/s41467-023-40066-7 (PMC10354029; doi:10.1038/s41467-023-40066-7)
Supplement: Supplementary file 4 — Source Data [file 41467_2023_40066_MOESM4_ESM.zip › SourceData/fig4_B.csv]

	ensemble_correct	ensemble_confidence	single_model_correct	single_model_confidence
0	True	0.9996178567409515	True	0.9999979734420776
1	True	0.5834907334450691	True	0.9757158756256104
2	True	0.9999338090419769	True	1.0
3	True	0.9798203647136688	True	0.9998289346694946
4	True	0.9999126315116882	True	1.0
5	True	0.9999624252319336	True	1.0
6	True	0.9999276459217071	True	1.0
7	True	0.9998243033885956	True	1.0
8	True	0.9998541295528411	True	1.0
9	True	0.9630337476730346	True	0.8715843558311462
10	True	0.9997156858444214	True	1.0
11	True	0.9999630331993103	True	1.0
12	True	0.9981957495212554	True	0.9999929666519164
13	True	0.9999288439750671	True	1.0
14	True	0.9999283015727997	True	1.0
15	True	0.9999453842639923	True	1.0
16	True	0.997825813293457	True	0.9915266633033752
17	True	0.9999905228614807	True	1.0
18	True	0.9998927295207978	True	1.0
19	True	0.9998528122901916	True	1.0
20	True	0.9999665379524231	True	1.0
21	True	0.9999734103679657	True	1.0
22	True	0.9999636113643646	True	0.9999995231628418
23	True	0.9981054604053498	True	0.9999880790710448
24	True	0.999972528219223	True	1.0
25	True	0.9977275311946869	True	0.999996542930603
26	True	0.9999020993709564	True	1.0
27	True	0.9999509692192078	True	1.0
28	True	0.9869204759597778	True	0.9864610433578492
29	True	0.999743926525116	True	1.0
30	True	0.9999678671360016	True	1.0
31	True	0.9998627364635467	True	0.9999998807907104
32	True	0.9992263793945313	True	0.999997854232788
33	True	0.9999176561832428	True	1.0
34	True	0.9990565717220307	True	0.9999996423721312
35	True	0.998877763748169	True	0.9999536275863647
36	True	0.9999806463718415	True	1.0
37	False	0.45085552463424394	True	0.8419060707092285
38	True	0.9999611079692841	True	0.9999984502792358
39	True	0.7267506338655949	True	0.9942755103111268
40	False	0.34202104569922087	True	0.9369928240776062
41	True	0.9727980196475983	True	0.9735291004180908
42	True	0.9999696910381317	True	1.0
43	True	0.9999638438224793	True	1.0
44	True	0.9993357181549072	True	1.0
45	True	0.9998965263366699	True	1.0
46	True	0.9999205589294433	True	1.0
47	True	0.999936866760254	True	1.0
48	True	0.9999109089374543	True	1.0
49	True	0.9998668372631073	True	1.0
50	True	0.9999215364456177	True	1.0
51	True	0.9999810755252838	True	1.0
52	True	0.9999543964862824	True	1.0
53	True	0.9999822914600373	True	1.0
54	True	0.9999625563621521	True	1.0
55	True	0.9999097526073456	True	0.9999985694885254
56	True	0.999949598312378	True	1.0
57	True	0.9993219196796417	True	0.9999874830245972
58	True	0.9999494433403016	True	1.0
59	True	0.9999276995658875	True	0.9999901056289672
60	True	0.8833547934889794	True	0.9995105266571044
61	True	0.9999585926532746	True	1.0
62	True	0.9999251782894134	True	1.0
63	True	0.9998118102550506	True	0.9999997615814208
64	True	0.9999566972255707	True	1.0
65	True	0.9999766886234284	True	1.0
66	True	0.9999539673328399	True	1.0
67	True	0.9998606383800507	True	1.0
68	True	0.9794456422328949	True	0.9278764128684998
69	True	0.9999303936958313	True	1.0
70	True	0.999982762336731	True	1.0
71	True	0.9999766767024993	True	1.0
72	True	0.999677050113678	True	1.0
73	True	0.9999111592769623	True	1.0
74	True	0.9999432623386383	True	1.0
75	True	0.9931429505348206	True	0.9996032118797302
76	True	0.9999287843704223	True	1.0
77	True	0.9999426960945129	True	1.0
78	True	0.9999619364738465	True	1.0
79	True	0.9995998024940491	True	1.0
80	True	0.8317022770643234	True	0.8903502225875854
81	True	0.9988806843757629	True	0.9999996423721312
82	True	0.9954571425914764	True	0.9999980926513672
83	True	0.9999086022377014	True	1.0
84	True	0.999793541431427	True	0.9999960660934448
85	True	0.9999836683273315	True	1.0
86	True	0.999818080663681	True	0.9999953508377076
87	False	0.5297325994819403	False	0.8216323256492615
88	True	0.9891180396080017	True	0.9982835054397584
89	True	0.9999255836009979	True	1.0
90	True	0.9999791085720062	True	1.0
91	True	0.999949848651886	True	1.0
92	True	0.9997386038303375	True	0.9999995231628418
93	True	0.9998578548431396	True	1.0
94	True	0.463866576529108	True	0.5685333013534546
95	True	0.9999343097209931	True	1.0
96	False	0.5710949667729437	False	0.8683207631111145
97	True	0.999952244758606	True	1.0
98	True	0.9999769985675812	True	1.0
99	True	0.8403851926326752	True	0.8123166561126709
100	True	0.9999873399734497	True	1.0
101	True	0.9999517560005188	True	1.0
102	True	0.9999404311180115	True	1.0
103	True	0.9935365617275238	True	0.9903535842895508
104	True	0.999925047159195	True	1.0
105	True	0.9999605655670166	True	1.0
106	True	0.9999070405960083	True	1.0
107	True	0.9839906930923462	True	0.9980687499046326
108	True	0.9999287366867066	True	0.9999996423721312
109	True	0.9999170303344727	True	1.0
110	True	0.9999842882156372	True	1.0
111	True	0.9999699056148529	True	1.0
112	True	0.9999829530715942	True	1.0
113	True	0.9998528838157654	True	0.9999945163726808
114	True	0.9998706340789795	True	0.9999992847442628
115	True	0.9860405206680298	True	0.999996781349182
116	True	0.9856662213802337	True	0.9973911046981812
117	True	0.999955689907074	True	1.0
118	True	0.9998704552650451	True	1.0
119	True	0.9999786078929901	True	1.0
120	True	0.9999349176883697	True	1.0
121	True	0.9999368727207184	True	1.0
122	True	0.9999343097209931	True	1.0
123	True	0.9999826550483704	True	1.0
124	True	0.9998200714588166	True	0.9999998807907104
125	True	0.9999753534793854	True	1.0
126	True	0.9999729454517364	True	1.0
127	True	0.9999669551849365	True	1.0
128	True	0.9998745381832123	True	0.9999998807907104
129	False	0.5010530913248659	False	0.5634739398956299
130	True	0.9992991089820862	True	0.9995298385620116
131	True	0.9998984277248383	True	1.0
132	True	0.9999707162380218	True	1.0
133	True	0.9999218225479126	True	1.0
134	True	0.9997855246067047	True	0.9999995231628418
135	True	0.999840259552002	True	0.9999998807907104
136	True	0.9992873907089234	True	0.9999998807907104
137	True	0.9856220543384552	True	0.9980315566062928
138	True	0.9999399900436401	True	1.0
139	True	0.999966561794281	True	1.0
140	True	0.9999589145183563	True	1.0
141	True	0.9999608993530273	True	0.9999998807907104
142	True	0.8819806456565857	True	0.9652079939842224
143	True	0.9998415827751159	True	0.9999997615814208
144	True	0.4164014980196953	True	0.7981266975402832
145	True	0.9952993571758271	True	0.9975130558013916
146	True	0.9999555170536041	True	1.0
147	True	0.9998500227928162	True	1.0
148	True	0.9998178958892823	True	0.9999996423721312
149	True	0.6164369121193886	False	0.5217949748039246
150	True	0.9994319438934326	True	0.9999996423721312
151	True	0.9999255180358887	True	1.0
152	True	0.999974650144577	True	1.0
153	True	0.9982537448406219	True	0.9995837807655334
154	True	0.9999536395072937	True	0.9999998807907104
155	True	0.9999641180038452	True	1.0
156	True	0.9994868516921998	True	0.9993590712547302
157	True	0.9999610424041748	True	1.0
158	True	0.9987213611602783	True	0.9999898672103882
159	True	0.9998822569847107	True	1.0
160	True	0.9997788071632385	True	0.9999885559082032
161	True	0.9999639630317688	True	1.0
162	True	0.9999632775783539	True	1.0
163	True	0.9992837071418762	True	1.0
164	True	0.9999528884887695	True	1.0
165	True	0.9903528094291687	True	0.9999657869338988
166	True	0.9999087691307068	True	1.0
167	True	0.9999630570411682	True	1.0
168	True	0.9998681604862213	True	0.999985933303833
169	True	0.9998496532440185	True	1.0
170	True	0.9999780595302582	True	0.9999997615814208
171	True	0.9999149322509766	True	0.9999998807907104
172	True	0.9995666384696961	True	0.9999486207962036
173	True	0.999948239326477	True	1.0
174	True	0.9999581396579742	True	1.0
175	True	0.9999473750591278	True	1.0
176	True	0.7506823480129242	True	0.75071781873703
177	True	0.9998051643371582	True	1.0
178	True	0.9998269557952881	True	1.0
179	True	0.9990222036838532	True	0.9997003078460692
180	True	0.9999583661556244	True	1.0
181	True	0.9999311029911041	True	1.0
182	True	0.9629404962062835	True	0.981170654296875
183	True	0.9997495949268341	True	0.9999818801879884
184	True	0.9999549686908722	True	0.999997854232788
185	True	0.9999795019626617	True	1.0
186	True	0.9999549567699433	True	1.0
187	True	0.5142557680606842	False	0.7572951316833496
188	True	0.9998953938484192	True	1.0
189	True	0.9999704420566559	True	1.0
190	True	0.9994884610176087	True	0.9995760321617126
191	True	0.9999411821365356	True	1.0
192	True	0.9898247480392456	True	0.9948194622993468
193	True	0.9999342262744904	True	1.0
194	True	0.9999410331249237	True	1.0
195	True	0.9999090194702148	True	1.0
196	True	0.9998589396476746	True	1.0
197	True	0.9894801080226898	True	0.9999706745147704
198	True	0.9999626994132995	True	1.0
199	True	0.9999738395214081	True	0.9999998807907104
200	True	0.9999792277812958	True	1.0
201	True	0.9925527989864349	True	0.9968855977058412
202	True	0.9058690547943116	True	0.981469750404358
203	True	0.9999739706516266	True	1.0
204	True	0.9999035239219666	True	0.9999998807907104
205	True	0.9975960671901702	True	0.9999983310699464
206	True	0.9999421596527099	True	1.0
207	True	0.6966657629236579	True	0.6356976628303528
208	True	0.9999476373195648	True	1.0
209	True	0.9999881625175476	True	1.0
210	True	0.9999546825885772	True	1.0
211	True	0.9999746978282928	True	1.0
212	True	0.9998846888542176	True	1.0
213	True	0.9999774158000946	True	1.0
214	True	0.9999246895313263	True	1.0
215	True	0.9997692584991456	True	1.0
216	True	0.9999180853366851	True	1.0
217	True	0.9704584181308746	True	0.9567540287971495
218	True	0.9999620616436005	True	1.0
219	True	0.9998595714569092	True	0.9999990463256836
220	True	0.9997981727123261	True	1.0
221	True	0.9992864787578583	True	0.9996898174285888
222	True	0.9999439775943756	True	1.0
223	True	0.9999149680137634	True	1.0
224	True	0.9998498141765595	True	1.0
225	True	0.9999302506446839	True	1.0
226	True	0.7339567244052887	True	0.6257238388061523
227	True	0.9967976033687591	True	0.9997974038124084
228	True	0.9999347984790802	True	1.0
229	True	0.9999703705310822	True	1.0
230	True	0.9999231576919556	True	1.0
231	True	0.8474034518003464	True	0.9500343799591064
232	True	0.998754334449768	True	0.9997673630714417
233	True	0.636913076043129	False	0.7473423480987549
234	True	0.987185400724411	True	0.9991249442100524
235	True	0.99988494515419	True	1.0
236	True	0.9999437212944031	True	1.0
237	True	0.9996052801609039	True	0.9999274015426636
238	True	0.8605479300022125	True	0.8289973139762878
239	True	0.999539977312088	True	0.9999884366989136
240	True	0.99981187582016	True	1.0
241	True	0.9999302208423615	True	1.0
242	True	0.999941223859787	True	1.0
243	True	0.9999709188938141	True	1.0
244	True	0.9999433934688569	True	1.0
245	True	0.999941086769104	True	1.0
246	True	0.9991058111190796	True	0.999994158744812
247	True	0.9999833345413208	True	1.0
248	True	0.9999842047691345	True	1.0
249	True	0.999920928478241	True	1.0
250	True	0.999942523241043	True	1.0
251	True	0.9999841809272766	True	1.0
252	True	0.9995566368103027	True	0.9999994039535522
253	True	0.9999336242675781	True	1.0
254	False	0.5436309620738029	False	0.9094931483268738
255	True	0.9999827742576599	True	1.0
256	True	0.9632543325424194	True	0.9859718680381776
257	True	0.9999488949775696	True	1.0
258	True	0.9895214796066284	True	0.9960011839866638
259	True	0.9998602032661438	True	1.0
260	True	0.9999437153339386	True	0.9999998807907104
261	True	0.999834007024765	True	1.0
262	True	0.9999741852283478	True	1.0
263	True	0.9998345792293548	True	0.9999812841415404
264	True	0.9998493194580078	True	1.0
265	True	0.9989965200424195	True	0.9999994039535522
266	True	0.9999801814556122	True	1.0
267	True	0.9960959374904632	True	0.999853253364563
268	True	0.9999411225318908	True	1.0
269	True	0.9999698102474213	True	1.0
270	True	0.9991274476051331	True	0.9994792342185974
271	True	0.9999064803123474	True	1.0
272	True	0.6634736031293869	True	0.685677707195282
273	True	0.9990738093852997	True	0.9999998807907104
274	True	0.7776530630886554	True	0.9991829991340636
275	True	0.9963584423065186	True	0.9999614953994752
276	True	0.9998082160949707	True	0.9999998807907104
277	True	0.9999469339847564	True	1.0
278	True	0.9996135473251343	True	0.9999924898147584
279	True	0.9999222040176392	True	1.0
280	True	0.9249518632888794	True	0.960790514945984
281	True	0.7769500714726746	True	0.6055040955543518
282	True	0.9998144030570983	True	1.0
283	True	0.9999747455120087	True	1.0
284	True	0.9998748123645782	True	0.9999868869781494
285	True	0.9999126017093658	True	1.0
286	True	0.9308266520500184	True	0.9210834503173828
287	True	0.9618596374988556	True	0.9482153654098512
288	True	0.9999434173107147	True	1.0
289	True	0.9999630093574524	True	0.9999988079071044
290	True	0.9999633073806763	True	1.0
291	True	0.9999691724777222	True	1.0
292	True	0.9996835947036743	True	1.0
293	True	0.9999670863151551	True	1.0
294	True	0.6970199525356293	True	0.7456759810447693
295	True	0.9998184084892273	True	0.9999997615814208
296	True	0.9999570369720459	True	1.0
297	True	0.5863163985311985	False	0.5991259217262268
298	True	0.9999851107597351	True	1.0
299	True	0.9999427378177643	True	1.0
300	True	0.9999715864658356	True	1.0
301	True	0.9999374806880951	True	1.0
302	True	0.6577449828386307	False	0.5180844068527222
303	True	0.999826318025589	True	1.0
304	True	0.9966704368591308	True	0.9999175071716307
305	False	0.3769536874257028	False	0.8103682398796082
306	True	0.9999650239944458	True	1.0
307	True	0.9999652028083801	True	1.0
308	True	0.9899602472782135	True	0.9966662526130676
309	True	0.9998172044754028	True	0.9999933242797852
310	True	0.9999770581722259	True	1.0
311	False	0.6136147618293762	False	0.744368314743042
312	True	0.9979397833347321	True	0.9999891519546508
313	True	0.9999761402606964	True	1.0
314	True	0.9999661087989807	True	1.0
315	True	0.9999726355075836	True	1.0
316	True	0.9998036861419678	True	0.9999611377716064
317	True	0.9999254643917084	True	1.0
318	True	0.999647182226181	True	0.9999997615814208
319	True	0.9998260557651519	True	0.9999951124191284
320	True	0.9999017953872681	True	1.0
321	True	0.999353963136673	True	0.9999991655349731
322	True	0.9914089500904083	True	0.9934991598129272
323	True	0.9999037146568298	True	1.0
324	True	0.9998755097389221	True	1.0
325	True	0.9999825119972229	True	1.0
326	True	0.9999726474285126	True	1.0
327	True	0.9999310731887817	True	1.0
328	True	0.9990666270256042	True	0.9996125102043152
329	True	0.9999806821346283	True	1.0
330	True	0.9997155785560607	True	0.9999995231628418
331	True	0.9999594271183014	True	1.0
332	True	0.9999342620372772	True	1.0
333	True	0.9234097063541412	True	0.908542275428772
334	True	0.9999553620815277	True	1.0
335	True	0.9999311447143555	True	1.0
336	True	0.9999336659908294	True	1.0
337	True	0.9996102571487426	True	0.9999988079071044
338	True	0.999967885017395	True	1.0
339	True	0.9990386426448822	True	0.999955415725708
340	True	0.6446508228778839	True	0.8133524656295776
341	True	0.9996171951293945	True	0.999998927116394
342	True	0.9939530253410339	True	0.9998794794082642
343	True	0.9020663022994995	True	0.8827649354934692
344	True	0.9997803688049316	True	0.9999998807907104
345	True	0.99825319647789	True	0.9999938011169434
346	True	0.9899301588535309	True	0.9675553441047668
347	True	0.999839699268341	True	1.0
348	True	0.999883908033371	True	1.0
349	True	0.9997684538364411	True	1.0
350	True	0.9999466359615325	True	1.0
351	True	0.9999850511550903	True	1.0
352	True	0.9999545156955719	True	1.0
353	True	0.9999523401260376	True	1.0
354	True	0.9995410561561584	True	0.9999992847442628
355	True	0.9999763548374176	True	1.0
356	True	0.9999507784843444	True	1.0
357	True	0.8139915943145752	True	0.8869619965553284
358	True	0.9999341547489167	True	0.9999998807907104
359	True	0.9999267637729645	True	1.0
360	True	0.9999219596385955	True	1.0
361	True	0.5677204988896847	False	0.7446290254592896
362	True	0.9999493718147278	True	1.0
363	True	0.9992226898670197	True	0.9999991655349731
364	True	0.999864935874939	True	1.0
365	True	0.9999744594097137	True	1.0
366	True	0.9999378323554993	True	1.0
367	True	0.9999288320541382	True	1.0
368	True	0.9999136567115784	True	1.0
369	True	0.7896100878715515	True	0.5151301622390747
370	True	0.999399745464325	True	0.9999998807907104
371	True	0.9999781429767609	True	1.0
372	True	0.9999858617782593	True	1.0
373	True	0.9999446094036102	True	1.0
374	True	0.7270519822835922	True	0.7605159878730774
375	True	0.9999855160713196	True	1.0
376	True	0.999744576215744	True	1.0
377	True	0.711696270108223	False	0.500083863735199
378	True	0.9999532043933869	True	0.9999997615814208
379	True	0.9999530553817749	True	1.0
380	True	0.999965238571167	True	1.0
381	True	0.9999131917953491	True	1.0
382	True	0.5778151348233223	True	0.4803580045700073
383	True	0.9285544157028198	True	0.9999988079071044
384	True	0.9998132288455963	True	1.0
385	True	0.8311930656433105	True	0.998022437095642
386	True	0.9999761760234833	True	1.0
387	True	0.9973932206630707	True	0.9999998807907104
388	True	0.791109636425972	True	0.7334904074668884
389	True	0.9999727070331573	True	1.0
390	True	0.9998530626296998	True	0.99999737739563
391	True	0.9999037504196167	True	1.0
392	True	0.9999165177345276	True	1.0
393	True	0.999661922454834	True	1.0
394	True	0.9999521970748901	True	1.0
395	True	0.9999293625354767	True	1.0
396	True	0.999541562795639	True	0.9999977350234984
397	True	0.9998423755168915	True	0.9999985694885254
398	True	0.9998906672000885	True	1.0
399	True	0.9999462068080902	True	1.0
400	True	0.9999510169029235	True	1.0
401	True	0.9849576830863953	True	0.996996283531189
402	True	0.9988701105117798	True	0.9997039437294006
403	True	0.9999604642391204	True	1.0
404	True	0.9997582733631134	True	0.9999923706054688
405	True	0.9999677240848541	True	1.0
406	True	0.9998963832855224	True	0.9999998807907104
407	True	0.6518436431884765	True	0.7678035497665405
408	True	0.7788952946662903	True	0.6999502182006836
409	True	0.9999834656715393	True	1.0
410	True	0.9999356687068939	True	1.0
411	True	0.9926171422004699	True	0.999118149280548
412	True	0.9999314367771148	True	0.9999998807907104
413	True	0.9999666392803193	True	1.0
414	True	0.9999327063560486	True	1.0
415	True	0.999865996837616	True	1.0
416	True	0.9999839901924134	True	1.0
417	True	0.999977070093155	True	1.0
418	True	0.9999521493911743	True	1.0
419	True	0.9994295179843903	True	0.9999234676361084
420	True	0.9999437749385833	True	1.0
421	True	0.9582945227622985	True	0.9929863810539246
422	True	0.9999670386314392	True	1.0
423	True	0.9997447907924653	True	1.0
424	True	0.7716877356171608	True	0.5837908983230591
425	True	0.9999009728431701	True	1.0
426	True	0.6763577580451965	True	0.6229128837585449
427	True	0.9999613404273987	True	1.0
428	True	0.9999926805496215	True	1.0
429	True	0.9999563694000244	True	0.9999998807907104
430	True	0.9999190151691437	True	1.0
431	True	0.999909520149231	True	1.0
432	True	0.9999817550182343	True	1.0
433	True	0.999975198507309	True	1.0
434	True	0.9999704897403717	True	1.0
435	True	0.9999330759048461	True	1.0
436	True	0.9998953104019165	True	1.0
437	True	0.9999397039413452	True	1.0
438	True	0.9999789297580719	True	1.0
439	True	0.9999331295490265	True	1.0
440	True	0.9997520923614502	True	1.0
441	True	0.9999597430229187	True	1.0
442	True	0.9996284127235413	True	0.999985933303833
443	True	0.8921296954154968	True	0.987449049949646
444	True	0.9999326467514038	True	1.0
445	True	0.999860554933548	True	1.0
446	True	0.999929940700531	True	1.0
447	True	0.4994749575853348	False	0.7519116997718811
448	True	0.7076142027974128	True	0.4930217862129211
449	True	0.9996121346950531	True	0.9999996423721312
450	True	0.9999439001083374	True	0.9999998807907104
451	True	0.9947062730789185	True	0.9995418787002563
452	True	0.9999653339385987	True	1.0
453	True	0.999878752231598	True	0.9999998807907104
454	True	0.9999275624752044	True	1.0
455	True	0.9999542891979217	True	1.0
456	True	0.9995826303958892	True	0.9999997615814208
457	True	0.9998777687549592	True	1.0
458	True	0.9257396221160888	True	0.8867819905281067
459	True	0.9346444100141525	True	0.9816307425498962
460	True	0.9999871253967285	True	1.0
461	True	0.9999776422977448	True	1.0
462	True	0.9998915791511536	True	1.0
463	True	0.9998015463352203	True	1.0
464	True	0.9999320149421692	True	1.0
465	True	0.9939416825771332	True	0.9999022483825684
466	True	0.9999534249305725	True	1.0
467	True	0.9998386442661286	True	1.0
468	True	0.9998535573482513	True	0.9999998807907104
469	True	0.999948251247406	True	1.0
470	True	0.9999436676502228	True	1.0
471	True	0.9998865067958832	True	1.0
472	True	0.9999564349651336	True	1.0
473	False	0.5514516450464726	False	0.84765625
474	True	0.9993712246418	True	1.0
475	True	0.9792410612106324	True	0.9999969005584716
476	True	0.9998677611351013	True	1.0
477	True	0.9999225258827209	True	1.0
478	True	0.9999129116535187	True	1.0
479	True	0.9999426782131196	True	1.0
480	True	0.9998565256595612	True	1.0
481	True	0.9999784231185913	True	1.0
482	True	0.9997390151023865	True	0.9999991655349731
483	True	0.999897575378418	True	1.0
484	True	0.9969529926776886	True	0.9999996423721312
485	True	0.9942371129989624	True	0.9999202489852904
486	True	0.9999684691429138	True	1.0
487	True	0.9999083817005158	True	0.999990940093994
488	True	0.9999704778194427	True	1.0
489	True	0.9998022317886353	True	0.9999582767486572
490	True	0.9996939301490784	True	0.9999938011169434
491	True	0.9999745666980744	True	1.0
492	True	0.9999516367912292	True	1.0
493	True	0.9999670386314392	True	1.0
494	True	0.9995285212993622	True	0.9999891519546508
495	True	0.9997268140316009	True	1.0
496	True	0.9999369800090789	True	1.0
497	True	0.9985025525093079	True	0.9999997615814208
498	True	0.999960857629776	True	1.0
499	True	0.9999707043170929	True	1.0
500	True	0.999972265958786	True	1.0
501	True	0.9998634099960327	True	1.0
502	True	0.9999327659606934	True	1.0
503	True	0.9997726500034332	True	0.9999912977218628
504	True	0.9953953623771667	True	0.9995598196983336
505	True	0.9980602324008941	True	1.0
506	True	0.9998413801193238	True	1.0
507	True	0.9998341143131256	True	1.0
508	True	0.9998855710029602	True	1.0
509	True	0.9999674201011658	True	1.0
510	True	0.75122110247612	False	0.5986015200614929
511	True	0.999803501367569	True	1.0
512	True	0.9970050573348999	True	1.0
513	True	0.9999559223651886	True	1.0
514	True	0.9993776559829712	True	0.9999924898147584
515	True	0.8914647787809372	True	0.9398764371871948
516	True	0.9998667776584625	True	1.0
517	True	0.990854662656784	True	1.0
518	True	0.9999252021312713	True	1.0
519	True	0.9999552071094513	True	1.0
520	True	0.9972789943218231	True	0.999601185321808
521	True	0.999671733379364	True	0.9999996423721312
522	True	0.9999781548976898	True	1.0
523	True	0.9999326646327973	True	1.0
524	True	0.999500972032547	True	1.0
525	True	0.3389442153973505	True	0.4566178023815155
526	True	0.9999546229839325	True	0.9999998807907104
527	True	0.9999479472637176	True	0.9999998807907104
528	True	0.9999661326408387	True	1.0
529	True	0.9999012172222137	True	1.0
530	True	0.9999275624752044	True	1.0
531	True	0.9999594271183014	True	1.0
532	True	0.9984602093696594	True	0.999988317489624
533	True	0.9999218463897706	True	1.0
534	True	0.9998745203018189	True	1.0
535	True	0.9999419152736664	True	1.0
536	True	0.9998792588710785	True	0.9999997615814208
537	True	0.9999477207660675	True	1.0
538	True	0.9999633669853211	True	1.0
539	True	0.9062119841575622	True	0.9697468280792236
540	True	0.9979948341846466	True	1.0
541	True	0.9998779475688935	True	1.0
542	True	0.9999406456947326	True	0.99999737739563
543	True	0.9999597012996674	True	1.0
544	True	0.9999158620834351	True	1.0
545	True	0.9999211549758911	True	1.0
546	True	0.9999050080776215	True	1.0
547	True	0.9998684883117676	True	1.0
548	True	0.9998825848102569	True	1.0
549	True	0.9999679684638977	True	1.0
550	True	0.9999521851539612	True	1.0
551	True	0.9995391488075256	True	1.0
552	True	0.9370939433574677	True	0.96031653881073
553	True	0.9999741971492767	True	1.0
554	True	0.9995216071605683	True	0.9999980926513672
555	True	0.9999327421188354	True	1.0
556	True	0.9999503433704376	True	1.0
557	True	0.9951936423778533	True	0.9994725584983826
558	True	0.9999570190906525	True	1.0
559	True	0.9999608159065246	True	1.0
560	True	0.9987321734428406	True	1.0
561	True	0.9997075796127319	True	1.0
562	True	0.9999861598014832	True	1.0
563	True	0.9999514102935791	True	1.0
564	False	0.6348513126373291	False	0.6842001676559448
565	True	0.997121912240982	True	1.0
566	True	0.9999749481678009	True	1.0
567	True	0.9996995568275452	True	0.9999960660934448
568	True	0.9997809588909149	True	1.0
569	True	0.9999453842639923	True	1.0
570	True	0.9998319566249847	True	0.9999901056289672
571	True	0.9999199509620667	True	1.0
572	False	0.3398158550262451	True	0.7850832939147949
573	True	0.5345637053251266	True	0.7093352675437927
574	True	0.9999393939971923	True	1.0
575	True	0.9965806365013122	True	0.9998857975006104
576	True	0.9999360740184784	True	1.0
577	True	0.99997119307518	True	1.0
578	True	0.9999356508255005	True	1.0
579	True	0.9998928248882294	True	0.999998927116394
580	True	0.9999729096889496	True	1.0
581	True	0.7474678337574006	True	0.941232204437256
582	True	0.40635759457945825	False	0.6343637704849243
583	True	0.9999327838420868	True	1.0
584	True	0.9870010793209076	True	0.998306155204773
585	True	0.9998111069202423	True	1.0
586	True	0.9998183786869049	True	0.9999998807907104
587	True	0.9999022603034973	True	1.0
588	True	0.9999578177928925	True	1.0
589	True	0.9997055888175964	True	1.0
590	True	0.9998477339744568	True	0.9999409914016724
591	True	0.9986287295818329	True	0.9995306730270386
592	True	0.9845993518829346	True	0.9989522695541382
593	True	0.999725478887558	True	1.0
594	True	0.9970848262310028	True	0.999700665473938
595	False	0.9130897521972656	False	0.9863836765289308
596	True	0.999395364522934	True	0.9999954700469972
597	True	0.9996105968952179	True	1.0
598	True	0.9999439537525177	True	1.0
599	True	0.9999354243278503	True	1.0
600	True	0.99990816116333	True	0.9999995231628418
601	True	0.9999293208122253	True	0.999995231628418
602	True	0.9998107850551605	True	1.0
603	True	0.9999679207801819	True	1.0
604	True	0.9999496579170227	True	1.0
605	True	0.9999628663063049	True	1.0
606	True	0.999895977973938	True	0.9999991655349731
607	True	0.9999056994915009	True	1.0
608	True	0.9999145448207856	True	1.0
609	True	0.9996775448322296	True	1.0
610	True	0.9998342573642731	True	1.0
611	True	0.9999693930149078	True	1.0
612	True	0.9998516619205475	True	1.0
613	True	0.9950294017791748	True	0.9956387877464294
614	True	0.9999436676502228	True	1.0
615	True	0.9999447643756867	True	1.0
616	False	0.6822873711585998	False	0.6555993556976318
617	True	0.8462368071079254	True	0.7185537815093994
618	True	0.7808657616376877	True	0.5661749839782715
619	True	0.9999842166900634	True	1.0
620	True	0.9999559223651886	True	1.0
621	True	0.9997246921062469	True	1.0
622	True	0.9961289286613464	True	0.9999858140945436
623	True	0.9999449551105499	True	1.0
624	True	0.8083873569965363	True	0.9906044602394104
625	True	0.9999685525894165	True	1.0
626	True	0.999983274936676	True	1.0
627	True	0.9999739468097687	True	1.0
628	True	0.8328872323036194	True	0.8113545179367065
629	True	0.9999914169311523	True	1.0
630	True	0.9999768197536468	True	1.0
631	True	0.9999628901481629	True	1.0
632	True	0.9999664425849915	True	1.0
633	True	0.9999657034873962	True	1.0
634	True	0.9926236569881439	True	0.9998016953468324
635	True	0.9984247922897339	True	0.9999998807907104
636	False	0.48656381308101115	False	0.5686390995979309
637	True	0.9998521089553833	True	0.9999866485595704
638	True	0.9987304627895355	True	1.0
639	True	0.9779275596141815	True	0.9892443418502808
640	True	0.9999291062355041	True	1.0
641	True	0.999798321723938	True	0.9999974966049194
642	True	0.99004625082016	True	0.9997469782829284
643	True	0.9999750912189483	True	1.0
644	True	0.9998899340629578	True	0.9999995231628418
645	True	0.9999711215496063	True	1.0
646	True	0.9999253571033477	True	1.0
647	True	0.5892861008644104	False	0.7767931818962097
648	True	0.9998804450035095	True	0.9999995231628418
649	True	0.9909943640232086	True	0.9990531802177428
650	True	0.982550585269928	True	0.9930230379104614
651	True	0.999840521812439	True	1.0
652	True	0.9046286880970001	True	0.9650588631629944
653	True	0.840577632188797	True	0.8299848437309265
654	True	0.999487429857254	True	0.9999972581863404
655	True	0.9964865207672119	True	0.9999343156814576
656	True	0.9999256372451782	True	0.9999998807907104
657	True	0.9304846584796905	True	0.9959373474121094
658	True	0.8022832596674562	True	0.9714735746383668
659	True	0.999883383512497	True	0.9999998807907104
660	True	0.9985979914665222	True	0.9998387098312378
661	True	0.9999778568744659	True	0.9999997615814208
662	True	0.9999555051326752	True	1.0
663	True	0.9998854875564576	True	1.0
664	True	0.6486244976520539	True	0.4921355545520782
665	True	0.9998613238334656	True	0.99999737739563
666	True	0.9996349275112152	True	1.0
667	True	0.9994583010673523	True	0.9996885061264038
668	True	0.999884980916977	True	0.9999990463256836
669	True	0.7240822846069932	False	0.6924501657485962
670	True	0.99969402551651	True	1.0
671	True	0.999978095293045	True	1.0
672	True	0.9999018371105194	True	1.0
673	True	0.9999233424663544	True	0.9999997615814208
674	True	0.9999717533588409	True	1.0
675	True	0.999860680103302	True	0.9999994039535522
676	True	0.9999209523200989	True	1.0
677	True	0.999968683719635	True	1.0
678	True	0.9999524116516113	True	0.9999997615814208
679	True	0.9999462604522705	True	0.9999998807907104
680	True	0.9999477982521057	True	1.0
681	True	0.9999556005001068	True	1.0
682	True	0.9999559819698334	True	1.0
683	True	0.9991218626499176	True	0.999994158744812
684	True	0.9999687433242798	True	1.0
685	True	0.9775537848472595	True	0.9999529123306274
686	False	0.8661665350198746	False	0.9983512163162231
687	True	0.9991640627384186	True	1.0
688	True	0.9274021863937378	True	0.9995012283325196
689	True	0.451263714954257	False	0.5832909941673279
690	True	0.9999013543128967	True	1.0
691	True	0.9999660730361939	True	1.0
692	True	0.658161735534668	True	0.920360267162323
693	False	0.9310091257095336	False	0.9975499510765076
694	True	0.9999488115310669	True	0.9999996423721312
695	True	0.6533824220299721	True	0.4352205097675323
696	True	0.9998993635177612	True	1.0
697	True	0.9995027959346772	True	1.0
698	True	0.9998694002628327	True	1.0
699	True	0.9998361349105835	True	1.0
700	True	0.9124902218580246	True	0.9872812628746032
701	True	0.9999411642551422	True	1.0
702	True	0.9999604880809784	True	1.0
703	True	0.9998842060565949	True	1.0
704	True	0.9999568164348602	True	1.0
705	True	0.9971802830696106	True	0.9954217076301576
706	True	0.9032362163066864	True	0.9083146452903748
707	True	0.8449108749628067	True	0.9697169065475464
708	True	0.9794685304164886	True	0.9999984502792358
709	True	0.9999352276325226	True	1.0
710	True	0.9999678730964661	True	1.0
711	True	0.9999718964099884	True	0.9999998807907104
712	True	0.968056982755661	True	0.986377477645874
713	True	0.9997971892356873	True	1.0
714	True	0.9998601496219635	True	0.9999998807907104
715	True	0.6482231736183166	True	0.7926201224327087
716	True	0.9999234437942505	True	1.0
717	True	0.99997119307518	True	1.0
718	True	0.9423518061637879	True	0.9337833523750304
719	True	0.8997271299362183	True	0.955377161502838
720	True	0.8873153150081634	True	0.916397750377655
721	True	0.9989876329898835	True	0.9999583959579468
722	True	0.999943631887436	True	1.0
723	True	0.9978176772594451	True	0.9999581575393676
724	False	0.9052264675498009	False	0.9805609583854676
725	True	0.9999829173088074	True	1.0
726	True	0.9998543679714202	True	1.0
727	True	0.9999465405941009	True	1.0
728	True	0.9998749017715454	True	1.0
729	True	0.9997649013996124	True	1.0
730	True	0.9858822107315064	True	0.9993283748626708
731	True	0.851741436123848	True	0.8578656911849976
732	True	0.9988404273986816	True	0.9997251629829408
733	True	0.9998963296413421	True	0.9999998807907104
734	True	0.9991475224494935	True	0.9999997615814208
735	True	0.9999569118022918	True	1.0
736	True	0.9804695308208465	True	0.9993637204170228
737	True	0.9978263080120087	True	0.99988055229187
738	True	0.5641574675217271	True	0.7992441058158875
739	True	0.9998811900615692	True	1.0
740	True	0.8059558749198914	True	0.9042016863822936
741	True	0.39829233288764954	True	0.3966574370861053
742	True	0.9998374462127686	True	1.0
743	True	0.9999623656272888	True	1.0
744	True	0.9999543011188508	True	1.0
745	True	0.9741710662841797	True	0.9982505440711976
746	True	0.9999685764312745	True	1.0
747	True	0.9999118745326996	True	1.0
748	True	0.9999675989151001	True	1.0
749	True	0.9998918831348419	True	1.0
750	True	0.9989799737930298	True	0.9999998807907104
751	True	0.6549764320254325	True	0.9424651265144348
752	True	0.9999207317829132	True	0.9999998807907104
753	True	0.8647392272949219	True	0.7253178358078003
754	True	0.9984543800354004	True	0.9999997615814208
755	True	0.9999340116977692	True	1.0
756	True	0.6486073225736618	True	0.6360848546028137
757	True	0.9996560633182525	True	0.9999992847442628
758	True	0.9999192535877228	True	0.9999572038650512
759	True	0.9993295252323151	True	0.9999927282333374
760	False	0.5848836608231067	False	0.6481469869613647
761	True	0.9999790370464325	True	1.0
762	True	0.99945969581604	True	1.0
763	True	0.9016678988933563	True	0.9811806678771972
764	True	0.8530470550060272	True	0.8164899349212646
765	True	0.9999487340450287	True	1.0
766	True	0.9999605715274811	True	1.0
767	True	0.8184538327157498	True	0.9188786745071412
768	True	0.9963042199611664	True	1.0
769	True	0.9998863756656646	True	1.0
770	True	0.9788282573223114	True	0.8830892443656921
771	True	0.9998215794563293	True	0.9996142387390136
772	True	0.9999742686748505	True	0.9999986886978148
773	True	0.9999017775058746	True	1.0
774	True	0.9999271988868713	True	1.0
775	True	0.9999425411224365	True	1.0
776	True	0.9999192535877228	True	1.0
777	True	0.9999644756317139	True	1.0
778	True	0.6831402391195297	True	0.7835606932640076
779	True	0.9999878168106079	True	1.0
780	True	0.999952518939972	True	1.0
781	True	0.9999198257923126	True	1.0
782	True	0.9999698102474213	True	0.9999995231628418
783	True	0.9925014734268188	True	0.9999996423721312
784	False	0.6563868463039398	False	0.4716848134994507
785	True	0.9997462570667267	True	0.999968409538269
786	True	0.994975107908249	True	0.9998094439506532
787	True	0.9999235033988952	True	1.0
788	True	0.8521070212125779	True	0.7464806437492371
789	True	0.8354391157627106	True	0.7143849730491638
790	True	0.5515852480661124	True	0.5338123440742493
791	True	0.9999384045600891	True	1.0
792	True	0.9999729931354523	True	1.0
793	True	0.99944589138031	True	1.0
794	True	0.6781973391771317	True	0.8712409734725952
795	True	0.9647545874118805	True	0.9539007544517516
796	True	0.9998161375522614	True	0.999996542930603
797	True	0.9999385178089142	True	1.0
798	True	0.9999785482883453	True	1.0
799	True	0.9993484795093537	True	1.0
800	True	0.8980311334133149	True	0.9944379329681396
801	True	0.8848093807697296	True	0.9939072728157043
802	True	0.999941062927246	True	1.0
803	False	0.6530091241002083	False	0.6570116281509399
804	True	0.9998651444911957	True	1.0
805	True	0.9998982727527619	True	1.0
806	True	0.9993853092193603	True	0.9999994039535522
807	True	0.7318080127239227	True	0.977314829826355
808	True	0.9545006275177002	True	0.99543434381485
809	True	0.9398937225341797	True	0.7519211173057556
810	True	0.9541966140270233	True	0.998666763305664
811	True	0.7355287224054337	True	0.7608113884925842
812	False	0.6669350445270539	True	0.6960391402244568
813	True	0.9999626517295838	True	1.0
814	True	0.9990473389625549	True	0.9999977350234984
815	True	0.9998464286327362	True	0.9999994039535522
816	True	0.9305058002471924	True	0.9668102264404296
817	True	0.9999563097953796	True	0.9999996423721312
818	True	0.9999363660812378	True	1.0
819	True	0.9808667540550232	True	0.9997149109840392
820	True	0.99990673661232	True	0.9999701976776124
821	True	0.8878586150705814	False	0.8691397905349731
822	True	0.9995770692825318	True	1.0
823	True	0.9999705016613006	True	1.0
824	True	0.9959605097770691	True	0.9999381303787231
825	True	0.9999248802661895	True	1.0
826	True	0.9999391674995423	True	1.0
827	False	0.583053769916296	False	0.6562772393226624
828	True	0.993006306886673	True	0.9874704480171204
829	True	0.9999779880046844	True	1.0
830	True	0.998945152759552	True	0.9992223978042604
831	True	0.9994751811027527	True	0.9997573494911194
832	True	0.9998060941696167	True	0.999980926513672
833	True	0.9999834656715393	True	1.0
834	True	0.9999192655086517	True	1.0
835	True	0.9999677956104278	True	0.9999991655349731
836	True	0.999016809463501	True	0.9999998807907104
837	True	0.9612316966056824	True	0.9247838258743286
838	True	0.9997454643249511	True	0.9999648332595824
839	False	0.6275975824333727	False	0.8090834617614746
840	True	0.9134672224521637	True	0.992060661315918
841	True	0.9975175857543945	True	0.9999585151672364
842	True	0.6358085993677378	True	0.9417876601219176
843	True	0.9223297894001007	True	0.9817195534706116
844	True	0.9983577072620392	True	0.9964176416397096
845	True	0.9965599179267883	True	0.9937888979911804
846	True	0.9999282479286193	True	1.0
847	True	0.9937230169773101	True	0.9987358450889589
848	True	0.9897115707397461	True	0.9999525547027588
849	True	0.9821733951568603	True	0.9961193799972534
850	True	0.9999515175819397	True	1.0
851	True	0.9826770722866058	True	0.998766303062439
852	False	0.27055353624746203	False	0.8233040571212769
853	True	0.9417845010757446	True	0.9766371250152588
854	True	0.9998645961284638	True	1.0
855	True	0.9972653806209564	True	0.9973541498184204
856	True	0.9879393756389618	True	0.9999972581863404
857	True	0.8180435776710511	True	0.8475342988967896
858	True	0.9999525547027588	True	1.0
859	True	0.7191036984324455	False	0.6074350476264954
860	True	0.9999585092067719	True	1.0
861	True	0.999930226802826	True	1.0
862	True	0.9999302208423615	True	1.0
863	True	0.9998774707317353	True	1.0
864	True	0.9998361170291901	True	1.0
865	True	0.999418443441391	True	1.0
866	True	0.9998880445957183	True	1.0
867	True	0.8194315880537033	True	0.9678383469581604
868	True	0.9702259600162506	True	0.9991601705551147
869	True	0.9998194396495819	True	0.9999817609786988
870	True	0.9106742292642593	True	0.9185578227043152
871	True	0.9998919308185578	True	1.0
872	True	0.9979414463043212	True	0.999998927116394
873	True	0.9988378345966339	True	0.9997090697288512
874	False	0.38039816580712793	False	0.584519624710083
875	True	0.9998523652553558	True	1.0
876	True	0.9999524831771851	True	1.0
877	True	0.9998921573162078	True	1.0
878	True	0.9991008460521698	True	0.9996343851089478
879	True	0.7280863851308823	True	0.8808361887931824
880	True	0.9999312222003937	True	1.0
881	True	0.9999907851219177	True	1.0
882	True	0.9998153924942017	True	0.9999994039535522
883	True	0.9999350249767304	True	0.9999998807907104
884	False	0.6685555636882782	False	0.5922462344169617
885	True	0.9999185740947724	True	1.0
886	True	0.9951763987541199	True	0.9999752044677734
887	True	0.8491603672504425	True	0.9660471081733704
888	True	0.9999357163906097	True	1.0
889	True	0.99966601729393	True	1.0
890	True	0.9997777342796326	True	0.9997770190238952
891	True	0.9054324999451637	True	0.9997548460960388
892	False	0.549841495603323	False	0.7999780178070068
893	True	0.7206912279129029	True	0.5685134530067444
894	True	0.9977894961833954	True	0.9974955916404724
895	True	0.9998475253582001	True	0.9999998807907104
896	True	0.985404372215271	True	0.9965248703956604
897	True	0.9979088187217713	True	0.9999986886978148
898	True	0.9729904234409332	True	0.9968777894973756
899	True	0.9997846782207489	True	0.9992220401763916
900	True	0.9992177605628967	True	0.9999790191650392
901	True	0.9906116187572479	True	0.9997814297676086
902	True	0.999970144033432	True	1.0
903	True	0.999967348575592	True	1.0
904	True	0.9999578893184662	True	1.0
905	True	0.5115101546049118	True	0.6318833231925964
906	True	0.9803064286708831	True	0.9654849171638488
907	True	0.9999092936515808	True	1.0
908	True	0.9999407410621644	True	1.0
909	True	0.9999481558799743	True	1.0
910	True	0.9998743593692779	True	0.9999997615814208
911	True	0.6444147884845733	True	0.8371372222900391
912	True	0.9999838471412659	True	1.0
913	True	0.9999682188034058	True	0.999952793121338
914	True	0.9999393224716187	True	1.0
915	True	0.999981677532196	True	0.9999749660491944
916	True	0.8470641165971756	True	0.8977488279342651
917	True	0.9993030011653901	True	0.999997615814209
918	True	0.9997097194194794	True	1.0
919	True	0.9946195185184479	True	0.9985352754592896
920	True	0.9605031907558441	True	0.9909828305244446
921	True	0.6757303889840841	True	0.7974215149879456
922	True	0.5921121150255203	False	0.5413042306900024
923	False	0.8550472140312195	False	0.9804320335388184
924	True	0.9999282777309417	True	1.0
925	True	0.9999336659908294	True	1.0
926	True	0.9999754369258881	True	1.0
927	True	0.9999507427215576	True	1.0
928	True	0.9702682793140411	True	0.7966625690460205
929	True	0.9982052385807038	True	0.999990463256836
930	True	0.8500701516866684	True	0.9410289525985718
931	True	0.9999145865440369	True	1.0
932	True	0.9994213283061981	True	0.9999996423721312
933	False	0.4773558095097542	False	0.4119431972503662
934	True	0.9999486148357392	True	1.0
935	True	0.9999236226081848	True	1.0
936	True	0.9999632120132447	True	1.0
937	True	0.9999413609504699	True	1.0
938	True	0.9987080037593842	True	0.9999994039535522
939	True	0.9955252110958099	True	0.997538685798645
940	False	0.9852276086807251	False	0.9905351996421814
941	True	0.9642073154449463	True	0.982995331287384
942	True	0.9999647498130798	True	1.0
943	True	0.9999657094478607	True	1.0
944	True	0.9999029576778412	True	1.0
945	True	0.9610374808311463	True	0.9851528406143188
946	True	0.999914002418518	True	0.999842643737793
947	True	0.9984076499938965	True	0.9998557567596436
948	True	0.9999850273132325	True	1.0
949	True	0.9939531505107879	True	0.9999995231628418
950	True	0.999850845336914	True	1.0
951	True	0.8477287068963051	True	0.9131748676300048
952	True	0.5378269001841545	False	0.6144408583641052
953	True	0.9999434411525726	True	1.0
954	True	0.9963564097881317	True	0.9999996423721312
955	True	0.9218408703804016	True	0.7821972370147705
956	True	0.9999249875545502	True	1.0
957	True	0.9999537765979767	True	1.0
958	True	0.9997071146965026	True	0.9999972581863404
959	True	0.9999618411064148	True	1.0
960	True	0.9997235000133514	True	0.9999988079071044
961	True	0.9998725593090058	True	1.0
962	True	0.9999108374118805	True	1.0
963	True	0.9361973822116851	True	0.9949530959129332
964	True	0.999615752696991	True	1.0
965	True	0.9999626278877258	True	1.0
966	True	0.9999725997447968	True	1.0
967	True	0.5170958280563355	False	0.6259260177612305
968	True	0.9996452391147613	True	0.99999737739563
969	True	0.6605021957308054	True	0.6706627011299133
970	True	0.9988532602787018	True	0.9998363256454468
971	True	0.9999488949775696	True	1.0
972	True	0.999726676940918	True	1.0
973	True	0.986649626493454	True	0.9598870277404784
974	True	0.9998585343360901	True	0.9998132586479188
975	True	0.9999678730964661	True	1.0
976	True	0.9999492526054382	True	1.0
977	True	0.999884819984436	True	1.0
978	False	0.5011706307130226	True	0.6608177423477173
979	True	0.8430118709802628	True	0.9709134697914124
980	True	0.9995616376399994	True	0.9999990463256836
981	True	0.9999457180500031	True	0.9997435212135316
982	True	0.9998669147491455	True	1.0
983	True	0.9999282240867615	True	0.9999997615814208
984	True	0.9999382495880127	True	1.0
985	True	0.9999121248722076	True	0.9999971389770508
986	True	0.9999744534492493	True	0.9998775720596312
987	True	0.7264300733804703	True	0.8640323877334595
988	True	0.9993372201919556	True	0.9999985694885254
989	True	0.9516659617424011	True	0.999610960483551
990	True	0.9999604225158691	True	0.9999258518218994
991	True	0.8885554194450378	True	0.9400561451911926
992	True	0.7758090868592262	True	0.9988452196121216
993	True	0.6299982845783234	True	0.5425995588302612
994	False	0.747349176555872	False	0.9839304089546204
995	True	0.9999215126037597	True	1.0
996	True	0.9999674379825592	True	1.0
997	True	0.9999265491962432	True	1.0
998	True	0.96055366396904	True	0.9985116124153136
999	True	0.974159049987793	True	0.9982422590255736
1000	False	0.47689351011067627	True	0.9190884828567504
1001	True	0.9991959929466248	True	0.9988434314727784
1002	True	0.9670467615127564	True	0.9945479035377502
1003	True	0.999938178062439	True	1.0
1004	True	0.9999710857868195	True	1.0
1005	True	0.9999445855617524	True	0.9998345375061036
1006	True	0.9999527215957642	True	1.0
1007	True	0.44738481994718315	True	0.9713535308837892
1008	True	0.9254169940948487	True	0.9691173434257508
1009	True	0.9998617351055146	True	1.0
1010	True	0.9999694168567658	True	0.9999995231628418
1011	True	0.9999370515346527	True	0.9999219179153442
1012	True	0.9357441604137421	True	0.9978118538856506
1013	True	0.9999606966972351	True	1.0
1014	True	0.9999187648296356	True	1.0
1015	True	0.9893378555774689	True	0.982901930809021
1016	True	0.9981621205806732	True	0.9998629093170166
1017	True	0.9999783217906952	True	1.0
1018	True	0.9998515903949737	True	1.0
1019	True	0.9670752286911011	True	0.9860088229179382
1020	True	0.9998297095298767	True	0.9999959468841552
1021	True	0.9990320205688477	True	0.9978001713752748
1022	True	0.9999328196048737	True	1.0
1023	True	0.9999644815921783	True	1.0
1024	True	0.9995757281780243	True	0.99997079372406
1025	True	0.9971126437187194	True	0.9983491897583008
1026	True	0.9670592784881592	True	0.9482500553131104
1027	True	0.9999014735221863	True	0.9999998807907104
1028	True	0.994473272562027	True	0.9999772310256958
1029	True	0.9999106824398041	True	1.0
1030	True	0.9999136745929718	True	1.0
1031	True	0.5968869164935313	True	0.8089986443519592
1032	True	0.999857920408249	True	0.9999986886978148
1033	True	0.7218453309033066	True	0.6339815258979797
1034	True	0.9994754314422607	True	1.0
1035	True	0.9995193541049957	True	1.0
1036	True	0.9990831017494202	True	0.9999997615814208
1037	True	0.9998645484447479	True	1.0
1038	True	0.9995179116725922	True	0.997703492641449
1039	True	0.9998625218868256	True	0.9999998807907104
1040	True	0.9999565303325653	True	1.0
1041	True	0.9243970096111298	True	0.9699231386184692
1042	True	0.9999668002128601	True	1.0
1043	True	0.9991682410240174	True	1.0
1044	True	0.9998489916324615	True	0.9999854564666748
1045	True	0.94863920211792	True	0.9950299263000488
1046	True	0.999832957983017	True	1.0
1047	True	0.8765096843242646	True	0.8598262667655945
1048	True	0.5186270009726286	True	0.9408417344093324
1049	False	0.713040155172348	True	0.7050114870071411
1050	True	0.9943947970867157	True	0.9999957084655762
1051	True	0.9998849749565124	True	1.0
1052	True	0.9993306279182435	True	0.9999321699142456
1053	True	0.999973201751709	True	0.9998542070388794
1054	True	0.706009316444397	True	0.5084953904151917
1055	True	0.999887353181839	True	1.0
1056	True	0.9999860763549805	True	1.0
1057	True	0.9386557310819625	True	0.9960590600967408
1058	True	0.9999743163585663	True	0.9999979734420776
1059	True	0.846266359090805	True	0.8311904072761536
1060	True	0.9998708367347717	True	1.0
1061	True	0.9865267336368561	True	0.9938098788261414
1062	True	0.9910042345523834	True	0.9995567202568054
1063	True	0.9999834537506104	True	1.0
1064	True	0.9999220609664917	True	1.0
1065	True	0.9999686360359192	True	1.0
1066	True	0.9999462962150574	True	0.9999306201934814
1067	True	0.9999582171440125	True	1.0
1068	True	0.9999355137348175	True	1.0
1069	True	0.8297704041004181	True	0.9839481711387634
1070	True	0.9998461902141571	True	0.9996135830879213
1071	True	0.651627579331398	True	0.8082615733146667
1072	True	0.9118853271007538	True	0.8054308891296387
1073	True	0.8866900444030762	True	0.7805156707763672
1074	True	0.9999459683895111	True	1.0
1075	True	0.9999355971813202	True	1.0
1076	True	0.9998420357704163	True	0.9999709129333496
1077	True	0.9998202919960022	True	0.9996722936630248
1078	True	0.9999336063861847	True	1.0
1079	True	0.8306532025337219	True	0.9539775848388672
1080	True	0.8387509286403656	True	0.8822799921035767
1081	True	0.9067688822746277	True	0.9404740333557128
1082	True	0.9999485850334168	True	1.0
1083	True	0.9998644590377808	True	0.9993342757225036
1084	True	0.9998028516769409	True	0.9999984502792358
1085	True	0.9992011964321137	True	0.9984133243560792
1086	True	0.9997091174125672	True	0.9998199343681335
1087	True	0.9974263429641723	True	0.986689567565918
1088	True	0.9819603860378265	True	0.999014973640442
1089	True	0.9547415852546692	True	0.9999974966049194
1090	True	0.9999043405056	True	1.0
1091	True	0.8317081674933433	True	0.972970724105835
1092	True	0.9999238133430481	True	1.0
1093	True	0.6141640447080136	True	0.8069286346435547
1094	True	0.9999374866485595	True	1.0
1095	True	0.5394637227058411	True	0.5293665528297424
1096	True	0.6952341645956039	True	0.72404545545578
1097	True	0.9999748885631561	True	0.9999998807907104
1098	False	0.488818771392107	False	0.5306375622749329
1099	True	0.9999174773693085	True	0.9999998807907104
1100	True	0.9999945402145386	True	1.0
1101	True	0.9999762356281281	True	0.9999998807907104
1102	True	0.9998151361942291	True	1.0
1103	True	0.9998705506324768	True	1.0
1104	False	0.6932392954826355	False	0.7759755849838257
1105	True	0.8284350275993347	True	0.7109100222587585
1106	True	0.9989175021648407	True	0.9999828338623048
1107	True	0.9996500909328461	True	0.9999994039535522
1108	True	0.8518214225769043	True	0.8548429608345032
1109	True	0.49862136468291285	True	0.5031269788742065
1110	True	0.998178219795227	True	0.9998083710670472
1111	True	0.9998903334140777	True	0.9994682669639589
1112	True	0.3398258566856384	True	0.7347588539123535
1113	True	0.9998082995414734	True	1.0
1114	True	0.9994372010231019	True	0.9999994039535522
1115	True	0.9998640418052673	True	0.9995822310447692
1116	True	0.9084716975688935	True	0.9918014407157898
1117	True	0.996253901720047	True	0.9999984502792358
1118	True	0.9997665584087372	True	1.0
1119	True	0.9987549781799316	True	0.9977505803108216
1120	True	0.8972474277019501	True	0.8175432085990906
1121	True	0.9999572217464447	True	1.0
1122	True	0.32770486548542976	True	0.9648560285568236
1123	True	0.5003578960895538	True	0.8915333151817322
1124	True	0.999974662065506	True	1.0
1125	True	0.9999603927135468	True	1.0
1126	True	0.9998950481414794	True	1.0
1127	True	0.9999510645866394	True	1.0
1128	True	0.6918152242898941	True	0.5161657333374023
1129	True	0.9404983937740325	True	0.946667492389679
1130	True	0.7321772396564483	True	0.5702762603759766
1131	True	0.9596201419830322	True	0.99517160654068
1132	True	0.9996036052703857	True	0.9999985694885254
1133	True	0.9999371707439423	True	1.0
1134	True	0.9573655843734741	True	0.9910500049591064
1135	True	0.9988692045211792	True	0.9982274174690248
1136	True	0.9995835542678833	True	0.9977433681488036
1137	True	0.9998045325279236	True	0.9999998807907104
1138	True	0.869961554929614	True	0.9800556302070618
1139	False	0.9184499561786652	False	0.536796510219574
1140	True	0.9953904211521148	True	0.9980347752571106
1141	True	0.9999367892742157	True	1.0
1142	True	0.999958610534668	True	0.9998329877853394
1143	True	0.5827198855578899	True	0.8812260031700134
1144	True	0.7025363482534885	True	0.9107726812362672
1145	True	0.9999696552753449	True	1.0
1146	True	0.9999370098114013	True	1.0
1147	True	0.9999666690826416	True	1.0
1148	True	0.9972249627113342	True	0.9999938011169434
1149	True	0.9998528003692627	True	1.0
1150	True	0.9999507427215576	True	1.0
1151	True	0.9994949638843537	True	0.99984610080719
1152	True	0.999043446779251	True	1.0
1153	True	0.9914897799491882	True	0.989093780517578
1154	True	0.9996849298477173	True	0.9993776679039
1155	True	0.751073582470417	True	0.9825037121772766
1156	True	0.9875929832458497	True	0.9988797307014464
1157	True	0.9346545338630676	True	0.99997079372406
1158	True	0.9999134361743927	True	1.0
1159	True	0.9999484956264496	True	0.999998927116394
1160	True	0.9999815642833709	True	1.0
1161	True	0.9998090505599976	True	1.0
1162	True	0.5836865477263927	True	0.9137957096099854
1163	True	0.9996186912059783	True	0.9986183643341064
1164	True	0.9981341540813446	True	0.9999990463256836
1165	True	0.8981958508491517	True	0.9988314509391784
1166	True	0.9996270775794983	True	0.9999995231628418
1167	True	0.9999811470508575	True	1.0
1168	True	0.9979110777378082	True	0.9986417889595032
1169	True	0.808318530023098	True	0.4986594021320343
1170	False	0.8387891471385955	False	0.6926228404045105
1171	True	0.9999408960342407	True	0.9999995231628418
1172	True	0.9998746275901794	True	1.0
1173	True	0.5619306430220604	True	0.99135559797287
1174	True	0.6714440941810608	True	0.8518491387367249
1175	True	0.9999772250652313	True	1.0
1176	True	0.9998960435390473	True	0.9999985694885254
1177	False	0.8968774199485778	False	0.9965062737464904
1178	True	0.9344192057847976	True	0.9961766004562378
1179	True	0.5198296796530485	False	0.9079990983009338
1180	True	0.9998741865158081	True	0.9999994039535522
1181	True	0.704862093925476	True	0.975583791732788
1182	False	0.5534704213729128	False	0.9200860857963562
1183	True	0.7355995163321495	True	0.7371389269828796
1184	True	0.9999767363071441	True	1.0
1185	True	0.9998367607593537	True	1.0
1186	True	0.9999791741371155	True	0.9999539852142334
1187	True	0.9988942801952362	True	0.9999977350234984
1188	True	0.8330720156431198	True	0.845122754573822
1189	True	0.9997436225414276	True	1.0
1190	True	0.9994041800498963	True	0.9999922513961792
1191	True	0.9994240462779999	True	0.9999990463256836
1192	True	0.9998196244239808	True	1.0
1193	True	0.9317911744117737	True	0.9955030083656312
1194	True	0.5529523469507694	True	0.9853460788726808
1195	True	0.9999445140361786	True	1.0
1196	True	0.999577522277832	True	0.9999990463256836
1197	True	0.7869823157787323	True	0.9748503565788268
1198	True	0.9994859099388123	True	0.9994231462478638
1199	True	0.9301508367061615	True	0.9181199073791504
1200	True	0.9993252992630005	True	1.0
1201	True	0.8989567518234253	True	0.9897848963737488
1202	True	0.7878771036863327	True	0.988132655620575
1203	True	0.9990552306175232	True	0.9997685551643372
1204	True	0.9999030888080597	True	1.0
1205	True	0.9999829649925231	True	1.0
1206	True	0.9999641180038452	True	1.0
1207	True	0.9751861870288849	True	0.922063171863556
1208	True	0.7096246987581253	True	0.8309469223022461
1209	True	0.9557628512382508	True	0.9927369356155396
1210	True	0.999059396982193	True	0.9999998807907104
1211	True	0.9999085903167725	True	1.0
1212	True	0.9992733418941497	True	0.9999947547912598
1213	True	0.6798063024878502	True	0.8654652237892151
1214	False	0.808131754398346	False	0.9758703708648682
1215	True	0.9987800538539886	True	0.9999657869338988
1216	True	0.7937323526479304	True	0.9867385625839232
1217	True	0.33834184748120605	True	0.3759974241256714
1218	True	0.9996725201606751	True	1.0
1219	True	0.9996960818767547	True	1.0
1220	True	0.9997948586940766	True	0.9999996423721312
1221	True	0.999925148487091	True	0.9999102354049684
1222	False	0.74050874710083	False	0.8649479746818542
1223	True	0.9999707579612732	True	1.0
1224	True	0.9604810833930969	True	0.9350616335868835
1225	True	0.8557233422994613	True	0.9392248392105104
1226	True	0.999937504529953	True	1.0
1227	True	0.9014484405517578	True	0.9556745290756226
1228	True	0.9996344923973084	True	0.9999992847442628
1229	True	0.9231821089982987	True	0.9965447783470154
1230	True	0.9999009609222412	True	1.0
1231	True	0.6473437666893005	True	0.7631210088729858
1232	True	0.9999242961406708	True	1.0
1233	True	0.9994568467140198	True	1.0
1234	True	0.9999305844306946	True	1.0
1235	True	0.9999297142028809	True	0.9998458623886108
1236	False	0.46207098849117756	False	0.4826789200305938
1237	True	0.9266853213310242	True	0.968438684940338
1238	True	0.9999045968055725	True	0.9999905824661256
1239	True	0.9999342024326324	True	0.99994158744812
1240	True	0.9998891890048981	True	1.0
1241	True	0.9998435497283935	True	1.0
1242	True	0.798548299074173	True	0.9947022795677184
1243	True	0.9716166317462921	True	0.9951980710029602
1244	True	0.8897176861763001	True	0.8188912272453308
1245	False	0.9093192338943481	False	0.960703670978546
1246	True	0.6081767454743385	False	0.7941416501998901
1247	True	0.9304214060306549	True	0.995668888092041
1248	True	0.9982900738716125	True	0.9998146891593932
1249	True	0.9978163957595825	True	0.9999887943267822
1250	True	0.9996693849563598	True	0.9999884366989136
1251	True	0.996796041727066	True	0.9961724877357484
1252	True	0.9983017683029175	True	0.9997026324272156
1253	True	0.9997942447662354	True	0.9999994039535522
1254	True	0.9999210119247437	True	1.0
1255	True	0.9998941361904145	True	1.0
1256	True	0.9985977530479431	True	1.0
1257	True	0.832019972614944	True	0.9985828399658204
1258	True	0.9631995320320129	True	0.9192613363265992
1259	True	0.7400508999824524	False	0.5155349373817444
1260	True	0.9502422392368317	True	0.9999995231628418
1261	True	0.9670501410961151	True	0.9872926473617554
1262	True	0.8960005436092615	True	0.9997270703315736
1263	True	0.9996923267841339	True	1.0
1264	True	0.999050110578537	True	0.9999922513961792
1265	False	0.8453098833560944	False	0.984555959701538
1266	True	0.9544529974460602	True	0.938048243522644
1267	True	0.9125972881913185	True	0.9999438524246216
1268	True	0.9998542666435242	True	1.0
1269	False	0.44775104166765234	True	0.9243398904800416
1270	True	0.9998444080352783	True	0.9999997615814208
1271	True	0.9998835027217865	True	1.0
1272	True	0.9930897235870362	True	0.999881148338318
1273	True	0.9985962569713592	True	0.999854326248169
1274	False	0.7342425644397735	False	0.8687877655029297
1275	True	0.9999424993991852	True	1.0
1276	True	0.9999700844287872	True	1.0
1277	True	0.9999022483825684	True	0.9999984502792358
1278	False	0.5146101377904415	False	0.6300995945930481
1279	True	0.9019679009914399	True	0.983797252178192
1280	True	0.9987491965293884	True	0.999964952468872
1281	True	0.9384802252054214	True	0.9992984533309937
1282	True	0.9994792461395263	True	0.9999997615814208
1283	True	0.9990295350551606	True	0.9999997615814208
1284	True	0.9999311864376068	True	1.0
1285	True	0.982853239774704	True	0.9925990104675292
1286	True	0.8067778646945953	True	0.7136875987052917
1287	True	0.9987445712089539	True	0.998519480228424
1288	True	0.9999671339988708	True	1.0
1289	True	0.9983481764793396	True	0.9999598264694214
1290	True	0.9999121963977814	True	1.0
1291	True	0.9999524354934692	True	1.0
1292	True	0.7725952804088593	True	0.912515103816986
1293	True	0.9892393887043	True	0.996498703956604
1294	False	0.5245248414576054	False	0.946861445903778
1295	True	0.8786048054695129	True	0.980502426624298
1296	True	0.9999612033367157	True	1.0
1297	True	0.9982516825199127	True	0.9995294809341432
1298	True	0.9731875538825989	True	0.7947909235954285
1299	True	0.9998915195465088	True	1.0
1300	True	0.9983583748340606	True	0.9999514818191528
1301	True	0.9998961210250854	True	1.0
1302	True	0.9908712446689606	True	0.9967359900474548
1303	True	0.999880337715149	True	1.0
1304	True	0.9998952627182007	True	1.0
1305	True	0.9999000668525696	True	1.0
1306	True	0.5310698635876179	True	0.9341222047805786
1307	False	0.8899341762065888	False	0.9824897050857544
1308	True	0.9986197888851166	True	0.9998169541358948
1309	True	0.9998824715614318	True	1.0
1310	True	0.9989672243595124	True	0.9999339580535888
1311	True	0.7737864315509796	True	0.819258987903595
1312	True	0.9998826444149017	True	1.0
1313	True	0.768230876326561	True	0.6881677508354187
1314	True	0.9997541248798371	True	0.9999232292175292
1315	False	0.8116066336631775	False	0.906286120414734
1316	False	0.7973113149404526	False	0.9998341798782348
1317	True	0.9969421863555908	True	0.999842405319214
1318	True	0.9995104849338532	True	0.9999539852142334
1319	False	0.5535946652293205	False	0.6780597567558289
1320	True	0.9962956964969635	True	0.9986324906349182
1321	True	0.9998996555805206	True	1.0
1322	True	0.9998691141605377	True	1.0
1323	True	0.996106868982315	True	0.9999916553497314
1324	True	0.9999906778335571	True	1.0
1325	True	0.9999716222286225	True	1.0
1326	True	0.9920682668685913	True	0.999213933944702
1327	False	0.3981802292051725	False	0.781318724155426
1328	True	0.9363552808761597	True	0.9999912977218628
1329	True	0.9999592959880829	True	1.0
1330	True	0.5612635056575528	False	0.8899989128112793
1331	True	0.8485944479703903	True	0.9954209923744202
1332	True	0.8918915241956711	True	0.9480246901512146
1333	True	0.9998389720916748	True	1.0
1334	False	0.6944641783833504	False	0.322656899690628
1335	True	0.9997345924377441	True	0.999998927116394
1336	True	0.9999820172786713	True	1.0
1337	True	0.9091534197330475	True	0.9985597729682922
1338	True	0.9999547302722931	True	1.0
1339	False	0.6128831073641777	True	0.4900836050510406
1340	True	0.6800373360514641	False	0.6142129898071289
1341	True	0.7357639849185944	True	0.5674687027931213
1342	True	0.9331279933452606	True	0.9848255515098572
1343	True	0.9998632788658142	True	1.0
1344	True	0.9999507009983063	True	1.0
1345	True	0.9986028254032135	True	0.9998040795326232
1346	True	0.9999841332435608	True	1.0
1347	True	0.9376466363668442	True	0.9958297610282898
1348	True	0.9999205350875855	True	1.0
1349	True	0.9999503254890442	True	1.0
1350	True	0.9992838621139526	True	0.9994733929634094
1351	True	0.9357019662857056	True	0.7441930174827576
1352	True	0.964420372247696	True	0.9816128015518188
1353	True	0.6381509594619275	True	0.9173067808151244
1354	True	0.9948995113372803	True	0.9999998807907104
1355	True	0.9999673008918762	True	1.0
1356	True	0.9999858617782593	True	1.0
1357	True	0.8345029830932618	True	0.9870030283927916
1358	True	0.9444798052310943	True	0.9997811913490297
1359	True	0.999691367149353	True	0.9999994039535522
1360	True	0.9856208324432373	True	0.988674819469452
1361	True	0.6166782836429775	False	0.7154859304428101
1362	True	0.4080948047339916	True	0.9793592691421508
1363	True	0.9889469504356384	True	0.9997829794883728
1364	True	0.8779617667198181	True	0.8433850407600403
1365	True	0.9924278497695923	True	0.9999943971633912
1366	True	0.9999144554138184	True	0.9999998807907104
1367	True	0.9999345481395722	True	1.0
1368	True	0.9985910594463349	True	0.9999995231628418
1369	True	0.9998549103736878	True	0.9995989203453064
1370	True	0.9952645599842072	True	0.9999903440475464
1371	True	0.9999584376811981	True	1.0
1372	True	0.9998755574226379	True	0.9999977350234984
1373	True	0.9999141454696655	True	1.0
1374	True	0.998046338558197	True	0.9953745007514954
1375	True	0.9841555058956146	True	0.9905996918678284
1376	True	0.6497120335698128	True	0.7991527318954468
1377	True	0.9992454707622528	True	0.9999934434890748
1378	True	0.9997982978820801	True	0.9999997615814208
1379	True	0.9999696254730225	True	1.0
1380	True	0.9348166346549988	True	0.8660454750061035
1381	True	0.9999040007591248	True	1.0
1382	False	0.6294587254524231	False	0.7145642042160034
1383	True	0.9428387880325317	True	0.8777196407318115
1384	True	0.9027779992669821	True	0.9986739158630372
1385	True	0.9999622702598572	True	1.0
1386	False	0.5563203628465999	True	0.7597703337669373
1387	True	0.9999425768852234	True	1.0
1388	True	0.9999379873275757	True	1.0
1389	True	0.9050757229328156	True	0.9051558375358582
1390	True	0.999952495098114	True	1.0
1391	True	0.9999596416950226	True	1.0
1392	True	0.9998889982700347	True	1.0
1393	True	0.9616511344909668	True	0.9994077682495116
1394	True	0.9998277127742767	True	0.9999998807907104
1395	True	0.9998969435691833	True	1.0
1396	True	0.9999376535415649	True	1.0
1397	False	0.49817577600479124	False	0.5027119517326355
1398	False	0.3911523654125631	False	0.8200631737709045
1399	True	0.7879236757755279	True	0.921692192554474
1400	True	0.9999912261962891	True	1.0
1401	True	0.9636597037315369	True	0.9991573095321656
1402	True	0.5577866405248642	False	0.627519965171814
1403	True	0.9999019980430603	True	1.0
1404	True	0.8230542555451393	True	0.985678255558014
1405	True	0.9999188780784607	True	1.0
1406	True	0.999318641424179	True	0.9989898800849916
1407	True	0.9999824285507202	True	1.0
1408	True	0.9998874723911285	True	0.9999997615814208
1409	True	0.9959585845470429	True	0.999998927116394
1410	True	0.9445672988891601	True	0.977060079574585
1411	True	0.8672716200351716	True	0.961965024471283
1412	True	0.9998345971107483	True	1.0
1413	True	0.999952632188797	True	1.0
1414	True	0.9997245371341705	True	0.999996781349182
1415	False	0.8289803743362427	False	0.9749116897583008
1416	True	0.9960007607936859	True	1.0
1417	True	0.9982211351394653	True	0.9999802112579346
1418	True	0.9742262840270997	True	0.993725597858429
1419	True	0.9294455289840698	True	0.9854230880737304
1420	True	0.9997247159481049	True	1.0
1421	True	0.9997658491134643	True	0.9999959468841552
1422	True	0.6864836245775223	True	0.9383341670036316
1423	True	0.4223165150731802	True	0.9505534768104552
1424	False	0.5689915463328361	False	0.6780201196670532
1425	False	0.7620445366948843	False	0.8565904498100281
1426	False	0.6262844011187554	True	0.715542733669281
1427	True	0.8062945455312729	True	0.8931538462638855
1428	True	0.8759622156620026	True	0.972663164138794
1429	True	0.9998510420322418	True	1.0
1430	True	0.5525687505491078	True	0.6158434152603149
1431	True	0.99807790517807	True	0.9976970553398132
1432	False	0.707687571644783	False	0.8468068242073059
1433	True	0.9961810290813446	True	0.982807159423828
1434	True	0.9939369320869446	True	0.99985671043396
1435	True	0.9994175672531128	True	0.999990701675415
1436	True	0.9998678624629974	True	0.9999998807907104
1437	True	0.9984153926372528	True	1.0
1438	True	0.8850567698478699	True	0.7181220650672913
1439	True	0.8130944073200226	True	0.7400351762771606
1440	False	0.6565400317311287	False	0.8185741305351257
1441	True	0.6687257938086987	True	0.7805763483047485
1442	True	0.9997434914112091	True	0.999996781349182
1443	True	0.9378050148487092	True	0.9924069046974182
1444	True	0.988165682554245	True	0.9793102145195008
1445	True	0.9999042451381683	True	1.0
1446	True	0.8551888048648835	True	0.880533754825592
1447	True	0.9994009613990784	True	0.9999980926513672
1448	True	0.8189413964748382	True	0.7350537180900574
1449	True	0.9560559332370758	True	0.999459445476532
1450	True	0.9999135315418244	True	1.0
1451	True	0.9995697557926178	True	0.9999948740005492
1452	True	0.9999569118022918	True	1.0
1453	True	0.9999020397663116	True	1.0
1454	True	0.9481589138507843	True	0.9859052300453186
1455	True	0.5313491508364677	True	0.45486581325531
1456	True	0.8217003922909498	True	0.9999864101409912
1457	True	0.7092695526778698	True	0.8892791867256165
1458	True	0.9999147057533264	True	1.0
1459	True	0.9998788475990296	True	1.0
1460	True	0.9999603807926178	True	0.9999998807907104
1461	False	0.9448361039161682	False	0.98868727684021
1462	True	0.9996675431728363	True	0.9999972581863404
1463	True	0.7334113836288452	True	0.5048696994781494
1464	True	0.9997608959674835	True	0.9999972581863404
1465	True	0.9999326229095459	True	1.0
1466	True	0.9999469459056854	True	1.0
1467	True	0.9998461782932282	True	1.0
1468	True	0.6557370960712433	True	0.7622525095939636
1469	True	0.9998460650444031	True	1.0
1470	True	0.9999697148799896	True	1.0
1471	True	0.999922376871109	True	1.0
1472	True	0.9996491968631744	True	0.9998062252998352
1473	True	0.999929404258728	True	1.0
1474	True	0.995767205953598	True	0.9924827218055724
1475	False	0.7603191304951906	False	0.4500303566455841
1476	True	0.9999228835105896	True	1.0
1477	True	0.6325878262519836	True	0.6323990821838379
1478	True	0.999916386604309	True	1.0
1479	True	0.5980879161506891	True	0.9144667983055116
1480	True	0.9030133754014968	True	0.9728073477745056
1481	True	0.9999106287956238	True	0.9999997615814208
1482	True	0.9986102461814881	True	0.9999598264694214
1483	True	0.9724111199378968	True	0.993178129196167
1484	True	0.5202991597354412	True	0.929859459400177
1485	True	0.8723328530788421	True	0.7985633611679077
1486	False	0.6057615146040917	True	0.7984877228736877
1487	True	0.9712137222290039	True	0.9824350476264954
1488	True	0.8143094450235366	True	0.9915342926979064
1489	True	0.9999217212200164	True	1.0
1490	True	0.9999209582805634	True	1.0
1491	True	0.9999784648418426	True	1.0
1492	True	0.9999625444412231	True	1.0
1493	True	0.9238984286785126	True	0.8586224913597107
1494	True	0.9977910399436951	True	0.999985933303833
1495	False	0.5033092439174652	False	0.5004866719245911
1496	True	0.5421671208459884	True	0.8692193031311035
1497	True	0.9999700427055359	True	1.0
1498	True	0.9999726355075836	True	1.0
1499	True	0.9999705970287323	True	1.0
1500	True	0.9867033421993255	True	0.9994994401931764
1501	True	0.9999461948871613	True	1.0
1502	True	0.9999437510967255	True	0.9999998807907104
1503	True	0.9952077627182007	True	0.9999040365219116
1504	True	0.6402217864990234	False	0.5260923504829407
1505	False	0.4307210326194763	False	0.5139657258987427
1506	True	0.999912005662918	True	1.0
1507	False	0.39300269186496734	False	0.5512242913246155
1508	True	0.9998899817466735	True	1.0
1509	True	0.9987338006496429	True	0.9999998807907104
1510	True	0.999946802854538	True	1.0
1511	True	0.6457673132419586	False	0.8039334416389465
1512	True	0.8418528139591217	True	0.9732682704925536
1513	True	0.9991815447807312	True	1.0
1514	True	0.7106999337673188	True	0.6167052984237671
1515	True	0.9865411162376404	True	0.9750648736953736
1516	True	0.8554949760437012	True	0.9764003753662108
1517	True	0.9999851226806641	True	1.0
1518	True	0.6403634659945965	True	0.9335346817970276
1519	True	0.995823860168457	True	0.9993531107902528
1520	False	0.4637841731775552	True	0.8256959319114685
1521	True	0.8195827007293701	False	0.8401618003845215
1522	False	0.3969192175893113	False	0.4911683797836303
1523	True	0.9999754130840302	True	1.0
1524	True	0.9205722808837891	True	0.8429937362670898
1525	False	0.7497827149927616	False	0.9938010573387146
1526	True	0.9801973104476929	True	0.9707244038581848
1527	True	0.949578070640564	True	0.9725823998451232
1528	True	0.8404457807540894	True	0.773760974407196
1529	True	0.9996046662330628	True	0.9999946355819702
1530	True	0.9999103248119354	True	1.0
1531	True	0.9996947288513184	True	1.0
1532	True	0.9916938245296478	True	0.999974012374878
1533	True	0.9978827714920044	True	0.9999549388885498
1534	True	0.9999728262424469	True	1.0
1535	True	0.9997657358646392	True	0.9999998807907104
1536	True	0.9938251197338104	True	0.9990494847297668
1537	True	0.9999413311481475	True	1.0
1538	True	0.9999799311161042	True	1.0
1539	True	0.9893540918827057	True	0.9999997615814208
1540	True	0.49282232075929644	True	0.9411320090293884
1541	True	0.8285556674003601	True	0.8380781412124634
1542	True	0.9962186455726624	True	0.999942421913147
1543	False	0.7867520675063133	False	0.6159500479698181
1544	True	0.5901309713721276	True	0.819354772567749
1545	True	0.6156097621656954	False	0.9932369589805604
1546	True	0.9462977528572083	True	0.9988006353378296
1547	True	0.6852519176900387	True	0.8152419924736023
1548	True	0.9230270832777023	True	0.997779905796051
1549	False	0.44078023131005467	False	0.9185791611671448
1550	True	0.9998719692230225	True	1.0
1551	True	0.9997334778308868	True	0.9999977350234984
1552	False	0.7568407624959945	False	0.9555994272232056
1553	True	0.9996871709823608	True	1.0
1554	True	0.9489895880222321	True	0.9926795959472656
1555	True	0.5244706749916077	False	0.5806844234466553
1556	False	0.850055131316185	False	0.8695733547210693
1557	True	0.993651682138443	True	0.9999804496765136
1558	True	0.9417293012142182	True	0.9996923208236694
1559	True	0.8737675085663795	True	0.9503608345985411
1560	True	0.9759646415710449	True	0.8927863240242004
1561	True	0.7464441597461701	True	0.789463222026825
1562	True	0.9998289823532105	True	0.9999797344207764
1563	True	0.9996175646781922	True	1.0
1564	True	0.9999334931373596	True	1.0
1565	True	0.9934382319450379	True	0.99830162525177
1566	False	0.5705481836572289	False	0.7862905859947205
1567	True	0.6359822422266006	True	0.8924998641014099
1568	True	0.9989381015300751	True	0.9999759197235109
1569	False	0.64403269700706	False	0.9043145179748536
1570	True	0.9999443590641022	True	1.0
1571	True	0.995504903793335	True	0.9996682405471802
1572	True	0.8731170710176229	True	0.9904170036315918
1573	True	0.9990273714065552	True	0.9999948740005492
1574	True	0.979981517791748	True	0.9935246706008912
1575	True	0.8180510461330414	True	0.9038219451904296
1576	True	0.8627256989479065	True	0.8466929793357849
1577	False	0.6426648750901223	True	0.8349323868751526
1578	True	0.6051085911691189	True	0.6188486814498901
1579	True	0.998766553401947	True	0.9999988079071044
1580	True	0.9998976528644562	True	0.9999998807907104
1581	True	0.7981169193983078	True	0.7009087204933167
1582	True	0.9994376420974731	True	1.0
1583	True	0.7465947687625885	True	0.6464129090309143
1584	True	0.7698901057243347	True	0.6441224813461304
1585	True	0.9999569475650787	True	0.9999995231628418
1586	True	0.9998637557029724	True	0.9999995231628418
1587	True	0.9995084166526794	True	0.999996542930603
1588	False	0.5782126635313034	False	0.8228095769882202
1589	True	0.6611553430557251	True	0.3358290493488312
1590	True	0.9972148716449738	True	0.9992109537124634
1591	False	0.8617248296737671	False	0.9608609080314636
1592	True	0.9989423215389251	True	0.999976396560669
1593	True	0.5688102409243584	True	0.9861509203910828
1594	True	0.9999576866626739	True	1.0
1595	True	0.9971248090267182	True	0.9999995231628418
1596	True	0.7513375014066697	True	0.9864540696144104
1597	False	0.7791666924953461	True	0.5832403898239136
1598	True	0.9991732120513916	True	1.0
1599	True	0.9997112274169921	True	1.0
1600	True	0.992516303062439	True	0.9910496473312378
1601	True	0.979642117023468	True	0.999996304512024
1602	True	0.9999642252922059	True	1.0
1603	True	0.9996027708053589	True	0.9999741315841676
1604	True	0.47455201856791973	True	0.8147199153900146
1605	True	0.6200663238763809	True	0.5629559755325317
1606	True	0.9999526739120483	True	1.0
1607	True	0.9999510884284973	True	1.0
1608	True	0.998190027475357	True	0.9999402761459352
1609	True	0.9984776198863983	True	0.998992383480072
1610	True	0.9991256773471833	True	0.999991774559021
1611	True	0.44768250044435265	True	0.5818575620651245
1612	True	0.999290657043457	True	0.9999183416366576
1613	True	0.9999569237232209	True	1.0
1614	True	0.9997772336006164	True	0.9999767541885376
1615	True	0.9998857617378235	True	0.9999924898147584
1616	True	0.9999617636203766	True	1.0
1617	True	0.9726930856704712	True	0.9992175102233888
1618	True	0.9977174639701843	True	0.9999990463256836
1619	True	0.9999315857887268	True	0.9999923706054688
1620	True	0.7783442050218582	True	0.963001310825348
1621	True	0.9934554159641266	True	0.999796450138092
1622	True	0.9983685731887817	True	0.9995028972625732
1623	True	0.9979017972946167	True	0.9997637867927552
1624	True	0.9704619705677032	True	0.9851859211921692
1625	True	0.8180415943264961	True	0.9543009400367736
1626	True	0.9686946988105773	True	0.9639915227890016
1627	True	0.9998727798461914	True	1.0
1628	True	0.9950215101242066	True	0.9999998807907104
1629	True	0.9955950677394867	True	0.99892395734787
1630	True	0.6865819156169891	True	0.7083663940429688
1631	False	0.7046434700489044	False	0.920458436012268
1632	True	0.9975370049476624	True	0.9997617602348328
1633	True	0.5946989446878433	True	0.5018372535705566
1634	True	0.9867333233356476	True	0.9952669143676758
1635	True	0.9999342024326324	True	1.0
1636	True	0.9999868273735046	True	1.0
1637	True	0.9331058204174042	True	0.8841584324836731
1638	True	0.9980405151844025	True	0.999220609664917
1639	True	0.5658696353435516	True	0.8984700441360474
1640	True	0.9939036190509796	True	0.9981359243392944
1641	True	0.5556148737668991	False	0.6021527647972107
1642	True	0.9993090212345124	True	0.9999974966049194
1643	True	0.9999638557434082	True	1.0
1644	True	0.8773763298988342	True	0.9126965999603271
1645	True	0.8711529850959778	True	0.9158973693847656
1646	True	0.9575903534889221	True	0.9953857064247132
1647	True	0.989090520143509	True	0.9998660087585448
1648	True	0.9999642252922059	True	0.9999924898147584
1649	True	0.9223590880632401	True	0.9999384880065918
1650	True	0.9998025715351104	True	0.99973326921463
1651	True	0.7298557162284851	True	0.9291666746139526
1652	True	0.982140588760376	True	0.9719097018241882
1653	True	0.9999411344528198	True	1.0
1654	True	0.9115430235862731	True	0.8966035842895508
1655	True	0.9038464710116386	True	0.9993003606796264
1656	True	0.9045604765415192	True	0.9639209508895874
1657	True	0.7818350203335285	True	0.9862675666809082
1658	True	0.9995565414428711	True	1.0
1659	False	0.9474191248416901	False	0.9968677163124084
1660	True	0.8610775321722031	True	0.9871134757995604
1661	True	0.6633337259292602	True	0.9643861651420592
1662	True	0.5580015636980533	True	0.702934741973877
1663	True	0.9432985663414002	True	0.8427953720092773
1664	True	0.9972847163677215	True	0.999996542930603
1665	True	0.9527715742588043	True	0.9885870814323424
1666	True	0.7357156574726105	False	0.6286970376968384
1667	True	0.9930101096630096	True	0.9883270859718324
1668	True	0.989671128988266	True	0.9773566126823424
1669	True	0.9992640435695648	True	0.9980841875076294
1670	True	0.5196120992302895	False	0.7873690724372864
1671	True	0.9931918561458588	True	0.9954438209533693
1672	True	0.9673537194728852	True	0.998026430606842
1673	False	0.5566949613392354	False	0.518071711063385
1674	True	0.9553981304168702	True	0.9779471755027772
1675	True	0.9818637251853943	True	0.999251425266266
1676	True	0.853515411913395	True	0.9889260530471802
1677	True	0.9999655842781067	True	1.0
1678	True	0.9837850272655487	True	0.9894610047340392
1679	True	0.9956709682941437	True	0.9996649026870728
1680	True	0.999708378314972	True	0.9999990463256836
1681	True	0.9899450480937958	True	0.9877346158027648
1682	True	0.9999284505844116	True	1.0
1683	False	0.9099750638008117	False	0.9723605513572692
1684	True	0.9993979930877686	True	0.9996641874313354
1685	False	0.5279346683993935	False	0.7247692346572876
1686	True	0.9995869874954224	True	1.0
1687	True	0.9999483108520508	True	0.9999996423721312
1688	True	0.6327963262796402	False	0.8161143064498901
1689	True	0.7975896507501602	True	0.5125317573547363
1690	True	0.9537219405174255	True	0.9967461824417114
1691	True	0.47507049441337584	True	0.7779648303985596
1692	False	0.717969973385334	False	0.6808001399040222
1693	True	0.9990553677082061	True	0.9999624490737916
1694	True	0.9980563580989837	True	0.999249279499054
1695	True	0.9999619483947754	True	1.0
1696	True	0.9961084604263306	True	0.9999891519546508
1697	True	0.9312194228172302	True	0.971627116203308
1698	True	0.9999488413333892	True	0.9998629093170166
1699	True	0.8891118124127388	True	0.9913661479949952
1700	True	0.9999548852443695	True	1.0
1701	True	0.9998577415943146	True	0.9999536275863647
1702	True	0.9579848170280456	True	0.9997299313545228
1703	True	0.5090425372123718	False	0.4839303195476532
1704	False	0.6316524676978588	False	0.6872870326042175
1705	True	0.8028341561555863	True	0.9581249356269836
1706	True	0.9894523918628693	True	0.9822937846183776
1707	False	0.5486965119838715	True	0.8259138464927673
1708	True	0.9999109148979187	True	1.0
1709	True	0.9952322840690613	True	0.999948024749756
1710	True	0.9764297425746917	True	0.9790804982185364
1711	True	0.7661239385604859	True	0.8742994070053101
1712	True	0.9999889492988586	True	1.0
1713	True	0.9565622866153717	True	0.9987375140190125
1714	True	0.9797490000724792	True	0.9916532635688782
1715	True	0.9590343058109283	True	0.9263300895690918
1716	True	0.8801104724407196	True	0.988835871219635
1717	False	0.40626384783536196	False	0.4988799095153808
1718	True	0.9999046444892883	True	0.9999998807907104
1719	True	0.9993878841400147	True	0.997955083847046
1720	True	0.9990567445755005	True	0.9985172152519226
1721	True	0.9984209895133972	True	0.9999953508377076
1722	True	0.5466402375488542	False	0.7548985481262207
1723	True	0.9989703118801116	True	0.9999880790710448
1724	True	0.9565139770507812	True	0.9922989010810852
1725	True	0.9128677248954773	True	0.9148675203323364
1726	True	0.8120994865894318	True	0.8106703758239746
1727	True	0.9995589137077332	True	0.9999804496765136
1728	True	0.49353373600170014	True	0.6769796013832092
1729	True	0.8399681687355042	True	0.8738073110580444
1730	True	0.9999638199806213	True	1.0
1731	False	0.3434410374611616	False	0.3018231987953186
1732	True	0.9998890221118927	True	0.9999220371246338
1733	True	0.9950770020484925	True	0.9996694326400756
1734	True	0.9858499348163605	True	0.9998680353164672
1735	True	0.9988358438014984	True	0.9999998807907104
1736	True	0.612483686208725	True	0.5965786576271057
1737	True	0.9939186453819275	True	0.9999972581863404
1738	True	0.875545084476471	True	0.9146520495414734
1739	True	0.9843318283557891	True	0.9710183143615724
1740	True	0.9999829649925231	True	1.0
1741	True	0.9999822020530701	True	1.0
1742	True	0.9999659061431885	True	1.0
1743	True	0.9999717175960541	True	1.0
1744	True	0.7214826077222825	False	0.8287454843521118
1745	True	0.6166603550314903	True	0.5490517616271973
1746	True	0.934706860780716	True	0.9946006536483764
1747	True	0.8640050172805787	True	0.7982898950576782
1748	True	0.8520067751407623	True	0.9753361940383912
1749	False	0.5929089367389679	True	0.5970096588134766
1750	True	0.9999212563037873	True	0.9999974966049194
1751	True	0.9900767266750335	True	0.9999730587005616
1752	True	0.9954071819782258	True	0.9995490908622742
1753	True	0.7391734778881073	True	0.9922223687171936
1754	True	0.5664529919624328	True	0.5225841999053955
1755	True	0.9998882591724396	True	1.0
1756	True	0.9658507764339447	True	0.9896984696388244
1757	False	0.623491308093071	False	0.771731972694397
1758	True	0.7571097403764725	True	0.792301595211029
1759	True	0.99996417760849	True	1.0
1760	True	0.8763374745845794	True	0.9169836044311525
1761	True	0.4725089760031551	True	0.2974424362182617
1762	True	0.9999513268470764	True	1.0
1763	True	0.5156204529106617	True	0.8992300629615784
1764	True	0.9986388087272644	True	0.9999834299087524
1765	True	0.6278078466653824	True	0.968169093132019
1766	True	0.9675761938095093	True	0.8833040595054626
1767	True	0.7055250124074519	True	0.9923115372657776
1768	True	0.9999184489250184	True	0.9999791383743286
1769	True	0.9969337701797485	True	0.9924865961074828
1770	True	0.9921766340732574	True	0.9998205304145812
1771	True	0.7198343694210052	True	0.8236451148986816
1772	True	0.8265226602554321	True	0.9184249639511108
1773	True	0.9999785959720612	True	1.0
1774	True	0.7644439220428467	True	0.7192903757095337
1775	True	0.9830996811389923	True	0.999982476234436
1776	True	0.9823408365249634	True	0.9661208391189576
1777	True	0.9327536284923553	True	0.9498928189277648
1778	True	0.9811030745506286	True	0.9908131957054138
1779	True	0.9971351146697998	True	0.9968078136444092
1780	True	0.9735482811927796	True	0.9871063232421876
1781	True	0.9994735658168793	True	0.9981054067611694
1782	True	0.9999658107757569	True	1.0
1783	True	0.9998973846435547	True	1.0
1784	True	0.7487421691417694	True	0.9998565912246704
1785	True	0.9999356091022491	True	1.0
1786	True	0.9999822676181793	True	1.0
1787	True	0.884406316280365	True	0.8156780004501343
1788	False	0.5048341082641855	True	0.5455870628356934
1789	True	0.9254077196121215	True	0.9886685013771056
1790	True	0.9759722292423249	True	0.9936447143554688
1791	True	0.9039705395698547	True	0.8097319602966309
1792	True	0.8531748712062835	True	0.8792718648910522
1793	False	0.9136130094528199	False	0.9749668836593628
1794	True	0.9997507929801941	True	0.9999964237213136
1795	True	0.9313359022140503	True	0.961274266242981
1796	False	0.553867481648922	True	0.5673516392707825
1797	True	0.999772971868515	True	0.9999377727508544
1798	True	0.9813581585884095	True	0.976230800151825
1799	True	0.9964755237102508	True	0.9999771118164062
1800	True	0.9903330028057098	True	0.994805872440338
1801	False	0.5937086082994938	False	0.9233895540237428
1802	True	0.5559676744043827	True	0.6551430821418762
1803	True	0.9999636054039002	True	1.0
1804	False	0.6701742224395275	False	0.8802083134651184
1805	True	0.9998585820198059	True	0.9999982118606568
1806	True	0.9973458468914032	True	0.9912602305412292
1807	True	0.9148192584514618	True	0.937764585018158
1808	True	0.988281512260437	True	0.9963363409042358
1809	False	0.6312277480959892	True	0.6649016737937927
1810	True	0.8297237828373909	True	0.9526841640472412
1811	False	0.5992688715457917	False	0.6883265376091003
1812	True	0.999756920337677	True	1.0
1813	True	0.9999782741069794	True	1.0
1814	True	0.9471506953239441	True	0.9631338715553284
1815	True	0.7883541882038116	True	0.8398618102073669
1816	True	0.5906470663845539	True	0.524224042892456
1817	True	0.6687897518277168	True	0.9720877408981324
1818	True	0.9422557473182678	True	0.9746626019477844
1819	True	0.9995864272117615	True	0.9999997615814208
1820	True	0.9999084591865539	True	1.0
1821	True	0.927147775888443	True	0.9777957797050476
1822	True	0.9536557614803314	True	0.9924161434173584
1823	True	0.9216086983680725	True	0.9958470463752748
1824	True	0.9999924182891846	True	1.0
1825	True	0.5143625468015671	False	0.7206184267997742
1826	True	0.99817653298378	True	1.0
1827	True	0.9999532580375672	True	1.0
1828	True	0.9998846709728241	True	0.9997419714927672
1829	True	0.8579208791255951	True	0.9386111497879028
1830	True	0.9575406849384308	True	0.981272280216217
1831	True	0.9975203692913055	True	0.9999874830245972
1832	True	0.9989205241203308	True	0.9999769926071168
1833	True	0.9999086499214173	True	0.9999997615814208
1834	False	0.6880362659692765	False	0.6669034957885742
1835	True	0.9942372977733612	True	0.9939010143280028
1836	True	0.9996072590351105	True	0.9999860525131226
1837	False	0.44417634308338166	True	0.7246355414390564
1838	True	0.9999290704727173	True	1.0
1839	True	0.9705694615840912	True	0.9959744811058044
1840	False	0.5171919643878937	False	0.7439837455749512
1841	False	0.6546030372381211	False	0.7317214012145996
1842	True	0.8987838119268418	True	0.996384859085083
1843	False	0.7291301935911179	True	0.6084496378898621
1844	True	0.9995820224285126	True	0.9999998807907104
1845	True	0.8700654596090317	True	0.9829968214035034
1846	True	0.9688072979450226	True	0.9834028482437134
1847	True	0.7673424899578094	False	0.7489799857139587
1848	True	0.9790977358818054	True	0.9845772385597228
1849	True	0.9999254822731019	True	1.0
1850	True	0.9708900392055512	True	0.9995002746582032
1851	True	0.9382532119750977	True	0.8578647375106812
1852	False	0.6618512108922004	True	0.7713547348976135
1853	True	0.9987579226493836	True	0.9995636343955994
1854	False	0.7963787704706192	False	0.8911163210868835
1855	True	0.6303644448518753	False	0.5980421900749207
1856	True	0.999948787689209	True	0.9999998807907104
1857	True	0.5945338338613511	True	0.9365882873535156
1858	True	0.9606581568717957	True	0.968220353126526
1859	True	0.9796321272850037	True	0.9899204969406128
1860	True	0.9712034702301026	True	0.9854470491409302
1861	True	0.9999291777610779	True	1.0
1862	True	0.8588048994541169	True	0.993985116481781
1863	True	0.8669422179460525	True	0.9424101114273072
1864	True	0.5422206282615661	False	0.5258891582489014
1865	True	0.9997581839561462	True	1.0
1866	True	0.9954686343669892	True	0.9990529417991638
1867	True	0.9979772210121155	True	0.9999998807907104
1868	True	0.8493541538715362	True	0.7649099826812744
1869	True	0.999981141090393	True	1.0
1870	True	0.9832983076572418	True	0.992669939994812
1871	True	0.9861119568347931	True	0.9911012053489684
1872	True	0.8719123303890228	True	0.7290704250335693
1873	False	0.43642424046993256	False	0.8164905309677124
1874	True	0.966842097043991	True	0.9965997338294984
1875	True	0.9999270260334014	True	0.9995421171188354
1876	True	0.9277173697948455	True	0.942979097366333
1877	True	0.9842585146427154	True	0.9997641444206238
1878	True	0.8509018093347549	True	0.9956810474395752
1879	True	0.49933200553059576	True	0.5407254695892334
1880	True	0.593965463526547	False	0.9831376075744628
1881	True	0.9918115556240081	True	0.9999916553497314
1882	True	0.6438817620277405	True	0.8518210053443909
1883	False	0.5015687271952629	False	0.8771376013755798
1884	False	0.9958263635635376	False	0.9999477863311768
1885	True	0.5459812924265861	False	0.6614695191383362
1886	True	0.9957083284854888	True	0.9994282126426696
1887	True	0.9556333184242248	True	0.9951561689376832
1888	True	0.5712289333343505	True	0.6233192086219788
1889	True	0.9951969444751739	True	0.998818337917328
1890	True	0.99995658993721	True	1.0
1891	True	0.9255157530307769	True	0.9693434238433838
1892	False	0.45539459302672186	False	0.5486447215080261
1893	False	0.7831385999917984	False	0.5033930540084839
1894	True	0.9041882142424583	True	0.9917948842048644
1895	True	0.9617880761623383	True	0.9990991353988647
1896	True	0.992707473039627	True	0.9965112805366516
1897	True	0.9725235641002655	True	0.9996551275253296
1898	True	0.7347560167312622	True	0.5729511380195618
1899	True	0.9683098375797272	True	0.99281644821167
1900	True	0.9814226746559143	True	0.995186984539032
1901	True	0.8311677992343902	True	0.9356731176376344
1902	True	0.9999761581420898	True	1.0
1903	True	0.9994667112827301	True	0.9999995231628418
1904	True	0.8312712430953979	False	0.5004575848579407
1905	True	0.4103331297636032	False	0.5896545052528381
1906	True	0.9999045550823211	True	1.0
1907	True	0.999959260225296	True	1.0
1908	True	0.8672568738460541	True	0.9901859760284424
1909	False	0.6448230355978012	True	0.6695708632469177
1910	True	0.9941562414169312	True	0.9967467784881592
1911	True	0.8389251381158829	True	0.9948070645332336
1912	True	0.7731152027845383	True	0.6546441912651062
1913	True	0.9999658226966858	True	1.0
1914	True	0.9929944157600403	True	0.9981485605239868
1915	True	0.9846023917198181	True	0.9999696016311646
1916	True	0.9657173156738281	True	0.9916929602622986
1917	True	0.9792283296585083	True	0.9999921321868896
1918	True	0.9984775900840759	True	1.0
1919	True	0.827902814745903	True	0.9741393327713012
1920	True	0.9999155223369598	True	1.0
1921	True	0.9960193634033203	True	0.9998879432678224
1922	True	0.799964964389801	True	0.7718718647956848
1923	True	0.991044420003891	True	0.9874866008758544
1924	True	0.5452152073383332	False	0.4981452822685241
1925	True	0.9995334208011627	True	1.0
1926	True	0.7731091946363449	True	0.9880993962287904
1927	False	0.6746632814407348	False	0.6247074604034424
1928	True	0.9163216471672058	True	0.8647093176841736
1929	True	0.996418833732605	True	0.9999171495437622
1930	True	0.9885653018951416	True	0.9999790191650392
1931	True	0.9725839495658875	True	0.9950100183486938
1932	True	0.6509779453277588	True	0.9020878672599792
1933	True	0.998995965719223	True	0.9999874830245972
1934	True	0.9999665260314942	True	1.0
1935	True	0.9913450717926026	True	0.9976674914360046
1936	True	0.9472642481327057	True	0.9662339091300964
1937	True	0.9982720017433167	True	0.9992005228996276
1938	True	0.9442066252231598	True	0.9617471694946288
1939	False	0.49940668605268	False	0.7635083198547363
1940	True	0.9738002300262452	True	0.999311089515686
1941	True	0.9999616742134094	True	1.0
1942	True	0.8614658892154694	True	0.7073505520820618
1943	True	0.6598819017410278	True	0.8004649877548218
1944	True	0.6733883708482609	True	0.9833588004112244
1945	True	0.9998915135860443	True	1.0
1946	True	0.7287677720189094	True	0.9964062571525574
1947	True	0.7133928894996643	True	0.5299086570739746
1948	True	0.9999708712100983	True	0.9999997615814208
1949	True	0.8851611629128456	True	0.9796460270881652
1950	True	0.9993630528450013	True	0.9999887943267822
1951	True	0.9986965537071228	True	1.0
1952	True	0.9552755057811737	True	0.9962474703788756
1953	True	0.969069093465805	True	0.9993236064910888
1954	True	0.9993615567684173	True	0.9999743700027466
1955	True	0.999543410539627	True	0.999993085861206
1956	True	0.9999330639839172	True	1.0
1957	True	0.7612729579210281	True	0.8234640955924988
1958	True	0.8620217084884644	True	0.6126232743263245
1959	True	0.9200330018997193	True	0.961955428123474
1960	True	0.7488639652729034	True	0.9331281185150146
1961	True	0.997531670331955	True	0.9999829530715942
1962	True	0.9575992703437806	True	0.9989829659461976
1963	False	0.5360898748040199	True	0.9378547668457032
1964	True	0.6474613934755326	True	0.6059166789054871
1965	True	0.7103849843144416	True	0.6248154044151306
1966	True	0.9135053396224976	True	0.92817223072052
1967	True	0.7416478216648101	True	0.8177265524864197
1968	True	0.991722148656845	True	0.9999754428863524
1969	True	0.9998154699802398	True	0.9999995231628418
1970	True	0.532195708528161	True	0.9188051223754884
1971	True	0.7419322535395623	False	0.9089758396148682
1972	True	0.9997100591659546	True	0.9999998807907104
1973	True	0.8500761091709137	True	0.7490043044090271
1974	True	0.8368346154689789	False	0.5007829666137695
1975	True	0.9854734182357788	True	0.9991729855537416
1976	True	0.7623947918415069	True	0.843112051486969
1977	True	0.9985018491744995	True	0.9999998807907104
1978	True	0.9819447875022889	True	0.977997362613678
1979	True	0.9999785244464874	True	1.0
1980	True	0.9985092997550964	True	1.0
1981	True	0.9997707486152649	True	0.9999997615814208
1982	True	0.999929016828537	True	0.999996542930603
1983	True	0.9999416708946228	True	1.0
1984	True	0.9991081535816193	True	0.9998212456703186
1985	True	0.9408132612705231	True	0.9843958616256714
1986	True	0.9145690143108368	True	0.9370260834693908
1987	True	0.7676705852150917	False	0.733735203742981
1988	True	0.8786989033222199	True	0.9275954961776732
1989	True	0.999969345331192	True	1.0
1990	True	0.862623542547226	True	0.9546499252319336
1991	True	0.5851954698562623	True	0.6717274785041809
1992	True	0.6090622633695603	True	0.8332270383834839
1993	False	0.5150947347283363	False	0.9611471891403198
1994	True	0.483847700804472	False	0.7134677767753601
1995	True	0.9875066697597503	True	0.9999274015426636
1996	True	0.9399091005325317	True	0.9179890751838684
1997	True	0.6925097137689591	False	0.822486162185669
1998	False	0.5437678977847099	True	0.5050048232078552
[truncated: 35,089 more rows]
