# Supplementary material for: CellSighter: a neural network to classify cells in highly multiplexed images
Source: Nat Commun. 2023 Jul 18;14:4302. doi: 10.1038/s41467-023-40066-7 (PMC10354029; doi:10.1038/s41467-023-40066-7)
Supplement: Supplementary file 4 — Source Data [file 41467_2023_40066_MOESM4_ESM.zip › SourceData/fig4_C_D.csv]

	repeat	B cell	Germinal Center B cell	CD4 Treg	CD4 T cell	Memory CD4 T Cells	CD8 T cell	NK cell	DCs	MAC	Neutrophil	Stroma	Vessels	Hevs	Tumor	data_size
0	0	0.7238612836438922	0.662366797532249	0.7352572145545797	0.5588524268029084	0.5130298273155416	0.7321143262914965	0.1421616358325219	0.3583130010456605	0.3975501113585746	0.7291666666666666	0.530513595166163	0.6223021582733813	0.8179959100204498	0.9318181818181818	100
1	1	0.742774411496595	0.6356101743355245	0.898876404494382	0.5270941521788214	0.5311753780843725	0.7166135980520696	0.5469387755102041	0.3641033873816022	0.3679525222551928	0.7809110629067246	0.5586152635719905	0.6147368421052632	0.8141479099678456	0.929637526652452	100
2	2	0.6580694586312563	0.5873697118332312	0.8321377331420373	0.6344834251473856	0.4751112909753136	0.6854514088556641	0.3364485981308411	0.4105754276827371	0.3562152133580705	0.6846846846846847	0.3535314550366654	0.6044444444444445	0.8038338658146965	0.940415865804648	100
3	3	0.7020989321222536	0.3154232701971396	0.891679748822606	0.5316569882167221	0.4901913296197626	0.7123655913978495	0.5172413793103448	0.3271056661562022	0.3263497179693795	0.7205240174672488	0.5342019543973942	0.6785714285714285	0.8044692737430167	0.8818635607321131	100
4	4	0.7266746789803278	0.6941463414634146	0.8788368336025849	0.5056492549533322	0.4905699916177702	0.755841121495327	0.3358395989974937	0.4164715066354411	0.4100558659217877	0.7692307692307693	0.48	0.6712328767123288	0.8313176320814767	0.9152725310307608	100
5	0	0.8108015332684936	0.719402215923731	0.8186968838526912	0.7015607156452227	0.6391630477694433	0.7737370413032747	0.4345238095238095	0.4807692307692307	0.4847746650426309	0.7672253258845437	0.5520774046670462	0.6765327695560253	0.8559837728194727	0.91322388598232	250
6	1	0.8025360230547551	0.7609030271934326	0.8924050632911392	0.6514906281000367	0.602751382782584	0.767293485560779	0.5098039215686275	0.4650762948635289	0.4268891069676153	0.7124999999999999	0.5894736842105263	0.7352941176470589	0.8084239130434782	0.9157404087486554	250
7	2	0.7479301999745256	0.7090663058186739	0.8971962616822431	0.6450041408876114	0.6213872832369942	0.7416541353383459	0.6971428571428572	0.5057994086877416	0.4479564032697548	0.721830985915493	0.6036036036036035	0.6745843230403801	0.834963325183374	0.9189868870127538	250
8	3	0.7694584196507842	0.7217603911980439	0.896551724137931	0.6676978345474502	0.6187050359712231	0.7863501483679526	0.6384976525821597	0.3940013633265166	0.4065040650406504	0.8079207920792081	0.5351629502572899	0.6944971537001898	0.8531663187195545	0.927531266061333	250
9	4	0.7693558474046279	0.640298079678991	0.7516087516087515	0.6515247488915029	0.4923004027481639	0.7352374277203434	0.2997946611909651	0.3893653516295025	0.4440977639105564	0.7500000000000001	0.4236842105263158	0.6636363636363636	0.851315789473684	0.9044631654418356	250
10	0	0.8138830654553926	0.7776162790697674	0.9079563182527302	0.7015881018401815	0.6995981245813797	0.7209466121989012	0.6766169154228856	0.510306917086578	0.5195071868583163	0.7470817120622568	0.6589861751152074	0.724	0.8360755636806825	0.9342572850035537	500
11	1	0.8040101491428924	0.7292993630573248	0.8526011560693642	0.7111090392056315	0.6372984638821887	0.7607699358386801	0.7039106145251396	0.5993170176437108	0.5247844827586207	0.8015414258188823	0.6495726495726496	0.7246376811594204	0.8645076007931263	0.9002029145914039	500
12	2	0.7618409838061609	0.7966021708352997	0.8763358778625955	0.6889394089156864	0.6615163492633848	0.7059974835733259	0.5703125	0.4923988153998027	0.53639846743295	0.7942754919499105	0.6630007855459544	0.6996047430830039	0.85	0.906554066458601	500
13	3	0.7990494759931758	0.7979942693409743	0.867867867867868	0.7058931437743636	0.5865136298421807	0.7662012173290369	0.7039106145251396	0.5115534202699611	0.4815205913410771	0.8007448789571696	0.6129692832764506	0.69126213592233	0.8507560815253123	0.9041850220264316	500
14	4	0.6827377176288152	0.7399903521466473	0.3440608543007607	0.693723038999912	0.6871358841127382	0.7566117286316596	0.4709677419354838	0.5218658892128281	0.4979674796747967	0.7903525046382189	0.6467065868263473	0.7241379310344828	0.8403990024937656	0.9355179704016914	500
15	0	0.8080890022018774	0.7795736706488638	0.8952380952380953	0.6978600289320097	0.6881113619262603	0.7229152067274002	0.4832214765100671	0.4897874114214255	0.5489655172413793	0.7811860940695295	0.5546772068511199	0.5491990846681922	0.7461395923409512	0.9250044746733488	1000
16	1	0.8265752060629529	0.8042920457196174	0.929159802306425	0.7278582930756844	0.7193114902612109	0.8084968380087563	0.7114093959731543	0.6183271481587211	0.5726315789473684	0.7706766917293233	0.6758832565284177	0.7770961145194274	0.894393741851369	0.9355583170601812	1000
17	2	0.8151728844404004	0.7830122998375494	0.8419540229885059	0.7272365805168985	0.7389292795769993	0.7946412185722151	0.6274509803921569	0.5191675794085432	0.5445489762036524	0.8249496981891348	0.6326681448632667	0.7480314960629922	0.8888888888888888	0.9451506181438272	1000
18	3	0.8080308347235805	0.7974973931178311	0.8825301204819277	0.7455365901510692	0.7125906394199077	0.8009236351641101	0.6938775510204082	0.5706993363961205	0.5743283582089552	0.7460035523978685	0.6147809025506868	0.6865148861646235	0.8578648136449779	0.929198781143574	1000
19	4	0.8032080440507541	0.7482502651113468	0.880484114977307	0.6955584082156612	0.6636413641364136	0.7980691874497184	0.6896551724137931	0.57357276869472	0.5226860254083484	0.7949183303085299	0.6384364820846905	0.7389380530973451	0.8560260586319218	0.9308624376336422	1000
20	0	0.8657366531284949	0.8273557585208285	0.8976377952755905	0.7523213564796124	0.7236138474528567	0.7813419658622719	0.6274509803921569	0.6920840064620355	0.6224066390041494	0.8217636022514072	0.7145061728395061	0.8054298642533937	0.8913907284768211	0.9699030777078728	5000
21	1	0.8699903359672562	0.8496257654797006	0.935064935064935	0.8076632691581729	0.7638572513287775	0.8260211800302572	0.7333333333333334	0.6636568848758465	0.6343283582089552	0.8105726872246697	0.701657458563536	0.8034934497816594	0.9164383561643836	0.9523809523809526	5000
22	2	0.8535474592521572	0.8672779922779923	0.8673621460506706	0.8187772925764192	0.7750039751947847	0.8268261964735516	0.656084656084656	0.6493249917681923	0.6384558277654047	0.7955555555555556	0.718048780487805	0.7884187082405346	0.908366533864542	0.950367004543866	5000
23	3	0.8618869714760126	0.8406868072158225	0.9240710823909531	0.8230553291677987	0.7909978487506204	0.8079877112135176	0.674698795180723	0.6924404556437694	0.6750471401634193	0.8372093023255814	0.7538167938931296	0.8031809145129225	0.9057377049180328	0.9702054794520548	5000
24	4	0.8678697847153718	0.8542131074453858	0.9170731707317074	0.8091035764050163	0.7752915222187204	0.835327827406034	0.6276595744680851	0.6666666666666666	0.6175963197239793	0.8294573643410853	0.7266982622432859	0.8016877637130801	0.8913467794404685	0.9640883977900552	5000
