# Supplementary material for: CellSighter: a neural network to classify cells in highly multiplexed images
Source: Nat Commun. 2023 Jul 18;14:4302. doi: 10.1038/s41467-023-40066-7 (PMC10354029; doi:10.1038/s41467-023-40066-7)
Supplement: Supplementary file 4 — Source Data [file 41467_2023_40066_MOESM4_ESM.zip › SourceData/fig4_F.csv]

	easy cells	all cells
B cell	0.5988063660477454	0.935897435897436
Germinal Center B cell	0.791219056515647	0.8397944885567492
CD4 Treg	0.9966216216216216	0.9594594594594593
CD4 T cell	0.6886582017844887	0.8609299931365819
Memory CD4 T Cells	0.7611622962437987	0.844082211197732
CD8 T cell	0.7295197740112994	0.8294491525423728
NK cell	0.7125	0.7125
DCs	0.41353936718175127	0.7439293598233996
MAC	0.37700145560407566	0.8049490538573508
Neutrophil	0.9957805907172996	0.8607594936708861
Stroma	0.5680580762250453	0.7241379310344827
Endothel	0.41304347826086957	0.8521739130434782
Hevs	0.85273492286115	0.9551192145862553
Tumor	0.8844594594594595	0.9851351351351352
