# Supplementary material for: CellSighter: a neural network to classify cells in highly multiplexed images
Source: Nat Commun. 2023 Jul 18;14:4302. doi: 10.1038/s41467-023-40066-7 (PMC10354029; doi:10.1038/s41467-023-40066-7)
Supplement: Supplementary file 4 — Source Data [file 41467_2023_40066_MOESM4_ESM.zip › SourceData/fig4_G.csv]

epoch	B cell	Germinal Center B cell	CD4 Treg	CD4 T cell	Memory CD4 T Cells	CD8 T cell	NK cell	DCs	MAC	Neutrophil	Stroma	Vessels	Hevs	Tumor	has_augmenteations
35	0.8805970149253731	0.8388531883341572	0.9090909090909092	0.8392111575019987	0.80028278543655	0.78698224852071	0.7162162162162162	0.6800138073869519	0.605516356638871	0.815686274509804	0.6666666666666666	0.7806004618937644	0.8739273927392739	0.972963839134843	1.0
40	0.8895868305626252	0.8714733542319749	0.9225589225589227	0.8466166073859395	0.7970321516900248	0.8095143706640238	0.6412213740458015	0.6762536873156342	0.636919315403423	0.8259958071278826	0.6958250497017894	0.8177966101694915	0.9031377899045021	0.9746192893401017	1.0
45	0.8889484690868144	0.8642033419628148	0.9384359400998337	0.837394732126859	0.7930977268956364	0.8412785388127854	0.6891891891891891	0.6722750548646672	0.5841784989858012	0.802547770700637	0.697807435653003	0.8219780219780219	0.8930817610062892	0.9719657545744503	1.0
35	0.8648862288972955	0.8101147272301569	0.8830313014827018	0.8069249080285652	0.7410234171725932	0.8166174169998262	0.6712328767123288	0.5918518518518519	0.5359150530918176	0.7896995708154506	0.5788923719958203	0.6706349206349207	0.8663400979706087	0.9542152390606523	0.0
40	0.8592576814526864	0.8164887012664513	0.893687707641196	0.8072447283226879	0.7440295997309115	0.8215476399368311	0.6740331491712708	0.5762021189894049	0.4970930232558139	0.7910750507099392	0.5866935483870969	0.7434782608695654	0.8703828072531901	0.9642375168690958	0.0
45	0.8674325407427198	0.8450638792102206	0.8967851099830796	0.815319998336591	0.7450481555515175	0.7746277789108709	0.6713286713286712	0.5762426284751474	0.5554089709762534	0.8018223234624146	0.5845824411134904	0.7261663286004056	0.8849315068493151	0.9564616447823083	0.0
