# Supplementary material for: CellSighter: a neural network to classify cells in highly multiplexed images
Source: Nat Commun. 2023 Jul 18;14:4302. doi: 10.1038/s41467-023-40066-7 (PMC10354029; doi:10.1038/s41467-023-40066-7)
Supplement: Supplementary file 4 — Source Data [file 41467_2023_40066_MOESM4_ESM.zip › SourceData/fig5_B.csv]

	Bcell	CD4T	CD8T	Treg	CD3T	Myeloid	Neutrophil	Stroma	Endothelial	Tumor	Neuron	Plasma	Lymphatic
Bcell	1104	22	6	1	2	53	0	10	0	0	2	1	1
CD4T	54	1193	33	24	32	33	1	11	4	3	1	1	0
CD8T	23	34	1207	11	10	43	3	7	1	4	1	0	0
Treg	5	56	10	581	1	11	0	9	6	1	0	0	0
CD3T	5	84	16	3	240	9	0	4	1	5	4	0	1
Myeloid	67	42	24	6	15	3116	44	163	56	67	12	11	22
Neutrophil	7	3	4	2	3	189	855	11	35	228	4	4	0
Stroma	122	25	25	3	16	171	15	1717	28	153	22	4	46
Endothelial	9	9	3	1	1	72	5	70	938	18	3	21	11
Tumor	4	1	3	0	1	38	11	25	10	3261	4	0	5
Neuron	15	1	2	1	0	15	0	7	3	11	105	0	5
Plasma	3	3	3	1	4	62	2	20	48	2	0	128	5
Lymphatic	143	25	5	1	1	125	5	184	14	26	17	5	642
