# Supplementary material for: CellSighter: a neural network to classify cells in highly multiplexed images
Source: Nat Commun. 2023 Jul 18;14:4302. doi: 10.1038/s41467-023-40066-7 (PMC10354029; doi:10.1038/s41467-023-40066-7)
Supplement: Supplementary file 4 — Source Data [file 41467_2023_40066_MOESM4_ESM.zip › SourceData/fig5_C.csv]

	Bcell	Tcytotoxic	Thelper	Tregulatory	Macrophage	Neutrophil	Tumor	Stroma	unknown
Bcell	1085	0	36	0	58	0	190	71	8
Tcytotoxic	3	240	3	15	4	0	59	9	0
Thelper	15	13	212	3	8	0	0	4	0
Tregulatory	0	0	1	121	0	0	0	0	0
Macrophage	1	0	5	0	595	1	25	1	0
Neutrophil	1	0	0	0	17	874	4	1	1
Tumor	8	0	0	0	1	2	12022	111	5
Stroma	4	0	0	2	1	2	831	111	1
unknown	0	0	0	0	0	0	201	2	89
