# Supplementary material for: CellSighter: a neural network to classify cells in highly multiplexed images
Source: Nat Commun. 2023 Jul 18;14:4302. doi: 10.1038/s41467-023-40066-7 (PMC10354029; doi:10.1038/s41467-023-40066-7)
Supplement: Supplementary file 4 — Source Data [file 41467_2023_40066_MOESM4_ESM.zip › SourceData/fig5_D.csv]

	B cell	CD4 T cell	CD4 Treg	CD8 T cell	Mac	Neutrophil	Stroma	Endothel	Unidentified
B cell	14	22	0	10	5	3	11	0	43
CD4 T cell	4	2044	63	31	233	9	183	8	452
CD4 Treg	0	12	325	2	7	0	3	0	8
CD8 T cell	0	52	0	1279	60	5	56	5	128
Mac	0	86	0	11	621	12	34	0	87
Neutrophil	0	16	0	3	11	365	3	1	8
Stroma	0	87	5	34	338	171	1593	24	88
Endothel	0	4	0	4	40	8	71	213	46
Unidentified	0	8	0	8	7	10	115	10	16
