# Supplementary material for: CellSighter: a neural network to classify cells in highly multiplexed images
Source: Nat Commun. 2023 Jul 18;14:4302. doi: 10.1038/s41467-023-40066-7 (PMC10354029; doi:10.1038/s41467-023-40066-7)
Supplement: Supplementary file 4 — Source Data [file 41467_2023_40066_MOESM4_ESM.zip › SourceData/supp_fig1_A.xlsx]

## Sheet: Figure S1A
	CD45RO	CD4	CD3	CD20	CD45RA	CD14	CD11c	CD21	CD8	CCR7	DC.SIGN	CD68	CD163	CD206	S100A9.Calprotectin	Granzyme.B	CD56	Foxp3
	4.13186	4.52256	3.91736	0	0	4.71283	4.16301	0	3.74711	0	1.95004	3.52836	3.21676	3.18043	0	0	0	0
	3.66311	3.03038	3.7565	0	0	4.20098	0	0	4.16256	0	0	0	2.37116	0	0	0.601834	0	0
	4.30999	4.09899	4.17421	0	0	3.18697	3.47675	0	3.85593	0	0	0	0	0	0	0	0	0
	4.01373	4.97383	4.34922	0	0	3.50925	3.69335	0	0.123753	4.01229	0	0	0	0	0	0	0	0
	4.26444	4.97451	4.54995	0	0.603684	0	3.4695	0	2.91434	3.72859	0	0	0	0	0	0	0	0
	4.04201	4.79908	4.596	0	0	0	0	0	3.40806	3.65318	0	0	0	0	0	0	0	0
	3.34162	5.04913	4.14536	0	0	0	0.398562	0	0	4.73645	2.97006	0	0	0	0	0	0	0
	3.85042	4.77709	4.28187	0	0	0	0	0	0	3.56133	0	0	0	0	0	0	0	0
	3.75816	5.21326	4.75685	0	2.99415	0	0	0	0	3.24055	0	0	0	0	0	0	0	0
	1.93095	4.81741	4.53211	0	3.4602	0	0	0	3.1806	0	3.82413	0	0	0	0	0	0	0
	3.42864	5.35084	4.90119	0	3.52305	0	0	0	3.47457	3.93443	2.96743	0	0	0	0	0	0	0
	3.1295	5.22585	4.99166	0	3.72336	0	0	0	3.58929	3.29698	0	0	0	0	0	0	0	0
	3.47727	5.04704	4.5235	3.3567	3.90103	0	0	0	0	3.22805	0	0	0	0	0	0	0	0
	3.71076	5.07183	4.73323	3.10952	3.7865	0	0	0	3.32336	3.19296	0	0	0	0	0	0	0	0
	2.89344	3.04678	2.29202	0	3.34676	0	0	0	0	0	0	0	0	0	0	0	0	0
	2.40606	4.65353	4.30599	0	2.75832	0	0	0	0	0	0	0	0	0	0	0	0	0
	3.98031	4.44541	4.09848	0	2.10199	0	0	0	0	0	0	0	0	0	0	0	0	0
	3.98269	4.63917	4.271	0	3.62505	0	0	0	0	0	0	0	0	0	0	0	0	0
	2.69576	4.48999	4.32087	0	3.22896	0	0	0	2.79363	0	0	0	0	0	0	0	0	0
	4.09107	4.76703	4.65933	0	3.23984	0	0	0	3.6817	0	0	0	0	0	0	0	0	0
	4.20973	4.16921	4.21681	2.56189	2.03981	0	0	0	3.45943	0	0	0	0	0	0	0	0	0
	3.63401	4.2487	4.13985	3.40525	4.02023	0	0	0	3.30978	0	0	0	0	0	0	0	0	0
	0	0	0	0	0	0	0	0	0	0	0	0	0	0	0	0	0	0
	0	0	0	3.0139	0	0	0	0	0	0	0	0	0	0	0	0	0	0
	0	0	0	0	3.49096	0	0	0	0	0	0	0	0	0	0	0	0	0
	0	2.88075	0	0	3.55494	0	0	0	0	0	0	0	0	0	0	0	0	0
	3.06553	0	2.26464	0	3.16516	0	0	0	0	0	0	0	0	0	0	0	0	0
	0	0	2.78552	0	2.27799	0	0	0	0	0	0	0	0	0	0	0	0	0
	0	2.51966	0	2.66236	2.78238	0	0	0	0	0	0	0	0	0	0	0	0	0
	0	2.82187	0	3.88298	4.32869	0	0	0	0	0	0	0	0	0	0	0	0	0
	0	0	1.96392	3.5294	4.14037	0	0	0	0	0	0	0	0	0	0	0	0	0
	0	0	0	2.81699	3.92395	0	0	0	0	0	0	0	0	0	0	0	0	0
	0	0	0	3.96368	4.47594	0	0	0	0	0	0	0	0	0	0	0	0	0
	2.78045	3.04452	0	3.64387	4.1477	0	0	0	0	0	0	0	0	0	0	0	0	0
	2.05937	2.37783	1.81874	3.48132	4.12372	0	0	0	0	0	0	0	0	0	0	0	0	0
	2.83314	3.44695	2.70245	3.97472	4.36114	0	0	0	0	0	0	0	0	0	0	0	0	0
	2.29916	0	0	3.30158	4.04586	0	0	0	0	0	0	0	0	0	0	0	0	0
	3.1898	0	2.72745	3.2245	4.01315	0	0	0	0	0	0	0	0	0	0	0	0	0
	0	3.17298	1.03612	3.58934	4.18133	0	3.47693	0	0	0	0	0	0	0	0	0	0	0
	0	3.29789	0	3.76638	3.8807	3.53003	1.92765	0	0	0	0	0	0	0	0	0	0	0
	0	0	0	3.4392	4.2125	0	0	2.48392	0	0	0	0	0	0	0	0	0	0
	0	0	0	4.13975	4.51615	0	0	3.71943	0	0	0	0	0	0	0	0	0	0
	0	0	0	3.43763	4.14016	0	3.10311	0	0	0	0	0	0	0	0	0	0	0
	0	0	0	3.77086	4.23696	0	3.13143	3.17491	0	0	0	0	0	0	0	0	0	0
	2.23166	4.79619	3.84639	2.74803	3.87213	0	3.57601	0	0	0	3.52663	0	0	0	0	0	0	0
	3.37831	4.15386	3.45026	3.05558	3.54546	3.48397	3.91242	0	0	0	0	0	0	0	0	0	0	0
	3.70452	4.2617	3.68544	3.41396	4.00929	0	3.24473	0	0	0	0	0	0	0	0	0	0	0
	3.94357	4.24646	4.07043	3.23047	3.88424	0	3.33049	0	3.43758	0	0	0	0	0	0	0	0	0
	3.61894	4.05694	3.60957	4.01705	4.23678	0	0	3.32606	0	0	0	0	0	0	0	0	0	0
	1.83227	2.50775	0.649764	3.92828	4.19109	0	0	3.21292	0	0	0	0	0	0	0	0	0	0
	0	3.74707	3.00655	4.11403	4.53891	0	0	3.39416	0	0	0	0	0	0	0	0	0	0
	0	4.51432	4.08798	3.33732	3.92289	0	0	0	0	0	0	0	0	0	0	0	0	0
	0	3.4494	2.72012	3.48143	4.18006	0	0	0	0	0	0	0	0	0	0	0	0	0
	3.20548	4.37377	3.66814	3.59557	3.54376	3.52343	0	0	0	0	0	0	0	0	0	0	0	0
	3.78947	4.22779	3.6895	4.02458	4.22402	0	0	0	0	0	0	0	0	0	0	0	0	0
	4.47318	4.90565	4.45116	3.44695	3.93346	0	0	0	0	0	0	0	0	0	0	0	0	0
	3.01755	3.3285	2.84405	3.00107	2.72191	0	0	0	0	0	0	0	0	0	0	0	0	0
	3.49497	3.6463	3.26834	2.58345	3.9111	0	0	0	0	0	0	0	0	0	0	0	0	0
	2.38605	4.60868	4.17702	3.00966	3.67923	0	0	0	0	0	0	0	0	0	0	0	0	0
	4.03259	4.50139	4.17759	2.46492	2.65105	0	0	0	0	0	0	0	0	0	0	0	0	0
	3.10463	0	3.56565	0	0	0	0	0	4.09826	0	0	0	0	0	0	0	0	0
	1.97189	0	1.65445	3.50954	4.23122	0	0	0	3.0109	0	0	0	0	0	0	0	0	0
	3.70283	0	3.28114	2.95285	3.83824	0	0	0	3.81231	0	0	0	0	0	0	0	0	0
	4.07425	4.312	3.93572	0	0	0	3.4014	0	0	0	0	0	0	0	0	0	0	0
	3.5728	4.24711	3.75545	0	3.08268	0	3.27484	0	0	0	0	0	0	0	0	0	0	0
	4.01489	4.51432	4.10645	2.84813	0	0	0	0	0	0	0	0	0	0	0	0	0	0
	2.75279	3.25033	2.4609	3.14218	0	0	0	0	0	0	0	0	0	0	0	0	0	0
	3.58737	4.25293	3.76199	0	0	3.58349	0	0	0	0	0	0	0	0	0	0	0	0
	3.85672	4.15809	4.18941	0	0	0	0	0	3.2237	0	0	0	0	0	0	0	0	0
	2.9585	4.01896	3.70046	0	0	0	0	0	0	0	0	0	0	0	0	0	0	0
	4.23875	4.67606	4.32188	0	0	0	0	0	0	0	0	0	0	0	0	0	0	0
	0	3.96895	4.02493	0	0	0	0	0	2.86467	0	0	0	0	0	0	0	0	0
	0	4.48534	4.47396	0	3.57696	0	0	0	3.36028	0	0	0	0	0	0	0	0	0
	0	4.78756	4.32256	0	2.33755	0	0	0	0	3.32836	0	0	0	0	0	0	0	0
	0	3.60907	2.93126	0	3.52746	0	0	0	0	0	0	0	0	0	0	0	0	0
	0	4.36139	4.07547	0	2.1174	0	0	0	0	0	0	0	0	0	0	0	0	0
	0	4.89955	4.6162	0	3.47536	0	0	0	0	0	0	0	0	0	0	0	0	0
	1.01746	4.39291	2.69495	0	3.11821	0	0	0	0	0	0	3.19366	0	0	0	3.80551	0	0
	0	4.26909	3.86516	2.6538	0	0	0	0	0	0	0	0	0	0	0	0	0	0
	0	3.25988	2.72873	0	0	0	0	0	0	0	0	0	0	0	0	0	0	0
	0	4.3971	4.06117	0	0	0	0	0	0	0	0	0	0	0	0	0	0	0
	0	3.02637	0	0	0	0	0	0	0	0	0	0	0	0	0	0	0	0
	2.78518	2.22288	2.12714	0	0	0	0	0	0	0	0	0	0	0	0	0	0	0
	3.4695	4.21018	3.39561	3.85781	4.03781	3.76738	0	4.18614	0	0	0	0	0	0	0	0	0	0
	3.19458	4.32063	3.45162	3.83447	4.03477	3.96368	3.35739	4.13857	0	0	0	0	0	0	0	0	0	0
	0	3.3853	0	4.05048	4.04403	4.3891	3.64285	4.34422	0	0	0	0	0	0	0	0	0	0
	0	0	0	3.90488	3.88927	3.58144	0	4.15958	0	0	0	0	0	0	0	0	0	0
	0	3.55409	1.39937	3.67081	4.13925	3.98331	0	3.96711	0	0	0	0	0	0	0	0	0	0
	0	4.29392	0.353596	0	0	2.19722	0	0	0	0	5.10582	0	3.37967	3.58377	0	0	0	0
	0	3.45714	0	0	0	0	0	0	0	0	4.02741	0	0	0	0	0	0	0
	3.16846	4.42992	3.72693	0	0	3.76714	0	0	0	0	3.18286	1.19476	3.82549	0.598538	0	0	0	0
	1.81035	4.55937	3.97122	0	0.807281	0	0	0	0	0	2.47838	2.56609	3.69746	0	0	0	0	0
	0	4.62285	3.82872	0	0	0	0	0	0	0	4.83187	0	0	3.08601	0	0	0	0
	0	4.44587	3.94375	0	0	0	0	0	0	0	3.60257	0	0	0	0	0	0	0
	3.26685	4.76337	4.31034	0	0	0	0	0	0	0	3.59039	0	0	0	0	0	0	0
	0	0.93007	0	0	0	4.28948	0	0	0	0	0	0	0	0	5.00966	0	0	0
	0	0	0	0	0	3.67088	0	0	0	0	0	0	0	0	0	0	0	0
	0	3.04018	0	0	0	4.25027	0	0	0	0	0	0	0	0	0	0	0	0
	1.31002	3.25059	0	0	0	3.09393	3.70479	0	0	0	0	3.50746	0	0	0	0	0	0
	0	2.85114	0	0	0	4.64136	0	0	0	0	0	3.27788	3.87803	0	0	0	0	0

## Sheet: Figure S2A
		CD20 expression values
	CD3 exprssion values	B only	T only	B and T
	0	2.90343
	0	4.21452
	0	3.98434
	0	2.31244
	0	3.7046
	0	2.75294
	0	3.86169
	0	3.66394
	0	3.989
	0	2.58905
	0	4.19163
	0	2.63249
	0	4.67802
	0	3.4327
	0	2.94208
	0	2.47225
	0	3.78624
	0	1.9766
	0	3.03702
	0	3.54788
	0	4.45116
	0	3.41389
	0	4.19993
	0	3.64901
	0	2.42972
	0	4.04017
	0	3.40403
	0	3.23063
	0	3.3285
	0	3.16613
	0	4.38962
	0	4.20851
	0	3.93438
	0	3.92867
	0	2.76072
	0	3.97071
	0	4.11403
	0	3.42278
	0	3.30723
	0	4.17388
	0	3.43721
	0	3.38255
	0	3.12628
	0	3.44946
	0	3.96368
	0	3.42062
	0	3.41001
	0	2.08827
	0	3.6895
	1.09861	3.77456
	0	2.88552
	0	3.21338
	0	2.33728
	0	4.24921
	0	3.78249
	0	4.06508
	0	3.38255
	0	3.17825
	0	3.44207
	0	4.15527
	0	2.93092
	0	4.33341
	0	2.99521
	0	3.20452
	0	4.02968
	0	3.51173
	0	2.88426
	0	4.45646
	0	2.19889
	0	2.39343
	0	2.03828
	0	3.27537
	0	3.86551
	0	4.12728
	1.07766	3.69597
	0.393029	4.14185
	0	2.07932
	0	2.92419
	0	2.04847
	0	3.98043
	0	2.92519
	0	3.71517
	0	4.64163
	0	4.69227
	0.806532	3.112
	0	4.06508
	0	1.87226
	0	3.16846
	0	3.85185
	0	2.74453
	0	4.17362
	0	3.71479
	0	3.94876
	0	3.86169
	0	2.89914
	0	2.51538
	0	3.98944
	0	2.55437
	0	3.51603
	0	1.79045
	0	3.58639
	0	2.92918
	0	4.27235
	0	3.69922
	0	1.79045
	0	2.18431
	0	3.86367
	0	3.91674
	0.747956	3.41315
	0	2.84903
	0	3.89368
	0	3.37282
	0	3.88505
	0	2.45786
	0	2.77383
	0	3.34855
	0	3.25673
	0	3.26093
	0	2.18431
	0	3.73624
	0	3.66714
	0	3.40946
	0	3.40053
	0	2.77287
	0	3.54575
	0	3.25304
	0	2.03663
	0	4.17737
	0	3.66263
	1.20949	3.94985
	0	3.52423
	0	2.30633
	0	2.96729
	0	3.94317
	0	3.76945
	0	3.20744
	0	2.66412
	0	3.31682
	0	3.06999
	0	3.78579
	0	3.36205
	0	4.06269
	0	3.13307
	0	3.54208
	0	3.33171
	0	2.94969
	0	3.4386
	0	2.38018
	0	3.55134
	0	3.6141
	0	3.90689
	0	3.10311
	0	3.07741
	0	1.5948
	0	4.16148
	0	3.20592
	0	3.03196
	0	4.0803
	0	2.9906
	0	4.21074
	0	3.59211
	0	3.46309
	0	3.03626
	0	3.89969
	0	3.38322
	0	4.1484
	0	3.4185
	0	2.82623
	0	2.85191
	0	2.7617
	0	3.1855
	0	3.76492
	0	3.34837
	0	3.11577
	0	3.32294
	0	2.64794
	0	3.22672
	0	3.29258
	0	3.01495
	0	2.39927
	0	3.38442
	0	3.3791
	0	3.6844
	0	3.26748
	0	2.98723
	0	4.35568
	0	3.93043
	0	4.19993
	0	3.12601
	0	3.99115
	0	3.58429
	0	2.67122
	0	2.92372
	0	3.2024
	0	2.72243
	0	3.20502
	0	2.7559
	0	2.16004
	0	3.63956
	0	3.13434
	0	4.99912
	0	3.69335
	0	3.79117
	0	3.5677
	0	3.85479
	0	3.02649
	0	3.97521
	0	3.71712
	0	3.17617
	0	3.93701
	0	3.13776
	0	3.25352
	0	3.17825
	0	2.30669
	0	3.56143
	0	3.6895
	0	2.93239
	0	3.76174
	0	3.90138
	0	4.05511
	0	3.54788
	0	3.97462
	0	2.72494
	0	3.5227
	0	2.3542
	0	3.29316
	0	4.00766
	0	4.1912
	0	3.98403
	0	3.76983
	0	3.7662
	0	3.11496
	0	2.68197
	0	3.64873
	0	3.21344
	0	3.04405
	0	2.29624
	0	3.36638
	0.567798	3.69249
	0	1.49931
	0	3.26652
	0	2.70424
	0	3.58144
	0	2.79363
	0	3.27161
	0	4.50765
	0	3.43053
	0	2.71539
	0	3.83795
	0	2.97096
	0	3.50227
	0	3.89515
	0	3.84794
	0	3.22047
	0	4.06807
	0	2.72808
	0	2.48122
	0	4.18299
	0	3.45491
	0	2.73757
	0.549899	3.30338
	0	3.33948
	0	3.94876
	0	3.54994
	0	3.98648
	0	3.23441
	0	2.81065
	0	3.48552
	0	2.85926
	0	2.43435
	0.828014	3.70783
	0	4.31321
	0	3.79792
	0.683525	3.41086
	0	3.44695
	0	3.76675
	0.166454	3.237
	0	3.52482
	0	3.43528
	0	2.14455
	0	3.95979
	0	4.2055
	0.994141	3.72385
	0	4.14185
	0	4.36692
	0	4.16716
	0	3.08048
	0	2.12702
	0	3.60039
	0	2.76809
	0	1.78131
	0.528997	4.08255
	0	2.78822
	0	3.32207
	0	3.38255
	0	3.45678
	0	3.79792
	0	2.43901
	0	3.82656
	0	2.3223
	0	2.13436
	0.375024	3.56516
	0	1.89372
	0	2.43873
	0	3.12859
	0	2.84092
	0	3.54661
	0	1.67878
	0	3.05277
	0	3.19413
	0	3.29088
	0	4.05382
	0	3.48807
	0	3.48011
	0	4.90633
	0	3.71301
	0	3.22829
	0	3.67265
	0	4.25397
	0	3.65676
	0	3.85885
	0.430978	3.66706
	0	4.01149
	0	3.43107
	0	2.66412
	0	3.13209
	0	2.50544
	0	3.75234
	0	4.55876
	0	4.1453
	0	3.36465
	0	3.88775
	0	3.1255
	0	3.33091
	0	3.27161
	0	3.61426
	0	4.27915
	0	3.82841
	0	2.86729
	0	3.49413
	0	2.83901
	0	3.10311
	0	3.27067
	0	2.45311
	0	1.6606
	0	4.03967
	0	2.5198
	0	2.97852
	0	2.58015
	0	3.64014
	0	4.14112
	0	3.27972
	0	2.87376
	0	3.60014
	0	3.63537
	0	2.65908
	0	3.35104
	0	3.40543
	0	3.32553
	0	3.2593
	0	3.88588
	0	2.53207
	0	2.22727
	0	4.13716
	0	3.18228
	0	3.76866
	0	3.33227
	0	3.31498
	0	3.37873
	0	3.93689
	0	4.30525
	0	2.07077
	0	3.66378
	0	3.81342
	0	4.15283
	0	3.90427
	0	3.60446
	0	3.86625
	0	3.46498
	0	3.7165
	0	3.48443
	0	4.40934
	0	3.41233
	0	4.00473
	0	2.62711
	0	3.89422
	0	2.07823
	0	3.31451
	0	3.21782
	0	2.98922
	0	3.88454
	0	3.28482
	0	4.18341
	0	2.99161
	0	3.46979
	0	3.35856
	0	2.17579
	0	2.7666
	0	4.16308
	0	2.35136
	0	2.8811
	0	3.65446
	0.382743	1.86098
	0	3.15033
	0	4.47901
	0	3.68213
	0	2.99822
	0	4.48515
	0	3.8307
	0	2.78444
	0	2.8253
	0	3.75842
	0	2.90595
	0	4.06761
	0	2.88479
	0	3.09089
	0	2.99161
	0	4.06238
	0	3.5219
	0	2.62738
	0	2.74345
	0	4.34583
	0	4.45004
	0	4.59867
	0	3.27879
	0	2.43967
	0	2.52184
	0	2.52647
	0	3.21093
	0	4.51905
	0	3.78292
	0	2.06371
	0	3.56678
	0	3.90569
	0	3.56001
	0	3.71907
	0	3.6563
	0.840777	3.63131
	0	4.03494
	1.39183	4.62396
	0	3.53915
	0	2.89172
	0.43646	3.48011
	0	3.65845
	0	1.73019
	0	3.2629
	0	4.03909
	0	4.05126
	0.708461	4.49135
	0	2.68091
	0	3.98299
	0	4.14589
	0	2.54986
	0	2.5198
	0	4.02044
	0	2.62258
	0	4.00167
	0	3.76918
	0	2.76608
	0	2.03222
	0.821767	1.92765
	0	2.84368
	0	3.79475
	0	2.85926
	0	3.97087
	0.720372	3.22437
	0	1.88753
	0	4.19993
	0	2.96027
	0	3.97049
	0	2.83368
	0	3.99937
	0	4.02623
	0	3.97501
	0	3.25212
	0	4.58174
	0	4.04238
	0	3.78151
	0	4.06755
	0	2.93209
	0	3.25763
	0	3.45087
	0	2.27401
	0.69165	3.55367
	0	1.98252
	0	4.14185
	0	3.13577
	0	3.70871
	0	2.39141
	0	3.49605
	0	2.82454
	0	4.85271
	0	3.61975
	0	4.08104
	0	3.13003
	0	3.70262
	0	2.32065
	0	1.69011
	0	3.32457
	0	3.13412
	0	5.0127
	0	3.41126
	0	3.74828
	0.614236	3.94876
	0	3.77751
	0.509574	4.17299
	0	3.55538
	0.9578	4.37288
	0	3.52142
	0	3.28482
	0	3.11905
	0	3.25101
	0	4.22097
	0	3.42101
	0	2.76333
	0	1.66023
	0	3.23063
	0	3.31373
	0	3.47674
	1.13377	4.34964
	0	3.99937
	0	3.46229
	0	4.17062
	0	3.40115
	0	3.19807
	0	2.69869
	0	2.847
	0	3.36558
	0	3.63997
	0	2.79652
	0	3.79599
	0	3.8998
	0	4.17009
	0	3.17694
	0	3.01214
	0	3.17841
	0	3.20563
	0	2.91251
	0	3.70066
	0.596841	3.37239
	0	5.27094
	0	3.47243
	0	3.95891
	0	3.41802
	0	3.76199
	0	2.94539
	0	4.45116
	0	3.80591
	0	4.92174
	0	3.20592
	0	2.34812
	0	3.54821
	0	3.85388
	0	4.23713
	0	3.69922
	0	3.3566
	0	4.43697
	0	4.22325
	0	2.69284
	0	3.85531
	0	2.42695
	0	4.22359
	0	4.24674
	0	3.33248
	0	3.31863
	0	3.26546
	0	2.32726
	0	2.66412
	0	3.41666
	0	4.5833
	0	3.33016
	0.47678	3.16987
	0	3.51267
	0	3.91775
	0	2.85419
	0	3.86064
	0	4.16546
	0	3.98434
	0	1.99144
	0	4.73998
	0	3.85007
	0	2.42972
	0	2.05052
	0	4.20296
	0.809536	4.91297
	0	4.55121
	0	3.88416
	0	3.95386
	0	3.32145
	0	3.6432
	0	4.59308
	0	3.03688
	0	3.22437
	0	3.49874
	0	2.06204
	0.416994	2.38158
	0.920655	2.69841
	0	2.91643
	0	4.02357
	0	3.50746
	0	4.4003
	0	3.17247
	0	3.99937
	0	4.04196
	0	3.60344
	0	3.51813
	0	4.41116
	0	3.37954
	0	3.02172
	0	3.6155
	0	3.09393
	0	3.41371
	0	3.12284
	1.21591	4.74835
	0	2.159
	0	4.41042
	0	3.84349
	0	4.41116
	0	1.97
	0	3.92791
	0	3.43809
	0	3.31214
	0	4.05937
	0	2.34359
	0	3.22047
	0	4.08093
	0	3.27851
	0	4.25817
	0	4.27806
	0	3.33394
	0	4.22202
	0	4.02482
	0	4.03698
	0	3.98749
	0	4.34119
	0	3.81098
	0	3.83346
	0	2.42695
	0	3.95551
	0	3.11548
	0	2.78567
	0	4.38887
	0	3.34616
	0	4.30237
	0	2.33534
	0	2.53207
	0	3.56987
	0	3.24571
	0	2.46012
	0	3.85682
	0	3.02933
	0	4.10752
	0	5.01695
	0	1.67557
	0.449795	3.87935
	0	3.3742
	0	2.62183
	0	3.84016
	0	2.82338
	0	2.323
	0	4.1581
	0.303033	3.30004
	0	3.94304
	0	4.061
	0	4.08358
	0	3.11166
	0	3.09902
	0	4.29705
	0	3.01365
	0	4.75185
	0	4.68825
	0	3.88613
	0	3.81941
	0	1.87732
	0	4.17555
	0	2.92549
	0	3.84756
	0	3.30133
	0	1.95616
	0	2.31859
	0	4.11142
	0	3.76515
	0	4.00525
	0	3.34438
	0	1.83884
	0	3.09715
	0.30856	2.62938
	0	2.49386
	0	3.74425
	0	3.67066
	0	3.66201
	0	3.86563
	0	4.60527
	0	3.57506
	0	2.48122
	0	2.70937
	0	2.64083
	0	3.28926
	0	3.50309
	0	2.99239
	0	3.99937
	0	3.00822
	0	3.61342
	0	2.80524
	0	3.01594
	0	3.41039
	0	1.83884
	0	3.32879
	0	2.50502
	0	2.79427
	0	3.64608
	0	4.30657
	0	4.11216
	0	3.70207
	0	2.29377
	0	4.22291
	0	2.44585
	0	3.49369
	0	3.59187
	0	3.28091
	0	3.94116
	0	3.88168
	0	3.79475
	0	2.31947
	0	3.44695
	0	3.87736
	0	2.62258
	0	3.84349
	0	2.33068
	0	3.13117
	0	2.90343
	0	2.52559
	0	3.34596
	0	2.92
	0	2.55841
	0	3.40231
	0	2.21916
	0	4.45116
	0	3.28711
	0	2.72673
	0	3.49975
	0	3.52847
	0	3.19904
	0	2.96437
	0	3.40412
	0	3.74074
	0	3.46339
	0	3.83245
	0	2.15296
	0	3.6702
	0	1.8425
	0	3.00511
	0	2.23515
	0	3.86594
	0	2.78009
	0	3.46229
	0	4.12976
	0	4.66435
	0	3.34552
	0	1.78002
	0	2.98586
	0	2.64227
	0	3.47193
	0	3.44873
	0	2.49074
	0	3.87855
	0	2.71601
	0	3.30845
	0	3.41486
	0	3.66755
	0	3.82938
	0	4.24316
	0	3.43512
	0	3.75131
	0	4.10169
	0	2.18353
	0	3.46193
	0	4.20377
	0	4.09785
	0	4.07483
	0	3.27819
	0	2.70015
	0	3.37481
	0	2.464
	0	2.1514
	0	3.1898
	0	3.32472
	0	3.30375
	0	3.07135
	0	2.52592
	0	3.61939
	0	2.93522
	0	1.87529
	0	3.65033
	0	1.94481
	0	1.87394
	0	1.47406
	0	2.3525
	0	3.5677
	0	3.88505
	0	4.1697
	0	1.72635
	0	2.25142
	0	3.07338
	0	3.42757
	0	3.01553
	0	2.82006
	0	4.04787
	0	3.58255
	0	2.74075
	0	3.53056
	0	3.43976
	0	2.77647
	0	1.40303
	0	4.37271
	0	3.3651
	0	2.2215
	0	2.66141
	0	1.5552
	0	3.20809
	0	3.66137
	0	3.53998
	0	3.4327
	0	3.36362
	0	3.06183
	0	1.41555
	0	2.31244
	0	4.11003
	0	3.45548
	0	1.62434
	0	2.23709
	0	2.08698
	0	4.11589
	0	3.16314
	0	2.17579
	0	1.97831
	0	2.07077
	0	3.47378
	0	2.30119
	0	3.21035
	0	3.23186
	0	2.49482
	0	2.51508
	0	2.53444
	0	2.39433
	0	1.638
	0	2.74345
	0	3.93346
	0	3.58144
	0	2.15485
	0.517175	3.89609
	0	4.5775
	0	3.71712
	0	3.16142
	0	3.29316
	0	2.11432
	0	3.21507
	0	3.46193
	0	2.87909
	0	2.14921
	0	3.28644
	0	2.19413
	0	3.58429
	0	2.1929
	0	3.47766
	0	4.13955
	0	3.15356
	0	3.55616
	0	2.05671
	0	3.88346
	0	3.7218
	0	2.3457
	0	3.58144
	0	3.42594
	0	3.96084
	0	3.81882
	0	4.04295
	0	2.39104
	0	4.11227
	0.354826	2.93882
	0	2.78736
	0	3.56798
	0	4.03037
	0	2.73757
	0	1.90482
	0	2.70597
	0	2.78645
	0.316246	3.24891
	0	3.592
	0	2.61612
	0	2.14176
	0	3.23723
	0	2.79066
	0	2.16812
	0	2.49007
	0	2.07698
	0.674154	3.4953
	0	3.2122
	0	3.94584
	0	2.95808
	0	2.31244
	0	3.50746
	0	2.37253
	0	3.69507
	0	2.00093
	0	4.35552
	0	3.63871
	0	1.9296
	0	3.72851
	0	3.60738
	0	2.34232
	0	2.36278
	0	3.10755
	0	1.63883
	0	3.05097
	0	3.13223
	0	2.3457
	0	3.38409
	0	3.77579
	0	3.19084
	0.27507	1.74835
	0	1.31299
	0	3.49917
	0	3.24013
	0	2.94294
	0	1.71638
	0	3.53231
	0	2.51845
	0	1.82799
	0	3.03795
	0	3.94688
	0	2.1252
	0	4.36417
	0	3.58429
	0	2.85364
	0	4.00649
	0	1.85725
	0	3.60171
	0	2.464
	0	3.9718
	0	3.64078
	0	3.05097
	0	4.02309
	0	3.26507
	0	3.65383
	0	3.75041
	0	3.52203
	0	2.50442
	0	4.4727
	0	3.39238
	0	3.65191
	0	2.70972
	0	2.66041
	0	1.89527
	0	2.6256
	0	3.11622
	0	2.53207
	0	3.34458
	0	4.04269
	0	2.99822
	0	2.90948
	0	3.91242
	0	3.35363
	0	1.88139
	0	4.64098
	0	2.04533
	0	2.90086
	0	4.30862
	0	2.87493
	0	2.60912
	0	2.97075
	0	2.414
	0	1.81529
	0	3.00875
	0	3.56655
	0	2.9948
	0	3.9604
	0	2.35069
	0	3.04422
	0	2.45786
	0	3.75351
	0	2.6328
	0.416994	3.24998
	0	3.11166
	0	3.66176
	0	2.09119
	1.17028	4.16034
	0	3.35363
	0	2.74369
	0	4.109
	0	2.8016
	0	4.33964
	0	3.11964
	0	2.45075
	0	3.46671
	0	2.17051
	0	2.34232
	0	3.5443
	0	2.81065
	0	2.95334
	0	3.3791
	0	2.92372
	0	1.742
	0	2.87069
	0	3.02933
	0	2.08442
	1.03473	3.673
	0.460841	2.84733
	0	2.68799
	0	2.83982
	0	1.6264
	0.522366	2.39969
	0	2.62089
	0.580364	3.31939
	0	1.38906
	0	4.13901
	0	3.14475
	0	3.37161
	0	1.45263
	0	3.91242
	0	4.48751
	0	3.27
	0	3.3356
	0	3.13934
	0	3.01833
	0	4.17494
	0	3.20672
	0	2.0728
	0	1.56532
	0	2.43807
	0	3.60994
	0	2.96269
	0	4.94945
	0	3.82094
	0	3.07675
	0	4.61311
	0	3.50746
	0	1.85132
	0	3.05166
	0.918104	3.1442
	0	4.2952
	0	3.27654
	1.20314	1.94044
	0	2.27244
	0	2.3671
	0	1.55245
	0	3.22941
	0	4.2078
	0	3.35363
	0	2.84131
	0.27733	4.29111
	0	3.1295
	0	3.24489
	0	3.8013
	0	2.4997
	0	3.37
	0	3.83342
	0	3.18779
	0	2.81699
	0.649432	2.73295
	0	3.09495
	0	3.0296
	0	3.59279
	0	3.125
	0	2.49319
	0	3.97691
	0	3.11504
	0	3.66822
	0	1.69995
	0	4.58856
	0	3.58429
	0	4.03909
	0	2.93164
	0	4.27794
	0	3.47766
	0	4.35402
	0	3.096
	0	2.43319
	0	3.28236
	0	4.26444
	0	2.35881
	0	4.10467
	0	3.3742
	0	1.66737
	0	3.09902
	0	3.40921
	0	3.79084
	0	3.57265
	0	3.41868
	0	3.98648
	0	3.79475
	0	3.33194
	0	2.09194
	1.17229	2.86649
	0	3.49512
	0	3.45754
	0	2.33728
	0	1.77904
	1.02215	2.87909
	0	3.11463
	0	2.36494
	0	2.64354
	0	3.62661
	0	3.60068
	0	3.11322
	0	1.39741
	0	3.62896
	0.443985	2.40688
	0	3.52561
	0	1.91253
	0	3.44544
	0	1.72423
	0	2.86794
	0	4.30525
	0	3.78097
	0.903075	2.67428
	0	3.9624
	0	4.06433
	0	3.06246
	0	3.35363
	0	3.76262
	0	3.64831
	0	4.63701
	0	2.99822
	0	1.75229
	0	3.78624
	0	3.79265
	0	2.05671
	0	4.75939
	0	1.67078
	0	2.86906
	0	2.74075
	0	3.93069
	0	1.67078
	0	4.08221
	0	4.0336
	0	2.74522
	0	2.29813
	0	3.72857
	0	4.65107
	0	3.90723
	0	3.76926
	0	3.29088
	0	3.07338
	0	3.40967
	0	2.92629
	0	2.19556
	0	3.70499
	0	3.5004
	0.617832	4.11416
	0.269934	2.74969
	0	3.48219
	0	2.11565
	0	2.73439
	0	3.43554
	0	3.97691
	0	2.83088
	0	3.65944
	0	2.24847
	0	3.5892
	0	3.24856
	0	3.55974
	0	2.28031
	0	2.81241
	0	2.0601
	0	2.95496
	0	2.19556
	0	4.32311
	0	4.31236
	0	4.1095
	0	3.11424
	0	2.73757
	0	2.71724
	0	2.48197
	0	3.34396
	0	2.14968
	0	3.84079
	0	3.25427
	0	3.90001
	0	3.22047
	0.354826	3.52893
	0	3.37988
	0	3.77835
	0	2.78979
	0	3.77512
	0	2.24565
	0	3.13003
	0	2.6194
	0	2.90755
	0	2.19722
	0	3.19922
	0	4.21915
	0	3.38377
	0	2.60755
	0	3.94694
	0	3.79475
	0	3.61001
	0	1.74573
	0	2.89444
	0	4.03012
	0	2.88039
	0	2.97852
	0	3.57572
	0	2.82697
	0	2.89023
	0	3.22047
	0	4.4483
	0	3.9891
	0	3.62505
	0	4.08711
	0	3.51791
	0	2.06293
	0	3.55899
	0	3.71402
	0	2.11653
	0	3.45919
	0	3.6895
	0	2.24669
	0.750563	2.30026
	0	3.22047
	0	3.55964
	0	2.53981
	0.963336	4.03178
	0	1.73276
	0	3.29088
	0	2.04194
	0	3.36798
	0	1.81845
	0	2.73033
	0	3.12463
	0	3.88647
	0	3.58808
	0	3.23301
	0	2.85447
	0	3.12408
	0	3.82841
	0	2.95084
	0	4.44791
	0	2.51845
	0	2.76415
	0	3.08786
	0	3.98403
	0	3.74243
	0	2.29166
	0	2.99822
	0	1.9938
	0	3.51124
	0	3.48311
	0	3.44045
	0	2.75961
	0	3.85755
	0	2.34232
	0	3.72037
	0	2.13211
	0	2.48057
	0	2.9616
	0	3.1544
	0	2.21179
	0	3.62674
	0	3.01495
	0	4.14589
	0	4.12909
	0	3.50746
	0	2.8687
	0	1.92531
	0	4.41324
	0	2.35881
	0	2.36677
	0	3.7702
	0	2.61442
	1.12776	4.13818
	0	3.67084
	0	3.64789
	0	2.96372
	0.800585	2.9296
	0	2.71247
	0	2.94026
	0	3.81805
	1.22894	3.84794
	0.96445	2.75738
	0	1.68686
	0	3.10694
	0	3.52699
	0	2.57599
	0	4.28066
	0	2.70706
	0	2.59585
	0	2.45945
	0	4.25962
	0	3.41992
	0	2.39684
	0	3.12307
	0	2.21179
	0	2.65074
	0	2.22411
	0	3.61149
	0.649432	3.25904
	0.306696	3.35673
	0	3.53368
	0	3.28482
	0.567798	2.38605
	0	3.92584
	0	3.23368
	0	3.9604
	0	1.95141
	0	3.08937
	0	3.65998
	0	3.71417
	0	2.6032
	0	2.15485
	0	2.69437
	0	4.60963
	0	3.73491
	0	3.13852
	0	1.51226
	0	2.44625
	0	3.41412
	0	3.50971
	0	3.05086
	0	2.78533
	0	3.31584
	0	3.64304
	0	2.18051
	0	2.88663
	0	3.05981
	0	2.44933
	0	1.86322
	0	3.87985
	0	3.35856
	0	3.38255
	0	1.58043
	0	2.74522
	0	3.26143
	0	3.7976
	0	3.3833
	0	3.60921
	0.535792	2.6069
	0	4.05726
	0	2.54762
	0	2.56742
	0	2.98061
	0	3.36222
	0	4.11142
	0	3.71846
	0	3.97916
	0	4.04866
	0	3.78097
	0	3.65294
	0	3.00775
	0	2.46127
	0	3.16593
	0	2.77881
	0	1.97755
	0	3.58429
	0	3.50746
	0	1.96252
	0	2.34008
	0	2.91479
	0	2.7782
	0	2.45075
	0	3.12669
	0	4.13282
	0	3.78696
	0	3.68405
	0	3.88956
	0	3.05219
	0.359832	2.69284
	0	3.63888
	0.357312	4.11627
	0.597688	3.42678
	0	3.08814
	0	2.99468
	0	3.81972
	0	3.60494
	0	2.54335
	0	3.56263
	0	3.88138
	0	2.25306
	0	2.464
	0	2.83515
	0	3.52654
	1.0641	1.93908
	0	2.98659
	0	1.96813
	0	2.64204
	0	3.40488
	0	2.66885
	0	4.33568
	0	4.14899
	0.769299	2.61247
	0	2.76106
	0	3.09976
	0	2.89561
	0	3.44121
	0	2.61612
	0	3.91242
	0	2.46503
	0	4.00366
	0	1.60523
	0	4.2287
	0	4.2111
	0	1.59771
	0	2.98178
	0	4.21074
	0	1.93269
	0	3.28008
	0	3.49188
	0	3.39128
	0	3.37199
	0	3.36331
	0	3.95394
	0	3.40588
	0	3.97691
	0	3.33521
	0.724427	4.00287
	0	2.44056
	0	1.77614
	0	3.52699
	0	3.47473
	0	2.47807
	0	2.18051
	0	2.39534
	0	3.83245
	0	2.90667
	0	2.7425
	0	4.12507
	0	2.51459
	0	2.45075
	0	2.9803
	0	3.03196
	0	1.76156
	0	2.65532
	0	2.14362
	0	3.61265
	0	4.55649
	0	2.96331
	0	2.08698
	0	3.48552
	0	3.72841
	0	3.75842
	0	1.62113
	0	4.12739
	0	2.7035
	0	1.76461
	0	2.82218
	0	2.12198
	0	4.51234
	0	2.8025
	0	3.70968
	0	3.301
	0	3.16808
	0	2.73757
	0	3.29139
	0	3.13117
	0.295099	3.33858
	0	1.76156
	0	3.5021
	0	4.43524
	0	3.32092
	0	4.03669
	0	2.30119
	0	2.8095
	0	3.80489
	0	3.47818
	0	4.04586
	0	3.32805
	0	2.88426
	0	2.54161
	0	3.32553
	0	3.08971
	0	3.50746
	0	4.71525
	0	2.23596
	0	4.48394
	0	2.9656
	0	3.65805
	0	3.18478
	0	3.16955
	0	4.47133
	0	3.95891
	0	2.97276
	0	2.85926
	0	3.174
	0	3.66034
	0	3.50055
	0	1.86814
	0	3.9365
	0	1.73598
	0	3.98299
	0	2.91743
	0	3.45992
	0	3.72336
	0	3.89591
	0	3.82549
	0	2.81424
	0	3.05177
	0	2.91041
	0	4.47668
	0	3.09211
	0	3.34687
	0	3.6895
	0	3.71294
	0	2.44113
	0	3.03074
	0	3.16613
	1.4911	2.07405
	0	2.62513
	0	3.85721
	0.600244	3.37873
	0	3.01746
	0	2.96421
	0	2.53826
	0	2.04929
	0	4.11993
	0	4.03214
	0	2.46674
	0	2.00252
	0	2.88798
	0	3.60639
	0	2.24923
	0	3.86298
	0	3.00221
	0	3.271
	0	3.34589
	0	2.51916
	0	4.00376
	0	3.35363
	0	2.00002
	0	3.49309
	0	3.28926
	0	3.94415
	0	2.65671
	0	2.60074
	0	2.69405
	0	3.27712
	0	3.49369
	0	2.91905
	0	3.92723
	0	3.49474
	0	3.60494
	0	2.66076
	0	2.17051
	0	3.34702
	0	3.71977
	0	3.23241
	0	3.6895
	0	3.11832
	0	2.87376
	1.18077	3.92705
	0	3.48355
	0	3.57931
	0	3.24678
	0	3.33597
	0	2.91168
	0	4.05636
	0	2.69492
	0	3.42757
	0	3.27718
	0	2.81699
	0	3.63739
	0	3.6206
	0	3.61205
	0	3.27457
	0	2.86436
	0	3.40668
	0	3.02768
	0	4.11638
	0	3.9726
	0	2.55587
	0	3.00362
	0	3.53151
	0	3.57189
	0	2.83149
	0	2.89813
	0	3.39848
	0	3.63646
	0	4.38627
	0	3.32103
	0	2.1929
	0	3.64268
	0.840777	3.81342
	0	3.56452
	0	2.52091
	0	3.66137
	0	3.20672
	0	3.74074
	0	2.30026
	0.420407	1.82799
	0	3.33948
	0	3.23723
	0	1.92531
	0	3.9915
	0	2.15673
	0	3.01158
	0	3.49742
	0	3.88056
	0	2.58393
	0	4.06929
	0	3.45349
	0	1.73922
	0	1.38767
	0	2.92629
	0	3.7126
	0	2.38521
	0	3.61114
	0	2.93403
	0	3.96512
	0	1.87986
	0	4.12201
	0	3.77995
	0	1.91253
	0	3.96523
	0.881374	4.12739
	0	2.40914
	0	3.57294
	0	3.46671
	0	2.15485
	0	3.53444
	0	1.54902
	0	2.44772
	0	3.37767
	0	3.27879
	0	3.42854
	0	4.12935
	0	4.67135
	0	3.05981
	0	1.49292
	0	4.46495
	0	2.4543
	0	3.10311
	0	3.777
	0	3.77642
	0	2.35934
	0	2.82271
	0	3.64985
	0	3.49096
	0	3.5877
	0	2.56343
	0	2.78788
	0	4.0199
	0	2.94085
	0	2.9616
	0	2.07077
	0	3.77279
	0	2.09148
	0	1.38685
	0	2.31244
	0	3.23843
	0	3.32424
	0	3.44045
	0	3.52647
	0	2.62938
	0	3.03196
	0	2.65971
	0	2.24733
	0	2.99822
	0	4.33181
	0	3.37106
	0	3.3435
	0	2.25691
	0	1.96813
	0	3.11005
	0	3.35363
	0	3.78947
	0	3.70276
	0	3.74828
	0	2.52865
	0	3.12608
	0	1.48974
	0	3.10311
	0	2.37479
	0	3.81197
	0	3.51413
	0	2.68799
	0	3.70414
	0	4.271
	0	3.91563
	0	3.37161
	0	2.28347
	0	2.41986
	0	4.30862
	0	3.7893
	0	4.06128
	0	2.88849
	0	3.33597
	0	3.79619
	0	2.79164
	0	3.80555
	0	4.04405
	0	2.44517
	1.45717	2.10938
	0	3.3062
	0	3.53656
	0	4.09733
	0	2.09148
	0	3.58144
	0	1.52875
	0	4.14589
	0	2.97145
	0	3.39693
	0	4.07959
	0	2.3457
	0	4.46485
	0	4.13654
	0	2.50988
	0	3.50285
	0	3.49039
	0.753186	2.02421
	0	2.88963
	0	2.3979
	0	3.84153
	0	3.42757
	0	2.90343
	0	3.65515
	0	3.04927
	0	3.3758
	0	3.90701
	0	3.63242
	0	1.8425
	0	4.39437
	0.77113	2.27567
	0	2.40989
	0	4.19366
	0	1.53209
	0	2.60412
	0	2.20316
	0	3.44304
	0	3.54034
	0	3.39238
	0	3.13561
	0	3.09902
	0	3.23953
	0	4.06054
	0	3.03287
	0	2.66412
	0	3.23542
	0	2.29853
	0	2.02023
	0	4.34538
	0	3.86563
	0	2.60246
	0	3.14218
	0	2.84301
	0	3.22805
	0	2.59585
	0	3.43752
	0	2.04745
	0	3.40615
	0	2.8687
	0	1.71683
	0	2.6032
	0	2.47225
	0	3.04007
	0	2.17579
	0	4.11993
	0	3.20744
	0	2.56876
	0	3.67396
	0	1.99009
	0	3.58611
	0	3.50746
	0	3.22528
	0	3.88242
	0	2.76571
	0	1.94591
	0	2.93403
	0	3.22986
	0	3.9006
	0	1.67377
	0	3.8172
	0	3.39609
	0	2.71868
	0	3.20777
	0	3.02285
	0.897556	2.63065
	0	2.63318
	0	1.98803
	0	1.88241
	0	2.8067
	0	3.87736
	0	1.61314
	0	3.20921
	0	3.56452
	0	3.11548
	0	2.12338
	0	3.59811
	0	3.35363
	0	3.05725
	0	1.61872
	0	3.6147
	0	3.6578
	0	3.33456
	0	3.94415
	0	4.109
	0	3.98403
	0	2.49796
	0	3.64254
	0	3.64194
	0	4.1428
	0	3.44089
	0	3.07046
	0	2.58393
	0	3.53151
	0	3.38991
	0	4.00071
	0	3.46889
	0	3.80332
	0	3.33079
	0	1.96813
	0	2.20344
	0	2.59037
	0	3.68464
	0	2.79652
	0	4.00251
	0	3.51108
	0	2.8033
	0	3.3062
	0	3.65924
	0	2.81183
	0	3.23843
	0	2.77806
	0	3.35892
	0	3.87471
	0	1.64145
	0	3.63871
	0	3.57691
	0	2.95248
	0	1.53305
	0	3.673
	0	3.44003
	0	3.6998
	0	2.5096
	0	3.87292
	0	2.58812
	0	3.38991
	0	3.99937
	0	2.80136
	0	3.63844
	0	2.97366
	0	2.6892
	0	2.69682
	0	3.45349
	0	2.1811
	0	3.74074
	0	3.47831
	0	3.69798
	0.581972	2.35672
	0	2.71139
	0	3.10722
	0	3.15356
	0	2.74303
	0	2.22194
	0	2.66919
	0	3.32407
	0	3.6895
	0	2.3979
	0	3.38255
	0	2.6032
	0	2.53207
	0	3.05711
	0	2.92451
	0	1.80667
	0	2.41205
	0	3.91959
	0	2.6892
	0	2.45075
	0	2.18798
	0	3.22337
	0	2.77038
	0	3.34182
	0	2.74853
	0	3.2575
	0	3.33016
	0	2.67913
	0	3.22047
	0	1.76891
	0	2.7107
	0	3.46102
	0	2.81699
	0	3.82035
	0	3.65676
	0	2.8033
	0	2.75755
	0	2.39141
	0	2.72673
	0	3.11346
	0	1.94728
	0	3.05585
	0	2.80847
	0	2.60412
	0	4.41426
	0	2.9091
	0	3.60546
	0	2.54033
	0	1.87986
	0	3.59911
	0	3.20196
	0	3.33016
	0	1.64723
	0	1.96625
	0	3.27438
	0	1.68281
	0	3.8809
	0	2.77458
	0	3.32044
	0	3.58067
	0	1.69502
	0	2.81699
	0	2.05052
	0	3.36318
	0	3.78249
	0	2.03525
	0	3.24146
	0	1.79968
	0	2.96917
	0	1.75559
	0	2.62835
	0	1.60649
	0	3.6895
	0	3.32128
	0	3.30077
	0	2.25142
	0	2.71495
	0	3.43042
	0	2.6466
	0	3.55819
	0	3.13117
	0	3.72469
	0	2.47225
	0	3.26507
	0	2.59079
	0	2.78145
	0	3.13975
	0	3.19738
	0	1.77678
	0	2.48764
	0	3.77995
	0	3.474
	0	2.48981
	0	4.16277
	0.644171	3.74532
	0	2.85167
	0	3.63452
	0	2.40575
	0	2.63509
	0	2.36007
	0	2.77023
	0	2.09471
	0	2.16004
	0	2.79087
	0	3.83245
	0	2.20897
	0	2.85264
	0	2.10587
	0	3.02342
	0	3.90001
	0	3.24146
	0	3.17269
	0	2.59585
	0.595153	2.19105
	0	1.60453
	0.441134	2.65278
	0	3.03016
	0	3.15304
	0	3.28652
	0	3.12173
	0	2.8025
	0	2.83368
	0	2.53826
	0	2.59585
	0	3.38409
	0	2.96902
	0	3.31967
	0	2.75128
	0	3.26457
	0	1.57334
	0	1.97831
	0	3.99644
	0	3.3215
	0	2.52139
	0	3.09643
	0	3.13688
	0	3.69679
	0	3.266
	0	2.97906
	0	2.8253
	0	3.05758
	0	1.6742
	0	2.45176
	0	2.33448
	0	3.64444
	0	3.42278
	0	2.76333
	0	2.66412
	0	2.42204
	0	2.92299
	0	1.94728
	0	2.90737
[truncated: 1,524 more rows]
[truncated: 3 more columns]
