# Supplementary material for: CellSighter: a neural network to classify cells in highly multiplexed images
Source: Nat Commun. 2023 Jul 18;14:4302. doi: 10.1038/s41467-023-40066-7 (PMC10354029; doi:10.1038/s41467-023-40066-7)
Supplement: Supplementary file 4 — Source Data [file 41467_2023_40066_MOESM4_ESM.zip › SourceData/supp_fig1_B.csv]

	cell_size
0	29.037677764892578
1	21.49605369567871
2	16.12091064453125
3	39.12982177734375
4	33.71609878540039
5	26.629409790039062
6	19.113435745239258
7	30.431671142578125
8	17.95133399963379
9	18.39011001586914
10	24.66021728515625
11	21.49539566040039
12	22.335878372192383
13	20.681610107421875
14	23.427339553833008
15	43.041507720947266
16	35.59613037109375
17	38.69904708862305
18	20.25238037109375
19	36.55559539794922
20	22.59537696838379
21	28.097684860229492
22	36.04228591918945
23	22.62211036682129
24	21.726701736450195
25	32.57179260253906
26	20.56265640258789
27	16.602827072143555
28	23.21099281311035
29	20.71175765991211
30	35.968441009521484
31	26.477336883544922
32	25.832508087158203
33	40.95368957519531
34	17.34821891784668
35	32.70109558105469
36	23.310117721557617
37	25.797393798828125
38	31.6569881439209
39	38.14421844482422
40	11.047502517700195
41	18.629322052001953
42	28.176755905151367
43	14.908860206604004
44	35.88032150268555
45	19.975582122802734
46	28.933265686035156
47	27.00050163269043
48	25.145456314086914
49	20.826507568359375
50	36.307579040527344
51	20.814496994018555
52	12.51609992980957
53	23.379867553710938
54	25.67298126220703
55	45.171478271484375
56	26.962366104125977
57	12.852876663208008
58	29.523788452148438
59	24.482791900634766
60	20.714975357055664
61	19.6661376953125
62	32.89854049682617
63	33.10918426513672
64	34.32511520385742
65	17.74965476989746
66	26.766952514648438
67	15.822434425354004
68	33.389625549316406
69	23.743371963500977
70	25.955585479736328
71	19.788888931274414
72	33.438568115234375
73	19.826969146728516
74	18.798381805419922
75	25.348527908325195
76	26.451093673706055
77	26.95221519470215
78	33.4481086730957
79	27.018260955810547
80	36.934234619140625
81	19.21202850341797
82	33.04902267456055
83	19.68543243408203
84	19.421689987182617
85	34.06813049316406
86	25.934814453125
87	38.43743133544922
88	34.61758041381836
89	28.35146713256836
90	21.370649337768555
91	29.58660125732422
92	39.37063980102539
93	35.326385498046875
94	32.00468063354492
95	38.48472595214844
96	39.92226791381836
97	32.76486587524414
98	61.5654182434082
99	19.693952560424805
100	25.040958404541016
101	17.160579681396484
102	34.14449691772461
103	35.860897064208984
104	56.845760345458984
105	23.296838760375977
106	33.97296905517578
107	37.366539001464844
108	30.84491729736328
109	28.65593147277832
110	26.085439682006836
111	27.3079833984375
112	23.08634376525879
113	22.059829711914062
114	42.84714889526367
115	29.17613983154297
116	35.23994445800781
117	34.167823791503906
118	53.36351013183594
119	28.962766647338867
120	35.85030746459961
121	42.385658264160156
122	31.6121768951416
123	36.38787841796875
124	22.615713119506836
125	25.736404418945312
126	21.563215255737305
127	27.667951583862305
128	26.229459762573242
129	28.21778106689453
130	22.20962142944336
131	30.013578414916992
132	32.590049743652344
133	26.3109073638916
134	19.802820205688477
135	38.569915771484375
136	37.64934158325195
137	40.12656021118164
138	24.870405197143555
139	26.578405380249023
140	38.506370544433594
141	30.126880645751953
142	26.746414184570312
143	34.5270881652832
144	26.52482795715332
145	11.793886184692383
146	24.769283294677734
147	20.96754264831543
148	43.674652099609375
149	22.34820556640625
150	30.391883850097656
151	32.9439811706543
152	13.172579765319824
153	37.493465423583984
154	32.4991455078125
155	42.42920684814453
156	34.516571044921875
157	30.233129501342773
158	16.586685180664062
159	43.48724365234375
160	16.340118408203125
161	32.618412017822266
162	34.16753387451172
163	36.59254455566406
164	28.952852249145508
165	32.44821548461914
166	22.03019905090332
167	53.18824005126953
168	32.091957092285156
169	33.59820556640625
170	34.69215774536133
171	36.47156524658203
172	23.20383644104004
173	28.059246063232422
174	27.640003204345703
175	37.69593048095703
176	37.19428253173828
177	29.63206672668457
178	33.25727844238281
179	29.332395553588867
180	55.19645690917969
181	28.85175323486328
182	29.65836524963379
183	29.746458053588867
184	32.12595748901367
185	27.06218719482422
186	37.00445556640625
187	11.508333206176758
188	34.507503509521484
189	26.647523880004883
190	32.228981018066406
191	24.480384826660156
192	40.065818786621094
193	30.875459671020508
194	30.91802978515625
195	26.75104522705078
196	18.298166275024414
197	22.84148597717285
198	23.16305160522461
199	41.98633575439453
200	19.228567123413086
201	23.940114974975586
202	26.5721435546875
203	43.57417678833008
204	45.98910140991211
205	38.152671813964844
206	23.334177017211914
207	18.04159164428711
208	39.212303161621094
209	28.045392990112305
210	27.489927291870117
211	35.76049041748047
212	17.411184310913086
213	33.14090347290039
214	34.44127655029297
215	15.530824661254883
216	29.413616180419922
217	45.7151985168457
218	27.955257415771484
219	22.518041610717773
220	33.90785217285156
221	33.769527435302734
222	30.789941787719727
223	33.96865463256836
224	20.919843673706055
225	37.85441207885742
226	33.369529724121094
227	19.29409408569336
228	21.874914169311523
229	34.86119842529297
230	37.72041702270508
231	35.38526916503906
232	35.06406021118164
233	42.64069747924805
234	26.161237716674805
235	34.22187805175781
236	24.913137435913086
237	37.549190521240234
238	38.455406188964844
239	24.43349838256836
240	42.27904510498047
241	36.227596282958984
242	23.24888038635254
243	27.25873565673828
244	21.597190856933594
245	31.008024215698242
246	17.0653076171875
247	34.98137664794922
248	50.38286209106445
249	28.179176330566406
250	9.113457679748535
251	15.007699966430664
252	19.261741638183594
253	39.45742416381836
254	26.009000778198242
255	23.950382232666016
256	22.69053840637207
257	29.230926513671875
258	18.9681396484375
259	22.55953598022461
260	40.972312927246094
261	38.52634811401367
262	30.150545120239258
263	22.017955780029297
264	36.91538619995117
265	32.1075439453125
266	24.10538673400879
267	26.834468841552734
268	33.77939987182617
269	31.26082420349121
270	34.35376739501953
271	27.535045623779297
272	41.860538482666016
273	29.05475425720215
274	42.89391326904297
275	24.579315185546875
276	28.135089874267578
277	32.2673454284668
278	43.30882263183594
279	64.08445739746094
280	35.362613677978516
281	13.273116111755371
282	25.66879653930664
283	43.34270095825195
284	24.217744827270508
285	31.064321517944336
286	27.948537826538086
287	44.85310745239258
288	37.01431655883789
289	31.39672088623047
290	19.159587860107422
291	30.3983211517334
292	51.949012756347656
293	38.346771240234375
294	25.533899307250977
295	30.283126831054688
296	31.32906150817871
297	35.494510650634766
298	52.72312545776367
299	25.660280227661133
300	20.79737091064453
301	24.12451934814453
302	27.897783279418945
303	25.333934783935547
304	22.101116180419922
305	22.388856887817383
306	29.989532470703125
307	28.80246353149414
308	30.073843002319336
309	34.12687683105469
310	26.769784927368164
311	26.037275314331055
312	23.225505828857422
313	20.70367431640625
314	45.2944450378418
315	38.82237243652344
316	35.32809829711914
317	29.866443634033203
318	21.54315757751465
319	14.794407844543457
320	21.4658145904541
321	35.05964279174805
322	28.5432071685791
323	35.96592330932617
324	27.143030166625977
325	15.643333435058594
326	28.633176803588867
327	41.60342025756836
328	32.355674743652344
329	45.188026428222656
330	29.226842880249023
331	31.540800094604492
332	41.19514083862305
333	16.807104110717773
334	47.58171081542969
335	33.04291534423828
336	26.986682891845703
337	15.358156204223633
338	10.065238952636719
339	25.873502731323242
340	29.362165451049805
341	18.243144989013672
342	33.10487747192383
343	17.317346572875977
344	20.54984474182129
345	15.641138076782227
346	42.3143310546875
347	48.055912017822266
348	33.14219665527344
349	22.528257369995117
350	44.86661911010742
351	28.711780548095703
352	36.05006790161133
353	26.531526565551758
354	46.73805618286133
355	22.726903915405273
356	22.31385612487793
357	29.823936462402344
358	36.82056427001953
359	21.944259643554688
360	19.403675079345703
361	39.46599197387695
362	47.930816650390625
363	37.7902946472168
364	13.748300552368164
365	37.297027587890625
366	26.723899841308594
367	27.232725143432617
368	26.775880813598633
369	32.1202278137207
370	17.045116424560547
371	25.529468536376953
372	48.3297233581543
373	28.929533004760742
374	21.792116165161133
375	31.7452392578125
376	44.455631256103516
377	21.2349910736084
378	21.59315299987793
379	34.508323669433594
380	53.26091766357422
381	48.37461471557617
382	30.05849266052246
383	31.11736488342285
384	29.903974533081055
385	17.889436721801758
386	28.53759002685547
387	31.59385871887207
388	14.042149543762207
389	19.54744529724121
390	26.355548858642578
391	32.03404998779297
392	44.1290168762207
393	40.43877029418945
394	19.38001823425293
395	40.46268844604492
396	25.91192054748535
397	28.255205154418945
398	28.226917266845703
399	23.81264305114746
400	18.367385864257812
401	43.41084289550781
402	23.970348358154297
403	32.761802673339844
404	42.163368225097656
405	32.33518981933594
406	28.663654327392578
407	33.18217849731445
408	24.798099517822266
409	28.743927001953125
410	35.31850814819336
411	49.475582122802734
412	26.93195915222168
413	24.635534286499023
414	33.7999267578125
415	35.78291702270508
416	41.036338806152344
417	33.495243072509766
418	37.12580108642578
419	27.17698860168457
420	38.05500793457031
421	27.609575271606445
422	31.6778564453125
423	24.323768615722656
424	15.455914497375488
425	27.90948486328125
426	23.96807289123535
427	29.896255493164062
428	33.91508865356445
429	48.184207916259766
430	26.386810302734375
431	28.649232864379883
432	33.98924255371094
433	49.89929962158203
434	42.49329376220703
435	18.03372573852539
436	35.88323211669922
437	32.73617172241211
438	34.28568649291992
439	45.02956771850586
440	30.83243179321289
441	22.61890411376953
442	25.33134651184082
443	28.923511505126953
444	22.869077682495117
445	39.42034912109375
446	30.553665161132812
447	18.831106185913086
448	28.743942260742188
449	44.07817459106445
450	29.427135467529297
451	24.92491340637207
452	25.783164978027344
453	20.594633102416992
454	22.91217613220215
455	44.888492584228516
456	27.040119171142578
457	29.58561897277832
458	32.02375411987305
459	65.6357421875
460	26.597999572753906
461	24.71548843383789
462	41.32241439819336
463	20.933765411376953
464	21.19060516357422
465	33.182003021240234
466	33.116416931152344
467	23.503250122070312
468	28.592411041259766
469	48.002227783203125
470	25.133169174194336
471	39.71247863769531
472	36.93207550048828
473	40.2493782043457
474	29.79651641845703
475	25.263500213623047
476	35.98313903808594
477	21.48476791381836
478	29.276790618896484
479	14.930935859680176
480	27.92413902282715
481	19.374134063720703
482	34.0799446105957
483	14.184423446655273
484	17.110492706298828
485	20.49750518798828
486	35.289085388183594
487	36.307369232177734
488	39.51620101928711
489	26.627960205078125
490	30.98573875427246
491	18.82093048095703
492	38.95188903808594
493	36.04999542236328
494	29.948633193969727
495	35.850921630859375
496	27.406600952148438
497	24.55449867248535
498	34.294620513916016
499	20.535690307617188
500	24.027782440185547
501	31.792339324951172
502	22.361391067504883
503	17.06051254272461
504	35.57112503051758
505	28.86848258972168
506	36.819766998291016
507	36.80288314819336
508	25.47347640991211
509	24.8698787689209
510	48.41459655761719
511	35.901493072509766
512	36.74724578857422
513	37.71376419067383
514	39.766658782958984
515	43.63125991821289
516	35.40114974975586
517	35.72795867919922
518	17.618629455566406
519	28.256214141845703
520	35.58002853393555
521	26.329055786132812
522	29.218812942504883
523	28.02735137939453
524	29.656360626220703
525	24.03219985961914
526	34.92654800415039
527	37.0753173828125
528	40.60441589355469
529	36.90764617919922
530	24.735458374023438
531	25.585344314575195
532	36.012115478515625
533	23.818008422851562
534	41.896728515625
535	41.87990188598633
536	38.48758316040039
537	29.28426170349121
538	18.91698455810547
539	29.36216926574707
540	22.72734832763672
541	22.469938278198242
542	32.294918060302734
543	28.634584426879883
544	35.7649040222168
545	21.027786254882812
546	36.23807907104492
547	16.265480041503906
548	19.027259826660156
549	18.244274139404297
550	19.86737823486328
551	35.93484878540039
552	31.52839469909668
553	21.48811912536621
554	28.599712371826172
555	51.44048309326172
556	38.48687744140625
557	34.295318603515625
558	40.524444580078125
559	27.49302101135254
560	22.339818954467773
561	26.90595817565918
562	32.31784439086914
563	29.222917556762695
564	43.04653549194336
565	29.633546829223633
566	35.27591323852539
567	31.223194122314453
568	35.048492431640625
569	26.75160789489746
570	24.79659080505371
571	28.054893493652344
572	38.34529113769531
573	16.93031120300293
574	18.32717514038086
575	15.348955154418945
576	31.187509536743164
577	19.44352912902832
578	22.49420738220215
579	23.327037811279297
580	41.454734802246094
581	20.309484481811523
582	25.823787689208984
583	25.385879516601562
584	23.70131492614746
585	33.430973052978516
586	20.0810489654541
587	22.8332462310791
588	26.121957778930664
589	31.53109359741211
590	22.26283836364746
591	28.995710372924805
592	28.60296630859375
593	35.35613250732422
594	23.67066764831543
595	45.383148193359375
596	32.13269805908203
597	28.097169876098633
598	37.36369705200195
599	31.53886604309082
600	30.131582260131836
601	32.97735595703125
602	39.29462814331055
603	28.544116973876953
604	28.20730972290039
605	22.489015579223633
606	29.9846134185791
607	26.589794158935547
608	34.15507507324219
609	38.55959701538086
610	36.36656951904297
611	28.31995964050293
612	26.36247444152832
613	18.95096206665039
614	25.30270004272461
615	35.58403778076172
616	19.802387237548828
617	34.14563751220703
618	25.325958251953125
619	28.638240814208984
620	30.392745971679688
621	20.196168899536133
622	21.469398498535156
623	30.25689697265625
624	25.971492767333984
625	32.792869567871094
626	29.552997589111328
627	26.416481018066406
628	32.159454345703125
629	24.129247665405273
630	16.43450164794922
631	35.93349838256836
632	37.74861526489258
633	13.473306655883789
634	26.748449325561523
635	21.458606719970703
636	32.42810821533203
637	35.21403121948242
638	48.90515899658203
639	24.162668228149414
640	27.141237258911133
641	26.51688575744629
642	21.6104793548584
643	33.38920974731445
644	41.17262268066406
645	35.077674865722656
646	22.615631103515625
647	40.2026481628418
648	31.24933433532715
649	9.300798416137695
650	39.72418975830078
651	36.914306640625
652	19.63119125366211
653	35.706459045410156
654	27.935134887695312
655	39.11198425292969
656	29.805830001831055
657	28.047033309936523
658	39.75872802734375
659	25.55078125
660	26.502384185791016
661	24.397123336791992
662	23.732545852661133
663	46.94426727294922
664	16.14763069152832
665	26.113161087036133
666	37.71774673461914
667	34.59125518798828
668	27.547863006591797
669	14.36980152130127
670	42.25214385986328
671	25.670974731445312
672	39.30204391479492
673	22.500534057617188
674	32.65969467163086
675	20.023273468017578
676	31.431976318359375
677	23.63343048095703
678	36.65869140625
679	20.284631729125977
680	17.033916473388672
681	27.51581573486328
682	21.85692024230957
683	27.37664794921875
684	21.80513572692871
685	29.189613342285156
686	18.20464324951172
687	25.74433708190918
688	25.163528442382812
689	32.56423568725586
690	41.54283905029297
691	22.569841384887695
692	18.484262466430664
693	25.00408172607422
694	45.230411529541016
695	31.34053611755371
696	25.49898338317871
697	38.56099319458008
698	25.91016387939453
699	26.68806266784668
700	20.252988815307617
701	28.425413131713867
702	31.933551788330078
703	29.62401580810547
704	29.286211013793945
705	32.569068908691406
706	27.16244125366211
707	38.70816421508789
708	22.120275497436523
709	10.527417182922363
710	22.46333885192871
711	57.49253845214844
712	40.31928634643555
713	25.392427444458008
714	32.32606506347656
715	27.639612197875977
716	39.07949447631836
717	30.98178482055664
718	21.665796279907227
719	34.77969741821289
720	40.67267608642578
721	30.46256446838379
722	18.897275924682617
723	47.346771240234375
724	31.702503204345703
725	31.339696884155273
726	41.730045318603516
727	27.800251007080078
728	17.466466903686523
729	35.34646987915039
730	11.65074634552002
731	24.338207244873047
732	31.62486457824707
733	45.29539108276367
734	30.87177085876465
735	33.0257568359375
736	26.35649871826172
737	15.260822296142578
738	31.49220085144043
739	28.02688980102539
740	33.94218063354492
741	32.91291046142578
742	25.679763793945312
743	29.49818229675293
744	30.22293472290039
745	39.46778106689453
746	36.148902893066406
747	33.717411041259766
748	34.619956970214844
749	22.092897415161133
750	24.447662353515625
751	39.61970520019531
752	25.79891586303711
753	30.268239974975586
754	29.96160316467285
755	23.203765869140625
756	28.765138626098633
757	47.378753662109375
758	37.24421691894531
759	14.426454544067383
760	29.744029998779297
761	43.46025466918945
762	25.97055435180664
763	32.48201370239258
764	44.745609283447266
765	37.64850616455078
766	39.51380920410156
767	22.765823364257812
768	45.983917236328125
769	31.740568161010742
770	36.13527297973633
771	35.02235794067383
772	21.376482009887695
773	28.47639274597168
774	46.29810333251953
775	38.21438217163086
776	26.765060424804688
777	30.712600708007812
778	20.14920997619629
779	42.27342987060547
780	41.60110855102539
781	26.189266204833984
782	32.29174041748047
783	23.20171546936035
784	19.664289474487305
785	16.070663452148438
786	21.709211349487305
787	15.561517715454102
788	35.06167984008789
789	26.47818946838379
790	25.932220458984375
791	50.05779266357422
792	20.5616455078125
793	26.712238311767578
794	29.3804988861084
795	45.647708892822266
796	22.505447387695312
797	27.022701263427734
798	43.328433990478516
799	34.17512512207031
800	25.311349868774414
801	20.40438461303711
802	43.3421516418457
803	29.642587661743164
804	29.12306785583496
805	25.153303146362305
806	27.22758674621582
807	29.086952209472656
808	36.882713317871094
809	25.342302322387695
810	24.200489044189453
811	31.163644790649414
812	32.80641174316406
813	43.11953353881836
814	42.606563568115234
815	35.492340087890625
816	19.3967227935791
817	33.02225112915039
818	21.366621017456055
819	19.931255340576172
820	34.51581573486328
821	21.30716323852539
822	16.17875862121582
823	47.04939651489258
824	20.549774169921875
825	23.960805892944336
826	47.05112838745117
827	38.214656829833984
828	36.765560150146484
829	24.03667449951172
830	37.89574432373047
831	25.998550415039062
832	30.128074645996094
833	18.39761734008789
834	14.5431547164917
835	31.042224884033203
836	38.833168029785156
837	26.60398292541504
838	18.12234115600586
839	20.6848201751709
840	31.120210647583008
841	14.701579093933105
842	54.85405731201172
843	20.37976837158203
844	27.947704315185547
845	22.318193435668945
846	10.619945526123047
847	24.41193962097168
848	37.2968635559082
849	37.07206726074219
850	47.33843994140625
851	17.76858901977539
852	32.101890563964844
853	16.807899475097656
854	26.41579818725586
855	38.27522277832031
856	42.895240783691406
857	33.002437591552734
858	39.46793746948242
859	47.3047981262207
860	22.279693603515625
861	69.72671508789062
862	25.082307815551758
863	13.084157943725586
864	38.52469253540039
865	24.39153480529785
866	39.654502868652344
867	34.21290969848633
868	15.757246017456055
869	20.093828201293945
870	35.590415954589844
871	24.67503547668457
872	34.889862060546875
873	45.360198974609375
874	21.183773040771484
875	28.829715728759766
876	24.592945098876953
877	12.349635124206543
878	35.5007209777832
879	22.690895080566406
880	17.0704288482666
881	27.059316635131836
882	27.807418823242188
883	35.735191345214844
884	23.17043685913086
885	36.086212158203125
886	45.115020751953125
887	51.97166061401367
888	23.115509033203125
889	16.734172821044922
890	26.612510681152344
891	42.4484748840332
892	18.18594741821289
893	19.523147583007812
894	30.356515884399414
895	18.678936004638672
896	15.472026824951172
897	15.770877838134766
898	38.56446075439453
899	34.847442626953125
900	32.674991607666016
901	24.322999954223633
902	14.740230560302734
903	18.261024475097656
904	39.551902770996094
905	25.2136287689209
906	33.89235305786133
907	25.767297744750977
908	26.733156204223633
909	26.86132049560547
910	16.764245986938477
911	47.68738555908203
912	13.472493171691895
913	40.64862060546875
914	34.63176727294922
915	27.863834381103516
916	30.111948013305664
917	37.77382278442383
918	25.560123443603516
919	26.613283157348633
920	34.955875396728516
921	28.38568115234375
922	22.792476654052734
923	15.989913940429688
924	32.09945297241211
925	18.309961318969727
926	42.484493255615234
927	24.70574188232422
928	37.83604049682617
929	43.04880905151367
930	25.424402236938477
931	37.22211837768555
932	37.766212463378906
933	13.840004920959473
934	14.994149208068848
935	27.923992156982422
936	34.724945068359375
937	51.84575271606445
938	17.204607009887695
939	36.00460433959961
940	37.047828674316406
941	22.08014488220215
942	23.95578956604004
943	34.68463897705078
944	33.12518310546875
945	34.385868072509766
946	37.63674545288086
947	13.90999698638916
948	31.066530227661133
949	17.05697250366211
950	22.096580505371094
951	21.366859436035156
952	27.78899383544922
953	14.76976203918457
954	39.10608673095703
955	28.09010887145996
956	14.859404563903809
957	37.3467903137207
958	19.104204177856445
959	21.152124404907227
960	40.26161193847656
961	30.813068389892578
962	18.488195419311523
963	13.64438247680664
964	31.97068977355957
965	26.389446258544922
966	13.127957344055176
967	26.0700626373291
968	38.55183410644531
969	27.943504333496094
970	42.61803436279297
971	21.837583541870117
972	22.94472312927246
973	16.261943817138672
974	33.97761917114258
975	26.56492042541504
976	30.456619262695312
977	19.86078643798828
978	17.680681228637695
979	35.56001663208008
980	35.977088928222656
981	34.22114562988281
982	27.887313842773438
983	24.066251754760742
984	19.05862808227539
985	22.914949417114258
986	41.31615447998047
987	24.7015323638916
988	33.633609771728516
989	27.58112907409668
990	28.10873031616211
991	22.597848892211914
992	29.087024688720703
993	16.4462947845459
994	19.363162994384766
995	22.171327590942383
996	18.666950225830078
997	15.517175674438477
998	21.662399291992188
999	31.2956600189209
1000	15.645237922668457
1001	25.5580997467041
1002	16.62567901611328
1003	15.458674430847168
1004	22.36845588684082
1005	18.815824508666992
1006	44.15971755981445
1007	18.216876983642578
1008	12.911323547363281
1009	36.023582458496094
1010	26.577314376831055
1011	28.011281967163086
1012	30.888338088989258
1013	24.224994659423828
1014	15.202545166015625
1015	15.350005149841309
1016	23.957256317138672
1017	13.137500762939453
1018	33.75508117675781
1019	16.82056999206543
1020	23.069934844970703
1021	18.605548858642578
1022	39.232200622558594
1023	21.095102310180664
1024	16.641193389892578
1025	24.789628982543945
1026	18.88257598876953
1027	23.309995651245117
1028	31.063844680786133
1029	28.4854736328125
1030	26.189071655273438
1031	19.721450805664062
1032	25.144567489624023
1033	24.740455627441406
1034	26.913097381591797
1035	27.495311737060547
1036	33.1218376159668
1037	14.192280769348145
1038	16.177339553833008
1039	27.252674102783203
1040	11.364436149597168
1041	37.26582717895508
1042	12.074947357177734
1043	11.281949043273926
1044	26.45878028869629
1045	28.123987197875977
1046	15.026423454284668
1047	31.918710708618164
1048	14.977335929870605
1049	27.649620056152344
1050	19.484588623046875
1051	25.671598434448242
1052	26.802993774414062
1053	18.213146209716797
1054	20.34648895263672
1055	14.209258079528809
1056	29.068222045898438
1057	28.015722274780273
1058	33.95856857299805
1059	9.643045425415039
1060	21.301959991455078
1061	21.069761276245117
1062	17.167640686035156
1063	13.800589561462402
1064	8.701888084411621
1065	27.717975616455078
1066	19.969961166381836
1067	18.395793914794922
1068	30.58935546875
1069	18.811920166015625
1070	22.446125030517578
1071	50.59794998168945
1072	15.34779167175293
1073	16.661823272705078
1074	16.687591552734375
1075	12.169533729553223
1076	22.801544189453125
1077	34.60957336425781
1078	24.145647048950195
1079	14.237138748168945
1080	24.224042892456055
1081	20.043411254882812
1082	45.161041259765625
1083	16.06035041809082
1084	10.921943664550781
1085	15.958758354187012
1086	17.64905548095703
1087	25.71490478515625
1088	34.27490234375
1089	23.364702224731445
1090	23.349252700805664
1091	27.15421485900879
1092	34.54391860961914
1093	17.792621612548828
1094	15.44593620300293
1095	20.465742111206055
1096	21.23403549194336
1097	11.857100486755371
1098	21.656150817871094
1099	21.53022575378418
1100	26.78514289855957
1101	16.840898513793945
1102	13.6763334274292
1103	27.601152420043945
1104	16.9171085357666
1105	23.368839263916016
1106	20.833662033081055
1107	25.973722457885742
1108	25.55960464477539
1109	24.25933265686035
1110	29.427034378051758
1111	42.10005569458008
1112	18.432220458984375
1113	14.331076622009277
1114	41.87648010253906
1115	15.773786544799805
1116	7.918194770812988
1117	15.758934020996094
1118	9.595487594604492
1119	31.029802322387695
1120	15.847759246826172
1121	18.33005714416504
1122	20.777660369873047
1123	23.928804397583008
1124	24.033496856689453
1125	37.909122467041016
1126	29.86288833618164
1127	21.9169921875
1128	23.994504928588867
1129	14.731916427612305
1130	36.80570602416992
1131	23.930397033691406
1132	17.08248519897461
1133	34.10366439819336
1134	14.83142375946045
1135	15.424535751342773
1136	18.462905883789062
1137	41.35966110229492
1138	13.392990112304688
1139	14.61103343963623
1140	25.585948944091797
1141	27.15687370300293
1142	12.414054870605469
1143	21.576881408691406
1144	41.71127700805664
1145	23.37274932861328
1146	24.350439071655273
1147	28.442543029785156
1148	14.922927856445312
1149	19.584012985229492
1150	14.973134994506836
1151	15.604613304138184
1152	30.825796127319336
1153	9.761564254760742
1154	23.392148971557617
1155	13.166793823242188
1156	24.15534210205078
1157	43.59279251098633
1158	34.68403244018555
1159	19.05885887145996
1160	12.454854011535645
1161	20.14176368713379
1162	18.567264556884766
1163	21.2105712890625
1164	8.005939483642578
1165	16.55859375
1166	22.54391098022461
1167	14.298285484313965
1168	28.51262855529785
1169	23.537805557250977
1170	25.327852249145508
1171	23.497453689575195
1172	24.190284729003906
1173	31.64613151550293
1174	14.595186233520508
1175	20.52302360534668
1176	16.050060272216797
1177	14.632621765136719
1178	30.572505950927734
1179	17.147926330566406
1180	23.873716354370117
1181	20.345895767211914
1182	25.10641098022461
1183	19.957551956176758
1184	17.782316207885742
1185	18.536712646484375
1186	19.70948600769043
1187	12.446267127990723
1188	27.18048667907715
1189	30.474939346313477
1190	12.789447784423828
1191	19.103939056396484
1192	30.33281898498535
1193	20.37823486328125
1194	19.718029022216797
1195	31.39558219909668
1196	20.274059295654297
1197	22.768146514892578
1198	13.9821195602417
1199	20.11797523498535
1200	19.835037231445312
1201	28.922040939331055
1202	19.141172409057617
1203	24.77371597290039
1204	30.22189712524414
1205	27.67452621459961
1206	15.979547500610352
1207	21.992027282714844
1208	14.17488956451416
1209	20.411453247070312
1210	16.186656951904297
1211	24.97555923461914
1212	18.214946746826172
1213	16.13844108581543
1214	27.552753448486328
1215	30.905736923217773
1216	23.732547760009766
1217	24.157596588134766
1218	25.36252212524414
1219	21.81781005859375
1220	14.737059593200684
1221	30.959510803222656
1222	26.58150863647461
1223	15.271841049194336
1224	23.746360778808594
1225	24.631582260131836
1226	38.52667999267578
1227	14.43618106842041
1228	26.89826202392578
1229	38.47721481323242
1230	24.211795806884766
1231	28.394441604614258
1232	24.808706283569336
1233	25.154022216796875
1234	28.268760681152344
1235	17.435035705566406
1236	35.87663269042969
1237	22.08555793762207
1238	20.561012268066406
1239	15.937605857849121
1240	12.089399337768555
1241	22.459447860717773
1242	33.266902923583984
1243	20.172746658325195
1244	24.401866912841797
1245	25.20992660522461
1246	20.99863052368164
1247	17.315458297729492
1248	21.55233383178711
1249	26.617874145507812
1250	35.10711669921875
1251	16.156415939331055
1252	18.088375091552734
1253	25.865251541137695
1254	28.996858596801758
1255	20.59038543701172
1256	12.606193542480469
1257	16.364057540893555
1258	30.279569625854492
1259	28.396421432495117
1260	23.608257293701172
1261	17.821264266967773
1262	17.30863380432129
1263	13.638957977294922
1264	14.125782012939453
1265	10.950358390808105
1266	17.02473258972168
1267	30.175579071044922
1268	29.74909782409668
1269	27.97234535217285
1270	33.425167083740234
1271	27.66169548034668
1272	19.58669090270996
1273	29.24866485595703
1274	16.190011978149414
1275	15.868167877197266
1276	15.8671293258667
1277	14.919981002807617
1278	12.134117126464844
1279	18.97913932800293
1280	15.844226837158203
1281	20.272171020507812
1282	9.653088569641113
1283	34.80818557739258
1284	26.62066078186035
1285	16.366788864135742
1286	12.681164741516113
1287	20.553110122680664
1288	27.481483459472656
1289	46.22529220581055
1290	36.37786865234375
1291	21.802139282226562
1292	22.280040740966797
1293	26.839473724365234
1294	27.285934448242188
1295	14.418644905090332
1296	32.259033203125
1297	13.19609260559082
1298	22.307872772216797
1299	12.516687393188477
1300	19.757545471191406
1301	17.81660270690918
1302	24.59157371520996
1303	24.76958465576172
1304	25.156024932861328
1305	13.484195709228516
1306	22.34147834777832
1307	9.309715270996094
1308	16.380428314208984
1309	19.39287567138672
1310	17.225845336914062
1311	28.962867736816406
1312	13.660640716552734
1313	16.526090621948242
1314	15.56931209564209
1315	19.92563247680664
1316	22.717456817626953
1317	11.64340591430664
1318	29.605819702148438
1319	24.236974716186523
1320	21.067296981811523
1321	13.166994094848633
1322	19.68722915649414
1323	34.170326232910156
1324	30.089826583862305
1325	22.8647518157959
1326	11.25888442993164
1327	10.806339263916016
1328	16.02970314025879
1329	10.459500312805176
1330	29.708702087402344
1331	15.98859977722168
1332	17.55049705505371
1333	18.527191162109375
1334	22.622880935668945
1335	21.851741790771484
1336	39.85862731933594
1337	14.779119491577148
1338	24.806652069091797
1339	21.589197158813477
1340	45.8253059387207
1341	19.954147338867188
1342	19.679489135742188
1343	21.3126220703125
1344	33.112342834472656
1345	23.48811149597168
1346	23.127193450927734
1347	28.31890869140625
1348	9.702750205993652
1349	33.25467300415039
1350	15.313140869140625
1351	20.138830184936523
1352	42.37696075439453
1353	25.68178367614746
1354	19.120601654052734
1355	13.558752059936523
1356	10.2294340133667
1357	16.774473190307617
1358	17.365724563598633
1359	17.86090087890625
1360	22.197216033935547
1361	19.694793701171875
1362	24.766794204711914
1363	28.161836624145508
1364	36.168312072753906
1365	40.73996353149414
1366	48.92279815673828
1367	34.44194412231445
1368	31.94220733642578
1369	30.8904972076416
1370	34.25348663330078
1371	29.237916946411133
1372	31.451873779296875
1373	16.721508026123047
1374	26.173044204711914
1375	29.512123107910156
1376	13.378765106201172
1377	16.63446044921875
1378	24.279388427734375
1379	32.21318054199219
1380	14.490867614746094
1381	16.487512588500977
1382	45.999366760253906
1383	13.838833808898926
1384	44.90248107910156
1385	32.5789680480957
1386	22.50749397277832
1387	19.749914169311523
1388	24.124969482421875
1389	36.76469039916992
1390	15.514617919921875
1391	28.313138961791992
1392	23.414134979248047
1393	51.971397399902344
1394	12.32657241821289
1395	13.952828407287598
1396	16.17096519470215
1397	38.88827896118164
1398	24.472509384155273
1399	29.789344787597656
1400	34.934757232666016
1401	33.28508377075195
1402	30.29371452331543
1403	29.681350708007812
1404	16.230987548828125
1405	17.257728576660156
1406	29.817277908325195
1407	35.82280731201172
1408	16.404895782470703
1409	22.930158615112305
1410	19.908981323242188
1411	15.2249174118042
1412	15.616053581237793
1413	13.234757423400879
1414	31.01848602294922
1415	38.52473449707031
1416	34.25452423095703
1417	18.13269805908203
1418	27.23879623413086
1419	51.67221450805664
1420	30.431394577026367
1421	34.056026458740234
1422	59.85306167602539
1423	23.643524169921875
1424	23.020000457763672
1425	13.523905754089355
1426	24.86175537109375
1427	35.84675979614258
1428	12.030067443847656
1429	25.636051177978516
1430	28.704030990600586
1431	31.811979293823242
1432	23.248292922973633
1433	28.978830337524414
1434	23.29153060913086
1435	30.884174346923828
1436	22.341928482055664
1437	22.948617935180664
1438	25.481061935424805
1439	20.0082950592041
1440	30.26104736328125
1441	35.502620697021484
1442	27.770383834838867
1443	51.61611557006836
1444	15.090517044067383
1445	26.271482467651367
1446	24.691617965698242
1447	17.077341079711914
1448	34.62763977050781
1449	44.79492950439453
1450	23.594236373901367
1451	32.021087646484375
1452	30.221458435058594
1453	23.462583541870117
1454	34.12681579589844
1455	27.721288681030273
1456	25.595306396484375
1457	34.78026580810547
1458	21.131473541259766
1459	20.13042449951172
1460	25.30219078063965
1461	43.52112579345703
1462	32.48488235473633
1463	24.43476104736328
1464	22.660017013549805
1465	18.538320541381836
1466	22.80318832397461
1467	13.828826904296875
1468	22.243701934814453
1469	40.51272964477539
1470	28.247081756591797
1471	14.367945671081543
1472	10.982340812683105
1473	25.31610870361328
1474	23.028032302856445
1475	13.887836456298828
1476	17.502355575561523
1477	16.639503479003906
1478	23.06344985961914
1479	31.539783477783203
1480	18.1805419921875
1481	18.965892791748047
1482	35.26610565185547
1483	25.800315856933594
1484	16.73942756652832
1485	44.93701934814453
1486	28.040117263793945
1487	23.032379150390625
1488	25.83466339111328
1489	37.561553955078125
1490	20.14289093017578
1491	16.291030883789062
1492	24.28588104248047
1493	27.035415649414062
1494	36.2733039855957
1495	24.80400276184082
1496	55.21158218383789
1497	44.203182220458984
1498	17.926532745361328
1499	25.146018981933594
1500	23.469114303588867
1501	36.6485481262207
1502	27.34742546081543
1503	12.892571449279785
1504	31.754690170288086
1505	18.837631225585938
1506	47.10838317871094
1507	34.8661994934082
1508	35.977806091308594
1509	32.52755355834961
1510	26.092987060546875
1511	23.004423141479492
1512	34.50337219238281
1513	42.22529220581055
1514	31.18990135192871
1515	35.31415557861328
1516	26.685237884521484
1517	19.823408126831055
1518	17.13307762145996
1519	19.57713508605957
1520	21.401979446411133
1521	26.51967430114746
1522	17.487070083618164
1523	28.18617057800293
1524	31.208362579345703
1525	20.400657653808594
1526	27.980411529541016
1527	42.58193588256836
1528	26.41012954711914
1529	26.894201278686523
1530	33.29265213012695
1531	34.82649612426758
1532	9.313011169433594
1533	25.847871780395508
1534	12.127568244934082
1535	38.62290573120117
1536	29.356388092041016
1537	14.123119354248047
1538	31.250150680541992
1539	30.03380012512207
1540	45.866180419921875
1541	38.46717071533203
1542	33.75977325439453
1543	40.81903076171875
1544	44.6524772644043
1545	42.01625442504883
1546	32.100406646728516
1547	10.813124656677246
1548	20.06588363647461
1549	32.71091842651367
1550	13.66884994506836
1551	16.676559448242188
1552	12.011569023132324
1553	21.512479782104492
1554	22.588151931762695
1555	28.124897003173828
1556	40.411312103271484
1557	37.59707260131836
1558	32.19563293457031
1559	42.03223419189453
1560	23.89080238342285
1561	18.045915603637695
1562	33.47841262817383
1563	23.699121475219727
1564	35.17461013793945
1565	24.62091064453125
1566	30.402198791503906
1567	20.36703109741211
1568	17.300622940063477
1569	34.747806549072266
1570	36.53843688964844
1571	23.729562759399414
1572	40.85527038574219
1573	38.76321029663086
1574	19.963899612426758
1575	18.811016082763672
1576	36.32238006591797
1577	43.26508712768555
1578	24.024349212646484
1579	31.284881591796875
1580	32.037261962890625
1581	14.581220626831055
1582	29.28314781188965
1583	28.608144760131836
1584	33.058021545410156
1585	34.70815658569336
1586	35.609580993652344
1587	40.85342025756836
1588	33.330135345458984
1589	33.996124267578125
1590	32.79115676879883
1591	23.72660255432129
1592	29.405109405517578
1593	35.279014587402344
1594	26.915340423583984
1595	42.996707916259766
1596	19.493728637695312
1597	15.466089248657227
1598	21.051593780517578
1599	35.80532455444336
1600	14.497175216674805
1601	25.806522369384766
1602	33.86045837402344
1603	32.84392166137695
1604	23.7935791015625
1605	35.130428314208984
1606	18.00458526611328
1607	20.635835647583008
1608	29.184659957885742
1609	26.58313751220703
1610	34.084957122802734
1611	18.037267684936523
1612	45.176300048828125
1613	26.25189208984375
1614	13.547369003295898
1615	26.730688095092773
1616	25.25953483581543
1617	41.6511344909668
1618	21.802330017089844
1619	41.302982330322266
1620	33.83171463012695
1621	25.16734504699707
1622	34.0844612121582
1623	11.176963806152344
1624	24.50465965270996
1625	17.094165802001953
1626	34.11058044433594
1627	36.325172424316406
1628	22.95566177368164
1629	19.0790958404541
1630	36.60366439819336
1631	30.989736557006836
1632	30.411544799804688
1633	21.292383193969727
1634	34.46953201293945
1635	24.433128356933594
1636	33.09910583496094
1637	20.426116943359375
1638	29.38528823852539
1639	18.12991714477539
1640	50.719913482666016
1641	27.618019104003906
1642	35.13301086425781
1643	21.89960289001465
1644	28.798391342163086
1645	16.66842269897461
1646	22.823081970214844
1647	35.67203140258789
1648	39.68081283569336
1649	30.930042266845703
1650	39.58869552612305
1651	30.56883430480957
1652	31.658422470092773
1653	34.442962646484375
1654	29.854265213012695
1655	34.30177307128906
1656	44.63541793823242
1657	45.78055953979492
1658	23.31296157836914
1659	32.245216369628906
1660	29.46969985961914
1661	46.30773162841797
1662	35.67280960083008
1663	39.422569274902344
1664	12.700984001159668
1665	47.00214767456055
1666	30.475893020629883
1667	44.52549743652344
1668	29.52635955810547
1669	24.243667602539062
1670	30.738073348999023
1671	40.93592071533203
1672	24.133718490600586
1673	28.683584213256836
1674	30.917713165283203
1675	35.58907699584961
1676	24.873666763305664
1677	35.22762680053711
1678	22.970834732055664
1679	29.298398971557617
1680	39.33951950073242
1681	16.589475631713867
1682	33.293853759765625
1683	38.63389587402344
1684	26.7293643951416
1685	47.145442962646484
1686	21.753711700439453
1687	22.75116729736328
1688	27.998367309570312
1689	33.87046432495117
1690	34.233428955078125
1691	26.70442008972168
1692	22.176170349121094
1693	33.910247802734375
1694	27.82901382446289
1695	34.47782897949219
1696	24.96246337890625
1697	17.734756469726562
1698	36.7467041015625
1699	37.534420013427734
1700	15.34860897064209
1701	34.3874397277832
1702	33.83195114135742
1703	30.086929321289062
1704	15.859193801879883
1705	38.723941802978516
1706	32.45522689819336
1707	33.01698684692383
1708	12.602578163146973
1709	30.814268112182617
1710	23.41802215576172
1711	30.176897048950195
1712	35.85001754760742
1713	24.266942977905273
1714	32.392677307128906
1715	20.550437927246094
1716	26.563203811645508
1717	38.41488265991211
1718	35.12443161010742
1719	21.07370948791504
1720	37.60710144042969
1721	29.932180404663086
1722	14.358720779418945
1723	27.66697120666504
1724	30.504894256591797
1725	32.29988479614258
1726	34.790042877197266
1727	13.176309585571289
1728	45.61201477050781
1729	35.83684539794922
1730	16.898273468017578
1731	28.95001983642578
1732	26.717164993286133
1733	21.529691696166992
1734	28.594240188598633
1735	17.45062255859375
1736	34.33368682861328
1737	36.429237365722656
1738	43.11929702758789
1739	33.917633056640625
1740	13.998453140258789
1741	27.187217712402344
1742	36.816009521484375
1743	25.78137969970703
1744	17.94681167602539
1745	33.25421905517578
1746	40.4725456237793
1747	35.91599655151367
1748	17.707246780395508
1749	27.004562377929688
1750	17.836639404296875
1751	31.842266082763672
1752	19.917633056640625
1753	22.86080551147461
1754	23.44043731689453
1755	24.301836013793945
1756	24.887283325195312
1757	18.60807228088379
1758	44.349430084228516
1759	35.48585891723633
1760	28.47386932373047
1761	33.458187103271484
1762	16.000864028930664
1763	38.510032653808594
1764	16.988435745239258
1765	31.631736755371094
1766	37.765262603759766
1767	28.497499465942383
1768	12.505389213562012
1769	29.42692756652832
1770	12.58256721496582
1771	36.17289733886719
1772	40.201168060302734
1773	11.305831909179688
1774	23.09781265258789
1775	46.094154357910156
1776	23.061738967895508
1777	35.47456359863281
1778	37.29608154296875
1779	33.266700744628906
1780	29.159290313720703
1781	18.990814208984375
1782	20.416736602783203
1783	38.619972229003906
1784	21.321687698364258
1785	22.10485076904297
1786	35.93547058105469
1787	28.51204490661621
1788	26.0373592376709
1789	20.701921463012695
1790	24.314531326293945
1791	22.243932723999023
1792	28.946786880493164
1793	33.03952407836914
1794	17.832040786743164
1795	31.69434928894043
1796	25.911571502685547
1797	30.243608474731445
1798	24.130889892578125
1799	26.116331100463867
1800	30.66806411743164
1801	26.92652130126953
1802	23.910053253173828
1803	35.114315032958984
1804	30.800626754760742
1805	38.08563232421875
1806	31.95989227294922
1807	36.063232421875
1808	28.517982482910156
1809	36.68352127075195
1810	31.47266387939453
1811	38.464717864990234
1812	30.118188858032227
1813	19.973466873168945
1814	17.61713409423828
1815	20.252208709716797
1816	20.880979537963867
1817	28.21352195739746
1818	26.63620948791504
1819	45.6110954284668
1820	34.83919143676758
1821	32.2385139465332
1822	33.58482360839844
1823	24.680879592895508
1824	29.710363388061523
1825	41.25022506713867
1826	37.38460922241211
1827	46.42387390136719
1828	34.571197509765625
1829	23.22152328491211
1830	12.809493064880371
1831	27.074480056762695
1832	37.24321746826172
1833	28.34142303466797
1834	33.90745162963867
1835	18.63561248779297
1836	32.2883186340332
1837	23.778331756591797
1838	22.052745819091797
1839	12.38122272491455
1840	19.49041748046875
1841	23.626293182373047
1842	19.112533569335938
1843	24.848642349243164
1844	20.897397994995117
1845	12.383216857910156
1846	24.978971481323242
1847	38.46317672729492
1848	11.743012428283691
1849	27.742033004760742
1850	28.74192237854004
1851	34.087825775146484
1852	40.99000549316406
1853	16.779457092285156
1854	17.637680053710938
1855	23.26156234741211
1856	25.324235916137695
1857	45.10927963256836
1858	11.09444808959961
1859	20.071063995361328
1860	11.59661865234375
1861	38.99397277832031
1862	42.30904769897461
1863	39.34663009643555
1864	18.87965202331543
1865	33.461647033691406
1866	37.97892379760742
1867	27.8880672454834
1868	10.805124282836914
1869	16.61957550048828
1870	29.70535659790039
1871	32.20634078979492
1872	20.248851776123047
1873	33.24352264404297
1874	33.59524154663086
1875	43.28604507446289
1876	13.982935905456543
1877	24.863035202026367
1878	16.958242416381836
1879	12.360809326171875
1880	22.903873443603516
1881	33.90922546386719
1882	21.97121810913086
1883	19.88689613342285
1884	22.063310623168945
1885	29.35511589050293
1886	26.483837127685547
1887	25.880483627319336
1888	32.64352035522461
1889	20.31341552734375
1890	29.7052059173584
1891	19.054067611694336
1892	42.441471099853516
1893	45.5485954284668
1894	26.470243453979492
1895	25.13627052307129
1896	43.812442779541016
1897	26.492469787597656
1898	26.681053161621094
1899	39.63789367675781
1900	35.788482666015625
1901	32.782283782958984
1902	31.079771041870117
1903	23.479116439819336
1904	28.70867919921875
1905	22.855133056640625
1906	35.25374221801758
1907	34.02425003051758
1908	41.317928314208984
1909	48.92066192626953
1910	28.08428382873535
1911	26.953622817993164
1912	25.83057975769043
1913	20.03965950012207
1914	36.91811752319336
1915	18.6801815032959
1916	21.265047073364258
1917	36.03650665283203
1918	38.037532806396484
1919	32.86841583251953
1920	29.987398147583008
1921	40.084110260009766
1922	27.19207763671875
1923	27.18500328063965
1924	19.490388870239258
1925	16.620803833007812
1926	28.413841247558594
1927	13.81218147277832
1928	27.43268394470215
1929	30.148738861083984
1930	37.59768295288086
1931	31.105533599853516
1932	18.526926040649414
1933	26.738771438598633
1934	20.26938819885254
1935	8.593563079833984
1936	25.417072296142578
1937	48.79266357421875
1938	35.407413482666016
1939	16.415672302246094
1940	28.614276885986328
1941	32.392555236816406
1942	18.864831924438477
1943	33.80776596069336
1944	43.120513916015625
1945	31.41757583618164
1946	37.767677307128906
1947	26.844280242919922
1948	27.581966400146484
1949	36.29594039916992
1950	33.352725982666016
1951	27.17743682861328
1952	37.8137321472168
1953	12.8350191116333
1954	35.84507369995117
1955	23.44103240966797
1956	33.70807647705078
1957	32.987022399902344
1958	35.147315979003906
1959	20.663610458374023
1960	35.92283248901367
1961	24.278736114501953
1962	29.674110412597656
1963	23.9207706451416
1964	36.387046813964844
1965	30.12078094482422
1966	49.66728210449219
1967	37.30625915527344
1968	20.33272361755371
1969	38.327301025390625
1970	36.93818283081055
1971	42.992454528808594
1972	34.96448516845703
1973	41.23775100708008
1974	39.143978118896484
1975	27.950759887695312
1976	27.892963409423828
1977	33.140769958496094
1978	21.546144485473633
1979	29.985437393188477
1980	27.92030906677246
1981	59.76045227050781
1982	31.481327056884766
1983	28.980745315551758
1984	46.29009246826172
1985	15.500198364257812
1986	15.308012962341309
1987	29.371503829956055
1988	44.863059997558594
1989	33.85350036621094
1990	19.755565643310547
1991	34.422855377197266
1992	29.218286514282227
1993	36.20195007324219
1994	28.50878143310547
1995	26.338544845581055
1996	32.47379684448242
1997	12.275008201599121
1998	25.650785446166992
[truncated: 137,297 more rows]
