# Supplementary material for: CellSighter: a neural network to classify cells in highly multiplexed images
Source: Nat Commun. 2023 Jul 18;14:4302. doi: 10.1038/s41467-023-40066-7 (PMC10354029; doi:10.1038/s41467-023-40066-7)
Supplement: Supplementary file 4 — Source Data [file 41467_2023_40066_MOESM4_ESM.zip › SourceData/supp_fig1_C.csv]

	Bcell	CD4T	CD8T	Tcell	Treg	Neutrophil	Myeloid	Endothel	Mesenchyme	Tumor
20	0.7767584097859327	0.81	0.8141331515564645	0.8359649122807018	0.844	0.8881959910913141	0.9411764705882353	0.9597701149425287	0.977728285077951	1.0
40	0.8042813455657493	0.8	0.7943649170643036	0.8491228070175438	0.856	0.9167037861915367	0.9313725490196079	0.9739866908650938	0.9922048997772829	1.0
60	0.8256880733944955	0.7766666666666666	0.8184503521926835	0.8552631578947368	0.868	0.9060133630289532	0.9117647058823529	0.9649122807017544	0.9855233853006682	0.9950248756218906
80	0.7859327217125383	0.84	0.8100431720063622	0.8640350877192983	0.8586666666666667	0.9042316258351893	0.8627450980392157	0.970356926799758	0.9788418708240535	0.9950248756218906
100	0.7798165137614679	0.8233333333333334	0.814587593728698	0.8798245614035087	0.8493333333333334	0.9046770601336303	0.8333333333333334	0.9709618874773139	0.9755011135857461	0.9950248756218906
