# Supplementary material for: CellSighter: a neural network to classify cells in highly multiplexed images
Source: Nat Commun. 2023 Jul 18;14:4302. doi: 10.1038/s41467-023-40066-7 (PMC10354029; doi:10.1038/s41467-023-40066-7)
Supplement: Supplementary file 4 — Source Data [file 41467_2023_40066_MOESM4_ESM.zip › SourceData/supp_fig1_D.csv]

	Bcell	CD4T	CD8T	Endothel	Myeloid	Neutrophil	Mesenchyme	Tcell	Treg	Tumor
Bcell	35	0	0	0	3	0	0	0	0	1
CD4T	1	132	2	0	12	1	0	3	0	1
CD8T	2	22	227	0	13	0	0	2	0	2
Endothel	3	4	4	25	32	0	0	1	0	0
Myeloid	3	9	3	1	475	1	0	3	0	2
Neutrophil	0	0	0	0	13	25	0	0	0	0
Mesenchyme	0	0	1	0	3	0	8	0	0	0
Tcell	0	6	2	0	2	0	0	6	0	0
Treg	0	1	0	0	0	0	0	0	15	0
Tumor	0	0	1	0	1	0	0	0	0	331
