# Supplementary material for: CellSighter: a neural network to classify cells in highly multiplexed images
Source: Nat Commun. 2023 Jul 18;14:4302. doi: 10.1038/s41467-023-40066-7 (PMC10354029; doi:10.1038/s41467-023-40066-7)
Supplement: Supplementary file 4 — Source Data [file 41467_2023_40066_MOESM4_ESM.zip › SourceData/supp_fig1_F.csv]

	confidence	class
0	0.6208508729934692	Both labels
1	0.6839746341109276	Both labels
2	0.5651707917451858	Expert Annotation
4	0.8604355484247208	Expert Annotation
5	0.53181530572474	Both labels
6	0.6148315846920014	CellSighter
7	0.7221396625041961	Expert Annotation
8	0.567873877286911	Expert Annotation
9	0.8034731626510621	CellSighter
11	0.8632651150226593	Both labels
13	0.6081438004970551	Expert Annotation
14	0.8626004695892334	CellSighter
15	0.7967069983482361	Expert Annotation
16	0.7096834927797318	Both labels
17	0.6043418049812317	CellSighter
18	0.6708560600876808	CellSighter
19	0.8121403694152832	Both labels
20	0.5182484671473503	CellSighter
21	0.5397951886057853	Both labels
23	0.6325820475816727	Both labels
24	0.9387815237045288	CellSighter
25	0.7005769446492195	CellSighter
26	0.5862106084823608	Both labels
27	0.5357438743114471	CellSighter
28	0.6519505016505718	CellSighter
30	0.7128291562199592	CellSighter
31	0.3994627848267555	Both labels
32	0.4945796087384224	Both labels
33	0.9816433250904083	CellSighter
34	0.5479802131652832	Expert Annotation
36	0.7155000478029251	Expert Annotation
37	0.6878208309412003	Both labels
38	0.9809880793094635	Both labels
39	0.7954793989658355	Expert Annotation
41	0.9291044056415558	Both labels
42	0.7100138612091541	CellSighter
43	0.9767971396446228	CellSighter
45	0.5608611604198813	Both labels
46	0.8083969533443451	Expert Annotation
47	0.9895107805728912	CellSighter
48	0.9282862365245819	CellSighter
49	0.8564776360988617	Expert Annotation
50	0.9692199289798736	Expert Annotation
51	0.47963395472615955	Expert Annotation
53	0.8666896462440491	CellSighter
54	0.8508817493915558	Both labels
55	0.8386880278587341	Expert Annotation
56	0.8261509597301483	Both labels
57	0.9132743716239929	CellSighter
58	0.5160844773054123	Expert Annotation
59	0.9009226441383362	Expert Annotation
60	0.9531566679477692	CellSighter
61	0.739267909526825	CellSighter
62	0.8636307060718537	Both labels
63	0.9171959340572358	CellSighter
64	0.9714736819267273	CellSighter
66	0.43204437643289567	Both labels
67	0.7355844795703887	Both labels
68	0.6666739672422409	Expert Annotation
70	0.600127100944519	Both labels
71	0.7257199317216874	Expert Annotation
72	0.7411078453063965	Expert Annotation
73	0.8848710894584656	Both labels
74	0.8836474895477295	Both labels
75	0.5548275172710418	Expert Annotation
77	0.5827638268470764	CellSighter
78	0.6064896523952484	CellSighter
79	0.9411926507949829	Expert Annotation
81	0.6923571199178695	Both labels
82	0.8914577305316925	Both labels
83	0.9813389778137207	Both labels
84	0.8402085721492767	CellSighter
85	0.5398221477866173	Both labels
86	0.8824524462223053	CellSighter
87	0.6710415005683898	Both labels
88	0.5637480974197387	Both labels
89	0.5409718602895737	CellSighter
90	0.8866954207420349	CellSighter
91	0.8365002572536469	CellSighter
92	0.7471622884273529	CellSighter
93	0.8894634068012237	CellSighter
94	0.8468419253826142	Both labels
95	0.8053640007972718	Both labels
96	0.7433589696884155	Expert Annotation
97	0.8426392376422882	CellSighter
98	0.9704891800880432	Both labels
99	0.9223869681358338	Both labels
100	0.9312736570835114	Expert Annotation
101	0.5373965382575989	Expert Annotation
102	0.8275894045829773	Expert Annotation
103	0.9912899553775787	CellSighter
104	0.939209121465683	Both labels
105	0.8506949067115783	CellSighter
107	0.7047147065401077	Both labels
108	0.7708163797855377	CellSighter
110	0.876435148715973	Both labels
114	0.8966554582118988	CellSighter
115	0.7436592698097229	Both labels
116	0.5588921600021421	Both labels
117	0.5788627162575721	Expert Annotation
118	0.4944254383444786	Both labels
119	0.5266085222363472	CellSighter
120	0.9783010601997375	CellSighter
121	0.5011135842651129	Both labels
122	0.7807532668113708	Expert Annotation
123	0.8288488775491715	CellSighter
125	0.618772579729557	Expert Annotation
126	0.8796040415763855	Both labels
127	0.6815627463161945	CellSighter
128	0.4865581076592207	CellSighter
130	0.6868174940347671	Expert Annotation
131	0.6741131782531739	Both labels
132	0.5909835951402783	CellSighter
133	0.879011619091034	Both labels
135	0.8920963495969773	CellSighter
136	0.6370564281940461	CellSighter
137	0.8488762497901916	Both labels
138	0.8923908799886704	Both labels
140	0.6116089805960655	Both labels
141	0.395939065515995	Both labels
142	0.8272703528404236	Both labels
143	0.8190353214740753	Both labels
144	0.6694985158741474	Expert Annotation
145	0.96937295794487	Both labels
146	0.48555610198527577	Both labels
147	0.5989882454276085	CellSighter
148	0.7548195600509644	Expert Annotation
149	0.9973265588283539	CellSighter
150	0.9807363152503967	Both labels
151	0.9757314026355743	CellSighter
154	0.9509129345417022	CellSighter
155	0.8229959726333618	CellSighter
156	0.5247005000710487	CellSighter
157	0.5618870330043138	Both labels
158	0.9601926445960999	Both labels
159	0.9202893376350403	CellSighter
160	0.9536412239074707	Both labels
161	0.41763283833861353	CellSighter
162	0.8660736620426178	CellSighter
163	0.5098526120185852	CellSighter
165	0.989531409740448	Expert Annotation
166	0.9918756484985352	Expert Annotation
167	0.9203736364841462	CellSighter
168	0.768153989315033	Expert Annotation
169	0.9072666764259338	Expert Annotation
170	0.5355816587805748	Both labels
171	0.5907712332904339	Expert Annotation
173	0.6351481452584267	CellSighter
174	0.48861677646636964	Expert Annotation
176	0.995120394229889	Both labels
177	0.9857511341571807	Both labels
178	0.9695575177669525	CellSighter
179	0.9797922968864441	CellSighter
182	0.8440201371908188	Expert Annotation
183	0.9980665564537048	CellSighter
184	0.8827560484409332	CellSighter
186	0.547021409869194	Both labels
188	0.9833710491657257	Both labels
189	0.654871141910553	CellSighter
190	0.976338368654251	CellSighter
194	0.6314945220947266	Both labels
196	0.7503000199794769	CellSighter
197	0.6630847871303558	CellSighter
198	0.7159555971622467	Both labels
199	0.8859545290470123	CellSighter
200	0.6085501104593277	CellSighter
201	0.7187816798686981	Both labels
202	0.7786794751882553	Both labels
203	0.9560836255550385	CellSighter
205	0.641478630900383	Expert Annotation
206	0.525928869843483	Both labels
207	0.6664860248565674	CellSighter
208	0.8340272426605224	Expert Annotation
209	0.7252559065818787	Expert Annotation
210	0.8887510776519776	Expert Annotation
211	0.7059573173522949	Both labels
212	0.6100069105625152	Expert Annotation
213	0.6141545481979847	Expert Annotation
214	0.9141841292381286	CellSighter
215	0.855536037683487	CellSighter
216	0.6506279021501541	Expert Annotation
217	0.8771323025226593	Expert Annotation
218	0.5104027077555656	Both labels
219	0.5806178122758865	Expert Annotation
220	0.5965137422084809	CellSighter
221	0.5977267891168594	CellSighter
222	0.6210496880114078	CellSighter
223	0.7219562202692031	Both labels
225	0.5759030282497406	Expert Annotation
226	0.9886092126369477	CellSighter
227	0.7276743084192276	Expert Annotation
228	0.5071527630090713	Expert Annotation
229	0.9870556473731995	CellSighter
230	0.9459470510482788	CellSighter
231	0.9950616240501404	Expert Annotation
232	0.7132322430610657	Expert Annotation
233	0.6250794388353824	CellSighter
234	0.6800065182149411	Both labels
235	0.4757914185523987	Both labels
236	0.753501683473587	Both labels
237	0.9340851724147796	Both labels
238	0.8835432469844818	CellSighter
239	0.63118941411376	Expert Annotation
240	0.5620610356330872	Expert Annotation
241	0.8644537091255188	Expert Annotation
242	0.40911318771541116	CellSighter
244	0.7939080148935318	Both labels
245	0.5607954159379005	Expert Annotation
246	0.855155223608017	Expert Annotation
247	0.9960177958011627	CellSighter
248	0.9811106264591217	CellSighter
249	0.965453314781189	Both labels
250	0.9587313771247864	Both labels
251	0.9936983287334442	Both labels
252	0.9783311069011689	CellSighter
253	0.829871517419815	Expert Annotation
254	0.9264330506324768	CellSighter
255	0.7785399377346038	CellSighter
256	0.9283774971961976	Both labels
257	0.6325360832735896	Expert Annotation
258	0.7134864956140519	CellSighter
259	0.9263900458812714	Expert Annotation
260	0.9893881201744079	CellSighter
261	0.4552189734764397	Expert Annotation
262	0.481577851716429	Expert Annotation
263	0.7050482034683228	CellSighter
