# Supplementary material for: CellSighter: a neural network to classify cells in highly multiplexed images
Source: Nat Commun. 2023 Jul 18;14:4302. doi: 10.1038/s41467-023-40066-7 (PMC10354029; doi:10.1038/s41467-023-40066-7)
Supplement: Supplementary file 4 — Source Data [file 41467_2023_40066_MOESM4_ESM.zip › SourceData/supp_fig1_G.csv]

	CellSighter	XGBoost	Clustering & Gating
Bcell	92.09892643852275	88.98886139527934	80.3650949538564
CD4T	91.68576298071245	88.61824527654501	86.3731627883431
CD8T	94.03423257293542	92.50292974555646	90.34750601831148
Tcell	93.41655857251885	91.30777958660154	74.86310492822258
Treg	99.66179167524287	99.64315581985711	99.62824713554849
Neutrophil	97.9603152686088	97.69674327805016	93.25779009766171
Myeloid	89.16105115250082	86.85183911825965	85.34550111114433
Endothel	90.61771813319726	86.3325777262673	77.99975797286052
Mesenchyme	89.31807168764041	85.67458627626614	79.09896697552166
Tumor	98.24565311729071	95.83124022798079	95.69677380069038
