# Supplementary material for: CellSighter: a neural network to classify cells in highly multiplexed images
Source: Nat Commun. 2023 Jul 18;14:4302. doi: 10.1038/s41467-023-40066-7 (PMC10354029; doi:10.1038/s41467-023-40066-7)
Supplement: Supplementary file 4 — Source Data [file 41467_2023_40066_MOESM4_ESM.zip › SourceData/supp_fig2_A.csv]

	B cell	Germinal Center B cell	CD4 Treg	CD4 T cell	Memory CD4 T Cells	CD8 T cell	NK cell	DCs	MAC	Neutrophil	Stroma	Endothel	Hevs	Tumor
B cell	8468	181	0	552	6	77	4	99	39	9	2	2	6	6
Germinal Center B cell	71	1798	0	87	0	1	0	12	2	0	0	1	0	0
CD4 Treg	5	0	284	10	4	2	1	0	0	0	1	0	0	2
CD4 T cell	267	38	5	10035	341	355	7	87	47	8	78	0	8	5
Memory CD4 T Cells	1	0	1	379	2382	3	1	8	8	2	15	2	1	1
CD8 T cell	24	0	1	221	7	2349	2	8	2	1	18	0	5	1
NK cell	3	0	0	5	3	2	57	2	1	0	0	0	1	0
DCs	112	38	1	143	18	12	4	1011	22	1	8	1	2	5
MAC	43	81	1	121	14	2	0	80	553	2	11	2	1	6
Neutrophil	7	0	0	8	3	3	1	15	2	204	4	0	2	2
Stroma	5	1	1	42	19	6	1	14	5	6	399	9	0	14
Endothel	10	1	0	5	3	2	0	2	0	0	10	196	6	2
Hevs	14	1	0	30	8	16	2	1	2	4	3	17	681	0
Tumor	18	2	2	18	14	2	0	20	4	0	2	0	0	2916
