# Supplementary material for: CellSighter: a neural network to classify cells in highly multiplexed images
Source: Nat Commun. 2023 Jul 18;14:4302. doi: 10.1038/s41467-023-40066-7 (PMC10354029; doi:10.1038/s41467-023-40066-7)
Supplement: Supplementary file 4 — Source Data [file 41467_2023_40066_MOESM4_ESM.zip › SourceData/supp_fig2_C.csv]

	model	overlap
0	CellSighter	0.8702702522277832
1	CellSighter	0.9581881761550903
2	CellSighter	0.7838345766067505
3	CellSighter	0.9304635524749756
4	CellSighter	0.9372549057006836
5	CellSighter	0.9494949579238892
6	CellSighter	0.9897959232330322
7	CellSighter	0.9704142212867737
8	CellSighter	0.9475524425506592
9	CellSighter	0.839712917804718
10	CellSighter	0.9458598494529724
11	CellSighter	0.9484978318214417
12	CellSighter	0.7790055274963379
13	CellSighter	0.9674418568611145
14	CellSighter	0.7528089880943298
15	CellSighter	0.827250599861145
16	CellSighter	0.9887005686759949
17	CellSighter	0.8951841592788696
18	CellSighter	0.7831094264984131
19	CellSighter	0.9930070042610168
20	CellSighter	0.9715909361839294
21	CellSighter	0.8217592835426331
22	CellSighter	0.9207921028137207
23	CellSighter	0.9735449552536011
24	CellSighter	0.9870129823684692
25	CellSighter	0.9288537502288818
26	CellSighter	1.0
27	CellSighter	0.9759036302566528
28	CellSighter	0.6795069575309753
29	CellSighter	0.9689119458198547
30	CellSighter	0.7937915921211243
31	CellSighter	0.610284149646759
32	CellSighter	0.9655172228813171
33	CellSighter	0.978723406791687
34	CellSighter	0.8910614252090454
35	CellSighter	0.9550173282623291
36	CellSighter	0.9551020264625549
37	CellSighter	0.8787128925323486
38	CellSighter	0.910614550113678
39	CellSighter	0.9085173606872559
40	CellSighter	0.953667938709259
41	CellSighter	0.916201114654541
42	CellSighter	0.9780219793319702
43	CellSighter	0.9888888597488403
44	CellSighter	0.9047619104385376
45	CellSighter	0.9461538195610046
46	CellSighter	0.9350282549858093
47	CellSighter	0.9417040348052979
48	CellSighter	0.918181836605072
49	CellSighter	0.6880000233650208
50	CellSighter	0.9335179924964905
51	CellSighter	0.8297213912010193
52	CellSighter	0.9588015079498291
53	CellSighter	0.9898989796638489
54	CellSighter	0.7161172032356262
55	CellSighter	0.614800751209259
56	CellSighter	0.6992664933204651
57	CellSighter	0.7696078419685364
58	CellSighter	0.594629168510437
59	CellSighter	0.8501291871070862
60	CellSighter	0.9666666388511658
61	CellSighter	0.961685836315155
62	CellSighter	0.9674418568611145
63	CellSighter	0.8367347121238708
64	CellSighter	0.9534050226211548
65	CellSighter	0.9803921580314636
66	CellSighter	0.9240924119949341
67	CellSighter	0.8645833134651184
68	CellSighter	0.7807692289352417
69	CellSighter	0.8058454990386963
70	CellSighter	0.9876543283462524
71	CellSighter	0.8947368264198303
72	CellSighter	0.9501779079437256
73	CellSighter	0.9928571581840515
74	CellSighter	0.96517413854599
75	CellSighter	0.8860294222831726
76	CellSighter	0.9864864945411682
77	CellSighter	0.8735632300376892
78	CellSighter	0.894444465637207
79	CellSighter	0.970059871673584
80	CellSighter	0.6996644139289856
81	CellSighter	0.935742974281311
82	CellSighter	0.9073482155799866
83	CellSighter	0.8300220966339111
84	CellSighter	0.987730085849762
85	CellSighter	0.9915966391563416
86	CellSighter	0.8668941855430603
87	CellSighter	0.9157894849777222
88	CellSighter	0.9545454382896423
89	CellSighter	0.9700000286102295
90	CellSighter	0.969298243522644
91	CellSighter	0.918367326259613
92	CellSighter	0.9505703449249268
93	CellSighter	1.0
94	CellSighter	0.932721734046936
95	CellSighter	0.9631147384643555
96	CellSighter	0.9764705896377563
97	CellSighter	0.9830508232116699
98	CellSighter	0.8644986152648926
99	CellSighter	0.9947368502616882
100	CellSighter	0.9263157844543457
101	CellSighter	0.9779411554336548
102	CellSighter	0.9811320900917053
103	CellSighter	0.9924812316894531
104	CellSighter	0.7037671208381653
105	CellSighter	0.8993710875511169
106	CellSighter	0.9765258431434631
107	CellSighter	0.8594847917556763
108	CellSighter	0.9870129823684692
109	CellSighter	0.73617023229599
110	CellSighter	0.7011128664016724
111	CellSighter	0.9454545378684998
112	CellSighter	0.6437956094741821
113	CellSighter	0.8165547847747803
114	CellSighter	0.9868420958518982
115	CellSighter	0.7526881694793701
116	CellSighter	0.9820359349250793
117	CellSighter	0.9659863710403442
118	CellSighter	0.8688119053840637
119	CellSighter	0.963350772857666
120	CellSighter	0.8442367315292358
121	CellSighter	0.7868852615356445
122	CellSighter	0.7345794439315796
123	CellSighter	0.9497717022895813
124	CellSighter	0.9249146580696106
125	CellSighter	0.9194444417953491
126	CellSighter	0.8337469100952148
127	CellSighter	0.810234546661377
128	CellSighter	0.9415807723999023
129	CellSighter	0.9669811129570007
130	CellSighter	0.9730769395828247
131	CellSighter	0.954954981803894
132	CellSighter	0.5205949544906616
133	CellSighter	0.9848484992980957
134	CellSighter	0.7763713002204895
135	CellSighter	0.8408601880073547
136	CellSighter	0.7408088445663452
137	CellSighter	0.9278688430786133
138	CellSighter	0.6061776280403137
139	CellSighter	0.9547038078308105
140	CellSighter	0.8840579986572266
141	CellSighter	0.9802631735801697
142	CellSighter	0.9680365324020386
143	CellSighter	0.9775280952453613
144	CellSighter	0.87469881772995
145	CellSighter	0.8170478343963623
146	CellSighter	0.9389671087265015
147	CellSighter	0.7858546376228333
148	CellSighter	0.8615384697914124
149	CellSighter	0.833734929561615
150	CellSighter	0.7485928535461426
151	CellSighter	0.7428057789802551
152	CellSighter	0.9773755669593811
153	CellSighter	0.9729729890823364
154	CellSighter	0.9718875288963318
155	CellSighter	0.9658119678497314
156	CellSighter	0.7809917330741882
157	CellSighter	0.903333306312561
158	CellSighter	0.9814814925193787
159	CellSighter	0.9645389914512634
160	CellSighter	0.9508196711540222
161	CellSighter	0.9106529355049133
162	CellSighter	0.8621701002120972
163	CellSighter	0.8389830589294434
164	CellSighter	0.985401451587677
165	CellSighter	0.9065155982971191
166	CellSighter	0.8073022365570068
167	CellSighter	0.6666666865348816
168	CellSighter	0.9432176947593689
169	CellSighter	0.7738791704177856
170	CellSighter	0.8662790656089783
171	CellSighter	0.9753086566925049
172	CellSighter	0.9377431869506836
173	CellSighter	0.5103926062583923
174	CellSighter	0.8543956279754639
175	CellSighter	0.8547215461730957
176	CellSighter	0.9698275923728943
177	CellSighter	0.6410635113716125
178	CellSighter	0.7887930870056152
179	CellSighter	0.7873563170433044
180	CellSighter	0.6325300931930542
181	CellSighter	0.943965494632721
182	CellSighter	0.981249988079071
183	CellSighter	0.9951456189155579
184	CellSighter	0.9553264379501343
185	CellSighter	0.9737991094589233
186	CellSighter	0.9337349534034729
187	CellSighter	0.9642857313156128
188	CellSighter	0.9897435903549194
189	CellSighter	0.9337539672851562
190	CellSighter	0.9018987417221069
191	CellSighter	0.9593023061752319
192	CellSighter	0.9850746393203735
193	CellSighter	0.953125
194	CellSighter	0.9681817889213562
195	CellSighter	0.9756097793579102
196	CellSighter	0.982300877571106
197	CellSighter	0.6556671261787415
198	CellSighter	0.7758186459541321
199	CellSighter	0.9545454382896423
200	CellSighter	0.949999988079071
201	CellSighter	0.8032036423683167
202	CellSighter	0.852150559425354
203	CellSighter	0.8245967626571655
204	CellSighter	0.9099099040031433
205	CellSighter	0.9609375
206	CellSighter	0.9065420627593994
207	CellSighter	0.9583333134651184
208	CellSighter	0.9019607901573181
209	CellSighter	0.6314960718154907
210	CellSighter	0.6570188403129578
211	CellSighter	0.9704641103744507
212	CellSighter	0.6498054265975952
213	CellSighter	0.9758453965187073
214	CellSighter	0.9790209531784058
215	CellSighter	0.9400749206542969
216	CellSighter	0.606019139289856
217	CellSighter	0.8320610523223877
218	CellSighter	0.89570552110672
219	CellSighter	0.9188405871391296
220	CellSighter	0.935153603553772
221	CellSighter	0.9686098694801331
222	CellSighter	0.9031339287757874
223	CellSighter	0.8787878751754761
224	CellSighter	0.8398169279098511
225	CellSighter	0.891566276550293
226	CellSighter	0.9625668525695801
227	CellSighter	0.9781022071838379
228	CellSighter	0.8659217953681946
229	CellSighter	0.9671533107757568
230	CellSighter	0.9770992398262024
231	CellSighter	0.9226006269454956
232	CellSighter	0.8736559152603149
233	CellSighter	0.8488063812255859
234	CellSighter	0.9634703397750854
235	CellSighter	0.8944099545478821
236	CellSighter	0.8729641437530518
237	CellSighter	0.8594594597816467
238	CellSighter	0.9303135871887207
239	CellSighter	0.7424812316894531
240	CellSighter	0.9238410592079163
241	CellSighter	0.9333333373069763
242	CellSighter	0.9696969985961914
243	CellSighter	0.9897959232330322
244	CellSighter	0.9704142212867737
245	CellSighter	0.9265734553337097
246	CellSighter	0.8468899726867676
247	CellSighter	0.8949044346809387
248	CellSighter	0.9656652212142944
249	CellSighter	0.7458563446998596
250	CellSighter	0.9255813956260681
251	CellSighter	0.7011235952377319
252	CellSighter	0.7810218930244446
253	CellSighter	0.994350254535675
254	CellSighter	0.8271954655647278
255	CellSighter	0.7504798173904419
256	CellSighter	0.9650349617004395
257	CellSighter	0.9602272510528564
258	CellSighter	0.8425925970077515
259	CellSighter	0.8514851331710815
260	CellSighter	0.9841269850730896
261	CellSighter	0.9805194735527039
262	CellSighter	0.9249011874198914
263	CellSighter	0.9824561476707458
264	CellSighter	0.9477911591529846
265	CellSighter	0.6702619194984436
266	CellSighter	0.9533678889274597
267	CellSighter	0.7782704830169678
268	CellSighter	0.6075778007507324
269	CellSighter	0.9348658919334412
270	CellSighter	0.957446813583374
271	CellSighter	0.8743016719818115
272	CellSighter	0.9342560768127441
273	CellSighter	0.9510204195976257
274	CellSighter	0.8787128925323486
275	CellSighter	0.9078212380409241
276	CellSighter	0.8895899057388306
277	CellSighter	0.9382239580154419
278	CellSighter	0.8631284832954407
279	CellSighter	0.9780219793319702
280	CellSighter	0.9555555582046509
281	CellSighter	0.8546366095542908
282	CellSighter	1.0
283	CellSighter	0.903954803943634
284	CellSighter	0.9551569223403931
285	CellSighter	0.9060605764389038
286	CellSighter	0.6575999855995178
287	CellSighter	0.8698061108589172
288	CellSighter	0.8421052694320679
289	CellSighter	0.9026217460632324
290	CellSighter	0.9898989796638489
291	CellSighter	0.6868131756782532
292	CellSighter	0.5958254337310791
293	CellSighter	0.6870415806770325
294	CellSighter	0.75
295	CellSighter	0.5703324675559998
296	CellSighter	0.8242893815040588
297	CellSighter	0.949999988079071
298	CellSighter	0.938697338104248
299	CellSighter	0.9395349025726318
300	CellSighter	0.7857142686843872
301	CellSighter	0.9354838728904724
302	CellSighter	1.0
303	CellSighter	0.9174917340278625
304	CellSighter	0.8333333134651184
305	CellSighter	0.7538461685180664
306	CellSighter	0.8079332113265991
307	CellSighter	0.9753086566925049
308	CellSighter	0.8526315689086914
309	CellSighter	0.935943067073822
310	CellSighter	0.9785714149475098
311	CellSighter	0.9701492786407471
312	CellSighter	0.9227941036224365
313	CellSighter	0.9729729890823364
314	CellSighter	0.8706896305084229
315	CellSighter	0.894444465637207
316	CellSighter	0.9880239367485046
317	CellSighter	0.7046979665756226
318	CellSighter	0.9437751173973083
319	CellSighter	0.8881788849830627
320	CellSighter	0.8013244867324829
321	CellSighter	0.9509202241897583
322	CellSighter	0.9915966391563416
323	CellSighter	0.8634812235832214
324	CellSighter	0.9228070378303528
325	CellSighter	0.935606062412262
326	CellSighter	0.9850000143051147
327	CellSighter	0.9517543911933899
328	CellSighter	0.8892128467559814
329	CellSighter	0.9353612065315247
330	CellSighter	0.9729729890823364
331	CellSighter	0.8899082541465759
332	CellSighter	0.938524603843689
333	CellSighter	0.9647058844566345
334	CellSighter	0.9774011373519897
335	CellSighter	0.848238468170166
336	CellSighter	0.9894737005233765
337	CellSighter	0.8877192735671997
338	CellSighter	0.9779411554336548
339	CellSighter	0.9905660152435303
340	CellSighter	0.9849624037742615
341	CellSighter	0.6917808055877686
342	CellSighter	0.8805031180381775
343	CellSighter	0.9389671087265015
344	CellSighter	0.8103044629096985
345	CellSighter	0.9870129823684692
346	CellSighter	0.6957446932792664
347	CellSighter	0.6772655248641968
348	CellSighter	0.9590908885002136
349	CellSighter	0.6233576536178589
350	CellSighter	0.8232662081718445
351	CellSighter	0.9934210777282715
352	CellSighter	0.7491039633750916
353	CellSighter	0.9580838084220886
354	CellSighter	0.9727891087532043
355	CellSighter	0.8811880946159363
356	CellSighter	0.9842932224273682
357	CellSighter	0.8566977977752686
358	CellSighter	0.7622950673103333
359	CellSighter	0.7289719581604004
360	CellSighter	0.9406392574310303
361	CellSighter	0.935153603553772
362	CellSighter	0.8888888955116272
363	CellSighter	0.8213399648666382
364	CellSighter	0.8081023693084717
365	CellSighter	0.9037800431251526
366	CellSighter	0.9528301954269409
367	CellSighter	0.9615384340286255
368	CellSighter	0.9324324131011963
369	CellSighter	0.5308924317359924
370	CellSighter	0.9545454382896423
371	CellSighter	0.8101266026496887
372	CellSighter	0.8301075100898743
373	CellSighter	0.751838207244873
374	CellSighter	0.9213114976882935
375	CellSighter	0.5958815813064575
376	CellSighter	0.9024389982223511
377	CellSighter	0.8492753505706787
378	CellSighter	0.9802631735801697
379	CellSighter	0.922374427318573
380	CellSighter	0.983146071434021
381	CellSighter	0.8265060186386108
382	CellSighter	0.790020763874054
383	CellSighter	0.934272289276123
384	CellSighter	0.7878192663192749
385	CellSighter	0.843589723110199
386	CellSighter	0.8096385598182678
387	CellSighter	0.7260788083076477
388	CellSighter	0.7589927911758423
389	CellSighter	0.959276020526886
390	CellSighter	0.9459459185600281
391	CellSighter	0.9477911591529846
392	CellSighter	0.9529914259910583
393	CellSighter	0.7644628286361694
394	CellSighter	0.8966666460037231
395	CellSighter	0.9876543283462524
396	CellSighter	0.9609929323196411
397	CellSighter	0.9426229596138
398	CellSighter	0.9140893220901489
399	CellSighter	0.8768328428268433
400	CellSighter	0.8516949415206909
401	CellSighter	0.9635036587715149
402	CellSighter	0.8951841592788696
403	CellSighter	0.7890466451644897
404	CellSighter	0.6527777910232544
405	CellSighter	0.914826512336731
406	CellSighter	0.7875243425369263
407	CellSighter	0.8924418687820435
408	CellSighter	0.9259259104728699
409	CellSighter	0.9610894918441772
410	CellSighter	0.5
411	CellSighter	0.843406617641449
412	CellSighter	0.8789346218109131
413	CellSighter	0.9525862336158752
414	CellSighter	0.6573116779327393
415	CellSighter	0.7780172228813171
416	CellSighter	0.7643678188323975
417	CellSighter	0.6189758777618408
418	CellSighter	0.9568965435028076
419	CellSighter	0.987500011920929
420	CellSighter	0.9611650705337524
421	CellSighter	0.9553264379501343
422	CellSighter	0.9519650936126709
423	CellSighter	0.9216867685317993
424	CellSighter	0.9642857313156128
425	CellSighter	0.9846153855323792
426	CellSighter	0.886435329914093
427	CellSighter	0.8544303774833679
428	CellSighter	0.9825581312179565
429	CellSighter	0.9502487778663635
430	CellSighter	0.953125
431	CellSighter	0.9681817889213562
432	CellSighter	0.9390243887901306
433	CellSighter	0.9557521939277649
434	CellSighter	0.6355810761451721
435	CellSighter	0.7178841233253479
436	CellSighter	0.9504132270812988
437	CellSighter	0.925000011920929
438	CellSighter	0.7894737124443054
439	CellSighter	0.8548387289047241
440	CellSighter	0.7862903475761414
441	CellSighter	0.9099099040031433
442	CellSighter	0.984375
443	CellSighter	0.8598130941390991
444	CellSighter	0.9507575631141663
445	CellSighter	0.8627451062202454
446	CellSighter	0.6330708861351013
447	CellSighter	0.6570188403129578
448	CellSighter	0.949367105960846
449	CellSighter	0.6673151850700378
450	CellSighter	0.966183602809906
451	CellSighter	0.9720279574394226
452	CellSighter	0.9475655555725098
453	CellSighter	0.6087551116943359
454	CellSighter	0.8396946787834167
455	CellSighter	0.8558282256126404
456	CellSighter	0.9014492630958557
457	CellSighter	0.9283276200294495
458	CellSighter	0.9730941653251648
459	CellSighter	0.8603988885879517
460	CellSighter	0.8154270052909851
461	CellSighter	0.8215103149414062
462	CellSighter	0.8945783376693726
463	CellSighter	0.9625668525695801
464	CellSighter	0.985401451587677
465	CellSighter	0.8910614252090454
466	CellSighter	0.9416058659553528
467	CellSighter	0.9847328066825867
468	CellSighter	0.9133126735687256
469	CellSighter	0.9112903475761414
470	CellSighter	0.8488063812255859
471	CellSighter	0.9452054500579834
472	CellSighter	0.8664596080780029
473	CellSighter	0.8534201979637146
474	CellSighter	0.8243243098258972
475	CellSighter	0.8780487775802612
476	CellSighter	0.7086465954780579
477	CellSighter	0.8841059803962708
478	CellSighter	0.8784313797950745
479	CellSighter	0.9696969985961914
480	CellSighter	0.9693877696990967
481	CellSighter	0.9467455744743347
482	CellSighter	0.8951048851013184
483	CellSighter	0.7990430593490601
484	CellSighter	0.8535031676292419
485	CellSighter	0.9184549450874329
486	CellSighter	0.7458563446998596
487	CellSighter	0.8930232524871826
488	CellSighter	0.71685391664505
489	CellSighter	0.7907542586326599
490	CellSighter	0.9604519605636597
491	CellSighter	0.8130311369895935
492	CellSighter	0.7370441555976868
493	CellSighter	0.9510489702224731
494	CellSighter	0.9715909361839294
495	CellSighter	0.7986111044883728
496	CellSighter	0.8415841460227966
497	CellSighter	0.9682539701461792
498	CellSighter	0.9675324559211731
499	CellSighter	0.8893280625343323
500	CellSighter	0.9824561476707458
501	CellSighter	0.8995984196662903
502	CellSighter	0.6363636255264282
503	CellSighter	0.9119170904159546
504	CellSighter	0.7560975551605225
505	CellSighter	0.5764546394348145
506	CellSighter	0.8850574493408203
507	CellSighter	0.9095744490623474
508	CellSighter	0.8100558519363403
509	CellSighter	0.9031141996383667
510	CellSighter	0.9306122660636902
511	CellSighter	0.8514851331710815
512	CellSighter	0.826815664768219
513	CellSighter	0.8675078749656677
514	CellSighter	0.9305019378662109
515	CellSighter	0.8351955413818359
516	CellSighter	0.9560439586639404
517	CellSighter	0.9444444179534912
518	CellSighter	0.7944862246513367
519	CellSighter	0.9769230484962463
520	CellSighter	0.8474576473236084
521	CellSighter	0.9551569223403931
522	CellSighter	0.8484848737716675
523	CellSighter	0.6575999855995178
524	CellSighter	0.8531855940818787
525	CellSighter	0.801857590675354
526	CellSighter	0.8539325594902039
527	CellSighter	0.9797979593276978
528	CellSighter	0.6373626589775085
529	CellSighter	0.5920303463935852
530	CellSighter	0.6552567481994629
531	CellSighter	0.718137264251709
532	CellSighter	0.5831202268600464
533	CellSighter	0.7803617715835571
534	CellSighter	0.9444444179534912
535	CellSighter	0.8888888955116272
536	CellSighter	0.9627906680107117
537	CellSighter	0.7729591727256775
538	CellSighter	0.8960573673248291
539	CellSighter	0.9803921580314636
540	CellSighter	0.8646864891052246
541	CellSighter	0.8203125
542	CellSighter	0.7307692170143127
543	CellSighter	0.7974947690963745
544	CellSighter	0.9876543283462524
545	CellSighter	0.8131579160690308
546	CellSighter	0.8825622797012329
547	CellSighter	0.9928571581840515
548	CellSighter	0.9203979969024658
549	CellSighter	0.8786764740943909
550	CellSighter	0.9864864945411682
551	CellSighter	0.8678160905838013
552	CellSighter	0.8416666388511658
553	CellSighter	0.9820359349250793
554	CellSighter	0.7114093899726868
555	CellSighter	0.9277108311653137
556	CellSighter	0.8785942196846008
557	CellSighter	0.7858719825744629
558	CellSighter	0.9631901979446411
559	CellSighter	0.9663865566253662
560	CellSighter	0.8703071475028992
561	CellSighter	0.9122806787490845
562	CellSighter	0.9090909361839294
563	CellSighter	0.949999988079071
564	CellSighter	0.9078947305679321
565	CellSighter	0.8921282887458801
566	CellSighter	0.8935361504554749
567	CellSighter	1.0
568	CellSighter	0.8746177554130554
569	CellSighter	0.8770492076873779
570	CellSighter	0.9647058844566345
571	CellSighter	0.9378530979156494
572	CellSighter	0.8292682766914368
573	CellSighter	0.9578947424888611
574	CellSighter	0.8666666746139526
575	CellSighter	0.9779411554336548
576	CellSighter	0.9622641801834106
577	CellSighter	0.9849624037742615
578	CellSighter	0.6626712083816528
579	CellSighter	0.8364779949188232
580	CellSighter	0.9107981324195862
581	CellSighter	0.7915691137313843
582	CellSighter	0.948051929473877
583	CellSighter	0.6744681000709534
584	CellSighter	0.6486486196517944
585	CellSighter	0.949999988079071
586	CellSighter	0.6131386756896973
587	CellSighter	0.7785235047340393
588	CellSighter	0.9473684430122375
589	CellSighter	0.7240143418312073
590	CellSighter	0.970059871673584
591	CellSighter	0.9523809552192688
592	CellSighter	0.8391088843345642
593	CellSighter	0.9319371581077576
594	CellSighter	0.7757009267807007
595	CellSighter	0.7233606576919556
596	CellSighter	0.7065420746803284
597	CellSighter	0.9178082346916199
598	CellSighter	0.8873720169067383
599	CellSighter	0.8583333492279053
600	CellSighter	0.7791563272476196
601	CellSighter	0.7675906419754028
602	CellSighter	0.8556700944900513
603	CellSighter	0.9433962106704712
604	CellSighter	0.8961538672447205
605	CellSighter	0.9639639854431152
606	CellSighter	0.5205949544906616
607	CellSighter	0.9696969985961914
608	CellSighter	0.799578070640564
609	CellSighter	0.8150537610054016
610	CellSighter	0.7113970518112183
611	CellSighter	0.9180327653884888
612	CellSighter	0.5624195337295532
613	CellSighter	0.8362369537353516
614	CellSighter	0.8202898502349854
615	CellSighter	0.9605262875556946
616	CellSighter	0.8721461296081543
617	CellSighter	0.966292142868042
618	CellSighter	0.800000011920929
619	CellSighter	0.7941787838935852
620	CellSighter	0.8826290965080261
621	CellSighter	0.7426326274871826
622	CellSighter	0.8051282167434692
623	CellSighter	0.7831325531005859
624	CellSighter	0.694183886051178
625	CellSighter	0.6996402740478516
626	CellSighter	0.9638009071350098
627	CellSighter	0.9099099040031433
628	CellSighter	0.9397590160369873
629	CellSighter	0.9188033938407898
630	CellSighter	0.7210744023323059
631	CellSighter	0.8833333253860474
632	CellSighter	0.9629629850387573
633	CellSighter	0.9042553305625916
634	CellSighter	0.9057376980781555
635	CellSighter	0.838487982749939
636	CellSighter	0.8269794583320618
637	CellSighter	0.805084764957428
638	CellSighter	0.970802903175354
639	CellSighter	0.8753541111946106
640	CellSighter	0.7099391222000122
641	CellSighter	0.6041666865348816
642	CellSighter	0.8895899057388306
643	CellSighter	0.7446393966674805
644	CellSighter	0.8982558250427246
645	CellSighter	0.9465020298957825
646	CellSighter	0.8793774247169495
647	CellSighter	0.481524258852005
648	CellSighter	0.8241758346557617
649	CellSighter	0.8159806132316589
650	CellSighter	0.9224137663841248
651	CellSighter	0.6203840374946594
652	CellSighter	0.7349137663841248
653	CellSighter	0.7126436829566956
654	CellSighter	0.5677710771560669
655	CellSighter	0.9181034564971924
656	CellSighter	0.9750000238418579
657	CellSighter	0.9514563083648682
658	CellSighter	0.9106529355049133
659	CellSighter	0.9213973879814148
660	CellSighter	0.849397599697113
661	CellSighter	0.9928571581840515
662	CellSighter	0.964102566242218
663	CellSighter	0.8706624507904053
664	CellSighter	0.8417721390724182
665	CellSighter	0.9709302186965942
666	CellSighter	0.9552238583564758
667	CellSighter	0.8802083134651184
668	CellSighter	0.9136363863945007
669	CellSighter	0.9329268336296082
670	CellSighter	0.991150438785553
671	CellSighter	0.5868005752563477
672	CellSighter	0.732997477054596
673	CellSighter	0.9545454382896423
674	CellSighter	0.9142857193946838
675	CellSighter	0.8146452903747559
676	CellSighter	0.8440860509872437
677	CellSighter	0.7479838728904724
678	CellSighter	0.8708708882331848
679	CellSighter	0.9765625
680	CellSighter	0.8348909616470337
681	CellSighter	0.9204545617103577
682	CellSighter	0.8543417453765869
683	CellSighter	0.6409448981285095
684	CellSighter	0.6439942121505737
685	CellSighter	0.8945147395133972
686	CellSighter	0.6459143757820129
687	CellSighter	0.9323671460151672
688	CellSighter	0.9580419659614563
689	CellSighter	0.8951311111450195
690	CellSighter	0.6183310747146606
691	CellSighter	0.8193384408950806
692	CellSighter	0.8128834366798401
693	CellSighter	0.852173924446106
694	CellSighter	0.9044368863105774
695	CellSighter	0.9237667918205261
696	CellSighter	0.8404558300971985
697	CellSighter	0.7851239442825317
698	CellSighter	0.782608687877655
699	CellSighter	0.849397599697113
700	CellSighter	0.9839572310447693
701	CellSighter	0.970802903175354
702	CellSighter	0.8463687300682068
703	CellSighter	0.8905109763145447
704	CellSighter	0.9847328066825867
705	CellSighter	0.8885449171066284
706	CellSighter	0.852150559425354
707	CellSighter	0.8010610342025757
708	CellSighter	0.9406392574310303
709	CellSighter	0.8385093212127686
710	CellSighter	0.8436481952667236
711	CellSighter	0.7729730010032654
712	CellSighter	0.8083623647689819
713	CellSighter	0.7218044996261597
714	CellSighter	0.7847682237625122
715	CellSighter	0.8352941274642944
716	CellSighter	0.9292929172515869
717	CellSighter	0.9387755393981934
718	CellSighter	0.9112426042556763
719	CellSighter	0.8461538553237915
720	CellSighter	0.7488038539886475
721	CellSighter	0.7993630766868591
722	CellSighter	0.8712446093559265
723	CellSighter	0.6924493312835693
724	CellSighter	0.8744186162948608
725	CellSighter	0.6471909880638123
726	CellSighter	0.7177615761756897
727	CellSighter	0.9209039807319641
728	CellSighter	0.7393767833709717
729	CellSighter	0.7216890454292297
730	CellSighter	0.9860140085220337
731	CellSighter	0.9261363744735718
732	CellSighter	0.7708333134651184
733	CellSighter	0.7656765580177307
734	CellSighter	0.9047619104385376
735	CellSighter	0.9415584206581116
736	CellSighter	0.8023715615272522
737	CellSighter	0.9649122953414917
738	CellSighter	0.8795180916786194
739	CellSighter	0.6086286306381226
740	CellSighter	0.8652849793434143
741	CellSighter	0.707317054271698
742	CellSighter	0.5737482905387878
743	CellSighter	0.8390804529190063
744	CellSighter	0.8670212626457214
745	CellSighter	0.7597765326499939
746	CellSighter	0.8442906737327576
747	CellSighter	0.8571428656578064
748	CellSighter	0.7821782231330872
749	CellSighter	0.8128491640090942
750	CellSighter	0.8138801455497742
751	CellSighter	0.8610038757324219
752	CellSighter	0.7737430334091187
753	CellSighter	0.9450549483299255
754	CellSighter	0.9055555462837219
755	CellSighter	0.756892204284668
756	CellSighter	0.9615384340286255
757	CellSighter	0.7655367255210876
758	CellSighter	0.9237667918205261
759	CellSighter	0.8181818127632141
760	CellSighter	0.6496000289916992
761	CellSighter	0.7950138449668884
762	CellSighter	0.7430340647697449
763	CellSighter	0.8389512896537781
764	CellSighter	0.9494949579238892
765	CellSighter	0.6117216348648071
766	CellSighter	0.5787476301193237
767	CellSighter	0.6797065734863281
768	CellSighter	0.6813725233078003
769	CellSighter	0.5780051350593567
770	CellSighter	0.7338501214981079
771	CellSighter	0.9111111164093018
772	CellSighter	0.8620689511299133
773	CellSighter	0.9162790775299072
774	CellSighter	0.7321428656578064
775	CellSighter	0.8243727684020996
776	CellSighter	0.9607843160629272
777	CellSighter	0.8382838368415833
778	CellSighter	0.734375
779	CellSighter	0.699999988079071
780	CellSighter	0.7787056565284729
781	CellSighter	0.9629629850387573
782	CellSighter	0.7342105507850647
783	CellSighter	0.8113878965377808
784	CellSighter	0.9714285731315613
785	CellSighter	0.9253731369972229
786	CellSighter	0.875
787	CellSighter	0.9864864945411682
788	CellSighter	0.8074712753295898
789	CellSighter	0.8055555820465088
790	CellSighter	0.940119743347168
791	CellSighter	0.6996644139289856
792	CellSighter	0.8473895788192749
793	CellSighter	0.8530351519584656
794	CellSighter	0.732891857624054
795	CellSighter	0.9386503100395203
796	CellSighter	0.9579831957817078
797	CellSighter	0.8225256204605103
798	CellSighter	0.8736842274665833
799	CellSighter	0.8560606241226196
800	CellSighter	0.9049999713897705
801	CellSighter	0.859649121761322
802	CellSighter	0.8425655961036682
803	CellSighter	0.8060836791992188
804	CellSighter	0.9594594836235046
805	CellSighter	0.8440366983413696
806	CellSighter	0.8360655903816223
807	CellSighter	0.9647058844566345
808	CellSighter	0.8813559412956238
809	CellSighter	0.7588075995445251
810	CellSighter	0.8894736766815186
811	CellSighter	0.8280701637268066
812	CellSighter	0.9411764740943909
813	CellSighter	0.9905660152435303
814	CellSighter	0.9248120188713074
815	CellSighter	0.6095890402793884
816	CellSighter	0.8113207817077637
817	CellSighter	0.9014084339141846
818	CellSighter	0.7142857313156128
819	CellSighter	0.9740259647369385
820	CellSighter	0.6212766170501709
821	CellSighter	0.6041335463523865
822	CellSighter	0.9363636374473572
823	CellSighter	0.6116788387298584
824	CellSighter	0.7225950956344604
826	CellSighter	0.6810035705566406
827	CellSighter	0.946107804775238
828	CellSighter	0.9251700639724731
829	CellSighter	0.7945544719696045
830	CellSighter	0.9057591557502747
831	CellSighter	0.7196261882781982
832	CellSighter	0.6495901346206665
833	CellSighter	0.6672897338867188
834	CellSighter	0.8812785148620605
835	CellSighter	0.8464163541793823
836	CellSighter	0.8083333373069763
837	CellSighter	0.751861035823822
838	CellSighter	0.7356076836585999
839	CellSighter	0.838487982749939
840	CellSighter	0.9245283007621765
841	CellSighter	0.8884615302085876
842	CellSighter	0.9189189076423645
843	CellSighter	0.5366132855415344
844	CellSighter	0.9545454382896423
845	CellSighter	0.7510548233985901
846	CellSighter	0.7591397762298584
847	CellSighter	0.6599264740943909
848	CellSighter	0.8262295126914978
849	CellSighter	0.5701415538787842
850	CellSighter	0.7979093790054321
851	CellSighter	0.7623188495635986
852	CellSighter	0.9013158082962036
853	CellSighter	0.8675799369812012
854	CellSighter	0.9101123809814453
855	CellSighter	0.7301204800605774
856	CellSighter	0.7338877320289612
857	CellSighter	0.8028169274330139
858	CellSighter	0.71512770652771
859	CellSighter	0.7384615540504456
860	CellSighter	0.7325301170349121
861	CellSighter	0.6566604375839233
862	CellSighter	0.6780575513839722
863	CellSighter	0.8914027214050293
864	CellSighter	0.8828828930854797
865	CellSighter	0.8835341334342957
866	CellSighter	0.8803418874740601
867	CellSighter	0.6818181872367859
868	CellSighter	0.8233333230018616
869	CellSighter	0.9629629850387573
870	CellSighter	0.8581560254096985
871	CellSighter	0.8319672346115112
872	CellSighter	0.8247422575950623
873	CellSighter	0.8211143612861633
874	CellSighter	0.7648305296897888
875	CellSighter	0.9197080135345459
876	CellSighter	0.8243626356124878
877	CellSighter	0.7018255591392517
878	CellSighter	0.5729166865348816
879	CellSighter	0.8264984488487244
880	CellSighter	0.7056530117988586
881	CellSighter	0.8313953280448914
882	CellSighter	0.8600823283195496
883	CellSighter	0.844357967376709
884	CellSighter	0.45727482438087463
885	CellSighter	0.7967032790184021
886	CellSighter	0.8135592937469482
887	CellSighter	0.875
888	CellSighter	0.5819793343544006
889	CellSighter	0.6875
890	CellSighter	0.7107279896736145
891	CellSighter	0.5346385836601257
892	CellSighter	0.8620689511299133
893	CellSighter	0.9312499761581421
894	CellSighter	0.893203854560852
895	CellSighter	0.8659793734550476
896	CellSighter	0.8995633125305176
897	CellSighter	0.7981927990913391
898	CellSighter	0.9714285731315613
899	CellSighter	0.9128205180168152
900	CellSighter	0.801261842250824
901	CellSighter	0.797468364238739
902	CellSighter	0.895348846912384
903	CellSighter	0.93034827709198
904	CellSighter	0.8854166865348816
905	CellSighter	0.8681818246841431
906	CellSighter	0.9329268336296082
907	CellSighter	0.9557521939277649
908	CellSighter	0.5423242449760437
909	CellSighter	0.7128463387489319
910	CellSighter	0.9214876294136047
911	CellSighter	0.8642857074737549
912	CellSighter	0.7780320644378662
913	CellSighter	0.7688171863555908
914	CellSighter	0.6895161271095276
915	CellSighter	0.8078078031539917
916	CellSighter	0.9453125
917	CellSighter	0.7788162231445312
918	CellSighter	0.8787878751754761
919	CellSighter	0.7759103775024414
920	CellSighter	0.6251968741416931
921	CellSighter	0.5947901606559753
922	CellSighter	0.8691983222961426
923	CellSighter	0.6050583720207214
924	CellSighter	0.8743961453437805
925	CellSighter	0.9720279574394226
926	CellSighter	0.8539325594902039
927	CellSighter	0.593707263469696
928	CellSighter	0.7709923386573792
929	CellSighter	0.7423312664031982
930	CellSighter	0.800000011920929
931	CellSighter	0.8395904302597046
932	CellSighter	0.9058296084403992
933	CellSighter	0.7806267738342285
934	CellSighter	0.7823691368103027
935	CellSighter	0.7505720853805542
936	CellSighter	0.7801204919815063
937	CellSighter	0.9197860956192017
938	CellSighter	0.9489051103591919
939	CellSighter	0.8296089172363281
940	CellSighter	0.8649635314941406
941	CellSighter	0.9618320465087891
942	CellSighter	0.8111454844474792
943	CellSighter	0.8037634491920471
944	CellSighter	0.7559681534767151
945	CellSighter	0.8675799369812012
946	CellSighter	0.7950310707092285
947	CellSighter	0.8013029098510742
948	CellSighter	0.7621621489524841
949	CellSighter	0.7282230257987976
950	CellSighter	0.6616541147232056
951	CellSighter	0.6986755132675171
952	CellSighter	0.7803921699523926
953	CellSighter	0.9494949579238892
954	CellSighter	0.9591836929321289
955	CellSighter	0.8639053106307983
956	CellSighter	0.7902097702026367
957	CellSighter	0.6889952421188354
958	CellSighter	0.7579618096351624
959	CellSighter	0.8669527769088745
960	CellSighter	0.6077347993850708
961	CellSighter	0.8279069662094116
962	CellSighter	0.5752809047698975
963	CellSighter	0.669099748134613
964	CellSighter	0.8135592937469482
965	CellSighter	0.7195467352867126
966	CellSighter	0.6372360587120056
967	CellSighter	0.881118893623352
968	CellSighter	0.9147727489471436
969	CellSighter	0.7314814925193787
970	CellSighter	0.735973596572876
971	CellSighter	0.8518518805503845
972	CellSighter	0.8441558480262756
973	CellSighter	0.7193675637245178
974	CellSighter	0.9473684430122375
975	CellSighter	0.7670682668685913
976	CellSighter	0.5546995401382446
977	CellSighter	0.8238341808319092
978	CellSighter	0.6651884913444519
979	CellSighter	0.5399187803268433
980	CellSighter	0.7318007946014404
981	CellSighter	0.8031914830207825
982	CellSighter	0.7039105892181396
983	CellSighter	0.757785439491272
984	CellSighter	0.8204081654548645
985	CellSighter	0.7103960514068604
986	CellSighter	0.7150837779045105
987	CellSighter	0.7539432048797607
988	CellSighter	0.7683397531509399
989	CellSighter	0.7374301552772522
990	CellSighter	0.9450549483299255
991	CellSighter	0.8388888835906982
992	CellSighter	0.7017543911933899
993	CellSighter	0.9384615421295166
994	CellSighter	0.694915235042572
995	CellSighter	0.8923766613006592
996	CellSighter	0.7272727489471436
997	CellSighter	0.6000000238418579
998	CellSighter	0.7313019633293152
999	CellSighter	0.6780185699462891
1000	CellSighter	0.7191011309623718
1001	CellSighter	0.939393937587738
1002	CellSighter	0.5439560413360596
1003	CellSighter	0.5028463006019592
1004	CellSighter	0.6308068633079529
1005	CellSighter	0.6078431606292725
1006	CellSighter	0.5613811016082764
1007	CellSighter	0.6614987254142761
1008	CellSighter	0.9166666865348816
1009	CellSighter	0.7854406237602234
1010	CellSighter	0.8372092843055725
1011	CellSighter	0.6505101919174194
1012	CellSighter	0.774193525314331
1013	CellSighter	0.9411764740943909
1014	CellSighter	0.7590758800506592
1015	CellSighter	0.6953125
1016	CellSighter	0.6365384459495544
1017	CellSighter	0.6847599148750305
1018	CellSighter	0.9259259104728699
1019	CellSighter	0.7131578922271729
1020	CellSighter	0.7366548180580139
1021	CellSighter	0.9357143044471741
1022	CellSighter	0.8706467747688293
1023	CellSighter	0.8125
1024	CellSighter	0.9459459185600281
1025	CellSighter	0.7528735399246216
1026	CellSighter	0.75
1027	CellSighter	0.9221556782722473
1028	CellSighter	0.6459731459617615
1029	CellSighter	0.7550200819969177
1030	CellSighter	0.8146964907646179
1031	CellSighter	0.6445916295051575
1032	CellSighter	0.9263803958892822
1033	CellSighter	0.8907563090324402
1034	CellSighter	0.7508532404899597
1035	CellSighter	0.7543859481811523
1036	CellSighter	0.7878788113594055
1037	CellSighter	0.8550000190734863
1038	CellSighter	0.8114035129547119
1039	CellSighter	0.7755101919174194
1040	CellSighter	0.7186312079429626
1041	CellSighter	0.837837815284729
1042	CellSighter	0.7308868765830994
1043	CellSighter	0.7418032884597778
1044	CellSighter	0.9647058844566345
1045	CellSighter	0.8700565099716187
1046	CellSighter	0.6856368780136108
1047	CellSighter	0.8684210777282715
1048	CellSighter	0.7543859481811523
1049	CellSighter	0.9117646813392639
1050	CellSighter	0.9150943160057068
1051	CellSighter	0.902255654335022
1052	CellSighter	0.5496575236320496
1053	CellSighter	0.7138364911079407
1054	CellSighter	0.8075117468833923
1055	CellSighter	0.6510538458824158
1056	CellSighter	0.9350649118423462
1057	CellSighter	0.5808510780334473
1058	CellSighter	0.5818759799003601
1059	CellSighter	0.8772727251052856
1060	CellSighter	0.5532846450805664
1061	CellSighter	0.6711409687995911
1063	CellSighter	0.6344085931777954
1064	CellSighter	0.886227548122406
1065	CellSighter	0.8503401279449463
1066	CellSighter	0.7178217768669128
1067	CellSighter	0.8167539238929749
1068	CellSighter	0.6604361534118652
1069	CellSighter	0.5901639461517334
1070	CellSighter	0.6149532794952393
1071	CellSighter	0.8173515796661377
1072	CellSighter	0.7918089032173157
1073	CellSighter	0.7416666746139526
1074	CellSighter	0.6674938201904297
1075	CellSighter	0.6439232230186462
1076	CellSighter	0.7491409182548523
1077	CellSighter	0.8632075190544128
1078	CellSighter	0.8269230723381042
1079	CellSighter	0.8873873949050903
1080	CellSighter	0.4908466935157776
1081	CellSighter	0.9469696879386902
1082	CellSighter	0.7383966445922852
1083	CellSighter	0.7225806713104248
1084	CellSighter	0.595588207244873
1085	CellSighter	0.757377028465271
1086	CellSighter	0.5109395384788513
1087	CellSighter	0.703832745552063
1088	CellSighter	0.6840579509735107
1089	CellSighter	0.7960526347160339
1090	CellSighter	0.7579908967018127
1091	CellSighter	0.8483145833015442
1092	CellSighter	0.6915662884712219
1093	CellSighter	0.7006236910820007
1094	CellSighter	0.7652581930160522
1095	CellSighter	0.6286836862564087
1096	CellSighter	0.6589743494987488
1097	CellSighter	0.6722891330718994
1098	CellSighter	0.5872420072555542
1099	CellSighter	0.5863309502601624
1100	CellSighter	0.8280543088912964
1101	CellSighter	0.8603603839874268
1102	CellSighter	0.7951807379722595
1103	CellSighter	0.8290598392486572
1104	CellSighter	0.6157024502754211
1105	CellSighter	0.75
1106	CellSighter	0.9197530746459961
1107	CellSighter	0.7872340679168701
1108	CellSighter	0.7786885499954224
1109	CellSighter	0.7216494679450989
1110	CellSighter	0.6891495585441589
1111	CellSighter	0.7245762944221497
1112	CellSighter	0.8467153310775757
1113	CellSighter	0.7677053809165955
1114	CellSighter	0.6430020332336426
1115	CellSighter	0.5381944179534912
1116	CellSighter	0.7634069323539734
1117	CellSighter	0.6432748436927795
1118	CellSighter	0.8372092843055725
1119	CellSighter	0.8148148059844971
1120	CellSighter	0.7509727478027344
1121	CellSighter	0.44226327538490295
1122	CellSighter	0.7280219793319702
1123	CellSighter	0.7481840252876282
1124	CellSighter	0.8362069129943848
1125	CellSighter	0.5775480270385742
1126	CellSighter	0.6120689511299133
1127	CellSighter	0.6398467421531677
1128	CellSighter	0.495481938123703
1129	CellSighter	0.8103448152542114
1130	CellSighter	0.9312499761581421
1131	CellSighter	0.844660222530365
1132	CellSighter	0.7628865838050842
1133	CellSighter	0.8515284061431885
1134	CellSighter	0.7289156913757324
1135	CellSighter	0.8571428656578064
1136	CellSighter	0.8974359035491943
1137	CellSighter	0.738170325756073
1138	CellSighter	0.7120253443717957
1139	CellSighter	0.819767415523529
1140	CellSighter	0.8557214140892029
1141	CellSighter	0.7864583134651184
1142	CellSighter	0.7954545617103577
1143	CellSighter	0.8231707215309143
1144	CellSighter	0.8407079577445984
1145	CellSighter	0.5007173418998718
1146	CellSighter	0.6725440621376038
1147	CellSighter	0.8223140239715576
1148	CellSighter	0.800000011920929
1149	CellSighter	0.7025171518325806
1150	CellSighter	0.7446236610412598
1151	CellSighter	0.6330645084381104
1152	CellSighter	0.7747747898101807
1153	CellSighter	0.8984375
1154	CellSighter	0.7445482611656189
1155	CellSighter	0.814393937587738
1156	CellSighter	0.7450980544090271
1157	CellSighter	0.6094487905502319
1158	CellSighter	0.5484804511070251
1159	CellSighter	0.7890295386314392
1160	CellSighter	0.5856031179428101
1161	CellSighter	0.772946834564209
1162	CellSighter	0.8951048851013184
1163	CellSighter	0.812734067440033
1164	CellSighter	0.5854992866516113
1165	CellSighter	0.694656491279602
1166	CellSighter	0.6932515501976013
1167	CellSighter	0.747826099395752
1168	CellSighter	0.7986348271369934
1169	CellSighter	0.8251121044158936
1170	CellSighter	0.68660968542099
1171	CellSighter	0.71074378490448
1172	CellSighter	0.6681922078132629
1173	CellSighter	0.7018072009086609
1174	CellSighter	0.893048107624054
1175	CellSighter	0.9051094651222229
1176	CellSighter	0.7458100318908691
1177	CellSighter	0.7992700934410095
1178	CellSighter	0.9236640930175781
1179	CellSighter	0.727554202079773
1180	CellSighter	0.7553763389587402
1181	CellSighter	0.692307710647583
1182	CellSighter	0.7945205569267273
1183	CellSighter	0.695652186870575
1184	CellSighter	0.732899010181427
1185	CellSighter	0.6648648381233215
1186	CellSighter	0.6724738478660583
1187	CellSighter	0.5714285969734192
1188	CellSighter	0.6754966974258423
1189	CellSighter	0.6784313917160034
1190	CellSighter	0.8282828330993652
1191	CellSighter	0.9285714030265808
1192	CellSighter	0.8224852085113525
1193	CellSighter	0.6678321957588196
1194	CellSighter	0.6291866302490234
1195	CellSighter	0.6433120965957642
1196	CellSighter	0.733905553817749
1197	CellSighter	0.5856353640556335
1198	CellSighter	0.7069767713546753
1199	CellSighter	0.5325842499732971
1200	CellSighter	0.569343090057373
1201	CellSighter	0.7288135886192322
1202	CellSighter	0.6543909311294556
1203	CellSighter	0.6084452867507935
1204	CellSighter	0.8321678042411804
1205	CellSighter	0.7670454382896423
1206	CellSighter	0.6666666865348816
1207	CellSighter	0.6930692791938782
1208	CellSighter	0.7513227462768555
1209	CellSighter	0.7792207598686218
1210	CellSighter	0.6284584999084473
1211	CellSighter	0.9473684430122375
1212	CellSighter	0.7309237122535706
1213	CellSighter	0.517719566822052
1214	CellSighter	0.7253885865211487
1215	CellSighter	0.5654101967811584
1216	CellSighter	0.5372124314308167
1217	CellSighter	0.7049808502197266
1218	CellSighter	0.7127659320831299
1219	CellSighter	0.6648044586181641
1220	CellSighter	0.6747404932975769
1221	CellSighter	0.718367338180542
1222	CellSighter	0.6386138796806335
1223	CellSighter	0.673184335231781
1224	CellSighter	0.6435331106185913
1225	CellSighter	0.7027027010917664
1226	CellSighter	0.6340782046318054
1227	CellSighter	0.9120879173278809
1228	CellSighter	0.8388888835906982
1229	CellSighter	0.6340852379798889
1230	CellSighter	0.800000011920929
1231	CellSighter	0.6638417840003967
1232	CellSighter	0.8520179390907288
1233	CellSighter	0.6212121248245239
1234	CellSighter	0.5920000076293945
1235	CellSighter	0.678670346736908
1236	CellSighter	0.6501547694206238
1237	CellSighter	0.6067415475845337
1238	CellSighter	0.8585858345031738
1239	CellSighter	0.49450549483299255
1240	CellSighter	0.4762808382511139
1241	CellSighter	0.5330073237419128
1242	CellSighter	0.563725471496582
1243	CellSighter	0.5255754590034485
1244	CellSighter	0.5917312502861023
1245	CellSighter	0.8666666746139526
1246	CellSighter	0.6858237385749817
1247	CellSighter	0.7720929980278015
1248	CellSighter	0.5637755393981934
1249	CellSighter	0.6666666865348816
1250	CellSighter	0.9313725233078003
1251	CellSighter	0.7161716222763062
1252	CellSighter	0.6354166865348816
1253	CellSighter	0.5442307591438293
1254	CellSighter	0.6513569951057434
1255	CellSighter	0.9012345671653748
1256	CellSighter	0.6315789222717285
1257	CellSighter	0.6405693888664246
1258	CellSighter	0.800000011920929
1259	CellSighter	0.7810945510864258
1260	CellSighter	0.7279411554336548
1261	CellSighter	0.9189189076423645
1262	CellSighter	0.6982758641242981
1263	CellSighter	0.6388888955116272
1264	CellSighter	0.8622754216194153
1265	CellSighter	0.5822147727012634
1266	CellSighter	0.7068272829055786
1267	CellSighter	0.7284345030784607
1268	CellSighter	0.6026490330696106
1269	CellSighter	0.7975460290908813
1270	CellSighter	0.8235294222831726
1271	CellSighter	0.6723549365997314
1272	CellSighter	0.7333333492279053
1273	CellSighter	0.7424242496490479
1274	CellSighter	0.7850000262260437
1275	CellSighter	0.7105262875556946
1276	CellSighter	0.6822157502174377
1277	CellSighter	0.6577946543693542
1278	CellSighter	0.8243243098258972
1279	CellSighter	0.6574923396110535
1280	CellSighter	0.6557376980781555
1281	CellSighter	0.8470588326454163
1282	CellSighter	0.7627118825912476
1283	CellSighter	0.6666666865348816
1284	CellSighter	0.7894737124443054
1285	CellSighter	0.6701754331588745
1286	CellSighter	0.8088235259056091
1287	CellSighter	0.8396226167678833
1288	CellSighter	0.8120300769805908
1289	CellSighter	0.5154109597206116
1290	CellSighter	0.6540880799293518
1291	CellSighter	0.737089216709137
1292	CellSighter	0.5995315909385681
1293	CellSighter	0.8181818127632141
1294	CellSighter	0.5297872424125671
1295	CellSighter	0.5596184134483337
1296	CellSighter	0.8136363625526428
1297	CellSighter	0.5226277112960815
1298	CellSighter	0.6263982057571411
1300	CellSighter	0.6146953701972961
1301	CellSighter	0.8083832263946533
1302	CellSighter	0.7551020383834839
1303	CellSighter	0.6584158539772034
1304	CellSighter	0.7225130796432495
1305	CellSighter	0.5825545191764832
1306	CellSighter	0.5286885499954224
1307	CellSighter	0.568224310874939
1308	CellSighter	0.7625570893287659
1309	CellSighter	0.6962457299232483
1310	CellSighter	0.7083333134651184
1311	CellSighter	0.6178659796714783
1312	CellSighter	0.6162046790122986
1313	CellSighter	0.6460481286048889
1314	CellSighter	0.8160377144813538
1315	CellSighter	0.7576923370361328
1316	CellSighter	0.8468468189239502
1317	CellSighter	0.485125869512558
1318	CellSighter	0.8560606241226196
1319	CellSighter	0.6139240264892578
1320	CellSighter	0.6365591287612915
1321	CellSighter	0.5147058963775635
1322	CellSighter	0.6819671988487244
1323	CellSighter	0.4864864945411682
1324	CellSighter	0.6271777153015137
1325	CellSighter	0.634782612323761
1326	CellSighter	0.7828947305679321
1327	CellSighter	0.7123287916183472
1328	CellSighter	0.7752808928489685
1329	CellSighter	0.6144578456878662
1330	CellSighter	0.6403326392173767
1331	CellSighter	0.6901408433914185
1332	CellSighter	0.5677799582481384
1333	CellSighter	0.6051282286643982
1334	CellSighter	0.6048192977905273
1335	CellSighter	0.5253283381462097
1336	CellSighter	0.5629496574401855
1337	CellSighter	0.773755669593811
1338	CellSighter	0.7432432174682617
1339	CellSighter	0.7269076108932495
1340	CellSighter	0.7564102411270142
1341	CellSighter	0.53925621509552
1342	CellSighter	0.6766666769981384
1343	CellSighter	0.8148148059844971
1344	CellSighter	0.7092198729515076
1345	CellSighter	0.7131147384643555
1346	CellSighter	0.6769759654998779
1347	CellSighter	0.6568915247917175
1348	CellSighter	0.6228813529014587
1349	CellSighter	0.7299270033836365
1350	CellSighter	0.6685552597045898
1351	CellSighter	0.5557809472084045
1352	CellSighter	0.4652777910232544
1353	CellSighter	0.6971608996391296
1354	CellSighter	0.6276803016662598
1355	CellSighter	0.7470930218696594
1356	CellSighter	0.6954732537269592
1357	CellSighter	0.6459143757820129
1358	CellSighter	0.40415704250335693
1359	CellSighter	0.6978021860122681
1360	CellSighter	0.6876513361930847
1361	CellSighter	0.732758641242981
1362	CellSighter	0.5347119569778442
1363	CellSighter	0.5323275923728943
1364	CellSighter	0.5478927493095398
1365	CellSighter	0.4472891688346863
1366	CellSighter	0.7413793206214905
1367	CellSighter	0.887499988079071
1368	CellSighter	0.7330096960067749
1369	CellSighter	0.6907216310501099
1370	CellSighter	0.7816593647003174
1371	CellSighter	0.6927710771560669
1372	CellSighter	0.8642857074737549
1373	CellSighter	0.8051282167434692
1374	CellSighter	0.687697172164917
1375	CellSighter	0.6518987417221069
1376	CellSighter	0.8139534592628479
1377	CellSighter	0.7164179086685181
1378	CellSighter	0.7083333134651184
1379	CellSighter	0.7636363506317139
1380	CellSighter	0.7804877758026123
1381	CellSighter	0.778761088848114
1382	CellSighter	0.431850790977478
1383	CellSighter	0.6171284914016724
1384	CellSighter	0.78925621509552
1385	CellSighter	0.7071428298950195
1386	CellSighter	0.6704805493354797
1387	CellSighter	0.6881720423698425
1388	CellSighter	0.5887096524238586
1389	CellSighter	0.6966966986656189
1390	CellSighter	0.8046875
1391	CellSighter	0.663551390171051
1392	CellSighter	0.7159090638160706
1393	CellSighter	0.6386554837226868
1394	CellSighter	0.5874015688896179
1395	CellSighter	0.49638205766677856
1396	CellSighter	0.700421929359436
1397	CellSighter	0.5350194573402405
1398	CellSighter	0.7101449370384216
1399	CellSighter	0.8461538553237915
1400	CellSighter	0.6853932738304138
1401	CellSighter	0.5417236685752869
1402	CellSighter	0.6590330600738525
1403	CellSighter	0.6319018602371216
1404	CellSighter	0.7159420251846313
1405	CellSighter	0.7167235612869263
1406	CellSighter	0.7533632516860962
1407	CellSighter	0.6552706360816956
1408	CellSighter	0.647382915019989
1409	CellSighter	0.6109839677810669
1410	CellSighter	0.608433723449707
1411	CellSighter	0.8716577291488647
1412	CellSighter	0.8102189898490906
1413	CellSighter	0.6843575239181519
1414	CellSighter	0.7080292105674744
1415	CellSighter	0.8625954389572144
1416	CellSighter	0.6904024481773376
1417	CellSighter	0.6586021780967712
1418	CellSighter	0.6551724076271057
1419	CellSighter	0.7031963467597961
1420	CellSighter	0.6552795171737671
1421	CellSighter	0.6514657735824585
1422	CellSighter	0.5567567348480225
1423	CellSighter	0.5540069937705994
1424	CellSighter	0.5451127886772156
1425	CellSighter	0.5794702172279358
1426	CellSighter	0.6235294342041016
1427	CellSighter	0.7979797720909119
1428	CellSighter	0.8673469424247742
1429	CellSighter	0.6627218723297119
1430	CellSighter	0.5874125957489014
1431	CellSighter	0.5454545617103577
1432	CellSighter	0.5636942386627197
1433	CellSighter	0.6695278882980347
1434	CellSighter	0.5119705200195312
1435	CellSighter	0.5906976461410522
1436	CellSighter	0.4808988869190216
1437	CellSighter	0.4939172863960266
1438	CellSighter	0.6384180784225464
1439	CellSighter	0.5382436513900757
1440	CellSighter	0.548944354057312
1441	CellSighter	0.7342657446861267
1442	CellSighter	0.6931818127632141
1443	CellSighter	0.6064814925193787
1444	CellSighter	0.5808581113815308
1445	CellSighter	0.6719576716423035
1446	CellSighter	0.6363636255264282
1447	CellSighter	0.5533596873283386
1448	CellSighter	0.7368420958518982
1449	CellSighter	0.5903614163398743
1450	CellSighter	0.43297380208969116
1451	CellSighter	0.6269429922103882
1452	CellSighter	0.5410199761390686
1453	CellSighter	0.484438419342041
1454	CellSighter	0.6053639650344849
1455	CellSighter	0.5691489577293396
1456	CellSighter	0.5670391321182251
1457	CellSighter	0.5709342360496521
1458	CellSighter	0.6571428775787354
1459	CellSighter	0.5965346693992615
1460	CellSighter	0.5586591958999634
1461	CellSighter	0.6056782603263855
1462	CellSighter	0.6216216087341309
1463	CellSighter	0.5223463773727417
1464	CellSighter	0.7802197933197021
1465	CellSighter	0.6722221970558167
1466	CellSighter	0.5639097690582275
1467	CellSighter	0.7615384459495544
1468	CellSighter	0.5649717450141907
1469	CellSighter	0.7623318433761597
1470	CellSighter	0.5848484635353088
1471	CellSighter	0.5343999862670898
1472	CellSighter	0.6038781404495239
1473	CellSighter	0.6130030751228333
1474	CellSighter	0.5393258333206177
1475	CellSighter	0.747474730014801
1476	CellSighter	0.44505494832992554
1477	CellSighter	0.40986716747283936
1478	CellSighter	0.4816626012325287
1479	CellSighter	0.48774510622024536
1480	CellSighter	0.5063938498497009
1481	CellSighter	0.5064599514007568
1482	CellSighter	0.7388888597488403
1483	CellSighter	0.6168582439422607
1484	CellSighter	0.6837209463119507
1485	CellSighter	0.5
1486	CellSighter	0.6129032373428345
1487	CellSighter	0.8333333134651184
1488	CellSighter	0.6105610728263855
1489	CellSighter	0.5546875
1490	CellSighter	0.5423076748847961
1491	CellSighter	0.5908141732215881
1492	CellSighter	0.8024691343307495
1493	CellSighter	0.550000011920929
1494	CellSighter	0.5693950057029724
1495	CellSighter	0.7642857432365417
1496	CellSighter	0.6965174078941345
1497	CellSighter	0.6801470518112183
1498	CellSighter	0.6891891956329346
1499	CellSighter	0.6321839094161987
1500	CellSighter	0.5611110925674438
1501	CellSighter	0.7485029697418213
1502	CellSighter	0.5453020334243774
1503	CellSighter	0.6265060305595398
1504	CellSighter	0.6261980533599854
1505	CellSighter	0.50772625207901
1506	CellSighter	0.7300613522529602
1507	CellSighter	0.6974790096282959
1508	CellSighter	0.5904436707496643
1509	CellSighter	0.6456140279769897
1510	CellSighter	0.6136363744735718
1511	CellSighter	0.6399999856948853
1512	CellSighter	0.6228070259094238
1513	CellSighter	0.6326530575752258
1514	CellSighter	0.5969581604003906
1515	CellSighter	0.662162184715271
1516	CellSighter	0.6146789193153381
1517	CellSighter	0.5532786846160889
1518	CellSighter	0.8588235378265381
1519	CellSighter	0.6101694703102112
1520	CellSighter	0.574525773525238
1521	CellSighter	0.699999988079071
1522	CellSighter	0.6105263233184814
1523	CellSighter	0.75
1524	CellSighter	0.8301886916160583
1525	CellSighter	0.6766917109489441
1526	CellSighter	0.45890411734580994
1527	CellSighter	0.5597484111785889
1528	CellSighter	0.6760563254356384
1529	CellSighter	0.5175644159317017
1530	CellSighter	0.7532467246055603
1531	CellSighter	0.5042552947998047
1532	CellSighter	0.4880762994289398
1533	CellSighter	0.7090908885002136
1534	CellSighter	0.4613138735294342
1535	CellSighter	0.5413870215415955
1537	CellSighter	0.5537634491920471
1538	CellSighter	0.7005987763404846
1539	CellSighter	0.6394557952880859
1540	CellSighter	0.5965346693992615
1541	CellSighter	0.6806282997131348
1542	CellSighter	0.47975078225135803
1543	CellSighter	0.4795081913471222
1544	CellSighter	0.5214953422546387
1545	CellSighter	0.6301369667053223
1546	CellSighter	0.6484641432762146
1547	CellSighter	0.6000000238418579
1548	CellSighter	0.5583126544952393
1549	CellSighter	0.5437099933624268
1550	CellSighter	0.5738831758499146
1551	CellSighter	0.6745283007621765
1552	CellSighter	0.6538461446762085
1553	CellSighter	0.7342342138290405
1554	CellSighter	0.45537757873535156
1555	CellSighter	0.7575757503509521
1556	CellSighter	0.597046434879303
1557	CellSighter	0.5870967507362366
1558	CellSighter	0.4632352888584137
1559	CellSighter	0.6163934469223022
1560	CellSighter	0.4517374634742737
1561	CellSighter	0.5435540080070496
1562	CellSighter	0.5797101259231567
1563	CellSighter	0.6578947305679321
1564	CellSighter	0.621004581451416
1565	CellSighter	0.6404494643211365
1566	CellSighter	0.49879518151283264
1567	CellSighter	0.5821205973625183
1568	CellSighter	0.591549277305603
1569	CellSighter	0.4990176856517792
1570	CellSighter	0.5435897707939148
1571	CellSighter	0.5518072247505188
1572	CellSighter	0.51031893491745
1573	CellSighter	0.5
1574	CellSighter	0.6832579374313354
1575	CellSighter	0.6261261105537415
1576	CellSighter	0.6345381736755371
1577	CellSighter	0.6837607026100159
1578	CellSighter	0.48140496015548706
1579	CellSighter	0.6499999761581421
1580	CellSighter	0.7592592835426331
1581	CellSighter	0.5921986103057861
1582	CellSighter	0.6393442749977112
1583	CellSighter	0.5945017337799072
1584	CellSighter	0.5835776925086975
1585	CellSighter	0.5826271176338196
1586	CellSighter	0.7153284549713135
1587	CellSighter	0.6373937726020813
1588	CellSighter	0.5152129530906677
1589	CellSighter	0.4166666567325592
1590	CellSighter	0.6182965040206909
1591	CellSighter	0.5516569018363953
1592	CellSighter	0.6715116500854492
1593	CellSighter	0.6460905075073242
1594	CellSighter	0.6108949184417725
1595	CellSighter	0.40762123465538025
1596	CellSighter	0.5851648449897766
1597	CellSighter	0.6125907897949219
1598	CellSighter	0.6637930870056152
1599	CellSighter	0.5036927461624146
1600	CellSighter	0.44396552443504333
1601	CellSighter	0.48659002780914307
1602	CellSighter	0.41265061497688293
1603	CellSighter	0.7241379022598267
1604	CellSighter	0.768750011920929
1605	CellSighter	0.6747573018074036
1606	CellSighter	0.6082473993301392
1607	CellSighter	0.6506550312042236
1608	CellSighter	0.5813252925872803
1609	CellSighter	0.7642857432365417
1610	CellSighter	0.7076923251152039
1611	CellSighter	0.6119873523712158
1612	CellSighter	0.5696202516555786
1613	CellSighter	0.6686046719551086
1614	CellSighter	0.646766185760498
1615	CellSighter	0.5833333134651184
1616	CellSighter	0.6409090757369995
1617	CellSighter	0.7195122241973877
1618	CellSighter	0.6991150379180908
1619	CellSighter	0.41032999753952026
1620	CellSighter	0.5843828916549683
1621	CellSighter	0.7066115736961365
1622	CellSighter	0.6285714507102966
1623	CellSighter	0.5995423197746277
1624	CellSighter	0.6075268983840942
1625	CellSighter	0.5403226017951965
1626	CellSighter	0.6336336135864258
1627	CellSighter	0.6953125
1628	CellSighter	0.6137071847915649
1629	CellSighter	0.6704545617103577
1630	CellSighter	0.5742297172546387
1631	CellSighter	0.5622047185897827
1632	CellSighter	0.4587554335594177
1633	CellSighter	0.6118143200874329
1634	CellSighter	0.5136186480522156
1635	CellSighter	0.6280193328857422
1636	CellSighter	0.7062937021255493
1637	CellSighter	0.5880149602890015
1638	CellSighter	0.5116279125213623
1639	CellSighter	0.5954198241233826
1640	CellSighter	0.5613496899604797
1641	CellSighter	0.5855072736740112
1642	CellSighter	0.6143344640731812
1643	CellSighter	0.6188340783119202
1644	CellSighter	0.5555555820465088
1645	CellSighter	0.5950413346290588
1646	CellSighter	0.5629290342330933
1647	CellSighter	0.5662650465965271
1648	CellSighter	0.7165775299072266
1649	CellSighter	0.7372262477874756
1650	CellSighter	0.6117318272590637
1651	CellSighter	0.6094890236854553
1652	CellSighter	0.7786259651184082
1653	CellSighter	0.594427227973938
1654	CellSighter	0.5913978219032288
1655	CellSighter	0.5729442834854126
1656	CellSighter	0.6666666865348816
1657	CellSighter	0.6055900454521179
1658	CellSighter	0.5602605938911438
1659	CellSighter	0.5243242979049683
1660	CellSighter	0.48083624243736267
1661	CellSighter	0.46804511547088623
1662	CellSighter	0.5165562629699707
1663	CellSighter	0.5607843399047852
1664	CellSighter	0.6060606241226196
1665	CellSighter	0.6734693646430969
1666	CellSighter	0.5857987999916077
1667	CellSighter	0.5349650382995605
1668	CellSighter	0.4736842215061188
1669	CellSighter	0.5191082954406738
1670	CellSighter	0.54935622215271
1671	CellSighter	0.47697973251342773
1672	CellSighter	0.5209302306175232
1673	CellSighter	0.38876405358314514
1674	CellSighter	0.39416059851646423
1675	CellSighter	0.5536723136901855
1676	CellSighter	0.4589235186576843
1677	CellSighter	0.4779270589351654
1678	CellSighter	0.6503496766090393
1679	CellSighter	0.5625
1680	CellSighter	0.5277777910232544
1681	CellSighter	0.47194719314575195
1682	CellSighter	0.5714285969734192
1683	CellSighter	0.48701298236846924
1684	CellSighter	0.4426877498626709
1685	CellSighter	0.7894737124443054
1686	CellSighter	0.49799197912216187
1687	CellSighter	0.3944530189037323
1688	CellSighter	0.5181347131729126
1689	CellSighter	0.45011085271835327
1690	CellSighter	0.45331528782844543
1691	CellSighter	0.5478927493095398
1692	CellSighter	0.5265957713127136
1693	CellSighter	0.5167597532272339
1694	CellSighter	0.5051903128623962
1695	CellSighter	0.5510203838348389
1696	CellSighter	0.5346534848213196
1697	CellSighter	0.5418994426727295
1698	CellSighter	0.4984227120876312
1699	CellSighter	0.5173745155334473
1700	CellSighter	0.46648043394088745
1701	CellSighter	0.692307710647583
1702	CellSighter	0.5944444537162781
1703	CellSighter	0.4912280738353729
1704	CellSighter	0.6615384817123413
1705	CellSighter	0.49152541160583496
1706	CellSighter	0.6412556171417236
1707	CellSighter	0.46666666865348816
1708	CellSighter	0.4959999918937683
1709	CellSighter	0.5484764575958252
1710	CellSighter	0.5201238393783569
1711	CellSighter	0.4606741666793823
1712	CellSighter	0.6363636255264282
1713	CellSighter	0.3681318759918213
1714	CellSighter	0.3757115602493286
1715	CellSighter	0.3814180791378021
1716	CellSighter	0.41911765933036804
1717	CellSighter	0.46547314524650574
1718	CellSighter	0.47028422355651855
1719	CellSighter	0.6666666865348816
1720	CellSighter	0.5632184147834778
1721	CellSighter	0.6186046600341797
1722	CellSighter	0.44387754797935486
1723	CellSighter	0.5017921328544617
1724	CellSighter	0.7352941036224365
1725	CellSighter	0.5478547811508179
1726	CellSighter	0.5078125
1727	CellSighter	0.4692307710647583
1728	CellSighter	0.5302714109420776
1729	CellSighter	0.6666666865348816
1730	CellSighter	0.4842105209827423
1731	CellSighter	0.5053380727767944
1732	CellSighter	0.6499999761581421
1733	CellSighter	0.6019900441169739
1734	CellSighter	0.5845588445663452
1735	CellSighter	0.6216216087341309
1736	CellSighter	0.5287356376647949
1737	CellSighter	0.47777777910232544
1738	CellSighter	0.6227545142173767
1739	CellSighter	0.505033552646637
1740	CellSighter	0.5301204919815063
1741	CellSighter	0.5718849897384644
1742	CellSighter	0.4701986610889435
1743	CellSighter	0.6012269854545593
1744	CellSighter	0.6218487620353699
1745	CellSighter	0.5426621437072754
1746	CellSighter	0.5438596606254578
1747	CellSighter	0.5151515007019043
1748	CellSighter	0.5249999761581421
1749	CellSighter	0.5833333134651184
1750	CellSighter	0.5714285969734192
1751	CellSighter	0.47148290276527405
1752	CellSighter	0.5135135054588318
1753	CellSighter	0.5107033848762512
1754	CellSighter	0.4836065471172333
1755	CellSighter	0.658823549747467
1756	CellSighter	0.5423728823661804
1757	CellSighter	0.5121951103210449
1758	CellSighter	0.5684210658073425
1759	CellSighter	0.5122807025909424
1760	CellSighter	0.6029411554336548
1761	CellSighter	0.6320754885673523
1762	CellSighter	0.548872172832489
1763	CellSighter	0.4109589159488678
1764	CellSighter	0.48427674174308777
1765	CellSighter	0.577464759349823
1766	CellSighter	0.4449648857116699
1767	CellSighter	0.6623376607894897
1768	CellSighter	0.43191489577293396
1769	CellSighter	0.44197139143943787
1770	CellSighter	0.6318181753158569
1771	CellSighter	0.41605839133262634
1772	CellSighter	0.4966442883014679
1774	CellSighter	0.48745518922805786
1775	CellSighter	0.6407185792922974
1776	CellSighter	0.5306122303009033
1777	CellSighter	0.5222772359848022
1778	CellSighter	0.5235602259635925
1779	CellSighter	0.361370712518692
1780	CellSighter	0.3790983557701111
1781	CellSighter	0.45981308817863464
1782	CellSighter	0.5707762837409973
1783	CellSighter	0.5699658989906311
1785	CellSighter	0.5260545611381531
1786	CellSighter	0.473347544670105
1787	CellSighter	0.5051546096801758
1788	CellSighter	0.5896226167678833
1789	CellSighter	0.5807692408561707
1790	CellSighter	0.6531531810760498
1791	CellSighter	0.43135011196136475
1792	CellSighter	0.6212121248245239
1793	CellSighter	0.5485231876373291
1794	CellSighter	0.522580623626709
1795	CellSighter	0.43566176295280457
1796	CellSighter	0.5377049446105957
1797	CellSighter	0.3989703953266144
1798	CellSighter	0.45296168327331543
1799	CellSighter	0.4985507130622864
1800	CellSighter	0.5592105388641357
1801	CellSighter	0.5479452013969421
1802	CellSighter	0.6292135119438171
1803	CellSighter	0.4313252866268158
1804	CellSighter	0.5343035459518433
1805	CellSighter	0.5070422291755676
1806	CellSighter	0.4675835072994232
1807	CellSighter	0.4564102590084076
1808	CellSighter	0.4915662705898285
1809	CellSighter	0.4465290904045105
1810	CellSighter	0.42805755138397217
1811	CellSighter	0.570135772228241
1812	CellSighter	0.5405405163764954
1813	CellSighter	0.5461847186088562
1814	CellSighter	0.5854700803756714
1815	CellSighter	0.43801653385162354
1816	CellSighter	0.503333330154419
1817	CellSighter	0.654321014881134
1818	CellSighter	0.5319148898124695
1819	CellSighter	0.5573770403862
1820	CellSighter	0.4982817769050598
1821	CellSighter	0.5278592109680176
1822	CellSighter	0.5042372941970825
1823	CellSighter	0.6277372241020203
1824	CellSighter	0.5439093708992004
1825	CellSighter	0.4320486783981323
1826	CellSighter	0.3420138955116272
1827	CellSighter	0.5299684405326843
1828	CellSighter	0.4600389897823334
1829	CellSighter	0.5988371968269348
1830	CellSighter	0.5843621492385864
1831	CellSighter	0.5291828513145447
1832	CellSighter	0.3648960590362549
1833	CellSighter	0.5109890103340149
1834	CellSighter	0.527845025062561
1835	CellSighter	0.5387930870056152
1836	CellSighter	0.4756277799606323
1837	CellSighter	0.39008620381355286
1838	CellSighter	0.4329501986503601
1839	CellSighter	0.33433735370635986
1840	CellSighter	0.6551724076271057
1841	CellSighter	0.7124999761581421
1842	CellSighter	0.5776699185371399
1843	CellSighter	0.5463917255401611
1844	CellSighter	0.5545851588249207
1845	CellSighter	0.5
1846	CellSighter	0.6714285612106323
1847	CellSighter	0.6153846383094788
1848	CellSighter	0.5173501372337341
1849	CellSighter	0.49367088079452515
1850	CellSighter	0.5581395626068115
1851	CellSighter	0.5422885417938232
1852	CellSighter	0.5572916865348816
1853	CellSighter	0.581818163394928
1854	CellSighter	0.6158536672592163
1855	CellSighter	0.5486725568771362
1856	CellSighter	0.3428981304168701
1857	CellSighter	0.5314861536026001
1858	CellSighter	0.64462810754776
1859	CellSighter	0.5464285612106323
1860	CellSighter	0.535469114780426
1861	CellSighter	0.5349462628364563
1862	CellSighter	0.4697580635547638
1863	CellSighter	0.5375375151634216
1864	CellSighter	0.5703125
1865	CellSighter	0.5295950174331665
1866	CellSighter	0.5530303120613098
1867	CellSighter	0.462184876203537
1868	CellSighter	0.5055118203163147
1869	CellSighter	0.4240231513977051
1870	CellSighter	0.472573846578598
1871	CellSighter	0.45525291562080383
1872	CellSighter	0.5265700221061707
1873	CellSighter	0.6433566212654114
1874	CellSighter	0.5468164682388306
1875	CellSighter	0.4637482762336731
1876	CellSighter	0.5139949321746826
1877	CellSighter	0.4631901979446411
1878	CellSighter	0.5188405513763428
1879	CellSighter	0.5187713503837585
1880	CellSighter	0.591928243637085
1881	CellSighter	0.48148149251937866
1882	CellSighter	0.5289255976676941
1883	CellSighter	0.47826087474823
1884	CellSighter	0.47891566157341003
1885	CellSighter	0.5935828685760498
1886	CellSighter	0.6715328693389893
1887	CellSighter	0.5530726313591003
1888	CellSighter	0.5182482004165649
1889	CellSighter	0.7251908183097839
1890	CellSighter	0.5077399611473083
1891	CellSighter	0.5268816947937012
1892	CellSighter	0.5305039882659912
1893	CellSighter	0.5525113940238953
1894	CellSighter	0.5248447060585022
1895	CellSighter	0.5439739227294922
1896	CellSighter	0.4189189076423645
1897	CellSighter	0.4425086975097656
1898	CellSighter	0.45676690340042114
1899	CellSighter	0.3973509967327118
1900	CellSighter	0.4313725531101227
1901	CellSighter	0.46464645862579346
1902	CellSighter	0.581632673740387
1903	CellSighter	0.44378697872161865
1904	CellSighter	0.4475524425506592
1905	CellSighter	0.4330143630504608
1906	CellSighter	0.42356687784194946
1907	CellSighter	0.4034334719181061
1908	CellSighter	0.38121548295021057
1909	CellSighter	0.4000000059604645
1910	CellSighter	0.33932584524154663
1911	CellSighter	0.31630170345306396
1912	CellSighter	0.47457626461982727
1913	CellSighter	0.3767705261707306
1914	CellSighter	0.39923223853111267
1915	CellSighter	0.5104895234107971
1916	CellSighter	0.46590909361839294
1917	CellSighter	0.47685185074806213
1918	CellSighter	0.39273926615715027
1919	CellSighter	0.43386244773864746
1920	CellSighter	0.37662336230278015
1921	CellSighter	0.3122529685497284
1922	CellSighter	0.6140350699424744
1923	CellSighter	0.45783132314682007
1924	CellSighter	0.35130971670150757
1925	CellSighter	0.4663212299346924
1926	CellSighter	0.4101995527744293
1927	CellSighter	0.4046007990837097
1928	CellSighter	0.501915693283081
1929	CellSighter	0.42553192377090454
1930	CellSighter	0.5
1931	CellSighter	0.43252596259117126
1932	CellSighter	0.5061224699020386
1933	CellSighter	0.46782177686691284
1934	CellSighter	0.4301675856113434
1935	CellSighter	0.4195583462715149
1936	CellSighter	0.4324324429035187
1937	CellSighter	0.3435754179954529
1938	CellSighter	0.47252747416496277
1939	CellSighter	0.4333333373069763
1940	CellSighter	0.3909774422645569
1941	CellSighter	0.5230769515037537
1942	CellSighter	0.4209039509296417
1943	CellSighter	0.560538113117218
1944	CellSighter	0.43030303716659546
1945	CellSighter	0.438400000333786
1946	CellSighter	0.4681440591812134
1947	CellSighter	0.46439629793167114
1948	CellSighter	0.3820224702358246
1949	CellSighter	0.5353535413742065
1950	CellSighter	0.2967033088207245
1951	CellSighter	0.28652751445770264
1952	CellSighter	0.3202933967113495
1953	CellSighter	0.3186274468898773
1954	CellSighter	0.4156010150909424
1955	CellSighter	0.4160206615924835
1956	CellSighter	0.5055555701255798
1957	CellSighter	0.48275861144065857
1958	CellSighter	0.5116279125213623
1959	CellSighter	0.37244898080825806
1960	CellSighter	0.4301075339317322
1961	CellSighter	0.5980392098426819
1962	CellSighter	0.48184818029403687
1963	CellSighter	0.4140625
1964	CellSighter	0.4038461446762085
1965	CellSighter	0.46972858905792236
1966	CellSighter	0.4444444477558136
1967	CellSighter	0.42105263471603394
1968	CellSighter	0.40925267338752747
1969	CellSighter	0.44999998807907104
1970	CellSighter	0.49253731966018677
1971	CellSighter	0.4742647111415863
1972	CellSighter	0.5540540814399719
1973	CellSighter	0.5114942789077759
1974	CellSighter	0.42500001192092896
1975	CellSighter	0.57485032081604
1976	CellSighter	0.4530201256275177
1977	CellSighter	0.46987950801849365
1978	CellSighter	0.4664536714553833
1979	CellSighter	0.4039735198020935
1980	CellSighter	0.48466256260871887
1981	CellSighter	0.4453781545162201
1982	CellSighter	0.457337886095047
1983	CellSighter	0.47017544507980347
1984	CellSighter	0.43939393758773804
1985	CellSighter	0.44999998807907104
1986	CellSighter	0.46052631735801697
1987	CellSighter	0.43440234661102295
1988	CellSighter	0.4030418395996094
1989	CellSighter	0.4189189076423645
1990	CellSighter	0.44648319482803345
1991	CellSighter	0.3852458894252777
1992	CellSighter	0.5411764979362488
1993	CellSighter	0.47457626461982727
1994	CellSighter	0.46070459485054016
1995	CellSighter	0.4894736707210541
1996	CellSighter	0.45614033937454224
1997	CellSighter	0.5147058963775635
1998	CellSighter	0.5188679099082947
1999	CellSighter	0.4661654233932495
2000	CellSighter	0.34417808055877686
2001	CellSighter	0.4150943458080292
2002	CellSighter	0.5070422291755676
2003	CellSighter	0.37704917788505554
2004	CellSighter	0.4025973975658417
[truncated: 3,571 more rows]
