# Supplementary material for: CellSighter: a neural network to classify cells in highly multiplexed images
Source: Nat Commun. 2023 Jul 18;14:4302. doi: 10.1038/s41467-023-40066-7 (PMC10354029; doi:10.1038/s41467-023-40066-7)
Supplement: Supplementary file 4 — Source Data [file 41467_2023_40066_MOESM4_ESM.zip › SourceData/supp_fig2_E_CD20_real.csv]

	real
0	3.016482664
1	2.970963717
2	2.30199016
3	2.888487101
4	3.836205303
5	3.619068211
6	4.130970397
7	3.924583694
8	2.43630856
9	3.586106692
10	3.907007053
11	3.72719884
12	4.487513689
13	3.787832438
14	3.921717794
15	3.936894687
16	3.648008916
17	3.813664249
18	3.327794129
19	3.744368621
20	2.694374905
21	4.181919747
22	3.756489786
23	3.637612439
24	3.196585887
25	3.554777729
26	4.279564285
27	4.411161588
28	3.735968457
29	3.620603286
30	3.890364848
31	4.18418884
32	3.547661114
33	3.471156752
34	3.523428757
35	2.783109956
36	4.194298732
37	3.595568896
38	3.689503869
39	4.002870611
40	3.685170904
41	3.639845655
42	2.609678902
43	3.680256204
44	3.645110102
45	3.577956007
46	3.634007342
47	3.507456685
48	3.799195703
49	2.664124409
50	3.51700912
51	3.853878271
52	3.780054776
53	3.983321643
54	1.774353082
55	3.230696166
56	2.1707225
57	3.922601553
58	2.881098388
59	2.370771965
60	4.215923262
61	3.583491204
62	3.718456266
63	4.207894617
64	3.774399548
65	3.262191237
66	3.962395157
67	3.560854294
68	3.513876104
69	2.404303832
70	3.74600748
71	3.727679169
72	3.606501759
73	3.36890739
74	3.64820247
75	3.224143557
76	3.360965129
77	3.685262899
78	3.544663598
79	3.627550873
80	3.70387491
81	3.535578385
82	3.931100238
83	3.421365308
84	2.494819716
85	3.513017784
86	4.173966505
87	3.500734823
88	3.609569448
89	3.171203977
90	3.84929767
91	4.289841217
92	4.103351098
93	3.55616339
94	3.589558627
95	3.875182289
96	3.522029655
97	3.518610149
98	3.772789644
99	3.715905001
100	3.547392994
101	3.625051287
102	4.133750608
103	2.602144708
104	3.87018253
105	3.557801412
106	3.814239303
107	3.802706014
108	3.713285505
109	3.903540984
110	3.019174029
111	3.939070261
112	3.952665745
113	4.558759903
114	4.021850388
115	3.686261177
116	3.632420997
117	3.639017954
118	4.066467433
119	3.610473511
120	4.438255741
121	3.665683131
122	4.284973828
123	3.238967397
124	3.925657548
125	4.078102251
126	3.074545347
127	4.076198946
128	3.794745836
129	3.853878271
130	3.704989008
131	3.744498591
132	3.838378616
133	3.669051417
134	3.501078431
135	4.134003739
136	3.627550873
137	3.590011554
138	3.591199513
139	4.055424158
140	3.553896947
141	3.55616339
142	3.548057597
143	3.633026394
144	3.824901198
145	3.990326621
146	3.317252631
147	4.09862803
148	4.08876038
149	3.552717547
150	3.575061148
151	3.702689125
152	4.134446872
153	1.613138719
154	3.926017693
155	4.106885589
156	3.672995534
157	2.197224577
158	4.084156798
159	3.625051287
160	3.775347766
161	2.918610764
162	4.307055455
163	2.583931841
164	3.832449412
165	3.680465427
166	3.93438449
167	3.675583995
168	3.693209836
169	3.662326197
170	3.54129939
171	2.675068677
172	4.086463482
173	3.677822594
174	3.667552995
175	3.655518053
176	3.770673242
177	3.860280962
178	3.56716115
179	3.857206774
180	3.678935103
181	4.03352232
182	3.68194714
183	3.666718314
184	4.382182848
185	3.560476046
186	3.403368687
187	4.0901901
188	3.748899411
189	4.139334363
190	3.595813845
191	3.744788585
192	3.995340779
193	3.818053647
194	3.680184293
195	3.891820298
196	3.620603286
197	3.659561585
198	3.694387783
199	3.75005725
200	3.642063703
201	4.240615716
202	3.84929767
203	3.683469139
204	3.531512001
205	4.000737396
206	4.0711051
207	3.617280277
208	3.59887364
209	3.601331724
210	3.655062236
211	3.776415591
212	3.527899195
213	4.286129058
214	4.029115021
215	4.462202452
216	4.018955775
217	3.948360185
218	4.087508736
219	3.723364523
220	3.651481274
221	3.736700494
222	4.38557738
223	3.526992326
224	2.859260304
225	3.615035491
226	3.825487322
227	3.73390256
228	3.807890791
229	3.777627178
230	3.251148599
231	3.981517985
232	3.632762458
233	3.682395345
234	3.594324668
235	3.618615787
236	3.947825871
237	3.751306651
238	3.858401166
239	3.689503869
240	3.483969435
241	1.946694168
242	4.203767059
243	4.331937529
244	3.575395911
245	3.619393636
246	2.720760751
247	3.748857378
248	3.912422766
249	3.939552638
250	4.424825252
251	4.010791432
252	3.627066593
253	3.700663383
254	3.932341365
255	3.314508839
256	2.303289874
257	3.517291467
258	3.893095561
259	3.810174783
260	4.30637035
261	3.656756325
262	3.554900431
263	3.744590531
264	3.755727468
265	4.082206686
266	4.10492593
267	3.664842836
268	2.826970884
269	2.687994663
270	3.886735488
271	3.725228023
272	3.954949779
273	3.553896947
274	3.732469823
275	3.841307601
276	2.647935747
277	3.605277326
278	3.743833631
279	3.60623545
280	3.609944203
281	3.968619979
282	3.547392994
283	4.268893892
284	3.106935048
285	3.958057925
286	3.831078017
287	3.963677104
288	3.504976682
289	3.777371984
290	4.399721773
291	3.782923485
292	5.004122922
293	3.988465699
294	3.61425588
295	4.006891214
296	4.151750655
297	3.502714651
298	3.864453807
299	3.055684715
300	3.939884043
301	3.669051417
302	3.745527131
303	3.525606949
304	3.842612998
305	4.245819977
306	3.580896428
307	3.583316021
308	3.518610149
309	3.717773311
310	3.704138129
311	3.831000447
312	3.769454281
313	3.673329719
314	4.250460659
315	3.924389501
316	4.03546823
317	3.525125043
318	3.512588902
319	4.232176814
320	3.999370324
321	3.879897038
322	3.818573504
323	3.880900428
324	3.672134206
325	4.184552109
326	3.689503869
327	3.992712578
328	3.961656321
329	3.822889019
330	4.334570407
331	3.264257302
332	4.199930002
333	4.056903656
334	3.648008916
335	3.571886497
336	4.654932327
337	3.787119987
338	3.592733451
339	3.899361267
340	3.564518124
341	3.869059675
342	3.961175784
343	3.659800131
344	3.675976773
345	3.999370324
346	3.679045771
347	3.62728276
348	3.562304387
349	4.112961362
350	3.522697163
351	4.039391979
352	3.561431898
353	3.924991622
354	3.517591014
355	3.859042649
356	3.912422766
357	4.605270171
358	2.000334194
359	2.671599261
360	2.518064081
361	2.855943337
362	2.559894738
363	2.824718562
364	2.871111686
365	3.185937105
366	2.802391577
367	2.834567113
368	1.732760723
369	2.802498137
370	1.638833854
371	1.962219076
372	2.193895122
373	3.324819671
374	4.062799867
375	2.540151664
376	1.872260834
377	3.32598413
378	2.640033039
379	3.120096958
380	2.340427504
381	2.020226535
382	2.978520557
383	3.968619979
384	2.544490799
385	2.911209645
386	1.698100397
387	2.836655729
388	3.491356728
389	1.575107859
390	2.672321036
391	3.151714648
392	3.500249492
393	1.480294009
394	1.629194503
395	2.184917653
396	3.758416326
397	1.458693287
398	1.900666119
399	3.598656551
400	2.169395371
401	1.841634775
402	1.897863847
403	1.524913116
404	2.989730766
405	3.308849295
406	3.919797019
407	1.967003424
408	2.642598956
409	2.415948928
410	1.857250847
411	2.938818368
412	3.808375006
413	3.139814915
414	3.195022115
415	3.922777357
416	2.025605999
417	2.301773716
418	3.040859293
419	3.404345032
420	2.793993234
421	3.827700061
422	3.559193366
423	3.252122715
424	3.030156983
425	3.375610069
426	3.056527805
427	3.620603286
428	3.93721859
429	1.682810325
430	3.552841038
431	2.737566482
432	3.965170239
433	2.125402192
434	2.264641945
435	3.825125413
436	3.435682914
437	1.712779124
438	2.773829782
439	2.72942755
440	2.059370566
441	4.010791432
442	2.844200435
443	3.37087998
444	3.746868218
445	2.065017609
446	3.292958272
447	2.120376193
448	3.230910295
449	3.635870418
450	2.325429636
451	2.013748605
452	2.831487728
453	2.256906811
454	3.088038096
455	3.575061148
456	3.303116315
457	3.961554369
458	3.116481366
459	2.516101582
460	2.409138687
461	2.924188425
462	2.925491227
463	1.958802976
464	2.884591373
465	3.030589836
466	2.558612322
467	2.238787627
468	3.571693584
469	2.894727255
470	1.391830202
471	3.791486499
472	4.04405493
473	2.576646193
474	1.381896025
475	2.886634702
476	4.550019175
477	2.373181632
478	3.76866179
479	2.571432608
480	2.388995113
481	2.359557434
482	3.695765708
483	2.282282453
484	3.46178905
485	3.900597877
486	2.219161022
487	3.242275911
488	2.851841272
489	3.076754488
490	1.725860096
491	3.386749627
492	3.240343972
493	2.468393627
494	4.104302206
495	2.85460181
496	2.091484433
497	2.403237297
498	3.216918326
499	3.132226992
500	4.135422458
501	3.941464336
502	3.381300859
503	3.142836695
504	3.430526514
505	1.881392084
506	1.571930993
507	3.007745358
508	2.03003129
509	3.152753054
510	1.799678849
511	3.568721941
512	3.56293211
513	2.761531848
514	2.393696598
515	3.528473082
516	3.540272311
517	3.548703636
518	3.487911486
519	2.834883849
520	2.632491328
521	2.335342445
522	3.12858812
523	2.547621657
524	2.750363576
525	1.780016168
526	2.330437429
527	3.099021484
528	3.71533593
529	3.141576873
530	3.665817644
531	3.095997738
532	2.447715279
533	2.957426953
534	2.573041078
535	4.047502889
536	3.296979168
537	2.866251872
538	3.603443495
539	2.524834699
540	3.722254091
541	1.802778468
542	2.01185214
543	3.381519674
544	3.234034902
545	3.629220757
546	2.461269107
547	2.454298805
548	2.916428172
549	3.325529828
550	2.941825415
551	3.385103691
552	3.481187882
553	3.329358731
554	3.344174587
555	4.192553238
556	2.708165124
557	2.447715279
558	2.750363576
559	4.338711927
560	3.679312561
561	3.057458505
562	3.592215928
563	3.805687895
564	3.561657395
565	1.903075181
566	3.960759506
567	2.131365767
568	2.878647793
569	2.242963737
570	3.90918387
571	3.529396988
572	2.709939939
573	3.895145327
574	3.298203564
575	0.57717266
576	2.33448418
577	2.270250966
578	2.481966235
579	2.55961246
580	2.639676182
581	3.70387491
582	3.22527601
583	3.438596592
584	2.455824532
585	3.634007342
586	3.676275388
587	2.383107569
588	3.058945151
589	3.537257622
590	1.944083453
591	1.706025435
592	2.876015515
593	3.83121065
594	3.41760756
595	4.087508736
596	2.233137858
597	3.855060466
598	3.923033938
599	3.414857914
600	2.833033613
601	3.686065834
602	3.931456026
603	4.02389535
604	2.026558645
605	3.546919285
606	3.173940696
607	2.882150519
608	2.907745961
609	1.549016523
610	2.264641945
611	3.862867484
612	3.085625284
613	4.157390364
614	2.326061342
615	3.993526305
616	2.989218433
617	4.135422458
618	3.811823279
619	3.764586324
620	3.601331724
621	3.342932469
622	3.482456756
623	3.037698908
624	4.25909377
625	4.00124524
626	3.055457751
627	3.202315634
628	2.861536289
629	2.037762849
630	2.957611981
631	2.143616561
632	4.382182848
633	3.244886892
634	2.006035949
635	0.998586049
636	3.989683768
637	3.507456685
638	2.068415224
639	1.985160492
640	2.458434066
641	3.43111892
642	4.478736242
643	2.625599633
644	3.016073196
645	3.410275449
646	3.908910642
647	2.146597694
648	4.530753189
649	1.988606253
650	2.063714198
651	3.171340332
652	3.773714165
653	2.507693209
654	2.912991813
655	1.857250847
656	3.131902338
657	3.672134206
658	1.389056987
659	3.740736334
660	3.223184446
661	3.077108409
662	3.501736357
663	2.161775747
664	4.219723898
665	3.609000644
666	3.408562459
667	3.634699617
668	2.716011852
669	3.664842836
670	2.405075763
671	2.293766974
672	2.270876263
673	2.792953853
674	1.783131963
675	1.647231146
676	2.464003042
677	4.228088561
678	2.445343222
679	2.602737386
680	2.253063027
681	2.670884889
682	3.806410697
683	3.425096686
684	3.649010466
685	3.337004288
686	2.166915461
687	3.868973954
688	3.191960929
689	3.571886497
690	3.097855964
691	3.376150411
692	2.066916812
693	3.873234652
694	3.899010616
695	3.510600657
696	3.810174783
697	3.55616339
698	4.297870395
699	3.468088616
700	3.748857378
701	2.740200421
702	3.31481333
703	2.474891563
704	3.170298874
705	3.349320901
706	3.636463947
707	2.664124409
708	0.944754259
709	2.756825604
710	3.745527131
711	2.681971942
712	3.564518124
713	2.710402433
714	2.496432958
715	2.508362017
716	2.621829979
717	1.890619427
718	3.268899216
719	4.516494099
720	3.446165329
721	2.837897954
722	3.963677104
723	3.333155878
724	3.453491949
725	3.939800435
726	2.972379756
727	1.894406681
728	3.928035791
729	2.929597024
730	2.41307553
731	2.78610016
732	3.068513519
733	2.20157075
734	3.057761531
735	4.445677623
736	3.689503869
737	4.498048556
738	2.660408435
739	2.443686275
740	1.458693287
741	3.446578605
742	3.267140073
743	2.737566482
744	3.446273212
745	3.618703066
746	2.020226535
747	4.117449323
748	2.256906811
749	3.220471998
750	2.968815231
751	3.803320976
752	2.498606771
753	4.1603394
754	3.307228943
755	3.474727692
756	3.504640887
757	3.255702686
758	3.469062175
759	3.663026711
760	2.631661734
761	2.816991431
762	4.476682118
763	2.353702505
764	3.061828907
765	3.453491949
766	3.689503869
767	3.137762481
768	3.489141096
769	2.565307156
770	3.912422766
771	3.619393636
772	3.259295635
773	3.950614575
774	3.016482664
775	4.26159747
776	3.561852184
777	4.268893892
778	1.935005833
779	2.252017451
780	3.353629973
781	3.158469733
782	3.203179576
783	3.835796368
784	3.479337827
785	3.082828035
786	3.962395157
787	3.775789486
788	3.726814744
789	3.711949306
790	4.361810183
791	3.754668071
792	1.725641955
793	2.860989571
794	3.574784689
795	4.297870395
796	4.035714412
797	3.189801402
798	2.04285489
799	3.663894264
800	3.804888047
801	3.757247325
802	2.692839827
803	3.839624086
804	4.068969097
805	4.285508368
806	2.81834876
807	3.915804169
808	4.119926328
809	4.379520565
810	2.820178912
811	3.147112655
812	3.985275325
813	1.968127518
814	3.166972271
815	2.808541877
816	3.431231799
817	3.069992847
818	3.815344701
819	3.052773462
820	3.193583672
821	4.07483081
822	1.639530331
823	4.045860507
824	1.273161041
825	3.311772614
826	2.439674169
827	3.389091146
828	4.141342464
829	3.57026437
830	3.704049325
831	1.401902459
832	2.946534842
833	3.002377686
834	3.258968465
835	2.646038686
836	3.893861502
837	1.522110933
838	3.59678099
839	3.284817639
840	3.194125178
841	2.913525569
842	3.087964409
843	3.577956007
844	3.903942991
845	3.339480457
846	4.024820256
847	2.047991142
848	1.651886779
849	3.136881242
850	4.117082882
851	3.730276952
852	3.721725749
853	2.664124409
854	3.898640618
855	3.603759432
856	2.843011916
857	2.549864223
858	4.196501015
859	3.59769228
860	2.80784103
861	2.985862847
862	1.726351121
863	4.138182211
864	3.398476404
865	3.68373076
866	3.007310519
867	3.794745836
868	2.515962691
869	1.769828082
870	4.290864374
871	4.392761687
872	3.389911983
873	3.262901655
874	2.791205809
875	1.83060583
876	4.578607401
877	2.680587363
878	4.257064126
879	3.070984926
880	3.819722483
881	2.481215481
882	2.881098388
883	3.456586546
884	3.713285505
885	2.346761352
886	2.249929791
887	2.881098388
888	2.729127409
889	3.794745836
890	3.538174765
891	4.276271129
892	3.341134675
893	3.779013653
894	4.374522387
895	3.912422766
896	3.98189696
897	3.640777641
898	3.750732407
899	2.984109711
900	3.606667339
901	3.156152797
902	4.153860606
903	3.741692653
904	1.551587088
905	1.397408659
906	2.748849296
907	2.396843868
908	2.746079203
909	3.516742532
910	2.424185896
911	3.067942272
912	2.854472723
913	3.996701894
914	3.23260424
915	2.799057431
916	1.469416426
917	3.779447322
918	3.262901655
919	3.353629973
920	2.641747786
921	3.895342227
922	3.77843572
923	3.315985322
924	2.222337342
925	3.747065062
926	3.620261954
927	3.680147917
928	4.49022671
929	3.611277812
930	2.937138429
931	2.679246621
932	4.303877492
933	3.881676466
934	2.756825604
935	3.055845512
936	3.829497978
937	2.512972705
938	2.930923664
939	4.063425084
940	2.230325718
941	3.068769185
942	2.988938364
943	2.847240083
944	3.387740655
945	3.238434137
946	1.624344187
947	4.304247658
948	2.621993573
949	3.721214185
950	2.044383717
951	1.998150787
952	1.665284284
953	3.093535287
954	2.518933387
955	3.578433616
956	4.478188888
957	2.636233307
958	3.42569931
959	1.988606253
960	3.252122715
961	3.051082624
962	3.882721057
963	4.326631355
964	4.328133461
965	2.162846521
966	3.708408704
967	4.386271561
968	4.363802072
969	2.219161022
970	3.904266031
971	2.472251955
972	3.953341951
973	3.489789449
974	3.452374995
975	2.966885595
976	4.309370015
977	3.80554594
978	2.949687033
979	1.96901596
980	2.288236921
981	3.91681488
982	3.743024712
983	3.518426294
984	3.220471998
985	2.686723619
986	1.842495013
987	4.276059593
988	4.707730314
989	3.570408452
990	3.014948034
991	4.253395874
992	3.348461327
993	2.795172537
994	3.895045164
995	3.287591513
996	3.175240253
997	4.698779174
998	3.208389711
999	3.433987204
1000	4.338711927
1001	2.995212291
1002	2.91251168
1003	2.776472281
1004	4.29882958
1005	3.100042443
1006	4.802768518
1007	3.807155952
1008	3.157265453
1009	4.109429207
1010	3.505180285
1011	3.622152659
1012	4.175549789
1013	2.457862622
1014	3.301578465
1015	4.307849322
1016	3.720120511
1017	4.152221121
1018	2.495073473
1019	3.761523377
1020	4.151345259
1021	4.174134028
1022	4.286905464
1023	3.456780278
1024	2.947434438
1025	3.733254162
1026	3.906887037
1027	2.672016221
1028	2.654071079
1029	2.978520557
1030	2.056707822
1031	3.860280962
1032	4.473282227
1033	2.871111686
1034	4.107956533
1035	1.181384534
1036	3.820695731
1037	3.265757808
1038	3.869638489
1039	4.250552075
1040	2.890608416
1041	4.214364285
1042	3.51649042
1043	3.535578385
1044	4.156653534
1045	3.182538354
1046	3.1575075
1047	1.758898295
1048	4.317665844
1049	1.647231146
1050	2.99822295
1051	3.372815278
1052	2.438074027
1053	3.707830528
1054	3.511244969
1055	4.080129301
1056	3.383772175
1057	2.620121334
1058	4.079363358
1059	3.843489002
1060	2.522372547
1061	4.079363358
1062	3.128014784
1063	3.148399056
1064	3.374811445
1065	3.474727692
1066	3.96151806
1067	3.785538585
1068	3.439151157
1069	2.707521731
1070	3.272319448
1071	3.408562459
1072	4.276858964
1073	4.102887063
1074	3.748275104
1075	4.272924582
1076	3.936894687
1077	3.782488301
1078	2.458703098
1079	3.62728276
1080	4.273586905
1081	4.101917504
1082	3.626888607
1083	4.249423866
1084	4.009807342
1085	4.559470227
1086	3.928158735
1087	3.043469587
1088	3.216813999
1089	3.669224457
1090	2.508619375
1091	2.940955768
1092	3.028846467
1093	4.576288601
1094	2.840086385
1095	3.679807286
1096	4.537146961
1097	1.628114141
1098	3.653183287
1099	4.285589306
1100	1.985160492
1101	3.723727142
1102	3.63550788
1103	3.8347123
1104	4.143867227
1105	4.054294255
1106	3.672283949
1107	2.833137969
1108	3.957508725
1109	3.683812998
1110	2.137744628
1111	3.810447609
1112	3.481908279
1113	3.693352649
1114	3.882207788
1115	3.236859219
1116	2.954434338
1117	3.671708656
1118	3.494408378
1119	3.374707017
1120	3.789931445
1121	3.59140084
1122	1.975387754
1123	4.001969364
1124	3.854203235
1125	2.591459969
1126	3.044522438
1127	3.264570407
1128	3.00632403
1129	3.507456685
1130	4.874561467
1131	2.415948928
1132	2.165260298
1133	1.549016523
1134	2.374344025
1135	3.838666409
1136	3.784705763
1137	5.031097796
1138	3.404227319
1139	3.35783027
1140	4.089817204
1141	2.976006783
1142	3.747329633
1143	3.041817374
1144	4.279361132
1145	3.695575376
1146	3.818053647
1147	3.058846989
1148	3.891297585
1149	3.610473511
1150	3.693142332
1151	2.988640313
1152	2.627589565
1153	3.132916407
1154	3.507456685
1155	3.460427448
1156	4.332475742
1157	3.453491949
1158	2.80875223
1159	4.487513689
1160	3.825487322
1161	2.724935104
1162	3.750341067
1163	1.876053958
1164	2.992710417
1165	3.719772529
1166	4.015837669
1167	4.28177481
1168	3.846881487
1169	2.114323556
1170	4.591286765
1171	3.416663967
1172	3.840571977
1173	4.39206455
1174	3.302613898
1175	2.995607905
1176	3.323552795
1177	2.377673001
1178	2.891458228
1179	3.70387491
1180	3.642063703
1181	3.027932064
1182	3.714790874
1183	3.178647183
1184	3.083773277
1185	0.830115658
1186	3.149123393
1187	4.0076636
1188	3.705295057
1189	3.063159792
1190	4.148848188
1191	4.05136681
1192	2.931809086
1193	4.364863571
1194	3.826975112
1195	3.675822352
1196	3.29736163
1197	3.726500593
1198	4.182546218
1199	4.355988878
1200	4.176951063
1201	4.286905464
1202	3.68464378
1203	3.186451474
1204	2.39432522
1205	2.049964881
1206	3.68154572
1207	3.753578991
1208	1.929603458
1209	2.185257321
1210	4.124068375
1211	2.715222614
1212	3.628341522
1213	3.986475697
1214	3.736135365
1215	3.549943051
1216	4.434493149
1217	4.004430243
1218	2.312438341
1219	3.558189176
1220	3.277458354
1221	3.41469389
1222	3.466711038
1223	3.17269273
1224	3.816230759
1225	4.305645976
1226	2.914794403
1227	4.135422458
1228	4.057504078
1229	4.030121941
1230	3.995249388
1231	4.086658513
1232	3.594324668
1233	3.363394318
1234	3.876642974
1235	3.373077095
1236	2.52714347
1237	4.323113523
1238	3.271610002
1239	3.530672751
1240	3.75350768
1241	3.236681563
1242	4.082580655
1243	4.425520318
1244	4.390377076
1245	3.211611612
1246	4.187356948
1247	4.207252772
1248	3.42756977
1249	4.717041547
1250	3.178813675
1251	0.978870862
1252	4.219339523
1253	3.336808031
1254	3.615495547
1255	4.212996281
1256	2.775104579
1257	3.601917878
1258	3.284817639
1259	3.817196475
1260	4.393673678
1261	3.162497772
1262	4.116271953
1263	4.382182848
1264	3.935133262
1265	2.497432992
1266	4.232571749
1267	3.944832946
1268	3.05678785
1269	3.855312733
1270	3.891820298
1271	3.924109568
1272	3.41469389
1273	4.040949515
1274	3.569871525
1275	3.594324668
1276	3.042746403
1277	3.980425386
1278	4.15646532
1279	3.668139946
1280	3.154738498
1281	4.355680227
1282	3.98221425
1283	2.50597555
1284	4.048368387
1285	3.932885264
1286	2.373181632
1287	4.504366612
1288	3.248037847
1289	3.111661148
1290	3.422228725
1291	3.77843572
1292	2.449331643
1293	4.116384197
1294	3.822889019
1295	3.496048741
1296	2.443686275
1297	4.511958747
1298	3.21743758
1299	3.794745836
1300	4.260864892
1301	3.821530701
1302	3.404478115
1303	3.006550013
1304	4.469036609
1305	3.796766041
1306	3.25505082
1307	4.427905205
1308	4.418331933
1309	2.58709444
1310	3.665934103
1311	3.669726443
1312	3.319814035
1313	3.59140084
1314	4.500514525
1315	4.061092937
1316	3.639559065
1317	3.615171394
1318	2.798081508
1319	4.558759903
1320	2.049964881
1321	2.020226535
1322	2.737566482
1323	3.953213436
1324	3.078820821
1325	3.210142557
1326	3.937360045
1327	3.794745836
1328	4.260008458
1329	4.451155589
1330	3.152753054
1331	4.038374454
1332	3.657413993
1333	4.03967235
1334	3.41952233
1335	2.515749762
1336	4.134446872
1337	2.780320924
1338	2.312438341
1339	4.268893892
1340	3.744590531
1341	3.704228025
1342	3.137972416
1343	3.575165406
1344	3.699889736
1345	3.589558627
1346	3.889968276
1347	1.912533907
1348	3.695068002
1349	2.178824767
1350	4.148899003
1351	3.924389501
1352	4.552530729
1353	3.817196475
1354	2.706651934
1355	4.728627331
1356	4.245031035
1357	3.455187793
1358	3.443041807
1359	3.502909084
1360	4.196731443
1361	3.835197873
1362	3.899361267
1363	2.80875223
1364	3.51184444
1365	4.83255257
1366	4.04743064
1367	4.251201373
1368	3.544003053
1369	3.804530428
1370	3.46145224
1371	3.588291527
1372	4.576288601
1373	3.693674053
1374	3.637612439
1375	3.054048997
1376	3.404478115
1377	3.769043281
1378	3.249093234
1379	2.465030282
1380	4.084677472
1381	3.824207311
1382	3.310066298
1383	3.305486904
1384	3.139814915
1385	3.34794594
1386	2.887614948
1387	3.431415256
1388	3.535578385
1389	4.195248269
1390	4.22097414
1391	2.938178053
1392	3.599678563
1393	3.870540417
1394	3.127006519
1395	3.632612318
1396	3.938788983
1397	3.749252015
1398	2.718145993
1399	2.606041748
1400	3.590839549
1401	4.115414041
1402	3.724690117
1403	4.21800569
1404	2.472251955
1405	3.762388169
1406	3.420615878
1407	3.969924815
1408	3.213935618
1409	4.163579321
1410	2.811099219
1411	4.790572813
1412	4.330062005
1413	4.314425506
1414	3.245711174
1415	3.893180637
1416	3.637010683
1417	3.208675678
1418	4.210001168
1419	3.820695731
1420	3.836728076
1421	3.260622643
1422	3.454912594
1423	2.978520557
1424	3.720718611
1425	4.315513757
1426	3.80366552
1427	3.449459651
1428	2.58709444
1429	2.941364917
1430	2.639183594
1431	4.138658803
1432	4.510702571
1433	4.275276671
1434	4.125433092
1435	2.610608208
1436	3.321877269
1437	3.627892213
1438	1.775277798
1439	1.686122352
1440	3.676275388
1441	3.118494761
1442	2.968072616
1443	4.106262339
1444	3.699295756
1445	2.958607102
1446	3.702067153
1447	4.229331041
1448	2.25352345
1449	4.631933226
1450	1.628870243
1451	3.66092181
1452	4.326031145
1453	1.909821055
1454	3.421193514
1455	3.558013946
1456	3.068166651
1457	4.167474703
1458	4.064509721
1459	4.408842983
1460	2.972039721
1461	4.289608367
1462	3.529158479
1463	4.045860507
1464	3.697690493
1465	3.330158282
1466	3.662970883
1467	2.760723451
1468	3.900311209
1469	4.262145992
1470	4.481428792
1471	2.149411121
1472	4.199930002
1473	4.902759703
1474	3.568441133
1475	3.031961792
1476	3.65486312
1477	4.052371228
1478	4.395308092
1479	3.928410524
1480	4.169704135
1481	4.449302526
1482	3.848761245
1483	3.55500317
1484	3.628341522
1485	4.538345009
1486	3.983465729
1487	3.849955618
1488	3.098311873
1489	3.723364523
1490	2.601355035
1491	3.836348211
1492	4.254320238
1493	3.77210048
1494	3.613968321
1495	3.480735807
1496	3.529017846
1497	4.134148414
1498	3.750800752
1499	4.45725152
1500	3.978933732
1501	3.714166421
1502	4.5393263
1503	2.535158768
1504	3.164571512
1505	4.151884288
1506	4.334307259
1507	4.364946521
1508	3.69596836
1509	4.095888147
1510	3.979511864
1511	3.734186367
1512	4.216520552
1513	3.912422766
1514	3.944733126
1515	3.341575091
1516	3.271610002
1517	3.00691366
1518	4.160170649
1519	3.658453301
1520	3.194581412
1521	1.951412828
1522	4.166829789
1523	1.802468002
1524	4.214364285
1525	3.897244924
1526	2.865450309
1527	4.214782533
1528	4.511764675
1529	4.073799946
1530	3.816703003
1531	4.53117817
1532	3.293162646
1533	3.716499712
1534	3.981615505
1535	4.799137144
1536	4.469499826
1537	3.480108265
1538	3.777205589
1539	2.972229726
1540	4.335051512
1541	3.791750373
1542	3.701323734
1543	3.721291827
1544	2.875593129
1545	3.893675766
1546	3.726500593
1547	3.262901655
1548	2.599321477
1549	3.02145709
1550	4.112699482
1551	3.732012577
1552	3.882594382
1553	2.755330566
1554	3.266850514
1555	3.756223327
1556	3.590011554
1557	4.204701144
1558	3.990326621
1559	3.220471998
1560	3.839553031
1561	3.740016426
1562	1.918896472
1563	3.931825633
1564	4.166609084
1565	3.854652169
1566	4.098198067
1567	3.921226417
1568	3.044522438
1569	4.747561629
1570	3.605736312
1571	3.832449412
1572	3.565951578
1573	3.472430616
1574	2.917082441
1575	3.145507003
1576	4.67736004
1577	3.244728455
1578	3.655356653
1579	3.777001659
1580	2.859260304
1581	4.135422458
1582	2.298916495
1583	4.111026291
1584	3.272430345
1585	2.156440375
1586	3.876861294
1587	3.834019034
1588	3.886196073
1589	4.196877942
1590	2.903433459
1591	2.55961246
1592	3.588999413
1593	3.881032477
1594	4.133067953
1595	3.733254162
1596	3.449298699
1597	4.955769137
1598	3.420615878
1599	4.276858964
1600	3.786848712
1601	1.425958867
1602	2.595845289
1603	3.327584254
1604	3.027932064
1605	4.497461527
1606	4.414464585
1607	3.171845011
1608	3.83121065
1609	3.171845011
1610	3.42306464
1611	3.031961792
1612	4.274861734
1613	3.767975473
1614	2.855341455
1615	3.004093564
1616	1.533767971
1617	4.129195116
1618	4.103351098
1619	3.885468325
1620	3.749152865
1621	3.512088773
1622	3.651812447
1623	2.370771965
1624	2.340076862
1625	3.507456685
1626	5.002312236
1627	4.003705825
1628	3.552230234
1629	2.154845743
1630	4.105863275
1631	3.85494763
1632	4.304330276
1633	4.270517952
1634	4.255169153
1635	4.222392975
1636	4.21915288
1637	3.817743741
1638	3.895906892
1639	3.245711174
1640	2.890608416
1641	2.996194352
1642	3.189801402
1643	3.326423975
1644	5.019412646
1645	2.208972328
1646	3.366670557
1647	3.791903768
1648	3.881676466
1649	3.544297372
1650	4.243971026
1651	3.716703949
1652	4.030944128
1653	3.961441584
1654	4.277385216
1655	3.769176837
1656	3.637126377
1657	3.478522719
1658	4.211098334
1659	2.472251955
1660	3.409589898
1661	3.743128854
1662	3.368745344
1663	2.160038376
1664	3.446273212
1665	3.962738374
1666	3.017058767
1667	4.307012377
1668	3.493688468
1669	2.857205621
1670	4.15646532
1671	1.676772543
1672	3.121292943
1673	2.994250819
1674	4.235254025
1675	3.530557615
1676	3.755178367
1677	4.829951095
1678	3.922267267
1679	4.3781108
1680	3.353629973
1681	2.941364917
1682	3.805206659
1683	3.597962182
1684	4.301498826
1685	3.524817742
1686	4.149745057
1687	2.674282844
1688	4.106221402
1689	3.631642665
1690	3.838054294
1691	4.147838701
1692	4.441306001
1693	4.086228556
1694	3.522029655
1695	4.102814479
1696	3.503682775
1697	4.277548592
1698	3.47034696
1699	4.470870738
1700	3.740736334
1701	4.21915288
1702	4.257064126
1703	3.433492082
1704	2.743030412
1705	4.497305632
1706	4.344807442
1707	4.296350816
1708	4.16290602
1709	2.54160977
1710	2.275458412
1711	2.761324503
1712	3.597257109
1713	2.511713051
1714	4.096262005
1715	4.168691961
1716	3.717443776
1717	4.555800513
1718	2.296235233
1719	3.504542231
1720	4.258114677
1721	4.216561961
1722	3.873740416
1723	3.455369662
1724	4.005445313
1725	4.217164187
1726	3.392758593
1727	4.631582353
1728	3.441209016
1729	3.936631163
1730	3.830576758
1731	2.99822295
1732	3.115963788
1733	3.671032793
1734	4.931186545
1735	3.877360491
1736	3.659389607
1737	3.779325876
1738	3.387740655
1739	4.237653983
1740	2.322295399
1741	1.851318444
1742	3.546332396
1743	4.187665495
1744	3.557381662
1745	3.339710797
1746	3.893390084
1747	4.410612148
1748	4.025670416
1749	4.407281121
1750	4.393352697
1751	3.460713506
1752	4.174861883
1753	4.390212531
1754	2.606896321
1755	4.837485292
1756	0.617831661
1757	3.200990873
1758	4.051475081
1759	4.20696914
1760	3.878317984
1761	2.622582738
1762	3.770583663
1763	4.025670416
1764	3.659983056
1765	5.098865262
1766	4.176951063
1767	3.362304636
1768	3.203996213
1769	4.002213371
1770	2.99822295
1771	2.358484476
1772	4.545264911
1773	3.816400115
1774	1.945910149
1775	3.640777641
1776	4.152324424
1777	4.608197847
1778	1.662854092
1779	4.219723898
1780	4.217164187
1781	4.421532099
1782	3.655836319
1783	3.04927422
1784	4.291699832
1785	2.226015801
1786	3.530405865
1787	3.590011554
1788	3.289259569
1789	3.758416326
1790	3.666718314
1791	2.882993037
1792	3.662140032
1793	4.170467837
1794	4.910238044
1795	2.342323216
1796	4.36198658
1797	4.657903914
1798	4.126353847
1799	3.399459914
1800	2.770818509
1801	4.461596736
1802	4.347030314
1803	4.816544806
1804	1.960925736
1805	2.747148534
1806	4.487513689
1807	4.277498923
1808	3.850599988
1809	2.809664279
1810	4.076613903
1811	3.832449412
1812	2.737566482
1813	2.439252819
1814	4.06499446
1815	4.394013653
1816	3.597257109
1817	2.851667381
1818	4.328752633
1819	4.544658436
1820	3.122267072
1821	4.321402843
1822	3.487372137
1823	4.000391611
1824	3.721553404
1825	3.557203904
1826	3.954949779
1827	4.358738687
1828	3.789211287
1829	3.534282732
1830	3.453491949
1831	2.764636918
1832	3.992902185
1833	3.925657548
1834	4.000650695
1835	4.260792591
1836	4.036788895
1837	3.058045702
1838	4.01282056
1839	3.332480629
1840	2.664124409
1841	4.244211196
1842	4.845182734
1843	4.42112223
1844	4.190965402
1845	3.603443495
1846	4.368488342
1847	3.381733978
1848	4.123980997
1849	2.637543438
1850	3.901381857
1851	4.322138541
1852	3.720120511
1853	4.464720676
1854	4.278288007
1855	3.584646309
1856	4.642402561
1857	3.269425733
1858	2.500122448
1859	3.883033088
1860	3.464612092
1861	3.142027818
1862	3.188683499
1863	3.137228303
1864	3.060302149
1865	2.985862847
1866	3.860704405
1867	3.572147557
1868	4.077537444
1869	4.296350816
1870	4.081038445
1871	2.005449491
1872	4.042951084
1873	3.996701894
1874	1.938263107
1875	3.87966002
1876	4.187887147
1877	4.626927429
1878	2.778956129
1879	3.724097612
1880	4.254510873
1881	3.851141814
1882	4.071378577
1883	2.636233307
1884	4.005248767
1885	3.507456685
1886	3.734912019
1887	3.473706114
1888	3.899129573
1889	3.380156211
1890	3.51184444
1891	3.518800273
1892	4.094622224
1893	3.111048012
1894	4.095539568
1895	1.394215721
1896	4.132140069
1897	3.476551793
1898	4.409344493
1899	4.113711993
1900	4.114813941
1901	4.666743687
1902	3.214824407
1903	3.940571755
1904	3.927226187
1905	4.055424158
1906	4.219339523
1907	4.068661538
1908	4.361509238
1909	2.980295486
1910	4.095758604
1911	3.284817639
1912	3.366284555
1913	3.451473755
1914	3.253816879
1915	3.912422766
1916	4.089637465
1917	4.640981361
1918	4.494069441
1919	4.175726901
1920	3.543499154
1921	4.012672847
1922	3.711949306
1923	4.262679877
1924	3.915298173
1925	4.557161022
1926	4.0061226
1927	3.372560418
1928	1.679785915
1929	2.49385872
1930	3.550521974
1931	4.22097414
1932	4.025082728
1933	3.673857607
1934	3.93539433
1935	3.916665678
1936	3.440690914
1937	4.662417785
1938	2.415948928
1939	4.384483628
1940	3.372815278
1941	4.15277369
1942	4.698263397
1943	3.667552995
1944	4.199930002
1945	3.141640653
1946	2.782988868
1947	2.959204658
1948	3.713285505
1949	3.53639366
1950	3.570127168
1951	4.488497208
1952	4.7160821
1953	4.26327285
1954	4.115001089
1955	4.091995565
1956	3.451210814
1957	3.984781473
1958	3.643044675
1959	4.672466347
1960	3.131172256
1961	3.329150258
1962	4.24198307
1963	3.985750771
1964	3.920646742
1965	3.961175784
1966	4.02939592
1967	3.374199948
1968	3.941294797
1969	3.886801358
1970	4.12420674
1971	3.828189028
1972	4.140186809
1973	3.834528631
1974	4.751848239
1975	3.161945103
1976	4.220754912
1977	2.134362088
1978	4.090551169
1979	3.745729355
1980	2.903433459
1981	3.604461873
1982	3.970138011
1983	3.103111666
1984	4.465213703
1985	4.781131188
1986	4.23875303
1987	3.601613035
1988	4.772295861
1989	4.248699261
1990	5.036652972
1991	3.460680562
1992	4.487513689
1993	4.270010149
1994	3.199919744
1995	3.085970024
1996	2.704952401
1997	3.855958358
1998	3.976912904
[truncated: 27,928 more rows]
