# Supplementary material for: CellSighter: a neural network to classify cells in highly multiplexed images
Source: Nat Commun. 2023 Jul 18;14:4302. doi: 10.1038/s41467-023-40066-7 (PMC10354029; doi:10.1038/s41467-023-40066-7)
Supplement: Supplementary file 4 — Source Data [file 41467_2023_40066_MOESM4_ESM.zip › SourceData/supp_fig2_E_CD20_simulated.csv]

	simulated
0	3.8911173
1	3.7455273
2	3.3387413
3	3.315717
4	3.8473392
5	3.1750674
6	3.4345727
7	3.722135
8	3.486505
9	3.1548944
10	2.9608
11	3.3802347
12	3.3439608
13	2.6559963
14	3.3885098
15	3.5074568
16	3.2246342
17	4.057504
18	3.9595337
19	3.711336
20	3.5437613
21	3.2151272
22	3.524234
23	3.4606397
24	3.2016451
25	3.4226298
26	3.5692277
27	2.392468
28	3.686613
29	3.6703582
30	3.7164998
31	3.597355
32	3.3413148
33	3.8204455
34	3.7932265
35	3.924683
36	4.043852
37	3.3801064
38	3.5196304
39	3.526116
40	3.314509
41	3.4541328
42	3.6396723
43	3.247786
44	3.1125348
45	3.5074568
46	2.9180648
47	3.9813643
48	3.7947457
49	3.3909683
50	3.27161
51	3.7398748
52	2.695459
53	2.6693397
54	3.214183
55	3.2744842
56	3.8023775
57	3.6227844
58	3.778159
59	4.1951127
60	3.159311
61	3.4042273
62	3.5493796
63	3.295818
64	4.1256075
65	4.0310545
66	3.3173544
67	3.7109182
68	3.4222288
69	3.1427245
70	3.5119634
71	3.1209784
72	3.4454436
73	3.083193
74	2.9104092
75	3.609074
76	3.4426086
77	3.3887928
78	2.9932601
79	2.4470031
80	3.072278
81	4.0991755
82	4.063142
83	3.2580967
84	3.6483145
85	3.9331686
86	3.6932797
87	3.2189157
88	3.9628806
89	3.6206033
90	3.2982035
91	3.587862
92	2.8716025
93	3.7610142
94	3.689504
95	3.4975245
96	3.1996334
97	2.648179
98	3.6391392
99	3.994781
100	3.799024
101	3.3503964
102	3.177889
103	3.3620484
104	3.129112
105	3.5814412
106	3.1655977
107	3.7132854
108	3.2525759
109	3.6269734
110	3.0052307
111	3.9312408
112	3.4290192
113	3.6481206
114	3.2735925
115	3.304566
116	3.6325688
117	3.6227844
118	2.6183918
119	3.2551906
120	3.9420004
121	3.7575772
122	3.8864686
123	2.8059163
124	3.042155
125	3.0492742
126	3.6250513
127	3.5106614
128	3.407572
129	3.4275699
130	3.6488857
131	3.2031794
132	3.8686566
133	3.388435
134	2.7062898
135	3.5793097
136	3.8605068
137	3.260196
138	3.3698955
139	3.6923616
140	3.4865518
141	3.4081247
142	3.159025
143	4.2611
144	3.8880513
145	2.8332133
146	3.2838547
147	3.107144
148	3.4711568
149	3.697862
150	3.0987813
151	3.5412993
152	3.798115
153	3.3892639
154	3.466711
155	3.4133902
156	3.90001
157	3.4225976
158	3.6219356
159	3.8790634
160	3.4754279
161	3.6471
162	3.656261
163	2.5878057
164	3.9161031
165	3.3338766
166	3.516874
167	3.6077278
168	3.1132236
169	3.969538
170	3.4826565
171	4.138234
172	3.8656306
173	4.126096
174	3.9582975
175	2.6439009
176	3.661369
177	3.6407776
178	3.064676
179	3.2683353
180	3.4385965
181	3.4473314
182	3.148399
183	3.0917294
184	3.512838
185	3.683559
186	3.7654018
187	3.932774
188	3.389406
189	3.4225976
190	3.6120949
191	3.6833766
192	3.689504
193	4.0613556
194	3.3418248
195	3.0800846
196	3.9301085
197	3.4795995
198	3.6384418
199	3.9062738
200	3.5715554
201	3.5021892
202	3.5162516
203	3.2521226
204	3.5652013
205	3.794746
206	3.8735397
207	3.512838
208	3.7515626
209	3.4380927
210	2.8645792
211	3.3425584
212	3.762817
213	3.5295184
214	3.455038
215	3.5958643
216	3.401289
217	3.4085624
218	2.7418137
219	3.5681388
220	3.6608648
221	3.2521226
222	2.95074
223	3.6398456
224	2.7206364
225	3.5074565
226	4.104667
227	3.9268003
228	3.883217
229	3.1748152
230	3.6326125
231	3.552841
232	3.6048539
233	3.2831144
234	3.6594446
235	3.0986052
236	3.2237136
237	3.6250513
238	3.424504
239	3.35363
240	3.0214572
241	3.815881
242	2.9996874
243	3.37497
244	2.7449288
245	3.8000455
246	3.1522684
247	3.4515839
248	3.4173872
249	3.4716454
250	3.7947457
251	3.149641
252	3.5370808
253	3.6126466
254	3.4801083
255	3.0904934
256	3.7442474
257	3.7526088
258	3.7678847
259	3.8178647
260	3.0499923
261	3.6120949
262	3.290373
263	2.7902555
264	4.0076637
265	3.644641
266	2.898689
267	3.7930396
268	3.2811313
269	2.8231854
270	3.1569724
271	2.9849467
272	3.65203
273	3.5096774
274	3.1938362
275	3.4819703
276	3.4525545
277	3.6529734
278	3.2665207
279	4.074831
280	3.2090366
281	3.6117666
282	2.9367085
283	3.4769127
284	2.9277527
285	4.108267
286	3.6678505
287	3.7676656
288	3.5898705
289	3.1523416
290	3.9243894
291	3.7683067
292	3.4250968
293	3.739745
294	3.6095695
295	3.2250133
296	3.5180423
297	3.2771175
298	3.883791
299	3.4499009
300	3.1479163
301	3.6953106
302	3.4275699
303	3.737456
304	3.570863
305	3.8986406
306	3.6644998
307	3.7438335
308	3.903541
309	3.543597
310	2.1486528
311	3.7238498
312	3.912423
313	3.8689013
314	3.3048458
315	2.8579524
316	4.1471124
317	3.4711568
318	3.912423
319	3.2570076
320	4.233817
321	4.0479937
322	3.2492032
323	3.215691
324	2.9793816
325	3.801455
326	3.8820503
327	3.5842896
328	3.258349
329	3.273799
330	3.5763338
331	3.4402108
332	3.1292765
333	3.0425797
334	3.9829879
335	3.6572373
336	3.344419
337	3.5927875
338	3.0722442
339	3.210311
340	3.2946427
341	3.8324494
342	3.301203
343	3.9678695
344	3.7407362
345	3.5907943
346	3.527624
347	3.2811313
348	2.9933414
349	3.3405619
350	3.8993614
351	3.808003
352	2.916428
353	3.1980724
354	3.0968673
355	3.0492742
356	3.1416075
357	3.0410357
358	2.9145613
359	3.2686987
360	2.9137561
361	3.424504
362	3.3836567
363	2.8690052
364	3.3021483
365	3.6117108
366	3.3695917
367	2.789793
368	2.6600323
369	3.9249916
370	3.8212113
371	3.4514737
372	4.074831
373	3.1046715
374	3.0302255
375	3.3877406
376	2.8765259
377	3.665683
378	3.6465938
379	4.235421
380	2.790233
381	3.6460755
382	3.1790738
383	3.1277072
384	3.4987388
385	3.1898015
386	3.2148244
387	3.4880743
388	3.1579363
389	2.7239316
390	3.2058253
391	2.762346
392	3.5908396
393	3.1854963
394	3.3760912
395	3.7324698
396	3.3455198
397	2.6068962
398	3.6376123
399	3.9245346
400	3.5222456
401	3.7594662
402	3.81597
403	2.9526515
404	3.2829201
405	2.9656012
406	2.9994676
407	3.5852888
408	3.3516526
409	3.5140023
410	4.132521
411	3.7265007
412	3.908336
413	3.862371
414	3.9159977
415	3.7308803
416	3.953342
417	3.8338478
418	3.9939125
419	3.452442
420	3.4425764
421	4.2661514
422	3.9341931
423	3.704989
424	3.3516526
425	3.7062902
426	3.2136986
427	3.6778226
428	3.2376106
429	3.3604393
430	3.9821665
431	3.4630883
432	3.8233151
433	3.5655675
434	3.70256
435	3.2307665
436	3.671234
437	3.5074565
438	3.7867346
439	3.9718013
440	3.8751824
441	3.7425935
442	3.8052068
443	3.7553189
444	4.0261
445	3.6475942
446	3.84599
447	3.181072
448	3.729534
449	3.2774584
450	3.4839694
451	3.703671
452	3.7071817
453	4.0566263
454	3.6114917
455	3.6747074
456	3.4358284
457	4.206358
458	3.7202382
459	3.3590565
460	3.1276693
461	3.8742332
462	3.7218683
463	3.643375
464	3.002211
465	3.2161846
466	3.215294
467	3.895907
468	2.8052423
469	3.9487624
470	3.274376
471	3.5039232
472	3.692244
473	3.4496086
474	3.0326095
475	3.8470957
476	3.2977688
477	3.3726728
478	3.9469364
479	3.0828898
480	3.5957665
481	3.4871266
482	4.1384015
483	3.1791723
484	3.5407352
485	3.120625
486	3.4275696
487	3.9247842
488	3.021101
489	3.2950108
490	3.549943
491	3.5662727
492	3.0578856
493	3.6577961
494	3.1806524
495	3.7367005
496	3.9752061
497	3.8338478
498	3.6168423
499	3.5617583
500	3.5519483
501	3.2940943
502	2.7017503
503	3.6063406
504	3.6316428
505	3.8735862
506	3.555288
507	3.146195
508	3.6310132
509	3.5795324
510	4.0102773
511	3.4352758
512	3.5705824
513	3.6457584
514	3.6344573
515	4.2474346
516	3.2466762
517	3.4150877
518	3.4544475
519	3.8056343
520	3.124082
521	3.5120888
522	3.8164644
523	3.3399885
524	3.5127523
525	3.4600794
526	3.8275974
527	3.711139
528	3.2936676
529	3.0578408
530	3.4582787
531	3.526116
532	3.877899
533	2.7990227
534	3.6340072
535	3.408784
536	4.021681
537	3.1579616
538	3.1413238
539	3.4023068
540	2.2212775
541	2.9171689
542	3.3260245
543	2.927506
544	3.101384
545	3.9395525
546	3.72045
547	3.8773603
548	2.6283808
