# Supplementary material for: CellSighter: a neural network to classify cells in highly multiplexed images
Source: Nat Commun. 2023 Jul 18;14:4302. doi: 10.1038/s41467-023-40066-7 (PMC10354029; doi:10.1038/s41467-023-40066-7)
Supplement: Supplementary file 4 — Source Data [file 41467_2023_40066_MOESM4_ESM.zip › SourceData/supp_fig2_E_CD4_real.csv]

	real
0	3.487492648
1	3.037949106
2	3.154208656
3	4.080598593
4	3.851066342
5	3.420030449
6	3.738925143
7	3.31481333
8	3.754165646
9	3.445918378
10	3.689503869
11	3.362997005
12	3.583239195
13	4.478736242
14	4.239542663
15	3.670479897
16	4.162349148
17	4.169596915
18	4.207894617
19	3.309617754
20	4.67757737
21	4.120875946
22	3.811970508
23	4.538839279
24	4.257316518
25	4.511856704
26	3.315985322
27	4.07483081
28	3.724690117
29	3.462473051
30	4.34647633
31	4.253974177
32	4.167896902
33	2.731932327
34	4.479721405
35	3.646075436
36	3.017058767
37	2.943784937
38	3.438596592
39	3.735185343
40	3.845788393
41	4.183752075
42	3.945549341
43	4.386737248
44	3.941220826
45	4.660522389
46	4.22039951
47	4.142137994
48	3.763525894
49	4.42108657
50	3.302705989
51	4.192634006
52	3.389405907
53	2.530199724
54	3.60974207
55	3.91879392
56	4.017707364
57	3.708408704
58	4.310842321
59	4.52891369
60	3.181663068
61	4.245210285
62	3.391519934
63	4.562719438
64	4.637421055
65	4.093822988
66	3.927835099
67	4.400526359
68	3.995082681
69	3.891117402
70	4.283277072
71	4.103674529
72	4.39190439
73	4.430958492
74	3.97448448
75	3.920646742
76	3.05331291
77	4.377543925
78	4.45887555
79	3.47795254
80	3.540874482
81	3.091057956
82	4.366484439
83	3.710281573
84	3.280395517
85	4.391137269
86	4.006250441
87	4.589607236
88	3.543761355
89	4.124329307
90	3.881676466
91	3.42756977
92	3.721553404
93	4.287950547
94	3.702689125
95	3.430049024
96	4.446702457
97	3.893861502
98	4.985546053
99	4.178966511
100	3.496893774
101	2.976693506
102	4.387911743
103	3.330158282
104	3.954301536
105	4.64545333
106	3.968821427
107	3.798115122
108	3.630919604
109	4.174381298
110	4.161258546
111	4.302167253
112	4.025670416
113	3.686570684
114	4.525490552
115	4.032965101
116	4.170871648
117	4.440005035
118	4.501658305
119	4.2418761
120	4.305247794
121	5.151297495
122	4.346827151
123	3.788920845
124	4.196314994
125	3.231864708
126	4.309886491
127	5.335540857
128	3.512724318
129	4.624684449
130	4.488957368
131	3.517409136
132	3.132226992
133	3.689503869
134	4.998258333
135	4.07283993
136	4.176410339
137	4.457062428
138	3.88241521
139	4.448245174
140	2.871111686
141	4.766510757
142	2.201058381
143	4.193354009
144	4.308688888
145	3.980839433
146	4.67641067
147	3.920854948
148	4.981694851
149	3.820130504
150	4.7160821
151	4.999507439
152	4.53545406
153	4.68248721
154	4.925390421
155	4.923676805
156	4.579957555
157	4.693029686
158	3.918294706
159	4.621527493
160	4.318903795
161	4.550958962
162	3.951107509
163	3.047180616
164	4.084156798
165	4.284537627
166	4.522844422
167	4.78756118
168	3.780142632
169	4.210479493
170	4.23898057
171	4.796633228
172	3.307228943
173	3.279293061
174	3.857947952
175	4.863059001
176	4.747307327
177	4.456884714
178	3.854652169
179	4.276858964
180	4.626193593
181	2.359557434
182	4.268893892
183	4.830075788
184	4.790342438
185	3.272319448
186	4.145888457
187	4.838563286
188	3.547878216
189	4.424275103
190	4.731661762
191	4.920128982
192	4.576027764
193	3.410485406
194	3.522697163
195	4.420123984
196	4.362707918
197	3.814766726
198	4.043401991
199	4.613636761
200	3.771970502
201	4.720169808
202	4.422249041
203	4.500933358
204	4.464076369
205	5.069515302
206	3.664842836
207	4.527383356
208	3.190843344
209	4.685462766
210	4.232705552
211	4.925694757
212	4.186690811
213	4.551628781
214	4.769054832
215	3.948762381
216	4.441983733
217	2.195780351
218	4.331874301
219	4.843317427
220	3.99272795
221	4.151634237
222	4.443465353
223	4.317665844
224	4.055015322
225	4.277859079
226	4.283126175
227	4.570875865
228	4.752154237
229	3.966869699
230	4.036977048
231	3.758416326
232	4.441563734
233	3.912422766
234	4.710611692
235	4.54230879
236	3.507456685
237	3.756489786
238	3.633137098
239	4.875912872
240	3.682867672
241	4.925891412
242	4.069943662
243	4.181732375
244	4.807263568
245	4.772581738
246	2.187421761
247	3.991644982
248	4.713213745
249	4.55378449
250	3.815516017
251	5.485061425
252	4.370490505
253	4.38386441
254	4.428286769
255	4.17777862
256	3.63704448
257	4.892908504
258	3.681328581
259	4.34940361
260	4.389615521
261	4.211316435
262	4.655522445
263	4.729086502
264	3.755384732
265	3.800045553
266	3.471156752
267	4.040010435
268	4.017707364
269	3.800818773
270	5.050634635
271	4.45797971
272	4.707633767
273	4.518960927
274	3.190843344
275	4.348164099
276	4.02700379
277	4.280585403
278	2.175793252
279	1.755286109
280	3.277458354
281	4.627488962
282	4.339072489
283	4.597549681
284	3.759218344
285	4.840072291
286	5.104982776
287	3.852754212
288	3.886468583
289	5.219097287
290	3.892636279
291	4.543352395
292	4.61753784
293	2.673007219
294	4.398984804
295	4.329090524
296	4.431958709
297	4.17827846
298	4.272500425
299	4.097851457
300	4.125355321
301	3.997719907
302	4.498048556
303	4.389479887
304	4.876649842
305	4.389101144
306	4.199930002
307	4.877161946
308	4.418104027
309	3.609859341
310	3.889968276
311	4.234064817
312	3.4414438
313	3.807890791
314	4.417119335
315	4.940234799
316	4.072162127
317	3.975046804
318	4.482477176
319	4.971794237
320	4.382182848
321	4.84765724
322	3.990074237
323	4.865955809
324	3.785786314
325	4.505208866
326	4.104057427
327	3.924389501
328	4.457668509
329	4.383581992
330	4.516237882
331	4.360879861
332	3.689503869
333	4.660218649
334	4.300493718
335	4.66346857
336	4.076488229
337	4.382182848
338	4.328260248
339	4.331730009
340	4.534833636
341	4.79703862
342	2.992387108
343	3.082577107
344	4.078295023
345	4.067730116
346	4.179736566
347	4.323791439
348	3.702067153
349	3.925799291
350	4.290699106
351	4.911598573
352	4.437516577
353	4.413081024
354	4.70101965
355	2.95647593
356	5.084207742
357	4.406716476
358	4.751848239
359	4.592313651
360	4.22658657
361	5.010679736
362	2.978520557
363	4.651277618
364	4.169546618
365	4.259802757
366	4.098845672
367	4.710611692
368	4.000873076
369	4.582801911
370	3.98221425
371	4.465016909
372	4.82740177
373	4.702504219
374	3.568824695
375	4.667133938
376	4.657085396
377	5.304651221
378	4.684592245
379	4.133712471
380	4.499024651
381	3.991386342
382	4.500780712
383	4.803908084
384	4.601587665
385	4.041902539
386	4.646647446
387	2.499937637
388	4.485857108
389	4.53946094
390	5.312135008
391	3.025740951
392	3.679807286
393	4.892908504
394	3.880148482
395	4.453389621
396	4.539769559
397	3.659237497
398	4.185121678
399	5.258070563
400	4.807948361
401	4.041543501
402	3.716011174
403	4.123427117
404	4.489124886
405	4.372707093
406	4.623842911
407	4.219465978
408	3.671508254
409	4.557161022
410	3.625051287
411	4.884059893
412	4.441519609
413	4.764872992
414	3.360439388
415	3.783975078
416	4.172291255
417	4.973589033
418	3.874902579
419	4.745736045
420	4.168094965
421	4.526037969
422	4.815531254
423	4.473372811
424	3.652164769
425	4.85455212
426	5.013624985
427	4.309505458
428	4.634823234
429	3.982329185
430	4.83627497
431	4.405523087
432	4.199930002
433	3.513416198
434	4.495293875
435	5.077568406
436	2.99182418
437	4.682814041
438	4.040863572
439	4.257064126
440	3.802173353
441	4.583198732
442	4.865002944
443	4.234401192
444	5.080835696
445	4.401179971
446	4.426264984
447	4.436560821
448	5.110755133
449	4.828377731
450	4.929272202
451	4.133139655
452	5.274532936
453	4.57467604
454	4.391525818
455	4.718909162
456	4.62738365
457	4.252385536
458	4.117366862
459	4.282745572
460	4.401354096
461	4.870932124
462	4.735743695
463	1.820821434
464	3.961175784
465	4.091181798
466	4.136109156
467	4.394942953
468	4.559669208
469	3.887067348
470	3.861584438
471	4.365337511
472	4.392230076
473	3.565567415
474	2.571050033
475	3.751562746
476	4.883607167
477	2.857600418
478	4.185851686
479	4.321983977
480	4.646323776
481	4.384483628
482	4.994680839
483	3.555747489
484	4.21253491
485	4.425246743
486	3.931001015
487	4.385781012
488	4.279939446
489	4.71334723
490	3.434572668
491	4.464530123
492	4.930644743
493	4.550423403
494	3.948762381
495	3.836502425
496	4.721185112
497	4.19738985
498	4.026176551
499	3.831688802
500	4.64211816
501	4.44949629
502	4.403351369
503	4.661499254
504	4.783777408
505	4.733628699
506	4.517487158
507	4.175770777
508	4.048459702
509	3.680465427
510	4.783223383
511	3.642681602
512	4.849428502
513	4.096750971
514	4.814059536
515	4.412632825
516	4.294417442
517	4.547523578
518	4.698343611
519	4.28596905
520	4.466858511
521	4.834075027
522	4.780805342
523	4.561794143
524	3.970198705
525	4.530753189
526	4.545966185
527	4.236281872
528	4.597549681
529	3.513695555
530	4.888964171
531	5.05116764
532	4.76000717
533	4.559470227
534	4.303072309
535	4.150863586
536	4.231867682
537	4.991802484
538	4.555923646
539	4.786335109
540	5.423040326
541	4.286101586
542	4.145888457
543	4.914328581
544	5.052685563
545	4.637012719
546	4.371635968
547	4.174299403
548	4.61181197
549	3.986956251
550	4.269968162
551	3.993124527
552	4.244761277
553	4.82703472
554	4.781252892
555	4.913007467
556	5.046420289
557	4.154072004
558	4.653432533
559	4.32375014
560	4.887459515
561	4.63511734
562	4.890580476
563	4.501889843
564	4.444040072
565	4.794249245
566	4.669796586
567	4.889739287
568	4.682743314
569	4.842724698
570	5.051404132
571	4.526476057
572	4.41005958
573	4.08372905
574	4.507311403
575	4.401225205
576	5.427675182
577	4.584409293
578	4.470184757
579	4.601560336
580	4.737636103
581	4.919222928
582	4.889739287
583	4.687493107
584	4.380383231
585	4.151591764
586	4.484084025
587	4.592285606
588	4.85227562
589	4.769130086
590	4.79613323
591	4.722034478
592	4.560827703
593	4.705487595
594	4.052226083
595	4.367659352
596	4.576945492
597	4.36021096
598	4.53117817
599	5.080353875
600	4.854794001
601	4.860872872
602	4.244610951
603	3.975821372
604	4.874761264
605	4.364655943
606	4.101307524
607	5.088139113
608	4.56779486
609	4.674714006
610	4.898212962
611	4.926397609
612	4.342974879
613	4.958498871
614	4.770148599
615	5.171865414
616	5.06512647
617	4.710611692
618	4.897209104
619	5.222838888
620	4.992292564
621	4.747745442
622	4.283277072
623	4.382182848
624	4.921740902
625	4.354021023
626	4.536292091
627	4.913525519
628	4.566705914
629	4.436234062
630	4.306680671
631	4.651781305
632	5.005289369
633	4.913146154
634	4.475540565
635	4.643623656
636	4.748677702
637	4.628612974
638	3.845340874
639	4.517065229
640	4.561556495
641	4.412479013
642	3.890530552
643	4.743169214
644	4.719538889
645	5.488852769
646	4.484048361
647	4.885636568
648	4.406716476
649	4.884610642
650	4.96459292
651	4.381136603
652	4.881859924
653	4.522888549
654	4.641820718
655	5.116031808
656	4.433460915
657	3.366436181
658	4.649321728
659	5.545192703
660	4.264441294
661	4.283776757
662	3.154738498
663	4.40083755
664	4.565053744
665	4.630583043
666	4.695404774
667	4.68042576
668	4.346827151
669	4.900260657
670	4.158706376
671	3.313350284
672	4.409825977
673	4.242471269
674	4.441006009
675	5.424263593
676	5.151747409
677	5.636237042
678	5.349112277
679	5.210154476
680	4.258371646
681	4.318834336
682	4.901318044
683	4.399317095
684	4.460121841
685	5.048002497
686	4.530195919
687	4.987942316
688	4.908274832
689	4.297054037
690	4.992427948
691	4.492817406
692	4.290864374
693	4.357498142
694	5.040177854
695	5.524343526
696	4.262035508
697	3.528473082
698	4.495595778
699	4.630423825
700	4.714321672
701	3.599113637
702	3.981364139
703	4.436560821
704	4.24710544
705	4.457933444
706	3.689503869
707	4.298491734
708	4.678332558
709	4.876568085
710	5.488378064
711	4.352211667
712	4.176410339
713	4.145079474
714	5.170516277
715	4.064509721
716	4.158898701
717	4.249041646
718	4.696724861
719	5.037884657
720	5.191019331
721	4.109003088
722	4.232705552
723	4.356299734
724	3.729884399
725	4.740870593
726	5.063785083
727	4.799770965
728	4.966720696
729	4.801947948
730	4.618512784
731	4.892908504
732	4.298682406
733	4.54227063
734	4.605270171
735	5.014335723
736	4.619519384
737	4.663997907
738	4.729853537
739	4.418985735
740	4.655187845
741	3.450214462
742	4.471371474
743	4.707300969
744	4.526696912
745	4.310842321
746	4.100349736
747	4.439324391
748	3.927835099
749	4.720318949
750	4.767761358
751	5.015498596
752	5.07941718
753	3.573366741
754	4.341922049
755	5.090715869
756	4.342542966
757	4.54426904
758	4.310960025
759	4.465073192
760	3.957124464
761	5.187122958
762	4.771779539
763	4.456135571
764	4.727606561
765	4.087508736
766	3.758416326
767	4.651372716
768	4.465540467
769	4.857821273
770	3.524448329
771	3.779013653
772	5.184589867
773	4.583406654
774	4.910606125
775	4.402044967
776	4.261895458
777	4.321095164
778	4.300770142
779	4.747052785
780	4.526696912
781	4.408458686
782	4.861421493
783	4.76406655
784	4.886073981
785	5.368367703
786	4.525244819
787	4.53345988
788	4.943934527
789	4.898212962
790	4.637840036
791	4.013929098
792	4.657355391
793	4.906893194
794	4.817493899
795	3.334384782
796	4.605270171
797	4.570009338
798	4.841969734
799	4.755203917
800	4.176055519
801	4.668849334
802	4.117850582
803	4.23068824
804	4.408788401
805	4.689907486
806	5.463241858
807	4.482695628
808	4.898129863
809	5.53508214
810	5.184589867
811	4.702416263
812	4.633837991
813	4.293417699
814	4.817634582
815	5.184824911
816	4.666413085
817	4.814084347
818	4.386216568
819	5.045570545
820	4.558759903
821	5.301932855
822	4.831159019
823	4.537016825
824	4.800077682
825	5.525911373
826	5.006451777
827	4.839683371
828	4.974578059
829	4.394217111
830	4.755526421
831	4.727850753
832	4.838847705
833	4.793391295
834	3.977559908
835	5.130017057
836	4.629756412
837	4.703197614
838	5.053003266
839	4.271754006
840	4.879450885
841	4.490060818
842	4.139517538
843	3.836205303
844	4.441757397
845	4.706227807
846	4.270787091
847	4.822042729
848	4.88101507
849	4.589144067
850	4.784624729
851	4.824396817
852	3.584289652
853	4.359375462
854	5.157376759
855	4.418861555
856	4.31582995
857	4.679364371
858	5.05052224
859	4.267724076
860	3.925315992
861	3.05923704
862	4.594222569
863	4.388260007
864	4.334696079
865	4.908174284
866	3.207092303
867	4.48086304
868	5.150945645
869	4.199930002
870	3.995560461
871	4.965925996
872	4.702890906
873	4.167355703
874	4.375753979
875	4.97090909
876	4.587320022
877	4.492218395
878	4.227424612
879	5.279651185
880	4.740348984
881	4.292336577
882	4.941693439
883	4.844219145
884	4.483936776
885	4.036592598
886	4.678015986
887	4.877525342
888	4.353110992
889	3.604935892
890	4.312110055
891	4.897750586
892	5.026426715
893	4.78756118
894	4.518779811
895	4.899031537
896	5.227250264
897	4.814956452
898	4.898510133
899	4.467518185
900	4.887322529
901	4.801211399
902	4.083352167
903	4.609953088
904	3.940571755
905	4.928836613
906	4.88497735
907	4.654984143
908	4.949414703
909	4.621267364
910	4.472588279
911	4.199930002
912	4.780182105
913	4.304536056
914	4.315774369
915	4.742577431
916	4.441269475
917	5.105094338
918	4.719773134
919	4.809417004
920	4.683217279
921	5.233105328
922	5.234629949
923	4.059421045
924	5.003946306
925	4.255965666
926	5.565811374
927	4.430370596
928	4.823787648
929	4.55672714
930	5.132685063
931	4.490318032
932	4.972149632
933	4.113711993
934	4.470913806
935	4.897323027
936	4.466899728
937	5.178445213
938	4.918011671
939	4.521406947
940	3.053023884
941	4.877011735
942	5.132167702
943	5.214965293
944	4.771563096
945	4.955033713
946	4.456934389
947	5.176577387
948	5.062900589
949	4.697190875
950	5.207592978
951	4.36203447
952	4.451155589
953	4.880639808
954	5.318750237
955	3.908465542
956	4.698985559
957	4.144606227
958	4.714075839
959	3.642761013
960	3.581440988
961	4.205792499
962	4.319683292
963	4.544963198
964	4.744874784
965	4.777541027
966	3.145507003
967	3.926397987
968	4.917446919
969	5.020034863
970	4.040774568
971	2.980725385
972	4.533593655
973	4.482552161
974	5.576351865
975	5.192628088
976	4.511906374
977	4.315396504
978	5.05052224
979	4.148936381
980	5.657107559
981	4.587574196
982	4.565273164
983	4.718347431
984	4.199930002
985	4.277146665
986	4.322304582
987	4.116683046
988	4.064234111
989	4.774018861
990	5.162218014
991	4.664099572
992	5.002312236
993	5.024604825
994	4.316487713
995	4.477465922
996	4.486319961
997	4.68529809
998	4.78756118
999	4.472342789
1000	3.270153288
1001	3.966225208
1002	4.391852151
1003	3.771087868
1004	3.588291527
1005	4.39847148
1006	3.799804045
1007	4.588419267
1008	4.944728034
1009	4.919850188
1010	5.093921982
1011	4.162640368
1012	5.116031808
1013	4.797763948
1014	4.697740601
1015	4.338026054
1016	4.936866893
1017	4.2506535
1018	4.796398912
1019	4.823488375
1020	4.668727827
1021	4.210736109
1022	4.883756161
1023	4.616963899
1024	4.174623872
1025	4.855733842
1026	4.364170073
1027	5.478190277
1028	4.990720803
1029	4.773503174
1030	4.830244907
1031	5.499886991
1032	4.844200779
1033	4.988208923
1034	3.888051285
1035	3.01568169
1036	4.945546617
1037	4.446437664
1038	5.148068927
1039	4.16625183
1040	4.761589396
1041	4.818116366
1042	5.143279541
1043	4.171233185
1044	3.500089924
1045	4.745736045
1046	5.337782201
1047	4.924856622
1048	5.025431082
1049	5.134349093
1050	5.256844798
1051	4.875718071
1052	4.607019603
1053	4.56934561
1054	4.266710548
1055	4.801404691
1056	3.889968276
1057	5.034394204
1058	5.433438931
1059	4.326066293
1060	4.316550792
1061	4.977818607
1062	4.803688358
1063	4.272658905
1064	5.272535806
1065	4.640981361
1066	2.953754748
1067	3.928158735
1068	4.915671211
1069	4.908351115
1070	4.135422458
1071	5.34609452
1072	4.705335494
1073	4.258277232
1074	4.23068824
1075	4.382182848
1076	4.740282793
1077	4.478547309
1078	3.868008147
1079	4.072162127
1080	4.096663994
1081	4.501752493
1082	5.016721516
1083	4.347030314
1084	4.803773631
1085	4.41251437
1086	4.806486611
1087	4.800059628
1088	4.862344885
1089	4.311802821
1090	4.705335494
1091	4.19341827
1092	4.149469984
1093	4.793291063
1094	5.02307916
1095	3.38464697
1096	4.379776862
1097	5.051957873
1098	3.833267311
1099	4.935146253
1100	5.354753788
1101	4.61218924
1102	4.321983977
1103	4.525244819
1104	4.805297584
1105	4.474679832
1106	4.045860507
1107	4.248699261
1108	4.450268913
1109	4.205069101
1110	5.155249805
1111	5.138559335
1112	4.612386226
1113	4.627993979
1114	5.438693605
1115	4.325043348
1116	4.730121407
1117	4.808835686
1118	3.495056744
1119	4.237961594
1120	5.023212372
1121	5.121896507
1122	5.073017657
1123	4.487513689
1124	4.703508025
1125	4.987514784
1126	4.902247091
1127	4.41883579
1128	4.572724293
1129	4.696060016
1130	3.492884478
1131	3.969823407
1132	4.771034212
1133	3.807636362
1134	5.238725228
1135	4.40940772
1136	3.854028704
1137	3.902209463
1138	4.968886481
1139	4.480309467
1140	4.121636291
1141	3.950024867
1142	4.120561923
1143	4.605270171
1144	3.559193366
1145	4.94126439
1146	4.410223632
1147	4.793896124
1148	4.570491258
1149	5.277724131
1150	4.51348277
1151	4.815169213
1152	4.128837029
1153	4.627908222
1154	5.026730041
1155	4.322483426
1156	5.113890634
1157	4.941693439
1158	4.621015428
1159	4.118219289
1160	3.785343607
1161	4.686016616
1162	4.620771305
1163	4.178758909
1164	5.123999408
1165	5.090199513
1166	3.841865798
1167	4.553987677
1168	3.392554993
1169	4.901070904
1170	4.827746698
1171	4.949369109
1172	4.914788807
1173	5.301971953
1174	4.546633885
1175	3.708323884
1176	4.72002518
1177	4.327542476
1178	4.769864105
1179	3.892636279
1180	4.426219712
1181	4.593972901
1182	2.968815231
1183	4.986467683
1184	4.027853229
1185	4.992465944
1186	4.491966917
1187	4.321095164
1188	4.384537828
1189	3.795824077
1190	3.155554193
1191	4.211485685
1192	4.160270088
1193	4.737099128
1194	4.939970962
1195	4.954644285
1196	4.537626008
1197	4.564456681
1198	4.425520318
1199	4.145079474
1200	4.672343912
1201	5.122462238
1202	5.007520457
1203	4.636790316
1204	4.113821646
1205	4.960560034
1206	4.621318722
1207	4.760040436
1208	5.200973576
1209	4.192751895
1210	4.361093869
1211	4.695404774
1212	5.253393329
1213	5.071299283
1214	4.464076369
1215	4.859218578
1216	4.766415355
1217	4.342323421
1218	5.028696668
1219	4.383473601
1220	3.84733905
1221	4.399469036
1222	3.946298125
1223	4.072162127
1224	5.336701387
1225	4.838563286
1226	4.966403277
1227	4.686888066
1228	4.954270954
1229	4.21777973
1230	4.218033753
1231	4.449985633
1232	4.676484407
1233	3.943581537
1234	4.321167234
1235	4.021183384
1236	4.666866391
1237	4.993994325
1238	5.022688716
1239	4.921684323
1240	5.506380305
1241	4.797610134
1242	4.576702678
1243	4.222611437
1244	3.856678565
1245	4.12585795
1246	3.238876332
1247	4.031882945
1248	4.933128958
1249	4.447678275
1250	4.771845981
1251	4.933726089
1252	4.601601179
1253	4.286905464
1254	4.386189623
1255	3.950614575
1256	4.365851616
1257	5.167637728
1258	5.280160972
1259	5.11672356
1260	4.629871181
1261	4.514744587
1262	4.944436646
1263	3.160052579
1264	4.529726074
1265	5.123411388
1266	5.33384734
1267	4.735867369
1268	4.790161601
1269	5.118381816
1270	4.240078687
1271	3.64231281
1272	4.574504858
1273	4.727850753
1274	3.812163575
1275	3.625594142
1276	4.519766646
1277	4.239620285
1278	4.555519123
1279	4.191530402
1280	4.340414925
1281	3.983950275
1282	4.983186059
1283	4.385858179
1284	5.102609767
1285	4.045860507
1286	4.92134333
1287	3.786243824
1288	4.979106792
1289	3.803320976
1290	4.661802132
1291	3.779013653
1292	4.814816424
1293	5.007438531
1294	4.697626627
1295	5.043829092
1296	5.149931
1297	4.379370788
1298	4.477465922
1299	5.044443696
1300	3.628624049
1301	5.161253793
1302	4.430108031
1303	4.669796586
1304	4.306749877
1305	4.534081025
1306	4.620082338
1307	4.441588767
1308	5.050341603
1309	4.084816853
1310	4.627738633
1311	4.908605675
1312	5.067694635
1313	4.804366003
1314	5.039545227
1315	3.158624045
1316	4.94776102
1317	3.74243366
1318	3.917640559
1319	4.253253228
1320	4.138182211
1321	2.439674169
1322	5.162877632
1323	5.298342366
1324	4.549712071
1325	4.985845076
1326	4.678889732
1327	4.382182848
1328	5.073273162
1329	4.941693439
1330	3.441209016
1331	5.091269078
1332	5.212824855
1333	4.846762047
1334	5.348350407
1335	4.766786998
1336	4.472875898
1337	2.850659419
1338	4.47646668
1339	3.532847061
1340	4.03546823
1341	4.967166032
1342	4.858321088
1343	4.705192507
1344	5.048064066
1345	5.047044262
1346	5.02534864
1347	5.669892813
1348	4.322220049
1349	4.760850778
1350	4.082206686
1351	4.801311969
1352	4.407281121
1353	4.776783559
1354	4.306654741
1355	4.507653259
1356	4.37717188
1357	4.556753319
1358	4.934147009
1359	4.380680688
1360	4.449371954
1361	5.105789185
1362	4.807194481
1363	4.549830591
1364	5.165803298
1365	5.368828956
1366	4.260276555
1367	5.14186169
1368	5.019128045
1369	5.067748599
1370	5.048748425
1371	4.190588382
1372	4.819892213
1373	4.823365834
1374	4.789973392
1375	4.992383907
1376	4.182843389
1377	5.268617717
1378	4.879257971
1379	5.256887813
1380	4.937101958
1381	4.970861925
1382	4.465073192
1383	5.168230212
1384	4.654709033
1385	5.45920211
1386	4.750792801
1387	5.154605933
1388	4.904206802
1389	4.930200246
1390	4.93382154
1391	4.320328017
1392	4.511605288
1393	4.779399012
1394	4.62493908
1395	4.183936972
1396	4.932513358
1397	4.937355482
1398	3.79092562
1399	4.707216655
1400	5.660268331
1401	4.624436327
1402	4.985105226
1403	5.063667797
1404	3.739041895
1405	4.397103905
1406	3.979581262
1407	4.581177555
1408	5.295003632
1409	3.749841994
1410	3.64788539
1411	5.367332015
1412	5.164818625
1413	4.758006606
1414	5.264605971
1415	3.168461379
1416	4.981903404
1417	5.026426715
1418	4.931099965
1419	4.345380808
1420	4.875518752
1421	4.743954232
1422	5.21133574
1423	5.395045773
1424	5.00990611
1425	5.132086061
1426	4.690154003
1427	5.251149149
1428	5.099381393
1429	3.973218648
1430	4.735300402
1431	4.646458021
1432	4.452931306
1433	4.728561324
1434	4.779857212
1435	5.005883992
1436	5.011816644
1437	5.209868476
1438	5.11717393
1439	5.235569304
1440	4.46827989
1441	3.526992326
1442	3.948022465
1443	4.434965382
1444	4.940156317
1445	5.038160005
1446	5.429528807
1447	4.305247794
1448	3.726681822
1449	5.168671944
1450	5.869133677
1451	4.417263583
1452	4.455959679
1453	4.718847031
1454	4.119301463
1455	4.548929161
1456	4.675573554
1457	5.788533082
1458	4.913050849
1459	4.144245896
1460	4.529492694
1461	4.982027101
1462	4.760997941
1463	3.832904255
1464	4.703074699
1465	4.849719969
1466	4.5411735
1467	2.476723249
1468	5.116031808
1469	4.931566306
1470	4.67654597
1471	4.285884921
1472	4.91095458
1473	5.041398986
1474	5.062254756
1475	4.596254797
1476	4.591939342
1477	4.876702546
1478	4.279540955
1479	4.425051739
1480	5.550151826
1481	5.21133574
1482	5.298342366
1483	4.222648261
1484	4.522844422
1485	4.776809898
1486	4.358738687
1487	4.694032069
1488	4.456161755
1489	4.727434181
1490	5.357428496
1491	4.574504858
1492	4.53117817
1493	4.636141423
1494	5.349788483
1495	3.912422766
1496	4.146284063
1497	5.414747525
1498	4.760743475
1499	5.007438531
1500	4.686804993
1501	5.222743705
1502	5.280077948
1503	5.121683417
1504	3.51184444
1505	5.680599496
1506	3.269593583
1507	5.396160217
1508	5.14234727
1509	4.382182848
1510	4.909835693
1511	4.616963899
1512	4.452083411
1513	4.48340795
1514	4.069157649
1515	4.320959573
1516	5.033025092
1517	4.415637893
1518	5.043908495
1519	4.726803797
1520	5.078993304
1521	5.201681585
1522	4.591479645
1523	3.479450536
1524	4.148457868
1525	4.619656073
1526	5.243285498
1527	4.222562523
1528	5.023200143
1529	5.32592898
1530	4.686716087
1531	5.438918189
1532	4.827272289
1533	4.635901199
1534	5.075212875
1535	4.694381628
1536	5.002898292
1537	5.192366827
1538	4.040949515
1539	5.274328719
1540	3.518610149
1541	5.178269903
1542	4.993586848
1543	4.384382383
1544	4.323297671
1545	4.283606382
1546	4.982370692
1547	4.983283264
1548	4.752518829
1549	3.677348704
1550	4.249992674
1551	4.875366202
1552	3.977851653
1553	4.44142109
1554	4.055965692
1555	4.360438546
1556	5.307644297
1557	3.932885264
1558	5.027282439
1559	3.471156752
1560	5.064163912
1561	3.623102841
1562	5.010679736
1563	4.878239989
1564	4.5775571
1565	4.580582619
1566	4.126431539
1567	4.34070464
1568	4.752880609
1569	5.377281917
1570	4.71420178
1571	4.496606138
1572	5.209793812
1573	4.368941814
1574	3.541837425
1575	5.431867899
1576	4.543627209
1577	5.006272894
1578	4.245167135
1579	4.864201722
1580	4.888225184
1581	5.005591121
1582	4.886330277
1583	4.110742796
1584	3.615035491
1585	5.380859586
1586	4.254714893
1587	4.883871379
1588	4.463332734
1589	5.162804658
1590	4.079005717
1591	4.276858964
1592	4.727850753
1593	3.544297372
1594	5.232302483
1595	3.828614249
1596	4.086658513
1597	5.203037435
1598	4.646543908
1599	5.411543669
1600	4.593711687
1601	4.681796058
1602	4.476307473
1603	4.163936355
1604	4.673725176
1605	5.113129258
1606	3.135246737
1607	3.203996213
1608	4.647821628
1609	5.492976346
1610	4.476087918
1611	4.210077854
1612	5.155579871
1613	4.937355482
1614	3.876085262
1615	4.659327146
1616	4.139334363
1617	4.916436416
1618	5.045905404
1619	5.20272294
1620	4.804850317
1621	5.703793586
1622	4.273630142
1623	4.309886491
1624	4.598398675
1625	4.595068062
1626	5.119565127
1627	3.873116053
1628	4.80692291
1629	5.027159521
1630	4.582801911
1631	4.010412821
1632	5.244829236
1633	5.148337799
1634	4.128868435
1635	4.631582353
1636	5.063237631
1637	4.703370214
1638	4.57690531
1639	4.741258119
1640	5.358403777
1641	4.956617589
1642	4.634463655
1643	4.165812881
1644	3.42111694
1645	3.764731962
1646	4.732587116
1647	4.689812005
1648	5.061968697
1649	4.640531501
1650	4.440099396
1651	4.684504889
1652	3.975888509
1653	4.247434756
1654	4.199930002
1655	4.862084617
1656	5.070347068
1657	5.205688625
1658	4.540364485
1659	4.501857558
1660	4.506939124
1661	5.165274904
1662	5.345968143
1663	4.676715821
1664	4.824778909
1665	5.423499973
1666	4.597152683
1667	4.657316648
1668	4.712671092
1669	3.778349674
1670	5.399917562
1671	3.619393636
1672	5.025384595
1673	4.837426419
1674	3.865344321
1675	5.203821394
1676	4.222205245
1677	5.126502362
1678	5.28710686
1679	5.733845283
1680	3.648549162
1681	5.267572294
1682	4.914081169
1683	4.456135571
1684	4.342974879
1685	4.558212528
1686	5.250554209
1687	5.248430599
1688	4.938713116
1689	4.374580642
1690	3.845540511
1691	4.562297322
1692	4.146507534
1693	3.529396988
1694	3.153561458
1695	5.251277322
1696	4.148660998
1697	4.216078293
1698	3.817196475
1699	3.971525862
1700	4.369366216
1701	4.306858811
1702	4.922631438
1703	4.52891369
1704	4.40464884
1705	4.794480668
1706	4.880767499
1707	4.510800123
1708	4.717041547
1709	4.613926518
1710	4.801517621
1711	3.748947985
1712	4.835915851
1713	5.781919344
1714	4.664918763
1715	5.175894354
1716	5.012405208
1717	3.880555715
1718	4.273586905
1719	4.796293658
1720	5.025132886
1721	4.479911028
1722	4.77032181
1723	4.850353886
1724	4.709048223
1725	3.751707734
1726	4.199930002
1727	4.199930002
1728	4.136041145
1729	4.152096564
1730	4.079363358
1731	5.003923558
1732	3.016482664
1733	4.248156152
1734	4.644303211
1735	4.266391745
1736	3.242976019
1737	4.30167128
1738	4.98052946
1739	4.217075498
1740	4.003085313
1741	3.284817639
1742	5.010679736
1743	5.346253437
1744	4.269798106
1745	4.12420674
1746	4.827103197
1747	4.798732946
1748	4.988208923
1749	4.386843412
1750	4.950060842
1751	4.983972024
1752	5.000528276
1753	4.829402716
1754	5.154311341
1755	3.555692572
1756	4.397778991
1757	4.221660422
1758	4.863712731
1759	4.502513116
1760	5.048703877
1761	4.178662378
1762	4.706347987
1763	3.872290141
1764	4.199930002
1765	4.144386581
1766	4.265207569
1767	4.643003231
1768	4.725393129
1769	4.894619176
1770	4.952218789
1771	3.351439953
1772	4.359375462
1773	2.909097509
1774	3.344379184
1775	5.411132811
1776	4.864000508
1777	5.192053628
1778	4.85306726
1779	4.49722007
1780	4.345826987
1781	5.249850562
1782	4.8866396
1783	3.994192463
1784	4.159828793
1785	4.896149634
1786	4.792116367
1787	4.718129316
1788	4.078847258
1789	5.093871867
1790	3.265455002
1791	3.905311026
1792	3.44974713
1793	4.5079175
1794	5.010679736
1795	4.290864374
1796	5.237720966
1797	5.305614764
1798	4.714144694
1799	5.060100436
1800	3.358391655
1801	3.503199974
1802	4.597335221
1803	5.356892912
1804	2.975084213
1805	3.029325107
1806	5.193804323
1807	3.862867484
1808	5.221559372
1809	4.588031872
1810	3.819722483
1811	4.78521133
1812	5.068677418
1813	5.435623237
1814	5.057569814
1815	4.909928309
1816	4.734781406
1817	4.255786684
1818	4.593296403
1819	4.816058843
1820	4.819645179
1821	5.028069959
1822	4.226410014
1823	4.566057615
1824	4.988481043
1825	5.594119863
1826	5.044124794
1827	4.380531837
1828	4.222392975
1829	4.785909882
1830	4.816085413
1831	4.509980984
1832	5.04601607
1833	5.280643689
1834	5.053516245
1835	5.612579801
1836	4.875352202
1837	4.506557155
1838	4.642077048
1839	4.048368387
1840	4.628407178
1841	5.223777691
1842	5.351449672
1843	4.724871861
1844	4.736086754
1845	2.830143535
1846	4.796813112
1847	4.627738633
1848	4.492817406
1849	5.333596959
1850	4.883057326
1851	4.87528892
1852	5.008856743
1853	5.084169376
1854	5.499552274
1855	3.745527131
1856	4.289841217
1857	5.5090548
1858	4.010791432
1859	4.708061084
1860	3.805125144
1861	5.043466738
1862	4.815169213
1863	4.426905375
1864	4.308366788
1865	4.015726488
1866	4.0076636
1867	5.311245134
1868	4.436411806
1869	4.101998265
1870	4.534904484
1871	4.550623306
1872	3.625051287
1873	4.772720699
1874	4.304767084
1875	5.041314064
1876	4.677517286
1877	4.439324391
1878	5.270755827
1879	4.191736951
1880	4.086152342
1881	4.433065379
1882	4.169407438
1883	5.526518179
1884	4.717634296
1885	4.852091293
1886	3.301578465
1887	3.989326806
1888	4.835960396
1889	5.702046899
1890	3.325529828
1891	5.390711469
1892	4.848219675
1893	4.627244778
1894	4.768203674
1895	4.523049944
1896	4.515138825
1897	4.613707367
1898	5.101356166
1899	5.077194882
1900	5.051957873
1901	4.869586517
1902	5.372082412
1903	5.049814119
1904	4.729853537
1905	4.287950547
1906	4.092273355
1907	4.662924923
1908	4.647821628
1909	3.979813631
1910	5.116803655
1911	4.967008728
1912	4.797610134
1913	4.657036606
1914	5.493193135
1915	3.899585022
1916	4.689429177
1917	4.899876395
1918	4.462440512
1919	5.12450583
1920	4.073086111
1921	4.20283146
1922	4.282031635
1923	4.291505674
1924	2.872304737
1925	4.319635589
1926	4.711794233
1927	4.905810476
1928	4.922505741
1929	4.091503834
1930	4.904270999
1931	4.177667609
1932	4.329090524
1933	4.02260018
1934	4.939640963
1935	4.52360988
1936	3.893745851
1937	3.912422766
1938	5.560284998
1939	4.38732265
1940	4.425051739
1941	4.571375633
1942	3.139338077
1943	4.346229347
1944	5.053516245
1945	5.516921247
1946	4.705335494
1947	5.146983715
1948	4.783549698
1949	4.116589195
1950	4.483936776
1951	5.073273162
1952	4.867992055
1953	4.79064242
1954	4.703412115
1955	5.125219578
1956	3.891386538
1957	4.441855752
1958	4.807761138
1959	4.568196192
1960	4.459886914
1961	4.810030984
1962	4.681889191
1963	4.581369546
1964	4.461847999
1965	5.217807872
1966	5.165751836
1967	5.36484575
1968	4.066467433
1969	5.049199722
1970	3.963677104
1971	3.794745836
1972	3.914874799
1973	5.145771698
1974	4.737704759
1975	4.3257602
1976	4.456058636
1977	5.199676292
1978	4.389615521
1979	5.226305808
1980	5.010679736
1981	3.889764593
1982	4.710611692
1983	4.311358931
1984	4.662417785
1985	4.015726488
1986	4.902297198
1987	4.992196595
1988	4.750426987
1989	5.082994413
1990	5.231206655
1991	4.182901608
1992	4.260163663
1993	4.489511187
1994	4.894489354
1995	4.880170929
1996	4.397512495
1997	4.342974879
1998	5.273185096
[truncated: 29,381 more rows]
