# Supplementary material for: CellSighter: a neural network to classify cells in highly multiplexed images
Source: Nat Commun. 2023 Jul 18;14:4302. doi: 10.1038/s41467-023-40066-7 (PMC10354029; doi:10.1038/s41467-023-40066-7)
Supplement: Supplementary file 4 — Source Data [file 41467_2023_40066_MOESM4_ESM.zip › SourceData/supp_fig2_E_CD4_simulated.csv]

	simulated
0	4.2493014
1	4.2559958
2	4.1309705
3	3.9646084
4	4.470482
5	3.8058069
6	4.246686
7	4.42373
8	4.1419263
9	3.868477
10	3.754668
11	3.6029615
12	3.7101636
13	3.560429
14	3.6137679
15	4.140535
16	3.996579
17	4.3880234
18	4.171969
19	4.002127
20	4.4497833
21	3.7503715
22	3.7527566
23	4.169846
24	3.8590934
25	3.986123
26	4.539326
27	3.5330245
28	4.2395782
29	4.0967283
30	3.9349794
31	4.175325
32	3.319392
33	4.3078494
34	4.0976553
35	4.3852634
36	4.3243346
37	3.957796
38	4.1656213
39	4.340457
40	4.1019173
41	3.6914265
42	4.3777494
43	3.6702464
44	4.076729
45	3.8545492
46	3.5156455
47	4.10645
48	4.1812463
49	4.16546
50	3.9298007
51	3.9595337
52	3.879786
53	3.3138766
54	3.9372494
55	3.850819
56	3.9661262
57	4.3153963
58	3.9534528
59	4.5041966
60	3.4711568
61	4.2395782
62	3.8301916
63	3.830743
64	4.2160783
65	4.6383247
66	4.10645
67	4.396014
68	4.160016
69	3.8857217
70	4.400115
71	3.8987663
72	4.1065917
73	3.9719536
74	3.755285
75	4.217622
76	3.8382118
77	4.050332
78	4.1304374
79	3.1775422
80	3.8008187
81	4.42025
82	4.427632
83	3.821988
84	3.980691
85	4.2964716
86	4.467432
87	3.784564
88	4.2504044
89	3.9516134
90	3.7420852
91	4.039392
92	3.3194401
93	4.328025
94	4.11523
95	4.2291875
96	3.7065773
97	3.5871212
98	4.2129536
99	4.056111
100	4.278288
101	3.8828883
102	3.9606328
103	3.7958035
104	3.6728578
105	3.919386
106	4.030122
107	4.0885835
108	3.7680562
109	3.8711534
110	3.8429847
111	4.3315063
112	3.9466853
113	4.139104
114	3.6719599
115	3.8716347
116	4.1666517
117	4.427065
118	3.2644968
119	3.7287369
120	4.2295175
121	4.126826
122	4.4152727
123	3.695815
124	4.0434837
125	3.8970373
126	4.084157
127	4.3036394
128	4.1594577
129	3.9209268
130	4.1208315
131	3.8332672
132	4.0826526
133	4.1102695
134	3.35363
135	4.157261
136	4.0315266
137	3.9829876
138	4.448413
139	4.2876215
140	4.096347
141	4.1678567
142	4.012336
143	4.4592113
144	4.3216724
145	3.4139771
146	3.793781
147	3.8518498
148	4.1909657
149	4.191495
150	4.063055
151	4.164855
152	4.3956017
153	3.8993614
154	3.9611757
155	3.7034974
156	4.271359
157	3.9833488
158	4.018641
159	3.854084
160	4.134721
161	4.1550794
162	4.0966034
163	3.681384
164	4.3311005
165	4.1744084
166	3.9810483
167	4.017216
168	3.9718013
169	4.596833
170	4.136648
171	4.368003
172	4.052371
173	4.365014
174	4.236162
175	3.9384975
176	4.4695
177	3.9984887
178	4.0819283
179	3.904199
180	3.9415991
181	4.449103
182	3.8599489
183	3.9422526
184	4.252551
185	4.298701
186	4.0679693
187	4.4205213
188	3.9265106
189	3.8403628
190	4.1690865
191	4.1720343
192	4.4999332
193	4.25632
194	4.248699
195	4.0656514
196	4.375466
197	4.1814194
198	4.371223
199	4.0003915
200	3.7104764
201	3.993215
202	4.324523
203	4.151659
204	3.7833996
205	4.2610583
206	4.430595
207	3.907007
208	4.0053315
209	3.8277314
210	3.86214
211	3.864996
212	4.5296493
213	4.145423
214	4.047022
215	4.0822067
216	4.270726
217	4.1863675
218	3.585717
219	4.1553755
220	4.119043
221	3.958735
222	3.8422787
223	4.4696355
224	3.4961264
225	3.9272263
226	4.357261
227	4.1667933
228	4.4205213
229	3.7926135
230	4.146431
231	4.063142
232	4.119043
233	3.8006947
234	3.977586
235	4.0413384
236	3.6911292
237	4.1635795
238	4.126801
239	4.014132
240	3.6973374
241	4.244934
242	3.574273
243	4.1557446
244	3.4633586
245	3.9874878
246	4.393785
247	3.813181
248	4.1505284
249	4.0325646
250	4.3360085
251	4.005584
252	4.098628
253	4.3487177
254	4.077977
255	3.912423
256	4.394428
257	4.080032
258	4.2745895
259	4.252037
260	3.6632204
261	3.9919815
262	3.8330693
263	3.5309134
264	4.125377
265	4.2304535
266	3.6572845
267	4.39742
268	3.9306905
269	3.6263003
270	3.8221178
271	3.8020754
272	4.3736506
273	4.003812
274	4.135017
275	4.1744084
276	3.9591632
277	3.7814386
278	3.8408906
279	4.3523393
280	3.6084614
281	4.21739
282	3.793936
283	4.080837
284	3.748948
285	4.473241
286	4.113205
287	3.8696966
288	4.330438
289	3.7657237
290	4.0852127
291	4.3026333
292	4.0593743
293	4.4603696
294	4.2917
295	3.9613929
296	3.839525
297	4.19685
298	3.9832442
299	4.0931854
300	4.054294
301	4.1882052
302	4.1199265
303	4.4456778
304	4.3656588
305	4.512033
306	4.205407
307	4.3837337
308	4.493028
309	4.004729
310	3.3301582
311	4.152182
312	4.276859
313	4.232177
314	4.031446
315	4.256187
316	4.4375873
317	3.888345
318	4.187959
319	3.886572
320	4.4875135
321	4.5704913
322	4.038528
323	3.6702042
324	3.5943248
325	4.0552444
326	4.187887
327	3.9946003
328	4.07392
329	3.8513005
330	4.5215187
331	4.017141
332	3.946045
333	3.6330507
334	4.244211
335	4.3118706
336	4.1235943
337	4.2060623
338	3.91779
339	4.0397606
340	3.8278224
341	4.608926
342	4.305549
343	4.115414
344	4.082553
345	3.9379559
346	3.8731441
347	3.5989196
348	3.642812
349	4.017274
350	4.2128277
351	4.457495
352	3.9058273
353	4.1038337
354	3.8163636
355	3.9018493
356	3.6949172
357	3.4156191
358	3.7388606
359	4.239918
360	3.2552402
361	3.9185343
362	4.1573906
363	3.8107302
364	3.8560293
365	3.8167284
366	3.8208728
367	3.827939
368	3.2822442
369	4.261273
370	4.0203867
371	4.476088
372	4.432895
373	3.6689434
374	3.564518
375	3.9714673
376	3.9273243
377	4.375428
378	4.075764
379	4.4157395
380	3.673438
381	3.9472425
382	3.6744204
383	4.1309705
384	4.34529
385	3.7750933
386	4.2414117
387	4.209495
388	3.6132114
389	3.5446267
390	3.8084145
391	3.5251253
392	4.2640057
393	3.8875043
394	3.7321706
395	4.3524504
396	4.152275
397	3.7915337
398	4.252308
399	4.069944
400	3.887253
401	4.258115
402	3.8938615
403	3.5540323
404	3.9386702
405	3.9514675
406	3.428194
407	4.428382
408	3.8016458
409	4.3176656
410	4.4142613
411	4.0363874
412	4.1540146
413	4.1256075
414	4.2420235
415	4.1598816
416	4.203139
417	4.3800807
418	4.1801367
419	4.351766
420	3.7372377
421	4.2532535
422	4.3043666
423	4.11523
424	3.9339542
425	4.334467
426	3.9587023
427	4.2229095
428	4.1434784
429	4.0285997
430	4.098628
431	3.7438335
432	4.327849
433	4.221762
434	4.0124335
435	3.7015269
436	4.0814514
437	3.9022787
438	4.225157
439	4.3684883
440	4.0054455
441	4.283178
442	4.028172
443	4.538059
444	4.0578294
445	4.1650996
446	4.19993
447	3.6972163
448	4.034652
449	3.764924
450	3.8031585
451	4.1768184
452	4.2280884
453	4.269615
454	4.1795006
455	4.2653594
456	4.110189
457	4.27147
458	4.358474
459	3.7847059
460	3.6067095
461	4.239734
462	4.0413623
463	4.345055
464	3.631713
465	3.9986553
466	3.996778
467	4.376018
468	3.3601289
469	4.4497833
470	4.2506804
471	4.2582407
472	3.8789277
473	3.7642183
474	3.8140695
475	4.0754633
476	3.8881855
477	3.727278
478	4.1575294
479	3.660652
480	4.2395782
481	3.8879519
482	4.0171103
483	3.757187
484	3.961982
485	3.8024685
486	3.8537073
487	4.30234
488	3.8857346
489	3.916975
490	4.3462296
491	4.015067
492	3.7217565
493	4.3093004
494	4.1545496
495	4.2848883
496	4.3804755
497	4.3800807
498	4.40815
499	4.074417
500	4.0775065
501	3.4829028
502	3.4680517
503	4.1503153
504	4.324264
505	4.2706513
506	4.299096
507	3.8844328
508	4.112417
509	4.028339
510	4.541568
511	3.9941926
512	4.041939
513	4.1411176
514	4.134792
515	4.541335
516	3.9480708
517	4.0319605
518	4.0313973
519	4.0334625
520	3.823553
521	4.0388637
522	4.5172787
523	3.8031905
524	4.1481013
525	4.260918
526	4.0223446
527	3.9245052
528	3.7643352
529	3.967617
530	3.9864757
531	3.9103258
532	4.3138866
533	3.3887928
534	4.213347
535	4.0892825
536	4.2389803
537	3.943361
538	3.8725646
539	4.1782784
540	3.9015262
541	3.7886465
542	4.061851
543	3.5918744
544	3.7201858
545	4.676083
546	4.1751614
547	4.203371
548	3.3176165
