# Supplementary material for: CellSighter: a neural network to classify cells in highly multiplexed images
Source: Nat Commun. 2023 Jul 18;14:4302. doi: 10.1038/s41467-023-40066-7 (PMC10354029; doi:10.1038/s41467-023-40066-7)
Supplement: Supplementary file 4 — Source Data [file 41467_2023_40066_MOESM4_ESM.zip › SourceData/supp_fig2_F.csv]

	CellSighter predict CD4 T cell	XGBoost predict CD4 T cell
0	True	True
1	True	True
2	True	True
3	True	True
4	True	True
5	True	True
6	False	False
7	False	True
8	True	True
9	False	True
10	False	False
11	False	True
12	False	False
13	True	True
14	True	True
15	False	True
16	False	True
17	True	True
18	True	True
19	True	True
20	True	True
21	True	True
22	False	True
23	True	True
24	False	False
25	True	True
26	True	True
27	True	True
28	True	True
29	False	True
30	False	False
31	True	False
32	False	False
33	True	True
34	True	True
35	True	True
36	True	True
37	True	True
38	True	True
39	False	True
40	True	True
41	True	True
42	True	True
43	False	False
44	False	False
45	False	False
46	False	False
47	True	True
48	True	True
49	False	True
50	True	True
51	True	True
52	True	True
53	False	False
54	True	True
55	True	True
56	True	True
57	True	True
58	True	True
59	True	True
60	False	False
61	False	True
62	False	False
63	False	False
64	True	True
65	True	True
66	True	True
67	True	True
68	True	True
69	False	False
70	True	True
71	False	False
72	True	True
73	True	True
74	True	True
75	False	False
76	True	True
77	True	True
78	True	True
79	True	True
80	True	False
81	True	True
82	True	True
83	True	False
84	False	False
85	True	True
86	True	True
87	True	True
88	True	True
89	True	True
90	False	False
91	True	True
92	True	True
93	True	True
94	True	True
95	True	True
96	False	False
97	False	False
98	True	True
99	True	True
100	True	True
101	True	True
102	False	False
103	True	True
104	True	True
105	False	True
106	True	True
107	True	True
108	False	False
109	True	True
110	False	True
111	False	True
112	False	True
113	True	True
114	True	True
115	False	True
116	True	True
117	False	True
118	False	True
119	True	True
120	False	False
121	True	True
122	False	False
123	True	True
124	True	True
125	True	True
126	False	True
127	True	True
128	True	True
129	True	True
130	True	True
131	True	False
132	True	True
133	False	False
134	False	False
135	True	True
136	True	True
137	True	True
138	False	False
139	True	True
140	True	True
141	True	True
142	True	True
143	True	True
144	True	True
145	True	True
146	True	True
147	False	True
148	True	True
149	True	True
150	False	True
151	True	True
152	True	True
153	True	True
154	True	True
155	False	False
156	True	True
157	True	True
158	True	True
159	True	True
160	False	True
161	False	True
162	True	True
163	True	True
164	True	True
165	True	True
166	False	False
167	True	True
168	True	True
169	True	True
170	False	True
171	True	True
172	True	True
173	True	True
174	True	True
175	True	True
176	True	True
177	True	True
178	True	True
179	False	False
180	True	True
181	False	True
182	True	True
183	True	True
184	True	True
185	True	True
186	True	True
187	True	True
188	False	True
189	False	False
190	False	True
191	True	True
192	True	True
193	True	False
194	True	True
195	False	False
196	True	True
197	True	True
198	True	True
199	True	True
200	True	True
201	False	False
202	True	True
203	True	True
204	True	True
205	True	True
206	False	False
207	False	False
208	True	True
209	False	False
210	False	False
211	True	False
212	True	True
213	False	True
214	False	True
215	True	True
216	True	True
217	False	True
218	True	True
219	False	False
220	True	True
221	True	True
222	False	False
223	True	True
224	False	False
225	True	True
226	True	True
227	False	True
228	True	True
229	False	True
230	True	True
231	True	True
232	True	True
233	True	True
234	False	True
235	False	False
236	True	False
237	False	False
238	True	True
239	False	True
240	True	True
241	True	True
242	True	True
243	False	True
244	True	True
245	False	False
246	True	True
247	False	True
248	True	True
249	False	True
250	True	True
251	False	False
252	True	True
253	True	True
254	True	True
255	False	False
256	True	True
257	True	True
258	True	True
259	False	True
260	True	True
261	False	False
262	True	True
263	False	False
264	False	True
265	False	False
266	True	True
267	True	True
268	False	False
269	True	True
270	False	False
271	True	True
272	True	True
273	False	True
274	True	True
275	True	True
276	True	True
277	True	False
278	False	False
279	True	True
280	True	True
281	True	True
282	True	True
283	True	True
284	True	True
285	True	True
286	True	True
287	True	False
288	False	True
289	False	True
290	True	True
291	True	True
292	True	True
293	True	True
294	True	True
295	False	False
296	False	True
297	True	True
298	False	True
299	False	True
300	True	True
301	True	True
302	False	False
303	True	True
304	True	False
305	False	True
306	True	True
307	True	True
308	True	True
309	True	True
310	True	True
311	True	True
312	True	True
313	True	True
314	True	True
315	True	True
316	True	True
317	True	False
318	True	True
319	False	False
320	False	True
321	True	True
322	True	True
323	True	False
324	False	False
325	False	True
326	True	True
327	True	True
328	True	True
329	True	True
330	True	True
331	True	True
332	False	False
333	False	True
334	True	True
335	True	False
336	True	True
337	True	True
338	False	False
339	False	False
340	False	False
341	True	True
342	False	False
343	True	True
344	True	True
345	True	True
346	True	True
347	True	True
348	False	False
349	False	False
350	True	True
351	True	True
352	True	False
353	True	True
354	False	False
355	True	True
356	False	False
357	True	True
358	True	True
359	True	True
360	False	True
361	True	True
362	True	True
363	False	False
364	False	False
365	False	True
366	True	False
367	True	True
368	True	True
369	True	True
370	False	True
371	True	True
372	True	True
373	False	True
374	True	True
375	True	True
376	False	False
377	True	True
378	False	True
379	True	True
380	False	True
381	True	True
382	True	False
383	True	True
384	True	True
385	True	True
386	True	True
387	True	True
388	False	False
389	True	True
390	False	False
391	True	True
392	False	True
393	True	False
394	False	False
395	True	True
396	False	False
397	False	True
398	False	False
399	True	True
400	True	True
401	True	True
402	True	True
403	False	False
404	True	True
405	False	False
406	True	True
407	True	True
408	False	False
409	False	False
410	True	True
411	True	True
412	True	True
413	True	True
414	True	True
415	True	True
416	True	True
417	True	True
418	False	False
419	True	True
420	True	True
421	True	True
422	True	True
423	True	True
424	True	True
425	True	True
426	False	False
427	True	True
428	False	True
429	False	False
430	False	False
431	True	True
432	True	True
433	True	True
434	True	True
435	True	False
436	False	True
437	True	False
438	False	True
439	True	True
440	True	True
441	True	True
442	True	True
443	True	True
444	True	True
445	True	True
446	True	True
447	False	False
448	True	True
449	False	False
450	True	True
451	True	True
452	True	True
453	True	True
454	False	True
455	True	True
456	True	True
457	True	True
458	True	True
459	True	True
460	False	True
461	False	True
462	True	True
463	True	True
464	True	True
465	True	True
466	False	True
467	True	True
468	False	False
469	True	True
470	True	True
471	False	False
472	True	True
473	True	True
474	False	True
475	True	True
476	False	False
477	True	True
478	True	True
479	True	True
480	True	True
481	True	False
482	True	True
483	False	False
484	True	True
485	False	True
486	True	True
487	True	True
488	False	False
489	False	False
490	True	True
491	True	True
492	True	True
493	False	True
494	True	True
495	True	True
496	True	True
497	True	True
498	True	True
499	True	True
500	False	True
501	True	True
502	False	False
503	True	True
504	True	True
505	True	True
506	True	True
507	True	True
508	True	True
509	True	True
510	True	True
511	False	False
512	True	True
513	False	False
514	True	True
515	True	True
516	False	True
517	False	True
518	False	True
519	True	True
520	False	False
521	False	False
522	True	True
523	True	True
524	True	True
525	True	True
526	True	True
527	False	True
528	True	True
529	False	True
530	False	False
531	False	False
532	False	True
533	False	False
534	True	True
535	True	True
536	True	True
537	True	True
538	True	True
539	True	True
540	True	True
541	True	True
542	False	False
543	False	False
544	False	False
545	True	True
546	True	True
547	False	False
548	False	False
