# Supplementary material for: CellSighter: a neural network to classify cells in highly multiplexed images
Source: Nat Commun. 2023 Jul 18;14:4302. doi: 10.1038/s41467-023-40066-7 (PMC10354029; doi:10.1038/s41467-023-40066-7)
Supplement: Supplementary file 4 — Source Data [file 41467_2023_40066_MOESM4_ESM.zip › SourceData/supp_fig2_G.csv]

	0.0	0.2	0.4	0.6	0.8	1.0	1.2
CD14	0.006179360207170248	0.046217743307352066	0.15554314851760864	0.3854154348373413	0.6607325673103333	0.8474389314651489	0.9182000160217285
CD20	0.010475213639438152	0.054657526314258575	0.17199459671974182	0.3778102993965149	0.6307164430618286	0.8193638920783997	0.9172848463058472
CD21	0.010482335463166237	0.05129583179950714	0.17693163454532623	0.4160008132457733	0.6985148191452026	0.8572759628295898	0.9330272674560547
CD4	0.010434458032250404	0.06588731706142426	0.20305681228637695	0.4236668348312378	0.6694237589836121	0.8288911581039429	0.9080864787101746
CD11c	0.014415813609957695	0.07509968429803848	0.22270795702934265	0.4632279872894287	0.6865414977073669	0.849433183670044	0.9432113766670227
S100A9-Calprotectin	0.02024165913462639	0.1284659206867218	0.2928326725959778	0.46509289741516113	0.6598517894744873	0.7309434413909912	0.8131973147392273
CD8	0.019196851179003716	0.10657062381505966	0.3005558252334595	0.5421850085258484	0.7543095946311951	0.8782913684844971	0.9428486227989197
MelanA	0.034556351602077484	0.1441054344177246	0.34196367859840393	0.5514596104621887	0.7430863976478577	0.8414724469184875	0.8725774884223938
CD68	0.025786666199564934	0.15024249255657196	0.35756149888038635	0.5658259987831116	0.7828287482261658	0.8760970830917358	0.9217504858970642
SOX10	0.0483107827603817	0.23017127811908722	0.4794279634952545	0.6748613119125366	0.8097760677337646	0.8701391220092773	0.8860458135604858
Foxp3	0.04976567253470421	0.29934531450271606	0.6167832612991333	0.8242310881614685	0.9347914457321167	0.9721266627311707	0.9794012308120728
