# Supplementary material for: CellSighter: a neural network to classify cells in highly multiplexed images
Source: Nat Commun. 2023 Jul 18;14:4302. doi: 10.1038/s41467-023-40066-7 (PMC10354029; doi:10.1038/s41467-023-40066-7)
Supplement: Supplementary file 4 — Source Data [file 41467_2023_40066_MOESM4_ESM.zip › SourceData/supp_fig2_H.csv]

	100	50	25	16	12.5
0	4.273102760314941	4.548868179321289	4.363018989562988	4.174299240112305	3.782019853591919
1	4.639631271362305	4.970250129699707	4.679364204406738	4.639631271362305	4.247700214385986
2	4.15068244934082	4.359498977661133	4.098884105682373	4.032965183258057	3.5814411640167236
3	4.763145923614502	5.134284019470215	4.368941783905029	4.145888328552246	4.10335111618042
4	4.056903839111328	4.207306861877441	4.039672374725342	3.725827693939209	3.284817695617676
5	3.9193859100341797	4.318442344665527	4.073431968688965	3.8017075061798096	3.7912466526031494
6	4.196150779724121	4.7293009757995605	4.480889797210693	4.262080669403076	3.862164258956909
7	4.326631546020508	4.577876567840576	4.22658634185791	4.0390849113464355	3.847339153289795
8	3.427569627761841	4.423801898956299	3.8669042587280273	3.596343994140625	3.440614700317383
9	3.990889549255371	4.450216293334961	4.22220516204834	3.783425807952881	3.616576910018921
10	4.559470176696777	4.911391258239746	4.704624652862549	4.332475662231445	4.207361698150635
11	4.115305423736572	4.4838175773620605	4.281357288360596	4.139103889465332	4.014012813568115
12	3.6685402393341064	4.361199378967285	4.15131139755249	3.967229127883911	3.7414772510528564
13	3.5395796298980713	4.309025764465332	3.924389362335205	3.5787370204925537	3.519411563873291
14	4.983870983123779	4.9279961585998535	4.738778114318848	4.696225166320801	4.017707347869873
15	4.46184778213501	4.645899772644043	4.349403381347656	3.870098829269409	4.093085765838623
16	3.2092087268829346	4.137025356292725	3.9393234252929688	3.6351516246795654	3.4896748065948486
17	3.6739590167999268	4.3215179443359375	3.9315288066864014	3.298203468322754	3.3536300659179688
18	3.501016855239868	3.9777159690856934	3.80035138130188	3.6282570362091064	3.3774027824401855
19	3.3922879695892334	4.056694030761719	3.824249267578125	3.6131906509399414	3.5448293685913086
20	3.54055118560791	4.254565238952637	3.981114625930786	3.4847702980041504	3.336674690246582
21	4.15068244934082	4.3004302978515625	4.119926452636719	3.986475706100464	3.666841506958008
22	3.8113272190093994	4.1261796951293945	3.9412682056427	3.5240252017974854	3.5953686237335205
23	4.0439066886901855	4.815800666809082	3.9431705474853516	3.8966872692108154	3.8807003498077393
24	4.128505706787109	4.292062759399414	4.347103118896484	3.998220920562744	3.618140697479248
25	3.95033860206604	4.494394302368164	4.002127170562744	3.9288485050201416	3.697746753692627
26	4.7370991706848145	4.760352611541748	4.713292121887207	4.598537445068359	4.144769668579102
27	4.25980281829834	4.746973514556885	4.34871768951416	4.236281871795654	3.6770970821380615
28	3.287480354309082	3.9230527877807617	3.6514015197753906	3.246776819229126	3.171311855316162
29	4.679364204406738	4.930644989013672	4.478736400604248	4.2674946784973145	4.02467155456543
30	4.6116180419921875	4.816847801208496	4.572911739349365	4.319786071777344	4.267619609832764
31	3.7062902450561523	4.516736030578613	4.011396408081055	3.8186466693878174	3.509870767593384
32	4.026823997497559	4.43850040435791	3.9571917057037354	3.893389940261841	3.7002146244049072
33	3.634007215499878	4.258448600769043	3.814284563064575	3.805076837539673	3.5300285816192627
34	5.031297206878662	5.182517051696777	5.182517051696777	4.900689601898193	4.540745258331299
35	3.6126465797424316	4.278229236602783	4.090500831604004	3.772296190261841	3.599243402481079
36	4.1225810050964355	4.492817401885986	4.460565090179443	3.947242498397827	3.73451828956604
37	3.023711681365967	3.940310001373291	3.680037021636963	3.2842295169830322	3.0574584007263184
38	3.8343725204467773	4.33485221862793	3.8831193447113037	3.7961883544921875	3.6572372913360596
39	4.053735733032227	4.330240249633789	4.243261814117432	4.00881290435791	3.961777925491333
40	3.801564931869507	4.068421363830566	3.831688642501831	3.8117072582244873	3.6594128608703613
41	4.937754154205322	4.684592247009277	4.883692741394043	4.413778305053711	4.368330001831055
42	4.002403259277344	4.499595642089844	4.156465530395508	3.793226480484009	3.872140645980835
43	4.157985687255859	4.572791576385498	4.431175708770752	4.083916664123535	3.8799641132354736
44	3.383772134780884	4.086413383483887	3.90627384185791	3.4043450355529785	3.424504041671753
45	4.355624198913574	4.58636999130249	4.285969257354736	3.772041082382202	3.7546679973602295
46	4.206420421600342	4.555186748504639	4.290156364440918	4.049110412597656	3.7914865016937256
47	3.692535161972046	4.485993385314941	4.156465530395508	4.220973968505859	3.859412908554077
48	4.905329704284668	4.9938740730285645	5.121018886566162	4.787560939788818	4.867593765258789
49	4.028749942779541	4.271358966827393	4.162207126617432	3.8487613201141357	3.6770970821380615
50	4.21190071105957	4.700927734375	4.4157395362854	4.043851852416992	3.955618381500244
51	4.850680828094482	5.003133296966553	4.751848220825195	4.451155662536621	4.359375476837158
52	4.736710071563721	4.979910850524902	4.580169200897217	4.509981155395508	3.9686198234558105
53	3.602832794189453	4.353672027587891	4.113183498382568	4.003434181213379	3.806884527206421
54	4.011557579040527	4.508753299713135	4.096663951873779	3.8938615322113037	3.731501817703247
55	4.047430515289307	4.4851531982421875	4.209315299987793	3.867436647415161	3.979266881942749
56	4.272037506103516	4.6438775062561035	4.514693260192871	3.951007843017578	3.8722901344299316
57	4.006664752960205	4.3285908699035645	4.074281692504883	3.976226329803467	3.529158592224121
58	3.662193536758423	4.398422718048096	4.050662994384766	3.6522562503814697	3.3783106803894043
59	4.695023536682129	4.844814300537109	4.554278373718262	4.22716760635376	4.143123626708984
60	4.421221733093262	4.614078998565674	4.502877712249756	4.140715599060059	3.988999128341675
61	5.220959663391113	5.124505996704102	5.031731128692627	4.281574249267578	4.444040298461914
62	3.374199867248535	4.0239338874816895	3.8626322746276855	3.625051259994507	3.163506269454956
63	3.440762519836426	4.253573894500732	3.946044921875	3.5770928859710693	3.440762519836426
64	3.4811878204345703	4.333408832550049	3.9506144523620605	3.7276792526245117	3.5702643394470215
65	4.342048645019531	4.659327030181885	4.411822319030762	4.050476551055908	4.142798900604248
66	3.390733480453491	4.198281764984131	3.6000654697418213	3.4654769897460938	3.03523588180542
67	4.248699188232422	4.57628870010376	4.0582756996154785	3.8536322116851807	3.838378667831421
68	4.359716892242432	4.6185126304626465	4.325043201446533	4.313212871551514	3.9430360794067383
69	4.028749942779541	4.592850208282471	4.245167255401611	4.050476551055908	3.7522311210632324
70	3.459815263748169	4.37260627746582	3.953890800476074	3.860280990600586	3.7862439155578613
71	3.8857765197753906	4.199930191040039	3.9124228954315186	3.830256223678589	3.894737482070923
72	4.379887580871582	4.684592247009277	4.308452606201172	3.9572389125823975	4.05725622177124
73	4.859654903411865	5.168815612792969	4.68601655960083	4.363320350646973	4.432292461395264
74	4.182546138763428	4.709921836853027	4.182546138763428	3.95953369140625	3.891533136367798
75	4.8137030601501465	4.699960708618164	4.711935043334961	4.324264049530029	4.470823287963867
76	3.5168473720550537	4.186615467071533	3.8560900688171387	3.710059404373169	3.385185718536377
77	3.0524230003356934	3.74887752532959	3.60481333732605	3.4957942962646484	2.9908406734466553
78	3.4392688274383545	3.990954875946045	4.085148811340332	3.9124228954315186	3.408562421798706
79	4.5031633377075195	4.883153438568115	4.389435768127441	4.190178394317627	4.081600189208984
80	3.603546380996704	4.279146194458008	3.8508191108703613	3.5458176136016846	3.3051705360412598
81	4.443465232849121	4.774062156677246	4.373527526855469	4.4831953048706055	4.313828468322754
82	4.230130672454834	4.548484802246094	3.9661262035369873	4.044326305389404	3.6709511280059814
83	4.158276557922363	4.474679946899414	4.394013404846191	4.092353343963623	3.849297523498535
84	4.018603324890137	4.564083099365234	4.434581279754639	4.0961151123046875	4.0961151123046875
85	4.6052703857421875	4.909884929656982	4.733628749847412	4.226946830749512	4.285192489624023
86	4.296221733093262	4.429709434509277	4.355624198913574	4.1301679611206055	3.959927558898926
87	4.510881423950195	4.716001510620117	4.350153923034668	4.070318698883057	4.100606918334961
88	3.7218682765960693	4.464042663574219	4.08258056640625	3.7643799781799316	3.8051598072052
89	4.3021674156188965	4.734925270080566	4.589768886566162	4.245030879974365	4.394917964935303
90	4.486176013946533	4.94245719909668	4.509981155395508	4.056492328643799	4.074831008911133
91	4.34297513961792	4.781131267547607	4.449552059173584	4.278459548950195	4.165712833404541
92	3.5510566234588623	4.213228225708008	3.8254873752593994	3.480355739593506	3.196453094482422
93	4.552257061004639	4.920684814453125	4.532260894775391	3.944733142852783	4.141970157623291
94	4.026907444000244	4.475888729095459	4.455959796905518	4.214271068572998	3.8949437141418457
95	4.374619007110596	4.939537525177002	4.411879062652588	4.1483964920043945	3.975656747817993
96	3.914675712585449	4.4359965324401855	3.89650821685791	3.6121957302093506	3.6242997646331787
97	3.5409586429595947	3.975206136703491	4.037296772003174	3.5985753536224365	3.4034411907196045
98	3.7312233448028564	4.359421253204346	4.1439127922058105	3.9076759815216064	3.5446059703826904
99	4.3869547843933105	4.6834564208984375	4.4334611892700195	4.2328596115112305	4.31287145614624
100	3.776686668395996	4.621422290802002	4.125607490539551	4.15668249130249	3.7914865016937256
101	4.377433776855469	4.782811164855957	4.600520610809326	4.209360122680664	3.7312233448028564
102	3.9535491466522217	4.7533745765686035	4.31486177444458	4.20829439163208	4.016026496887207
103	3.618234872817993	4.396111488342285	4.179320335388184	3.5619678497314453	3.4711568355560303
104	4.0642547607421875	4.531416416168213	4.22136116027832	3.7696921825408936	3.5989508628845215
105	4.476587295532227	4.498322010040283	4.372477054595947	4.185338020324707	4.256258964538574
106	3.8193273544311523	4.405044078826904	4.224524974822998	4.09105920791626	3.7036211490631104
107	3.2888550758361816	4.018112659454346	3.7617876529693604	3.505429983139038	3.4555141925811768
108	4.820596694946289	5.043716907501221	4.389902591705322	4.152324676513672	3.994192600250244
109	4.290277004241943	4.800982475280762	4.4066481590271	4.115414142608643	4.085577487945557
110	4.377649307250977	4.704257488250732	4.464635372161865	4.505446910858154	4.134517669677734
111	3.5772368907928467	4.422087669372559	4.0435967445373535	3.9695379734039307	3.3977816104888916
112	3.7923357486724854	4.339113235473633	3.9051735401153564	3.5882914066314697	3.1431033611297607
113	4.932644367218018	4.8793044090271	4.865512847900391	4.666413307189941	4.6832170486450195
114	4.845373153686523	4.900025367736816	4.561476707458496	4.6334357261657715	4.288689136505127
115	3.7564361095428467	4.326207160949707	3.82782244682312	3.365412712097168	3.309201717376709
116	3.7218000888824463	4.403083324432373	3.7770016193389893	3.663376569747925	3.5884478092193604
117	3.9359350204467773	4.19096565246582	4.144896507263184	3.9124228954315186	3.671508312225342
118	3.6542258262634277	4.300901412963867	3.847505807876587	3.5964882373809814	3.7193844318389893
119	4.01051139831543	4.168051242828369	3.773237466812134	3.555523633956909	3.5426416397094727
120	4.897362232208252	4.842560768127441	4.5117645263671875	4.707034587860107	4.622966289520264
121	4.045860290527344	4.549323558807373	4.199930191040039	4.136781215667725	3.8778457641601562
122	3.5222456455230713	4.443666934967041	4.177298069000244	3.897397041320801	3.9272263050079346
123	2.7018229961395264	3.7177340984344482	3.48876690864563	3.141824960708618	2.7240986824035645
124	3.975388526916504	4.362691402435303	4.175248622894287	3.577955961227417	3.6331369876861572
125	4.278885364532471	4.654268264770508	4.3402323722839355	4.452676296234131	3.9700448513031006
126	4.234204292297363	4.427631855010986	4.245372772216797	4.076379299163818	3.935394287109375
127	3.7108817100524902	4.3240532875061035	4.080102443695068	3.599113702774048	3.650334119796753
128	3.674255847930908	4.379655361175537	4.265860080718994	3.608097553253174	3.361158847808838
129	4.131219863891602	4.532790184020996	4.237654209136963	3.613344669342041	3.8017075061798096
130	4.1293463706970215	4.5427632331848145	4.1534318923950195	4.1414618492126465	3.7833287715911865
131	3.5456507205963135	3.9355361461639404	4.045080661773682	3.6957170963287354	3.5090126991271973
132	4.250404357910156	4.655756950378418	4.215733528137207	4.0358567237854	3.9004082679748535
133	3.951613426208496	4.571375846862793	4.304247856140137	4.060739994049072	3.52722430229187
134	4.464945316314697	5.002712249755859	4.518277645111084	4.235006332397461	4.024820327758789
135	3.468956470489502	4.172543525695801	3.733511209487915	3.5128378868103027	3.4112555980682373
136	3.838874340057373	4.429421901702881	4.253294944763184	4.0618510246276855	3.8249013423919678
137	3.202984571456909	3.831000328063965	3.511787176132202	3.511787176132202	3.0089807510375977
138	4.0439066886901855	4.5572710037231445	4.070919036865234	4.030121803283691	3.973001718521118
139	3.937096118927002	4.37434196472168	4.0841569900512695	3.7931835651397705	3.4821853637695312
140	4.003757953643799	4.421010971069336	4.084677696228027	3.847719430923462	3.645709276199341
141	3.096219301223755	4.171968936920166	3.82611346244812	3.4900968074798584	3.213573694229126
142	4.379655361175537	4.66409969329834	4.564035892486572	4.2443623542785645	3.881676435470581
143	3.6132843494415283	4.266335487365723	4.024072647094727	3.5871212482452393	3.560256004333496
144	4.152963638305664	4.640693664550781	4.203201770782471	3.9222030639648438	3.7681939601898193
145	3.9020683765411377	4.601828575134277	4.210182189941406	3.4327003955841064	3.596038818359375
146	4.8451828956604	5.038534164428711	4.516736030578613	4.55309534072876	4.191423416137695
147	4.2901177406311035	4.6009697914123535	3.873063087463379	4.052273750305176	3.95851731300354
148	4.647310256958008	4.829603672027588	4.347869396209717	4.394374370574951	3.9661262035369873
149	4.019646167755127	4.4014081954956055	4.462948799133301	4.065080165863037	4.04262113571167
150	5.026426792144775	5.157993316650391	4.7795939445495605	4.978421688079834	4.6517815589904785
151	3.511245012283325	4.209386348724365	3.91621470451355	3.6187031269073486	3.4998366832733154
152	3.7862439155578613	4.493321418762207	3.977970838546753	3.5609865188598633	3.419077157974243
153	3.43741774559021	4.240403652191162	3.6895039081573486	3.7764155864715576	3.301166296005249
154	3.691829204559326	4.349015235900879	4.192915439605713	4.02467155456543	3.4573616981506348
155	4.684719562530518	4.838847637176514	4.802484512329102	4.045860290527344	4.279361248016357
156	4.67425012588501	4.845373153686523	4.515677452087402	4.327141284942627	4.399877071380615
157	4.3861894607543945	4.551660537719727	4.355740070343018	3.924389362335205	3.7887096405029297
158	3.563775062561035	4.287463188171387	4.0613555908203125	3.809136152267456	3.7790136337280273
159	4.015296459197998	4.376142501831055	4.21190071105957	4.0578293800354	3.713285446166992
160	3.5431129932403564	4.0762834548950195	3.9585769176483154	3.7251789569854736	3.532548666000366
161	3.8949437141418457	4.304091453552246	4.1970367431640625	3.7961883544921875	3.742899179458618
162	3.5952062606811523	4.1584649085998535	3.915947437286377	3.7224817276000977	3.4605202674865723
163	4.271162986755371	4.733080863952637	4.570591926574707	4.582285404205322	3.9993703365325928
164	4.270010471343994	4.716181755065918	4.716181755065918	4.081508636474609	4.300770282745361
165	4.083156108856201	4.578299045562744	4.5545878410339355	4.157225131988525	3.752065896987915
166	3.9124228954315186	4.34819221496582	4.220065593719482	4.053097248077393	4.011880397796631
167	4.040313720703125	4.532596111297607	4.492114543914795	4.090927600860596	3.9012999534606934
168	3.67195987701416	4.299262046813965	4.038374423980713	3.984342575073242	3.461733341217041
169	3.617030620574951	4.282397270202637	3.9043970108032227	3.638278007507324	3.128678560256958
170	4.271162986755371	4.692265510559082	4.445459365844727	4.3176655769348145	4.222393035888672
171	3.919945001602173	4.529433250427246	4.015186786651611	3.7922263145446777	3.6970226764678955
172	4.500582695007324	4.791451454162598	4.513482570648193	4.500582695007324	4.251201152801514
173	4.179320335388184	4.474679946899414	4.278368949890137	3.8778457641601562	3.971801280975342
174	3.0440006256103516	3.788971424102783	3.598154067993164	3.172419309616089	2.8967273235321045
175	3.4390358924865723	4.203005790710449	3.8537721633911133	3.4291062355041504	3.231166362762451
176	4.347256183624268	4.583581924438477	4.19131326675415	4.278287887573242	4.006493091583252
177	3.919945001602173	4.249058723449707	4.118666648864746	3.5778415203094482	3.632568836212158
178	4.119926452636719	4.4899139404296875	4.06646728515625	3.650334119796753	3.832449436187744
179	4.692265510559082	4.9976091384887695	4.655904293060303	4.250552177429199	4.321983814239502
180	4.241934776306152	4.737704753875732	4.313366413116455	3.7990241050720215	3.6092123985290527
181	3.101531982421875	4.010395526885986	3.793161392211914	3.622410297393799	3.246974229812622
182	3.7560408115386963	4.379805564880371	4.123481273651123	3.6131207942962646	3.38396954536438
183	4.99133825302124	5.122904300689697	5.0809431076049805	4.358933448791504	4.416074275970459
184	3.4851791858673096	4.228371620178223	3.890122413635254	3.7326483726501465	3.505760669708252
185	3.9790642261505127	4.596613883972168	4.416074275970459	4.010791301727295	4.056572437286377
186	4.399468898773193	4.860413074493408	4.455022811889648	4.340647220611572	4.441421031951904
187	4.207708835601807	4.620771408081055	4.160102844238281	4.160102844238281	4.016144752502441
188	4.112668991088867	4.39495849609375	3.9777159690856934	4.001510143280029	3.9027373790740967
189	3.8412210941314697	4.333408832550049	4.183937072753906	3.7207186222076416	3.6815457344055176
190	3.5573816299438477	4.391749382019043	4.025365352630615	3.8137753009796143	3.6613690853118896
191	4.060240745544434	4.537843227386475	4.27323055267334	3.92680025100708	4.022042751312256
192	3.8950881958007812	4.209705829620361	3.914874792098999	3.864655017852783	3.580739736557007
193	4.141117572784424	4.499933242797852	4.258847713470459	4.3365278244018555	4.2788405418396
194	4.070682525634766	4.492676258087158	4.319635391235352	3.8701555728912354	3.766266345977783
195	2.992023468017578	3.656928539276123	3.531954765319824	3.1000137329101562	3.205920457839966
196	4.428562164306641	4.838382244110107	4.441803455352783	4.100190162658691	4.222020626068115
197	3.747422933578491	4.540546417236328	3.938913345336914	3.915400981903076	3.70430064201355
198	4.736439228057861	5.044370651245117	4.57683801651001	4.736439228057861	4.386843204498291
199	4.031526565551758	4.546633720397949	4.278965473175049	3.8197224140167236	3.686338186264038
