# Supplementary material for: CellSighter: a neural network to classify cells in highly multiplexed images
Source: Nat Commun. 2023 Jul 18;14:4302. doi: 10.1038/s41467-023-40066-7 (PMC10354029; doi:10.1038/s41467-023-40066-7)
Supplement: Supplementary file 4 — Source Data [file 41467_2023_40066_MOESM4_ESM.zip › SourceData/supp_fig3_A.csv]

	B cell	Germinal Center B cell	CD4 Treg	CD4 T cell	Memory CD4 T Cells	CD8 T cell	NK cell	DCs	MAC	Neutrophil	Stroma	Endothel	Hevs	Tumor
B cell	7457	45	0	181	0	29	2	32	11	3	1	0	4	3
Germinal Center B cell	23	1468	0	30	0	0	0	6	1	0	0	0	0	0
CD4 Treg	1	0	271	6	4	1	0	0	0	0	0	0	0	1
CD4 T cell	68	5	0	8211	102	162	1	19	7	2	31	0	3	2
Memory CD4 T Cells	0	0	0	128	1964	1	0	1	0	0	5	1	1	0
CD8 T cell	6	0	0	77	4	2024	0	2	2	0	7	0	0	1
NK cell	1	0	0	1	1	1	47	0	0	0	0	0	1	0
DCs	26	10	0	40	4	4	0	654	4	0	1	0	2	0
MAC	15	27	1	41	9	0	0	27	400	0	2	1	0	2
Neutrophil	4	0	0	2	1	3	1	11	1	180	1	0	0	2
Stroma	0	0	0	8	4	1	1	5	1	4	314	3	0	8
Endothel	4	1	0	2	1	1	0	1	0	0	6	175	1	1
Hevs	8	0	0	11	5	11	1	1	0	3	1	13	646	0
Tumor	11	1	1	5	5	1	0	11	0	0	1	0	0	2858
