# Supplementary material for: CellSighter: a neural network to classify cells in highly multiplexed images
Source: Nat Commun. 2023 Jul 18;14:4302. doi: 10.1038/s41467-023-40066-7 (PMC10354029; doi:10.1038/s41467-023-40066-7)
Supplement: Supplementary file 4 — Source Data [file 41467_2023_40066_MOESM4_ESM.zip › SourceData/supp_fig3_C.csv]

	B cell	Germinal Center B cell	CD4 Treg	CD4 T cell	Memory CD4 T Cells	CD8 T cell	NK cell	DCs	MAC	Neutrophil	Stroma	Endothel	Hevs	Tumor
B cell	5418	22	0	110	0	4	1	63	26	0	1	0	1	15
Germinal Center B cell	300	1694	0	323	1	15	0	63	14	0	0	1	1	5
CD4 Treg	111	5	295	299	34	120	5	228	28	0	13	2	14	5
CD4 T cell	2247	18	0	8027	300	461	2	177	64	0	42	1	24	25
Memory CD4 T Cells	10	1	0	1282	2148	57	1	27	1	0	111	0	6	58
CD8 T cell	164	1	0	379	17	2066	3	17	6	0	16	0	2	28
NK cell	4	0	0	18	7	2	57	0	0	0	0	0	0	0
DCs	443	8	0	586	211	21	4	562	232	0	34	8	15	67
MAC	91	384	0	370	28	9	1	87	259	0	8	4	1	32
Neutrophil	73	3	1	75	18	26	2	57	20	236	9	1	27	11
Stroma	111	4	0	130	39	8	2	42	31	1	313	94	14	73
Endothel	41	1	0	15	12	3	0	1	2	0	1	95	0	21
Hevs	19	0	0	25	6	40	2	7	3	0	3	24	608	2
Tumor	16	0	0	17	1	0	0	28	1	0	0	0	0	2618
