# Supplementary material for: CellSighter: a neural network to classify cells in highly multiplexed images
Source: Nat Commun. 2023 Jul 18;14:4302. doi: 10.1038/s41467-023-40066-7 (PMC10354029; doi:10.1038/s41467-023-40066-7)
Supplement: Supplementary file 4 — Source Data [file 41467_2023_40066_MOESM4_ESM.zip › SourceData/supp_fig3_D.csv]

	B cell	Germinal Center B cell	CD4 Treg	CD4 T cell	Memory CD4 T Cells	CD8 T cell	NK cell	DCs	MAC	Neutrophil	Stroma	Endothel	Hevs	Tumor
B cell	8254	442	2	922	4	83	9	151	86	9	1	1	5	46
Germinal Center B cell	77	1449	0	187	0	2	0	21	1	0	0	0	0	1
CD4 Treg	0	0	256	4	3	1	0	1	0	0	0	0	0	1
CD4 T cell	339	6	11	7788	255	474	14	72	32	5	18	0	4	15
Memory CD4 T Cells	25	2	11	1698	2408	20	7	41	4	2	14	0	1	69
CD8 T cell	43	1	3	204	12	2162	6	11	1	2	8	0	1	16
NK cell	2	0	0	3	0	0	27	1	0	0	0	0	0	0
DCs	135	28	3	308	41	17	8	806	41	3	6	1	3	77
MAC	65	205	4	290	32	5	1	162	491	2	8	4	1	66
Neutrophil	11	0	0	12	3	4	1	21	2	203	3	0	2	1
Stroma	38	0	2	167	40	27	4	36	19	8	479	17	12	85
Endothel	31	5	0	21	17	4	0	7	6	0	11	190	9	13
Hevs	13	0	0	35	6	32	2	3	0	3	2	16	675	1
Tumor	15	3	4	17	1	1	1	26	4	0	1	1	0	2569
