# Supplementary material for: CellSighter: a neural network to classify cells in highly multiplexed images
Source: Nat Commun. 2023 Jul 18;14:4302. doi: 10.1038/s41467-023-40066-7 (PMC10354029; doi:10.1038/s41467-023-40066-7)
Supplement: Supplementary file 4 — Source Data [file 41467_2023_40066_MOESM4_ESM.zip › SourceData/supp_fig3_E.csv]

	B cell	Germinal Center B cell	CD4 Treg	CD4 T cell	Memory CD4 T Cells	CD8 T cell	NK cell	DCs	MAC	Neutrophil	Stroma	Endothel	Hevs	Tumor
B cell	8261	163	0	497	3	48	1	67	66	10	2	0	4	4
Germinal Center B cell	94	1825	0	86	0	1	0	7	2	0	0	0	0	0
CD4 Treg	8	0	288	11	4	3	0	1	0	0	1	0	0	2
CD4 T cell	332	41	4	9766	212	355	4	54	57	6	68	0	4	4
Memory CD4 T Cells	1	0	1	717	2533	3	0	59	14	3	53	1	1	1
CD8 T cell	56	1	1	224	5	2380	1	9	3	2	15	0	2	1
NK cell	5	0	0	17	3	3	73	1	1	1	0	0	1	1
DCs	185	51	0	168	11	9	0	1036	28	2	8	1	3	2
MAC	32	56	1	75	10	2	0	78	500	2	12	2	1	6
Neutrophil	7	0	0	9	2	3	0	15	2	203	3	0	1	2
Stroma	5	0	1	26	12	2	1	7	6	5	374	6	0	10
Endothel	23	1	0	9	8	3	0	3	2	0	10	201	5	1
Hevs	13	2	0	27	7	15	0	6	0	3	2	19	691	0
Tumor	26	1	0	24	12	5	0	16	6	0	3	0	0	2926
