# Supplementary material for: CellSighter: a neural network to classify cells in highly multiplexed images
Source: Nat Commun. 2023 Jul 18;14:4302. doi: 10.1038/s41467-023-40066-7 (PMC10354029; doi:10.1038/s41467-023-40066-7)
Supplement: Supplementary file 4 — Source Data [file 41467_2023_40066_MOESM4_ESM.zip › SourceData/supp_fig3_F.csv]

	B cell	Germinal Center B cell	CD4 Treg	CD4 T cell	Memory CD4 T Cells	CD8 T cell	NK cell	DCs	MAC	Neutrophil	Stroma	Endothel	Hevs	Tumor
B cell	8364	130	0	534	5	44	4	69	40	10	4	2	5	3
Germinal Center B cell	109	1848	0	83	0	2	0	7	2	0	0	2	1	0
CD4 Treg	6	0	287	11	4	2	1	2	0	0	1	0	0	2
CD4 T cell	290	48	5	10081	354	395	6	74	40	8	74	2	6	9
Memory CD4 T Cells	1	0	0	402	2382	2	0	21	8	1	20	1	1	1
CD8 T cell	44	1	1	199	8	2340	4	8	3	2	16	0	1	2
NK cell	2	0	0	3	2	1	56	0	1	1	0	0	1	0
DCs	128	46	1	138	13	13	5	1070	21	1	6	0	3	8
MAC	50	64	1	123	9	0	0	61	556	2	11	5	1	5
Neutrophil	8	0	0	4	3	3	1	15	1	204	3	1	2	2
Stroma	7	0	1	30	15	8	1	12	7	5	401	9	2	11
Endothel	9	1	0	4	3	1	0	2	0	0	9	191	3	1
Hevs	10	1	0	28	7	20	2	1	2	3	4	17	687	0
Tumor	20	2	0	16	17	1	0	17	6	0	2	0	0	2916
