# Supplementary material for: CellSighter: a neural network to classify cells in highly multiplexed images
Source: Nat Commun. 2023 Jul 18;14:4302. doi: 10.1038/s41467-023-40066-7 (PMC10354029; doi:10.1038/s41467-023-40066-7)
Supplement: Supplementary file 4 — Source Data [file 41467_2023_40066_MOESM4_ESM.zip › SourceData/supp_fig3_G.csv]

	B cell	Germinal Center B cell	CD4 Treg	CD4 T cell	Memory CD4 T Cells	CD8 T cell	NK cell	DCs	MAC	Neutrophil	Stroma	Endothel	Hevs	Tumor
B cell	8108	115	0	664	6	67	3	87	36	9	2	1	3	4
Germinal Center B cell	193	1849	0	122	0	3	0	8	6	0	0	1	0	0
CD4 Treg	9	0	280	6	3	2	0	0	0	0	1	0	0	1
CD4 T cell	365	52	6	9563	479	409	5	54	38	7	38	1	4	3
Memory CD4 T Cells	0	0	2	496	2184	3	1	5	2	0	18	0	0	3
CD8 T cell	43	2	3	247	8	2270	1	7	3	2	13	0	1	5
NK cell	4	0	0	11	5	3	61	2	1	0	0	0	1	0
DCs	183	60	1	244	37	16	4	1067	41	2	9	1	4	10
MAC	59	56	1	135	34	1	0	80	542	0	7	2	0	10
Neutrophil	13	0	0	7	3	5	1	13	2	209	2	0	3	2
Stroma	12	1	1	81	27	17	2	11	11	4	445	9	5	19
Endothel	19	3	0	9	9	3	0	4	1	0	12	195	6	6
Hevs	13	0	1	45	12	30	1	3	1	4	3	20	686	0
Tumor	27	3	1	26	15	3	1	18	3	0	1	0	0	2897
