# Supplementary material for: CellSighter: a neural network to classify cells in highly multiplexed images
Source: Nat Commun. 2023 Jul 18;14:4302. doi: 10.1038/s41467-023-40066-7 (PMC10354029; doi:10.1038/s41467-023-40066-7)
Supplement: Supplementary file 4 — Source Data [file 41467_2023_40066_MOESM4_ESM.zip › SourceData/supp_fig3_H.csv]

Cluster	CD45	CD45RA	CD20	CD21	Foxp3	CD4	CD3	CD45RO	CCR7	CD8	Granzyme.B	CD56	CD11c	CD14	DC.SIGN	CD163	CD68	CD206	S100A9.Calprotectin	COL1A1	SMA	CD31	PNAd	MelanA	SOX10
B cell	0.5844022044855648	0.938802129731192	1.0	0.1291237035337326	0.0151337509616309	0.27869022283804346	0.31686371312152173	0.38175466791496293	0.1520181412068557	0.1332709605295528	0.10019360004828698	0.016544171584086102	0.13546765361906105	0.02517971469312773	0.04394763524855462	0.016119831676373948	0.033556591966469915	0.022084896482835046	0.02879375094250199	0.09565780565374885	0.1512478037040821	0.05319069648654977	0.03552213809011664	0.060383692343840514	0.014396303442513145
Germinal Center B cell	0.1274746169412564	0.21384458075586174	0.24461166040854868	1.0	0.002055630720795204	0.04004556061028563	0.03425263700776653	0.04497506223761179	0.0018597280501294548	0.00800048918267587	0.008812729275450702	0.001538875386114642	0.03193215601643546	0.07595090800292734	0.012381835348005738	0.00035466158675966753	0.014934489145480413	0.0002968380223119081	0.001096257981613194	0.013298481035502867	0.016997280764510587	0.0039553719831266826	0.0028597925257848027	0.007182418843612013	0.0017726657304492097
CD4 Treg	0.08314439178386948	0.08536317766350209	0.06829201864366179	0.02530672575678461	1.0	0.10938572901327014	0.15200575487652693	0.1674717033647938	0.2952210785086104	0.15796108535674647	0.09125414720266782	0.010177804021126136	0.06640780755116901	0.05018331452785902	0.025986400226844453	0.046925122856948824	0.04797878725741823	0.051180009815087336	0.017125241600842646	0.0589171428606285	0.061523175319902666	0.024271445960765	0.03143850388332915	0.049874313689310355	0.039294908515138505
CD4 T cell	0.49784866994195026	0.4584719344804453	0.2729456046422752	0.2085906860090138	0.017266264964391636	0.5691032045365115	0.7718644424325876	0.5658198232907385	1.0	0.5023757053731086	0.22685352573231024	0.02055586446506854	0.1532942393863977	0.09375595816483928	0.25063508259761086	0.10225238624878542	0.10256449765613615	0.1544961651597838	0.02812089862297716	0.20481511134892552	0.22253896158821312	0.06467766994549756	0.064156505535476	0.036008785655698164	0.012353618075358458
Memory CD4 T Cells	0.5082860953030722	0.0787698147913397	0.05547193156618943	0.013283545628501675	0.019152151566872087	0.6283821870043522	0.8739346252357137	1.0	0.915344645988273	0.14143519152192113	0.13767428578023652	0.024432856044326674	0.23853739133729396	0.03838183414520482	0.21081279581495563	0.08622948347370424	0.08818447558858258	0.10305622283017003	0.01913680860601618	0.26863882167841036	0.25331493859268767	0.0830315682422698	0.07711206561812484	0.04863432351428182	0.013766562238266972
CD8 T cell	0.21355538843683952	0.19038346223862723	0.11737018903225299	0.034140707913044806	0.012330903648486925	0.1815224237392517	0.34353379153610664	0.33519379777788477	0.4822363811292383	1.0	0.3941273138569159	0.010492051793040748	0.10267713687211312	0.07920136767994584	0.07068771197269559	0.08501637463348875	0.05874500172883001	0.08537842073773615	0.031804447918493226	0.13021546975830825	0.146497387879842	0.07275074717674206	0.07641370040453548	0.06481687153626764	0.025578851122586455
NK cell	0.061086047109202325	0.0988627059556472	0.10299113533776022	0.07666012445010305	0.1271148436670722	0.07121368668425852	0.09643209543334594	0.10793771940628322	0.14560458220080683	0.16886153056815506	0.4606108786119436	1.0	0.11149372021155445	0.052069350229788175	0.08450957257117066	0.12774152813600392	0.07613109033441585	0.14822519232458567	0.08798469616515088	0.053859411106034344	0.09503593881690192	0.09520107971919008	0.14897632983318523	0.20236159869007192	0.3650005804361508
DCs	0.4764662576339808	0.5235653157828262	0.6060533513288782	1.0	0.01782792692785663	0.4326569216083912	0.22536225246442607	0.2286432258683232	0.1780451014668242	0.11264257907341771	0.18402333433648146	0.02838839617071231	0.8370959721554261	0.2100831648914275	0.08731631378322637	0.047267807364088095	0.2550750704588192	0.08170220496775589	0.030347738580390315	0.2953168405695622	0.274808197701232	0.07103751596875446	0.07076944133036263	0.15171205795144188	0.046280913076512886
CD14_CD11c_DCs	0.4289372790463603	0.6277950291280013	0.6472586508809148	0.10434242044542076	0.0709461572542623	0.44247918247930595	0.5557750867437531	0.6935392073686225	0.30623837186081193	0.21675513665029092	0.26365420964858555	0.053035506236235846	1.0	0.6237577480421028	0.04482489922369288	0.06016898983078614	0.2672019140908764	0.09245925483835181	0.21901333762936123	0.1536720015465056	0.21264673347554308	0.1724123072136631	0.06211302967318666	0.04134411349047833	0.04023326345014174
CD11_CD11c_DCsign_DCs	0.29821887530914165	0.43359445954987774	0.5518810400314369	0.13575325770627664	0.09480522347600685	0.3159144167864305	0.19335739359998166	0.07206380518665685	0.05542468090865953	0.08744957239008785	0.18858901482956097	0.03080890248192565	0.6912116313067497	0.5237621997781577	1.0	0.05386675343015053	0.21810481808961169	0.4717137446250616	0.3758549919015508	0.17952029663721358	0.11381405998929647	0.34606408052017135	0.04492747721895757	0.05746879199697863	0.027012731298486675
DC sign Mac	0.22031921950442002	0.08766572543146414	0.11278502736797173	0.025706640448961926	0.008759973858242103	0.2628323642538461	0.0509018626299893	0.02655217542982447	0.04898377284737062	0.026397765957474038	0.05264719498698383	0.0	0.03643967805166884	0.09707350074122131	1.0	0.17391587991635163	0.08343816856077067	0.5751249791723478	0.017160644888424424	0.16449110235912628	0.07198148586669385	0.08455599420034579	0.012215600482538799	0.050261658448903734	0.006432439063918451
Mac	0.08134440274137994	0.01808458538915954	0.019273659746274707	0.006138777287111873	0.14747724298133003	0.1641116520559373	0.055280042226611474	0.06987867183675775	0.008252044302353965	0.11811717621584952	0.11393847765382632	0.008473756877230997	0.04357715000414313	0.4856251371978944	0.04156163195122137	1.0	0.566915092172246	0.28303824172120895	0.29321661515945163	0.3213178807396903	0.10594484577649764	0.08804846940492642	0.016461689863764596	0.22512836994719182	0.05243515352004161
CD206_Mac	0.17801128483424913	0.04713554428279301	0.058871745566992206	0.003878636011827053	0.01442821294552762	0.24864942016512984	0.18525061022143632	0.09964334875033622	0.02830703242703325	0.10468036296450195	0.060871934980362224	0.005807080836438564	0.017919307669777694	0.3127786402928163	0.8418118783748241	0.9598397907483021	0.501852838423352	1.0	0.02630404407611411	0.21110565453723137	0.06084759876646045	0.0527036252486045	0.004732713972084443	0.058019736902113074	0.009107351648985964
CD68_Mac	0.21383337112232698	0.2668667264721029	0.25811541922850695	0.17349171939290176	0.06106814405657775	0.1861560429334579	0.0935454528904537	0.1267215673364559	0.07051990989748633	0.05529581593643578	0.09491302904092203	0.024146710288412705	0.5633678256586104	0.16214547512332722	0.08024990214951919	0.03869372912935208	1.0	0.06504424287901757	0.026866105442713988	0.06542057038294977	0.10339392911677787	0.057506407126280246	0.015180066553740294	0.05944740471977318	0.022152195977018684
Mono_CD14_DR	0.2637557321759079	0.21821544002664037	0.2661312523758759	0.21767604977036217	0.09430820204314327	0.30883474158029417	0.22846614762399503	0.2433474912254044	0.08701422227935715	0.2088943298642403	0.23901730166892707	0.034176783708016405	0.17383609178716294	1.0	0.053042366073765515	0.26555723866325887	0.28674816602202835	0.089708430810757	0.1957386983129689	0.5648839814753939	0.21343454666562217	0.13103802959829794	0.04988931701739805	0.3100393545733553	0.07717248330404879
Neutrophil	0.060104959469012786	0.030701420753603572	0.024890632557678143	0.00807350557569738	0.006046905663106018	0.04815277262363471	0.04202802408408719	0.0711131190224743	0.032095951455857565	0.05522582405950672	0.0359936061464277	0.004689319173337298	0.04527599707738569	0.13855620909490227	0.012162560026655281	0.07716790659244903	0.07199059634993994	0.06366441932673327	1.0	0.11711928881848536	0.08872937373338889	0.06348637509834912	0.09335575668435277	0.12400498175800923	0.035703098404523584
Stroma	0.07308660915186546	0.014858094714135683	0.013712373420379358	0.005579127719469879	0.06649480761953062	0.11980767912845215	0.11078503672751744	0.1088939146622251	0.21854438059032372	0.1099301371010392	0.072378548712102	0.008703590302340901	0.0655621679852589	0.16719271481889988	0.044106972686840704	0.18848702030892506	0.10521819661260307	0.11244243002890972	0.09144300633181314	0.9428852969717993	1.0	0.10312883862569074	0.04706273966360211	0.09234786740848193	0.035059127666237824
Endothel	0.07316036282935695	0.028721673166202114	0.019333606172880807	0.009962740179500029	0.024865199895827937	0.04928972380753829	0.0385456938811348	0.03291133821576774	0.00792599311785768	0.06712112880604258	0.05144172058583126	0.006264739194918673	0.03214114119683811	0.07675301188403404	0.023448718278374043	0.08631000037341878	0.04035949089020152	0.059777012272513357	0.038014016400291735	0.33141991094871365	0.505932653286554	1.0	0.12710793908069334	0.05615279632554324	0.014903891970943644
Hevs	0.07830602150962411	0.053505404733337855	0.035303418692105994	0.008170067128962594	0.004696184087588959	0.07331810929701393	0.09377644468348084	0.07033951324374395	0.043411769251445034	0.06662813405564416	0.05049651544025224	0.0060659614657122725	0.08082758347257836	0.04084948030809276	0.018870975141670545	0.00973305323549064	0.011352411729155003	0.0055025011142976485	0.03097209475919254	0.09495327656311506	0.22524494972932632	0.4349613633025629	1.0	0.0034044998577939835	0.002143147064769598
Tumor	0.007356462848431395	0.00471921436961093	0.0044114647542437225	0.0029837023326552935	0.02019066129811203	0.015123776046841187	0.007285884747360967	0.00902339752819428	0.009093490733811996	0.015409214683369324	0.013144006611058513	0.0027130786215773307	0.011753525563738883	0.025791308337596217	0.003249667864378816	0.02648308936192877	0.016016857187470774	0.016561930489089507	0.014387077442100344	0.06614285531676041	0.02735610307434052	0.008117336810254441	0.0010740040166850838	0.8368183018124487	1.0
