# Supplementary material for: CellSighter: a neural network to classify cells in highly multiplexed images
Source: Nat Commun. 2023 Jul 18;14:4302. doi: 10.1038/s41467-023-40066-7 (PMC10354029; doi:10.1038/s41467-023-40066-7)
Supplement: Supplementary file 4 — Source Data [file 41467_2023_40066_MOESM4_ESM.zip › SourceData/supp_fig3_I.csv]

	Bcell	Germinal Center Bcell	Treg	CD4T	Memory CD4T	CD8T	NK cell	DCs	MAC	Neutrophil	Stroma	Endothel	Hevs	Tumor
Bcell	8382	191	0	445	3	57	4	91	33	9	4	1	5	4
Germinal Center Bcell	65	1712	0	38	0	0	0	18	1	0	0	1	0	0
Treg	5	0	286	10	3	2	1	1	0	0	1	0	0	2
CD4T	328	96	5	10190	257	432	6	79	48	8	69	2	6	6
Memory CD4T	2	0	1	439	2489	3	2	16	9	1	23	1	1	3
CD8T	30	1	1	162	7	2295	2	7	3	1	18	0	2	1
NK cell	3	0	0	3	2	1	56	2	1	0	0	0	1	0
DCs	130	38	0	173	13	11	5	1045	32	2	9	0	3	5
MAC	50	99	1	104	9	0	0	53	545	3	10	5	0	7
Neutrophil	8	0	0	8	3	3	1	12	2	205	4	0	2	2
Stroma	3	0	1	33	16	4	1	12	5	5	394	6	0	11
Endothel	11	1	0	7	3	2	0	2	0	0	12	195	3	1
Hevs	11	1	0	26	7	20	2	1	3	3	2	17	690	0
Tumor	20	2	1	18	10	2	0	20	5	0	5	2	0	2918
