# Supplementary material for: CellSighter: a neural network to classify cells in highly multiplexed images
Source: Nat Commun. 2023 Jul 18;14:4302. doi: 10.1038/s41467-023-40066-7 (PMC10354029; doi:10.1038/s41467-023-40066-7)
Supplement: Supplementary file 4 — Source Data [file 41467_2023_40066_MOESM4_ESM.zip › SourceData/supp_fig4_A.csv]

CellTuneClass	CD45	CD20	CD3	FoxP3	CD4	CD8	GZMB	CD16	CD68	CD163	CD11c	CD206	CD209	MPO_Calp	CD31	SMA	SOX10
Bcell	4.908243231740633	4.928681091048272	1.7650552238259793	0.03441755187654941	1.868312606412676	0.7651811171875124	0.11839159909191846	0.7331829957750766	0.45414253457036824	0.8838086851631444	1.0238553099914083	0.1692961530066846	0.15235343844656066	0.08218973789100427	0.3823508816900338	0.614070033751921	0.08033266806558789
Treg	5.0323408406645225	1.3632492025909806	4.142374384020999	3.567354448826495	3.681608690462624	1.563614400598302	0.3352223682260726	1.228256773590317	1.0586145054169358	1.385505073600054	1.6127805227406824	0.5372321070030021	0.42880007801236786	0.2881497343778295	0.32679667557924386	1.2130236360453324	0.27893546822377285
CD4T	5.136383263282176	1.3380643526689642	4.262164521849375	0.06711751522346862	3.9431635310421522	0.710920023538472	0.2662586484720964	1.0103472876441812	0.6339543670253863	1.0444044657249472	1.1176855398256824	0.3021614960436678	0.2316863252825642	0.10712835890497359	0.31390976458884357	0.9121384067264791	0.17197184187959177
CD8T	5.003473156180954	0.7258128148582504	3.882485515159327	0.03722717182708143	1.9242903395907345	4.097308786398326	1.125817801418666	1.7711690668408286	0.8457708386252137	1.3996807924130237	1.4988535888209418	0.41012251317229437	0.20590919909278813	0.2669841933884136	0.40824285849597414	0.7874491246575325	0.31907825977366994
Tcell	3.9183275751821496	0.2728199126030661	3.3777037133629744	0.018129648004174142	0.23684541092160769	0.2216142243007679	0.679567201881277	0.7796611761643926	0.5196083288912993	0.7370415392058975	0.41206865692755185	0.1673915277787285	0.08658884080514162	0.104871788987653	0.30122559540487315	0.9033979754658399	0.2711153493464775
Myeloid	3.41532784495274	0.268263201315126	0.7656107729121931	0.01980002316165364	1.4711232569742214	0.549613756396821	0.19144397088807164	1.9367427995604096	2.127220273013596	2.227181280346701	1.5508296351928508	0.6429343621086829	0.3700492119173126	0.222436629027515	0.469194858150626	0.8963319525243072	0.36312305647213766
Neutrophil	4.031307997507795	0.2338055155564336	0.5551511676577695	0.014906860503840295	1.0062253226062123	0.41568506469804034	0.105656907137767	2.5254572979582215	1.7952338914157502	1.9904331595440017	1.2738512130313788	0.6020252455973952	0.2422762043815538	4.880362552584897	0.5142172472965388	1.02736366393456	0.1985688649668909
Endothel	1.36949555858609	0.2902789499873121	0.28017705392768505	0.007236607885382629	0.31801875501665905	0.17847583389746452	0.06053546580511299	0.6357821879740956	0.12977667355588918	0.2721142742542613	0.18144861434850804	0.10054255150902786	0.023879625291020477	0.34336608483464537	4.575325057836402	1.7130217738537277	0.10075048521803127
Mesenchyme	1.0162782994331996	0.10671908691865753	0.1426758244131238	0.00505252062735939	0.26193813235854524	0.09116019162711886	0.030877753235784712	0.4316490972901242	0.27572084438576766	0.41567200430111656	0.19648934161551668	0.08958053582393401	0.05095683627810782	0.11414671905452832	1.241825272688593	5.299726597168312	0.10973185177480871
Tumor	0.8889332581539034	0.048432461915314196	0.19960677369395455	0.00610183695572291	0.29051256748131227	0.20006679116353018	0.05172009622440455	0.4640863661393111	0.3612409417355479	0.5257201269791787	0.2229509522654368	0.06946413698203485	0.07075878039917623	0.046536518307097006	0.05938652660443748	0.22837199325823496	4.006597453996095
