# Supplementary material for: CellSighter: a neural network to classify cells in highly multiplexed images
Source: Nat Commun. 2023 Jul 18;14:4302. doi: 10.1038/s41467-023-40066-7 (PMC10354029; doi:10.1038/s41467-023-40066-7)
Supplement: Supplementary file 4 — Source Data [file 41467_2023_40066_MOESM4_ESM.zip › SourceData/supp_fig4_B.csv]

Cluster	CD45	CD45RA	CD20	CD21	Foxp3	CD4	CD3	CD45RO	CCR7	CD8	Granzyme.B	CD56	CD11c	DC.SIGN	CD206	CD68	CD163	CD14	S100A9.Calprotectin	COL1A1	SMA	CD31	PNAd	MelanA	SOX10
B cell	5.176889302825408	3.8589805535503654	3.3071972187582346	0.09784050231815242	0.011687825544048316	1.9476197517615628	1.4530910590282253	1.374900304000955	0.07232078478122207	0.2174191787770314	0.06562443076661634	0.008397933235602255	0.39215912505466366	0.0994718885951684	0.026079639906172004	0.060809597225341266	0.027320220507749668	0.10558491415308292	0.03218046209580008	0.3612930817669245	0.36172884994558285	0.10154641411653777	0.0366513579057406	0.06787744200680984	0.008166241914214403
Germinal Center B cell	5.285825250274952	4.114611402837461	3.786773264408911	3.5468657636696466	0.007431291368166495	1.3099926769503152	0.7352692239022424	0.7582120416489814	0.004141419331525722	0.061095738407738534	0.027018923975230837	0.0036564774369045876	0.4327001157775172	0.13118432027715082	0.001640808150373736	0.12668252291440715	0.0028136488990180273	1.490788689401876	0.005735071718159167	0.23511120224666568	0.19028544556441448	0.03534665332111974	0.01381203119888612	0.03779275757203576	0.004706847749670233
CD4 Treg	4.299066018083014	2.0481097163575988	1.3182997352056194	0.11192646280587484	4.507868701992337	4.46197593433078	4.068782495701149	3.5205653481519796	0.819783542311622	1.5041687194112388	0.34886893482247766	0.030155434928480204	1.1220959094572158	0.34331683151979564	0.3527692388582376	0.5074902075402299	0.46420865840996167	1.228271936496807	0.11171586691826309	1.2988680377215835	0.8588492354099617	0.2704635134227331	0.18933764118390806	0.32724035466283524	0.13010430038825033
CD4 T cell	4.926835196722711	2.105353032837604	1.0084395040985417	0.17657176700829824	0.014897012761638904	4.4431105542707305	3.95434911697599	2.2765576976920494	0.5314731921476294	0.9155975105837757	0.16599108063228385	0.01165673137830252	0.49575397175813046	0.6337534908281164	0.20381567318741228	0.2076371159934407	0.19360242847843065	0.43920127669568004	0.035110488993593265	0.8642012265737995	0.5945847675255355	0.13794213122896457	0.07395121661468058	0.04521972618970041	0.007828509279943866
Memory CD4 T Cells	4.415264938048599	0.31750447768394646	0.17989740087479097	0.009870024206208194	0.014504281291701506	4.306235819121028	3.929983943551944	3.5316557027078805	0.4270157207894022	0.2262618387965092	0.08842394892558529	0.012161667745087793	0.677134104469168	0.46790030297512547	0.11933612995955269	0.1567032206951296	0.14330818264193143	0.1578222740805811	0.020972734151233276	0.9949460025429557	0.5940819793190845	0.15544031283622492	0.07801979670526756	0.053609306256584444	0.007657522082044315
CD8 T cell	4.8716978569113705	2.015303795141691	0.9996101941735277	0.06661898324874635	0.024524198360233236	3.2668221952206413	4.056977176281983	3.108820194397085	0.5907999667549855	4.201216878014111	0.6647753075836734	0.013715151086413994	0.7654436854415161	0.4120230904170263	0.25963732039836734	0.27414351635790085	0.371055657303207	0.8552567802900292	0.09153657781189505	1.2665274060347522	0.9022704417230321	0.3576672299655977	0.20303690331650145	0.18763188665131195	0.03736500646157434
NK cell	4.070933311413461	3.057214771877404	2.562446884362981	0.436995688170673	0.7385473384447115	3.744043096314904	3.326877880132211	2.924522868757211	0.5211199348701924	2.0724686834182693	2.2696280531610578	3.8187596422091348	2.4281306737620194	1.4390162214423077	1.3168101860216348	1.037889842375	1.6287361551826922	1.642586149939904	0.7397689570480769	1.5303676057403846	1.7099242525697114	1.367306004204327	1.1563869296875	1.7113105806947115	1.5576136211057692
DCs	4.521494882532683	2.5422962826875004	2.2884351079564222	0.5915263321702983	0.032189939594036696	3.3786913809475343	1.6594424650068809	1.4553240319297593	0.11255475557253442	0.2610729419481078	0.1529881474908257	0.020429361294151377	2.8586714702133027	0.29518979793176603	0.13610517275114678	0.5232896823686927	0.09787942997333716	1.635746146333429	0.12815117388876146	1.0524318089633027	0.6692465208104931	0.243716883	0.07770548216456422	0.14481678585005736	0.027795906245412845
MAC	2.643033744807233	0.8412054963213338	0.7751363499288322	0.11385902553417385	0.0867830035884207	2.553459222495355	0.8727544242158262	0.6771247643989715	0.03775427140179164	0.28143149855756466	0.1280704006746848	0.012656619432149968	0.7070995564714665	1.1814737923291307	0.5952525559923689	1.2213549991906105	1.1571939446595887	3.0744360515819507	0.22752721204230258	1.7573504558570006	0.45392826113719315	0.26463799669890514	0.03743671216788321	0.2868529872370604	0.03472729595653617
Neutrophil	2.5104980148924163	0.5950446270167549	0.38814014909435623	0.028844790555555555	0.022019774718694884	1.5867053161261022	0.9087655108368606	1.2076167264329807	0.07199635461022928	0.4248122862636684	0.1111587024382716	0.011223536574074074	0.6179982996040565	0.12980230049647268	0.35448310860405646	0.6151238859664903	0.6166701931305114	2.739489242584656	5.269708263179012	2.0857401370097	1.0005850910873018	0.5714812502037038	0.454176454154321	0.6572604124532627	0.09549259527425044
Stroma	0.8045771596400076	0.07589872836909373	0.05635670313245546	0.005253537741092176	0.06381866641189	1.0404948763963981	0.631355957313904	0.4873750759211851	0.12920526453175832	0.22287017088962044	0.05891261381312936	0.0054903329848954305	0.23585922970371803	0.12406376487606507	0.16500963309876066	0.23695069505441518	0.3969885673851666	0.8712469470943067	0.12700399472598758	4.425587667900465	2.972123995396979	0.2446706609142138	0.0603449636169636	0.12900469776471726	0.02471412325580945
Endothel	1.56734797391143	0.2855228059282533	0.1546341832820386	0.0182567743260762	0.046442077154379015	0.8330505686947056	0.4274927311044037	0.2866585743245918	0.00911914132508659	0.26482203461603165	0.08148423583869371	0.007690647941118258	0.22501970558485898	0.12835609744829293	0.17071550631123206	0.17687746369074717	0.35376703309104407	0.7783573595541811	0.10274727985254824	3.0272645192365166	2.926303210949035	4.617016832957942	0.3171729865601188	0.1526545428782781	0.020445770716971796
Hevs	3.5721440800013537	1.1325905992897114	0.6012479831412455	0.03187976414711192	0.018677081991877256	2.6385812354408844	2.214577391881769	1.3045567781999097	0.10635354569494584	0.5597534115505415	0.17031925673826714	0.015856371568140792	1.2049335201019855	0.21995607936777978	0.033461325215252705	0.10593980972833934	0.08494729843682311	0.8820930029941335	0.1782548629801444	1.8468259238980145	2.774124246323105	4.276183871353339	5.313341703093863	0.019707697935018052	0.006260369948104693
Tumor	0.2786855817549356	0.08295769006109727	0.06239234791391314	0.009668444638300083	0.0666846847341542	0.45199236250145475	0.1428864484669576	0.13897777802182046	0.018500640415160016	0.10750564033037198	0.03681643714027431	0.005889496832138404	0.14550680136050498	0.031455185398119284	0.08363837790612011	0.12412521228735453	0.1919467508086035	0.4625011969735557	0.06876303466692643	1.0683427119801538	0.27979292172766	0.06627212593059019	0.00473898460858271	4.0227717611789275	2.4258261333996263
