# Supplementary material for: CellSighter: a neural network to classify cells in highly multiplexed images
Source: Nat Commun. 2023 Jul 18;14:4302. doi: 10.1038/s41467-023-40066-7 (PMC10354029; doi:10.1038/s41467-023-40066-7)
Supplement: Supplementary file 4 — Source Data [file 41467_2023_40066_MOESM4_ESM.zip › SourceData/supp_fig4_C.csv]

Cluster	CD45	CD45RA	CD20	Foxp3	CD4	CD3	CD8	CD45RO	GranzymeB	DC-SIGN	CD206	CD68	CD163	CD14	S100A9-Calprotectin	COL1A1	SMA	CD31
B cells	6.1617312312631585	5.28780178668421	3.8731562772105264	0.39140801515789475	2.5583674175789475	2.646249151526316	0.16065058642105265	3.852505973894737	0.25872738126315786	3.857714282789474	1.2878573152105262	1.4044153646315791	0.43675246615789476	0.6896318634736842	0.0	3.475517775	1.8380678781578947	0.15987729584210525
Tregs	5.923411377053191	0.3114488537404256	0.09208171148085106	5.316708613527659	4.788420072176596	4.564750489436171	0.5210963318957447	4.867504445791489	0.20768821466170212	2.2771453441531917	0.9880168349042554	1.076712833431915	0.603379411506383	0.6986411576851064	0.2134113184531915	3.593124020146808	2.000391204651064	0.2522101879106383
CD4 T	5.658858449018506	0.6424858131864291	0.07458922647361206	0.09738403009424262	4.643163061346128	3.787558719753941	0.36027846073200825	4.31619153015353	0.3228638422522276	1.8360728622364633	0.9798040575973269	1.1666659890565456	0.7928367790267306	0.8076035935760795	0.14719123744585333	3.066271541039068	1.2805697820586017	0.48215759631254285
CD8 T	5.37486830242152	0.4477119054486966	0.014880402428729893	0.024346797859123682	0.7872347486688852	3.561963740191902	4.03500868832335	3.8083939916505822	1.617692831866334	1.1286673472678868	0.7284194485252358	0.7546019219129229	0.5762192976494731	0.4819540542523572	0.10761856661952302	2.5899434128031062	1.1364656401275652	0.39364903926733225
Macrophages	3.132950094975085	0.28363922576274064	0.0048909739892412235	0.06069776676727067	1.8077038433074746	0.8518389303618347	0.4118925914847112	3.269376845875991	0.2953252066347678	2.8139622370498305	3.1582752011738395	3.0634630783465457	2.7673443406619476	1.7071162441364667	0.19714043973725934	3.6829262556647793	1.595632501619479	0.4818462857519819
Neutrophils	2.7220344980902778	0.08814940189444444	0.0062944635374999995	0.032404556156944445	0.4061498265388889	0.29839344971805554	0.14628813885694444	3.007742089833333	0.13581658889305556	0.5128465581180556	0.5564362373680556	0.43179272050555556	0.5793919986736111	0.36329378764861114	4.869242180954167	3.7868876412874997	0.9958575969861111	0.7130898955555556
Stroma	1.2173975097699545	0.09440447626086956	0.0	0.026417044566839715	0.4966041903082414	0.36155551851817	0.1861854967303699	2.8374070929818305	0.20076957064990267	0.38060554265509405	0.303957400812135	0.29522441223458795	0.3009026716090201	0.26226565370441274	0.12886073886210253	4.711994106466905	4.508002420697275	0.2897176762099286
Endothel	1.2133971294388888	0.1736256195611111	0.0	0.0047389595416666664	0.4707399880722223	0.3812963884555555	0.1668326579472222	2.6017582635388887	0.1870197105111111	0.3385600353666666	0.2396481427	0.337075805875	0.2378136735611111	0.28824468885	0.11768984944722223	2.2664704903	4.039873049022223	4.2049339192527775
