# Supplementary material for: CellSighter: a neural network to classify cells in highly multiplexed images
Source: Nat Commun. 2023 Jul 18;14:4302. doi: 10.1038/s41467-023-40066-7 (PMC10354029; doi:10.1038/s41467-023-40066-7)
Supplement: Supplementary file 4 — Source Data [file 41467_2023_40066_MOESM4_ESM.zip › SourceData/supp_fig4_D.csv]

class	HLADR	CD45	CD20	CD3	CD4	CD8	FOXP3	CD11c	CD163	CD68	CD56	CD57	CD11b	CD15	SMA	Collagen	VIM	CD31	CD34	Cytokeratin	MUC1	NAKATPASE	SYP	CD38	PDPN
Bcell	1.0	1.0	1.0	0.10238236031932337	0.2837959970141012	0.052863759558057506	0.19423490779376573	0.8445143666731902	0.1813622748168287	0.1810274277294286	0.37514358968721345	0.5925936264520603	0.25984137292635157	0.012592614042186305	0.01707718598770326	0.2656234157633679	0.18353996510606962	0.011517849473681414	0.07158099789408076	0.10278582678511643	0.13599510137678125	0.07087970851104636	0.015408143995459093	0.1014675250006677	0.07289051176280786
CD4T	0.4343800486161502	0.5230315722926755	0.022834289466798042	0.6388724599146317	1.0	0.06104935341708786	0.14653653670967073	0.6168161525977716	0.1895860991555486	0.18192168342467332	0.3198388465828244	0.4766527143885722	0.18178899446447389	0.010098413349075451	0.017741748077628083	0.21559559320798888	0.22798290665631135	0.009378600625611508	0.049339445646546055	0.08056020662079967	0.10641051037707344	0.06567834656584713	0.01020274073267462	0.08972808202517868	0.05538467866731601
CD8T	0.23331147837811125	0.23742870228713384	0.00629801276874359	0.29527253656483926	0.11679984676901252	1.0	0.07336293361053976	0.29824044498734503	0.14072187255663904	0.13810563399540304	0.18377256060411354	0.30489270149965547	0.11105750757246556	0.006323473547399731	0.013992282253976406	0.13356750001157794	0.1865681376131796	0.006747744386671002	0.021060107272905488	0.046192468503439256	0.06538510228604985	0.042527375150951306	0.006268898227785802	0.052034871916524277	0.02866514414502534
Treg	0.3636015862621451	0.16520061925373455	0.008874147511304657	0.45188282722389606	0.7316683893794196	0.07086007116325972	1.0	0.5040264232872191	0.24230666987040983	0.22092612186915678	0.2863941886924153	0.46143280327104047	0.18419599316874405	0.008523372274667373	0.0246796841990142	0.2216722514627487	0.2297517935466166	0.007404477806388552	0.03268859471175606	0.06144363471613145	0.09802471094282963	0.06280908978279888	0.010191949174563817	0.07369566088269357	0.04789114804542341
CD3T	0.6411990361566305	0.20715849738480516	0.02199988123966162	1.0	0.12131719662163888	0.06968150474325706	0.09933031231697176	0.35698354744432376	0.14062480788648957	0.29599709465420765	0.47076712724248276	0.7767570689853809	0.07669688277388487	0.0226486899952278	0.030587300429759642	0.3891749057547551	0.24874002129952086	0.018199902513060827	0.03588895771346536	0.18316228646374869	0.20675378714342157	0.10755224956709114	0.013420428033566937	0.12389342759011883	0.06772458415480305
Myeloid	0.6189717630527637	0.04046573100119471	0.008793193352265836	0.054107721540114354	0.201078502002374	0.06450121575566738	0.14349535169749567	1.0	1.0	1.0	0.5406946013132905	0.7888972644914175	0.4976118766611126	0.01390195597276357	0.027194417365303154	0.2923886514870979	0.3856436338669721	0.014289997620432574	0.04160829268067168	0.09952333525199854	0.12983476595189752	0.07394074975033811	0.012779795133066124	0.09378782266345914	0.05950011860107301
Neutrophil	0.2030185692101769	0.01402459066986395	0.002621242382135111	0.029341306230364704	0.10433376695261776	0.12509067659912324	0.07333102161315355	0.3724987584660901	0.12196728559773692	0.4598532213461596	0.5488467400945388	0.3064766993538301	1.0	1.0	0.012259470999355159	0.15935238754599138	0.2442419295898044	0.006146696902088591	0.014464600548059758	0.0569462431176124	0.11970384882127265	0.047592448384742865	0.006150216770140644	0.051547782116555044	0.029073873313049364
Stroma	0.5537790532101526	0.0175641658999822	0.00959659470725937	0.06229384140767617	0.16239598319282791	0.09039661403920721	0.21878997397392727	0.568640793415981	0.16423837121159768	0.37086185518546727	0.6909794072109824	0.8380203043304623	0.3843737982460527	0.01714429413524485	1.0	1.0	0.7896044333357919	0.01802222230919953	0.08406471931611373	0.14160696527515998	0.1993238543042221	0.10083135314255195	0.019761389296729295	0.12924787783210326	0.10916180194304978
Endothel	0.31938803923509673	0.018217503930943433	0.004616667788803209	0.028420338521405613	0.14697474311503725	0.04061515373780765	0.17282925501090776	0.42742050606484167	0.11771057667080273	0.22647543017823715	0.3190071292095709	0.3894847729436259	0.30632972515040097	0.00964543407648425	0.07130296838600478	0.7940442567185049	1.0	1.0	1.0	0.06140922005912927	0.10921437461844523	0.09595513042135624	0.014816060650969246	0.0991286957865504	0.0383416301237199
Tumor	0.40074169933805875	0.008014322920220253	0.007445535912422693	0.06874304473785835	0.14819588424394914	0.11190578473184247	0.30514749424781923	0.5468818658208873	0.11789217095413576	0.3614444436764774	0.9662686720449218	0.9481736950719778	0.8242945068341041	0.035998925851485584	0.017378897187520198	0.2487938021452345	0.11002558822150778	0.009584904292813381	0.026012929329112727	1.0	1.0	1.0	0.02403538858431056	0.09767699801862613	0.04612829036495438
Neuron	0.9309387143647548	0.034191613191924076	0.023548305682762005	0.08351410128017613	0.16253211343375137	0.0604940414881205	0.21844466970134513	0.5946499047973484	0.1472461804227038	0.25424598074485905	1.0	1.0	0.306149211638322	0.018619809040806554	0.036665698693851806	0.47858196622627175	0.3345254614451179	0.01664118432675789	0.09368588668594537	0.16410574171901798	0.20484060185764008	0.12201041461920718	1.0	0.11639255691027463	0.14181790455859958
Plasma	0.41787992945310926	0.11287564487676889	0.00955563413331239	0.0643111432672763	0.1186546592382337	0.07982949204419937	0.15987261520373966	0.3186567734904994	0.1209072657181149	0.35128094829752504	0.6709403708616155	0.7575465900628264	0.3275715464645065	0.014896498253509862	0.02237610282459165	0.3196624383462406	0.1874547840853671	0.05366723571091299	0.025668085564367803	0.11525040294247227	0.15910714912381468	0.07716539096303178	0.009677041909653449	1.0	0.07272360925284796
Lymphatic	0.5812597656915227	0.03215698046165684	0.012785441965671064	0.057391073137167216	0.19309470822423697	0.07959988208114091	0.22458612573184394	0.46068842927098097	0.12006242979017992	0.41635908766426366	0.6487191030221106	0.7101887658542455	0.34981037165015266	0.019361115127984947	0.094079767580618	0.5959743789196597	0.7187372704508477	0.03404231609340213	0.08491917468121697	0.13442384883365546	0.1940171938084055	0.10098061763157562	0.014903966154458307	0.1281892382422318	1.0
